# Supplementary material for: Identification and spatio-temporal tracking of ubiquitous phage families in the human microbiome
Source: Front Microbiomes. 2023 Feb 14;1:1097124. doi: 10.3389/frmbi.2022.1097124 (PMC12993540; doi:10.3389/frmbi.2022.1097124)
Supplement: Supplementary file 2 [file DataSheet_2.zip]

Archive with 9 entries (9 files):
- Table S1.xlsx
- Table S16.xlsx
- Table S2.xlsx
- Table S3.xlsx
- Table S7.xlsx
- Table S8.xlsx
- Table S9.xlsx
- Table S10.xlsx
- Table S12.xlsx
