# Supplementary material for: Identification and spatio-temporal tracking of ubiquitous phage families in the human microbiome
Source: Front Microbiomes. 2023 Feb 14;1:1097124. doi: 10.3389/frmbi.2022.1097124 (PMC12993540; doi:10.3389/frmbi.2022.1097124)
Supplement: Supplementary file 2 [file DataSheet_2.zip › Table S16.xlsx]

## Sheet: Table S16
Table S16. Statistical analysis of potential biases in the prevalence of markers in HMP and environmental metagenomes.

## Sheet: 70% identity threshold
a, All HMP metagenomes
	Genome size
	Buccal mucosa			Supragingival plaque			Tongue dorsum			Stool			Retroauricular crease			Anterior nares			Posterior fornix
	(n=64 subjects)			(n=71 subjects)			(n=71 subjects)			(n=82 subjects)			(n=7 subjects)			(n=54 subjects)			(n=30 subjects)
Median genome size	1.2·107 bp			9.3·107 bp			9.2·107 bp			1.2·108 bp			1.0·107 bp			1.2·106 bp			2.3·106 bp
Marker	Percent hits (above median)	Percent hits (below median)	P value	Percent hits (above median)	Percent hits (below median)	P value	Percent hits (above median)	Percent hits (below median)	P value	Percent hits (above median)	Percent hits (below median)	P value	Percent hits (above median)	Percent hits (below median)	P value	Percent hits (above median)	Percent hits (below median)	P value	Percent hits (above median)	Percent hits (below median)	P value
HB1	59.38	40.63	0.133614	94.44	82.86	0.122645	72.22	54.29	0.116786	92.68	63.41	0.00136685	0	0	n/r	0	0	n/r	0	0	n/r
HB2	21.88	3.13	0.0233422	44.44	48.57	0.727407	61.11	57.14	0.733791	48.78	31.71	0.114947	0	0	n/r	0	0	n/r	0	0	n/r
PCA2	3.13	0	0.3135	55.56	5.71	5.61475e-06	66.67	28.57	0.00131579	0	0	n/r	0	0	n/r	0	0	n/r	0	0	n/r
PCA1	53.13	28.13	0.0417392	33.33	34.29	0.932409	50	60	0.397187	0	0	n/r	0	33.33	0.212317	0	33.33	0.212317	0	0	n/r
HA	46.88	28.13	0.121335	36.11	22.86	0.221182	75	68.57	0.547144	0	0	n/r	0	0	n/r	0	0	n/r	0	0	n/r
AB2	3.13	0	0.3135	52.78	31.43	0.0686491	55.56	45.71	0.406969	0	0	n/r	0	0	n/r	0	0	n/r	0	0	n/r
AB1	6.25	12.5	0.391064	25	5.71	0.0247476	0	0	n/r	0	0	n/r	0	0	n/r	0	0	n/r	0	0	n/r
b, HMP metagenomes with genome size above median
	Genome size
	Buccal mucosa			Supragingival plaque			Tongue dorsum			Stool			Retroauricular crease			Anterior nares			Posterior fornix
Marker	Percent hits (above median)	Percent hits (below median)	P value	Percent hits (above median)	Percent hits (below median)	P value	Percent hits (above median)	Percent hits (below median)	P value	Percent hits (above median)	Percent hits (below median)	P value	Percent hits (above median)	Percent hits (below median)	P value	Percent hits (above median)	Percent hits (below median)	P value	Percent hits (above median)	Percent hits (below median)	P value
HB1	62.5	56.25	0.718894	88.89	100	0.14561	66.67	77.78	0.45675	95.24	90	0.519718	0	0	n/r	0	0	n/r	0	0	n/r
HB2	25	18.75	0.668929	33.33	55.56	0.179712	66.67	55.56	0.494125	61.9	35	0.0849346	0	0	n/r	0	0	n/r	0	0	n/r
PCA2	0	6.25	0.309629	72.22	38.89	0.0441713	83.33	50	0.0338949	0	0	n/r	0	0	n/r	0	0	n/r	0	0	n/r
PCA1	56.25	50	0.723155	22.22	44.44	0.157299	44.44	55.56	0.504985	0	0	n/r	0	0	n/r	0	0	n/r	0	0	n/r
HA	37.5	56.25	0.287901	44.44	27.78	0.297891	72.22	77.78	0.700311	0	0	n/r	0	0	n/r	0	0	n/r	0	0	n/r
AB2	6.25	0	0.309629	72.22	33.33	0.0194422	50	61.11	0.502335	0	0	n/r	0	0	n/r	0	0	n/r	0	0	n/r
AB1	6.25	6.25	1	16.67	33.33	0.248213	0	0	n/r	0	0	n/r	0	0	n/r	0	0	n/r	0	0	n/r
c, All HMP metagenomes
	Contig length
	Buccal mucosa			Supragingival plaque			Tongue dorsum			Stool			Retroauricular crease			Anterior nares			Posterior fornix
Median contig length	493 nt			540 nt			554 nt			638 nt			553 nt			515 nt			905 nt
Marker	Percent hits (above median)	Percent hits (below median)	P value	Percent hits (above median)	Percent hits (below median)	P value	Percent hits (above median)	Percent hits (below median)	P value	Percent hits (above median)	Percent hits (below median)	P value	Percent hits (above median)	Percent hits (below median)	P value	Percent hits (above median)	Percent hits (below median)	P value	Percent hits (above median)	Percent hits (below median)	P value
HB1	43.75	56.25	0.317311	83.33	94.29	0.144517	63.89	62.86	0.928114	75.61	80.49	0.593623	0	0	n/r	0	0	n/r	0	0	n/r
HB2	18.75	6.25	0.13057	47.22	45.71	0.898652	69.44	48.57	0.0736376	41.46	39.02	0.82183	0	0	n/r	0	0	n/r	0	0	n/r
PCA2	0	3.13	0.3135	36.11	25.71	0.343577	58.33	37.14	0.0739439	0	0	n/r	0	0	n/r	0	0	n/r	0	0	n/r
PCA1	50	31.25	0.12674	33.33	34.29	0.932409	44.44	65.71	0.0717305	0	0	n/r	0	33.33	0.212317	0	0	n/r	0	0	n/r
HA	53.13	21.88	0.00982327	33.33	25.71	0.481889	75	68.57	0.547144	0	0	n/r	0	0	n/r	0	0	n/r	0	0	n/r
AB2	3.13	0	0.3135	50	34.29	0.180193	50	51.43	0.904187	0	0	n/r	0	0	n/r	0	0	n/r	0	0	n/r
AB1	6.25	12.5	0.391064	13.89	17.14	0.704807	0	0	n/r	0	0	n/r	0	0	n/r	0	0	n/r	0	0	n/r
d, All environmental metagenomes
	Oral metagenomes			Environmental metagenomes
	n=64 subjects	n=71 subjects		n=233 metagenomes	Genome size			Contig length			Read depth (ribosomal proteins)			5S rRNA			16S rRNA			23S rRNA			Ribosomal proteins
Marker	Buccal mucosa	Supragingival plaque	Tongue dorsum	Environmental metagenomes	Percent hits (above median)	Percent hits (below median)	P value	Percent hits (above median)	Percent hits (below median)	P value	Percent hits (above median)	Percent hits (below median)	P value	Percent hits (above median)	Percent hits (below median)	P value	Percent hits (above median)	Percent hits (below median)	P value	Percent hits (above median)	Percent hits (below median)	P value	Percent hits (above median)	Percent hits (below median)	P value
HB1	50	88.7324	63.3803	6	11.97	0	0.000121603	0	12.07	0.000106187	9.76	20	0.194452	11.01	1.87	0.00637258	9.26	3.7	0.0972759	11.01	1.87	0.00637258	10.26	1.72	0.00614062
HB2	12.5	46.4789	59.1549	0.4	0	0.86	0.314193	0	0.86	0.314193	0	0	n/r	0	0.93	0.311707	0	0.93	0.316188	0	0.93	0.311707	0	0.86	0.314193
PCA2	37.5	30.9859	47.8873	0	0	0	n/r	0	0	n/r	0	0	n/r	0	0	n/r	0	0	n/r	0	0	n/r	0	0	n/r
PCA1	1.5625	33.8028	54.9296	0.4	0.85	0	0.318347	0	0.86	0.314193	0	0	n/r	0.92	0	0.320669	0.93	0	0.316188	0.92	0	0.320669	0	0.86	0.314193
HA	40.625	29.5775	71.831	0	0	0	n/r	0	0	n/r	0	0	n/r	0	0	n/r	0	0	n/r	0	0	n/r	0	0	n/r
AB2	1.5625	42.2535	50.7042	0	0	0	n/r	0	0	n/r	0	0	n/r	0	0	n/r	0	0	n/r	0	0	n/r	0	0	n/r
AB1	9.375	15.493	0	0	0	0	n/r	0	0	n/r	0	0	n/r	0	0	n/r	0	0	n/r	0	0	n/r	0	0	n/r
e, Environmental metagenomes with genome size above median
	Oral metagenomes			Environmental metagenomes
	n/a	n=49	n=58	n=106	Genome size
		subjects	subjects	metagenomes
Marker	Buccal mucosa	Supragingival plaque	Tongue dorsum	Environmental metagenomes	Percent hits (above median)	Percent hits (below median)	P value
HB1	n/a	89.7959	67.2414	13.2	13.21	13.21	1
HB2	n/a	40.8163	65.5172	0	0	0	n/r
PCA2	n/a	40.8163	55.1724	0	0	0	n/r
PCA1	n/a	28.5714	56.8966	0.9	0	1.89	0.315017
HA	n/a	30.6122	74.1379	0	0	0	n/r
AB2	n/a	48.9796	51.7241	0	0	0	n/r
AB1	n/a	20.4082	0	0	0	0	n/r
			0
			100
f, Environmental metagenomes with an estimated read depth above the median
		Environmental metagenomes
	Env. Metagenomes n=41	5S rRNA			16S rRNA			23S rRNA			Ribosomal proteins
Marker	Percent hits	Percent hits (above median)	Percent hits (below median)	P value	Percent hits (above median)	Percent hits (below median)	P value	Percent hits (above median)	Percent hits (below median)	P value	Percent hits (above median)	Percent hits (below median)	P value
HB1	10	15	5	0.291841	10	10	1	10	10	1	9.52	10	0.959035
HB2	0	0	0	n/r	0	0	n/r	0	0	n/r	0	0	n/r
PCA2	0	0	0	n/r	0	0	n/r	0	0	n/r	0	0	n/r
PCA1	0	0	0	n/r	0	0	n/r	0	0	n/r	0	0	n/r
HA	0	0	0	n/r	0	0	n/r	0	0	n/r	0	0	n/r
AB2	0	0	0	n/r	0	0	n/r	0	0	n/r	0	0	n/r
AB1	0	0	0	n/r	0	0	n/r	0	0	n/r	0	0	n/r
			0
			100
g, Environmental metagenomes with an estimated read depth below the median
		Environmental metagenomes
	Env. Metagenomes n=40	5S rRNA			16S rRNA			23S rRNA			Ribosomal proteins
Marker	Percent hits	Percent hits (above median)	Percent hits (below median)	P value	Percent hits (above median)	Percent hits (below median)	P value	Percent hits (above median)	Percent hits (below median)	P value	Percent hits (above median)	Percent hits (below median)	P value
HB1	20	20	20	1	40	0	0.0015654	35	5	0.0177061	20	20	1
HB2	0	0	0	n/r	0	0	n/r	0	0	n/r	0	0	n/r
PCA2	0	0	0	n/r	0	0	n/r	0	0	n/r	0	0	n/r
PCA1	0	0	0	n/r	0	0	n/r	0	0	n/r	0	0	n/r
HA	0	0	0	n/r	0	0	n/r	0	0	n/r	0	0	n/r
AB2	0	0	0	n/r	0	0	n/r	0	0	n/r	0	0	n/r
AB1	0	0	0	n/r	0	0	n/r	0	0	n/r	0	0	n/r
	0	100

## Sheet: 55% identity threshold
h, All environmental metagenomes
	Environmental metagenomes
	n=233 metagenomes	Genome size			Contig length			Read depth (ribosomal proteins)			5S rRNA			16S rRNA			23S rRNA			Ribosomal proteins
Marker	Environmental metagenomes	Percent hits (above median)	Percent hits (below median)	P value	Percent hits (above median)	Percent hits (below median)	P value	Percent hits (above median)	Percent hits (below median)	P value	Percent hits (above median)	Percent hits (below median)	P value	Percent hits (above median)	Percent hits (below median)	P value	Percent hits (above median)	Percent hits (below median)	P value	Percent hits (above median)	Percent hits (below median)	P value
HB1	6	11.97	0	0.000121603	0	12.07	0.000106187	9.76	20	0.194452	11.01	1.87	0.00637258	9.26	3.7	0.0972759	11.01	1.87	0.00637258	10.26	1.72	0.00614062
HB2	3.9	6.84	0.86	0.0179505	0	7.76	0.00212036	2.44	10	0.157456	7.34	0.93	0.0185105	6.48	1.85	0.0886592	7.34	0.93	0.0185105	5.13	2.59	0.314046
PCA2	0	0	0	n/r	0	0	n/r	0	0	n/r	0	0	n/r	0	0	n/r	0	0	n/r	0	0	n/r
PCA1	0.4	0.85	0	0.318347	0	0.86	0.314193	0	0	n/r	0.92	0	0.320669	0.93	0	0.316188	0.92	0	0.320669	0	0.86	0.314193
HA	0	0	0	n/r	0	0	n/r	0	0	n/r	0	0	n/r	0	0	n/r	0	0	n/r	0	0	n/r
AB2	0.9	1.71	0	0.157292	0	1.72	0.153744	4.88	0	0.157235	1.83	0	0.159217	0	1.85	0.155373	0.92	0.93	0.989503	0.85	0.86	0.995136
AB1	1.3	1.71	0.86	0.56622	0.85	1.72	0.556136	2.44	0	0.320279	0.92	1.87	0.550122	0	2.78	0.0811232	1.83	0.93	0.571886	1.71	0.86	0.56622
i, Environmental metagenomes with genome size above median
	Environmental metagenomes
	n=106	Genome size
	metagenomes
Marker	Environmental metagenomes	Percent hits (above median)	Percent hits (below median)	P value
HB1	13.2	13.21	13.21	1
HB2	6.6	11.32	1.89	0.0505249
PCA2	0	0	0	n/r
PCA1	0.9	0	1.89	0.315017
HA	0	0	0	n/r
AB2	1.9	1.89	1.89	1
AB1	1.9	1.89	1.89	1
			0
			100
j, Environmental metagenomes with an estimated read depth above the median
		Environmental metagenomes
	Env. Metagenomes n=41	5S rRNA			16S rRNA			23S rRNA			Ribosomal proteins
Marker	Percent hits	Percent hits (above median)	Percent hits (below median)	P value	Percent hits (above median)	Percent hits (below median)	P value	Percent hits (above median)	Percent hits (below median)	P value	Percent hits (above median)	Percent hits (below median)	P value
HB1	10	15	5	0.291841	10	10	1	10	10	1	9.52	10	0.959035
HB2	2.5	5	0	0.311185	5	0	0.311185	5	0	0.311185	4.76	0	0.323141
PCA2	2.5	0	0	n/r	0	0	n/r	0	0	n/r	0	0	n/r
PCA1	0	0	0	n/r	0	0	n/r	0	0	n/r	0	0	n/r
HA	5	0	0	n/r	0	0	n/r	0	0	n/r	0	0	n/r
AB2	5	5	5	1	0	10	0.146793	0	10	0.146793	0	10	0.137324
AB1	5	5	0	0.311185	0	5	0.311185	0	5	0.311185	0	5	0.299538
			0
			100
k, Environmental metagenomes with an estimated read depth below the median
		Environmental metagenomes
	Env. Metagenomes n=40	5S rRNA			16S rRNA			23S rRNA			Ribosomal proteins
Marker	Percent hits	Percent hits (above median)	Percent hits (below median)	P value	Percent hits (above median)	Percent hits (below median)	P value	Percent hits (above median)	Percent hits (below median)	P value	Percent hits (above median)	Percent hits (below median)	P value
HB1	20	20	20	1	40	0	0.0015654	35	5	0.0177061	20	20	1
HB2	10	20	0	0.035015	20	0	0.035015	20	0	0.035015	20	0	0.035015
PCA2	0	0	0	n/r	0	0	n/r	0	0	n/r	0	0	n/r
PCA1	0	0	0	n/r	0	0	n/r	0	0	n/r	0	0	n/r
HA	0	0	0	n/r	0	0	n/r	0	0	n/r	0	0	n/r
AB2	0	0	0	n/r	0	0	n/r	0	0	n/r	0	0	n/r
AB1	0	0	0	n/r	0	0	n/r	0	0	n/r	0	0	n/r
	0	100
	0
	100
