# Supplementary material for: Identification and spatio-temporal tracking of ubiquitous phage families in the human microbiome
Source: Front Microbiomes. 2023 Feb 14;1:1097124. doi: 10.3389/frmbi.2022.1097124 (PMC12993540; doi:10.3389/frmbi.2022.1097124)
Supplement: Supplementary file 2 [file DataSheet_2.zip › Table S2.xlsx]

## Sheet: Table S2
Table S2. Nonredundant list of viral RefSeq genes reported by MCRL for the metagenomes in the Mira dataset encoding a TerL gene.
Mira metagenome	TerL marker	MCRL rank in list	Reference gene	Representative contig	Size of signature of reference gene	Size of signature of reference gene cluster	# of related reference genes	% identity	# of identical amino acids	E value	Alignment length (amino acids)	Representative contig length (amino acids)	Reference gene length (amino acids)	% of reference gene aligned	Representative contig aa sequence	Reference gene aa sequence	Reference gene definition	GenPept GenBank division	GenPept molecule type	GenPept source	GenPept classification	GenPept comments	GenPept Features	Top hit in Xie metagenome	Top hit in HMP oral metagenomes	Top hit in HOMD
MHA		70)	gi|182637485|ref|YP_001828656.1|	FYBD1LQ01C8WEH_1_497__	50	50	1	64.6	102	2e-58	158	164	574	27.5	NGFHVNREDVITALEQSASKTPDYIIIGISSEGTIRNSIGDTIKMELQSILKGDYVDPHTSIFFYKLDNVTEVAYPELWIKASPNIGKTVSYDTYQREVERAEKNPSVRNEILAKRFGIPLEGYTYFFPYEETKVHRKRDFWSMPCAMGADLSRGDDFCAFTFV	MLSNTATPTEYGKFRNAVLDGELPVNLHISQQMNRIDDDIRNPNFYYDPSAIEGYVAFCENELTLTDGRDLNLLPTFKLWAEDLLSWYEFVEEKVYNPTKRSYEYITVKRRLRNKQYLIIARGAAKSVYEETIQAYGLVVDPETTTQITTAPTIRQSEEVMSPFRTAIVRSRGPLFKMLTIGSNKSRSARSQSKLFSSKKGIELLTNNSILEQRPMAIDKLQGARPKYCTVDEWLSGNVKEDVIEALEQGASKLDDYIIVAVSSEGTIRDSVGDTIKMDLLNILRGDKIDPHTSIWYYRLDDVREVGDPDMWIKANPNIGATVSYSTYQKAVATAETDGSKRNDILAKRFGIPVEGFTYFFTYEETELHNPQNYDHMECAMGMDASQGDDFWAFTWIFM…	putative terminase large subunit [Lactococcus phage 1706].	PHG		Lactococcus phage 1706	Lactococcus phage 1706 Viruses; dsDNA viruses, no RNA stage; Caudovirales; Siphoviridae.	PROVISIONAL REFSEQ: This record has not yet been subject to final NCBI review. The reference sequence was derived from ABV91215. Method: conceptual translation.	source 1..574 /organism="Lactococcus phage 1706" /host="Lactococcus lactis" /db_xref="taxon:475178" /note="7 L. Lactis strains are known to be sensitive to phage 1706: NCK203, SMQ384, SMQ385, SMQ450, SMQ451, SMQ562, SMQ86" Protein 1..574 /product="putative terminase large subunit" /name="orf8" /calculated_mol_wt=65275 Region 13..574 /region_name="COG4626" /note="Phage terminase-like protein, larg…	6E-55 91/139 (65%)
		248)	gi|119953651|ref|YP_950450.1|	FYBD1LQ01AX076_1_413__	17	17	7	63.7	86	9e-47	135	136	550	24.5	LYTLYCIITGRKRYILLVMESIDQAYPMLEAIKTELSANPRLAIDFPNVAGGGRVWQAGTIVTGNNIKVQVAGSGKKLRGLRHGAIAPDLVILDDLXNDEQVLSPTQRDKLHGWLKRTVLPLGAAGEKMDVVYIGH	MKGSTRDFLADIAQLAGEFRRQIEAEVAGFDPDPKASAVRRERASADYEYFARTYFPHYVKRGNALLHDYLYKRLPELVDHPDGQHEAIAAPRGNAKSTLVSQIFVIWCVLTGRKHYPLIIMDAFEQAATMLEAIKAELEFNPRLAMDFPQGAGKGRVWQVGTIVTANDAKVQVFGSGKRMRGLRHGPHRPDLVIGDDLENDENVRSPEQRDKLENWLKKTVLSLGSADDTMDVIIIGTILHYDSVLSRLLKNPLWKRRKFKAIIEWPHRMDLWEKWEELLLNSDDEGAAALAFYQERAAAMEDGAIICWPDGQPLYKLMVKRARDGHSAFDSEQQNDPVQGENAPFAACITFWVNRLAQWMFYGACDPSLGKQGSSRDPSAILVGGFNRETGVLDVVE…	hypothetical protein DMS3-26 [Pseudomonas phage DMS3].	PHG		Pseudomonas phage DMS3	Pseudomonas phage DMS3 Viruses; dsDNA viruses, no RNA stage; Caudovirales; Siphoviridae; Lambda-like viruses; unclassified Lambda-like viruses.	PROVISIONAL REFSEQ: This record has not yet been subject to final NCBI review. The reference sequence was derived from ABG66680. Method: conceptual translation.	source 1..550 /organism="Pseudomonas phage DMS3" /host="Pseudomonas aeruginosa" /db_xref="taxon:389469" /note="temperate bacteriophage" Protein 1..550 /product="hypothetical protein" /name="DMS3-26" /calculated_mol_wt=61806 Region 379..511 /region_name="COG5362" /note="Phage-related terminase [General function prediction only]; cl02216" /db_xref="CDD:141379" CDS 1..550 /locus_tag="DMS3-26" /coded…	4E-22 48/74 (65%)
		297)	gi|23505447|ref|NP_700375.1|	FYBD1LQ01DQB96_1_503__	14	34	35	79.3	123	1e-70	155	167	577	26.9	ASKRQNITLEPWQLFIMANTFGWLRKSDNLRRYREVYVEVPRKNGKSAISAGVGLYMFCMDNEFGAEVYSGATTEKQAWEVFRPARFMCKKTDLLCSTFGIEVNASNLNRPADGSRFEPLIGSPGDGASPSCAIVDEYHEHKNDELYTTMLTGMGRVNNRLCLSLRL	MSRKSYPNVNAANQYARNVVRGKITACQYVIQACQRHIDDMAAEKSKRFRYRFDKDMAEKAAKFIQLLPHTKGEWAFKRMLITLEPWQLFIVCCAFGWVQKGTKLRRFREVYTEIPRKNGKSAISAGVALYCFTCDNEFGAEVYSGATTEKQAWEVFRPARLMCKRTPLLVEAFGIEVNASNLNRPEDGARFEPLIGNPGDGASPHCAIVDEYHEHPTDALYTTMLTGMGARRQPLMWAITTAGYNIEGPCYDKRREVIEMLNGSVPNNELFGVIYTVDEGDDWTDPKVLEKANPNIGVSVYRDFLLSQQQRAINNARHAGVFKTKHLNVWVAARTAFFNLVSWQNCEDKTLTLELFEGQPCVLAFDLARKLDMNSMARLFTREIDGKTHFYSVAPRFW…	Terminase large subunit [Salmonella phage ST64B].	PHG		Salmonella phage ST64B	Salmonella phage ST64B Viruses; dsDNA viruses, no RNA stage; Caudovirales.	REVIEWED REFSEQ: This record has been curated by NCBI staff. The reference sequence was derived from AAL25881. Method: conceptual translation.	source 1..577 /organism="Salmonella phage ST64B" /host="Salmonella enterica subsp. enterica serovar Typhimurium" /db_xref="taxon:175950" Protein 1..577 /product="Terminase large subunit" /name="Sb2" /calculated_mol_wt=65231 Region 14..576 /region_name="COG4626" /note="Phage terminase-like protein, large subunit [General function prediction only]" /db_xref="CDD:34246" Region 86..560 /region_name="…	1e-13 44/124 (35%)
		459)	gi|197085632|ref|YP_002128452.1|	FYBD1LQ01EZZ5K_1_420__	8	9	4	49.3	72	2e-27	146	139	483	30.2	HELICDALMRVFNGETKRLIINIPPRYSKTEIAVVNFIAWAMGRVPDSEFIHASYSATLAVNNSVQIRNLLQHEEYRAIFPGVELESESSHHWKTTAGGVMYATGTGGTITGFGAGKHRDGFGGALILDDLHKADEARS	MESINGSHLIQRIRERCEEDFKFFVRYFFKSVKGTKFVLSDHHDVICDALEDVFYGRTSYLIINMPPRYSKTEIAVKMFTAWCYVKNPKCDFIHLSYADILALDNSETVKQIIKSTEFKQLWPDLVIKPNKDSKKAWGTEQGGVFYATSAGGPITGFGAGKMNDFVDGNGFGGAIIIDDPLKPDDAYSDPKRESVNRRWDETIKSRFNSRKTPCIVIMQRIHELDFCGMLLKDSEYKFKHLVLPAIVDEGKVTERPLWPAKHDLPALYAMRAKNSYMFASQMQQMPAPLGGGIIKGAWFKRYSVLPPIKYKAVFVDTAQKAGEHNDYQVAELWALGEDGNLYMVDILRDKFMAYELETRIPDFWNKHKADKNGRLRYMAVEDKSSGTELIQKIQHKLKP…	large subunit terminase TerL [Iodobacteriophage phiPLPE].	PHG		Iodobacteriophage phiPLPE	Iodobacteriophage phiPLPE Viruses; dsDNA viruses, no RNA stage; Caudovirales; Myoviridae.	PROVISIONAL REFSEQ: This record has not yet been subject to final NCBI review. The reference sequence was derived from ACG60340. Method: conceptual translation.	source 1..483 /organism="Iodobacteriophage phiPLPE" /host="Iodobacter" /db_xref="taxon:551895" Protein 1..483 /product="large subunit terminase TerL" /calculated_mol_wt=55169 Region 13..296 /region_name="COG5410" /note="Uncharacterized protein conserved in bacteria [Function unknown]" /db_xref="CDD:34969" Region 62..469 /region_name="Terminase_6" /note="Terminase-like family; pfam03237" /db_xref=…	7e-011 37/136 (27%)
	HA	488)	gi|157325219|ref|YP_001468641.1|	FYBD1LQ01CWBQK_1_429__	7	9	10	55.1	76	3e-38	138	142	547	25.2	DMRNWSKANPMLDEDTPYAKRLLARTKADYDDLVLEPSGRQEFMTKRMNLPEADLEKDVTTREKLLACLRSPGIDLKGRSCVAGFDYASIRDFASVGLLFKHGDDFIWKQHSFARKAFLKAFKLKAPIEEWADKGLFTIVDG	MISNKHVDNYIQSYESGKILLNKERVDLINHLQEHVLSRDDIYFDETQIENYISFSEKWYFPLDNWEKFIAPFIFLYFKEDDELFYEEFFITLGRGGGKNGFISTLSNYFISPLHGINNYDVSVVANSEDQAKVSFKEVFNTIDGNPKLEGSFDAWKAQIIGKATNSVFKFQTSNAKTKDGGREGCVIYDETHEYEDRQIIDVFSGGLGKVANPREFFIGTNGFVRAGFYDKLEERSKAILSGENLNDRMFPFICKLDDPAEVKNEAMWEKANPAFEKPLSPRSKRLLNKVRKQYEALTNNPSGREAFMTKRMNLPEVDLEKVVAPWEDILATNREMPELQNRACIGAFDYASVKDFAAVGLLFRVGDDYIWKTHSFARKGYLDIANLKPPIKEWEKQG…	putative terminase large subunit [Listeria phage B025].	PHG		Listeria phage B025	Listeria phage B025 Viruses; dsDNA viruses, no RNA stage; Caudovirales; Siphoviridae.	PROVISIONAL REFSEQ: This record has not yet been subject to final NCBI review. The reference sequence was derived from AAY53042. Method: conceptual translation.	source 1..547 /organism="Listeria phage B025" /host="Listeria monocytogenes" /db_xref="taxon:330396" Protein 1..547 /product="putative terminase large subunit" /function="involved in DNA packaging and cleavage of viral DNA" /calculated_mol_wt=63226 Region 1..539 /region_name="COG4626" /note="Phage terminase-like protein, large subunit [General function prediction only]" /db_xref="CDD:34246" Regio…	2e-023 48/52 (92%)	2e-68 119/142 (83%)	3e-072 129/142 (91%)
		492)	gi|238821349|ref|YP_002925165.1|	FX3Z5BX01AGSHJ_1_367__	7	7	2	81.5	97	3e-50	119	121	576	20.7	CYVIXKADQTTDGDVGDYLDENVQKANPSVGCDGIAQGSEEEAEQAMNDPQQEMSFSIKLCNVFTNSMNAYFNPDEFIASDSRYDWTLEELARLPIQWYGGADLSRLHDLTAAALYGVYHD	MGNLGKAKEYAQHVISHREEHCEENILAAERFLRDLENPEFEMDEEIVDFVVHFIENTIVHQQGDDMFAVSIRNKPLLLQPWQHFVVVNLFGFYYKGTNERRFKEALIMLARKNGKTSFTAAIALAYQILDTDSGSKCYIVANSVKQAMEAFGFLKFNVERWNDKNIRIKDNNQEHSISANFGDEGSFFIQALANDESRLDALNGNVVVMDEAHTMRNSKKYGLMKKTMSAYRNSMLFVISTAGDIPTGFLANRLKYCQKVLKQLVKDDSLFIFICKADQTTDGDVGDYLDENVLKKANPSWGVTVSLKALREEAEQAMNDPQTRNEFFNKTLNVFTNSMNAYFNPDEFIASDSQYDWTLEELARLPIQWYGGADLSRLHDLTAAALYGVYHDGEKDVD…	hypothetical protein PH10_gp32 [Streptococcus phage PH10].	PHG		Streptococcus phage PH10	Streptococcus phage PH10 Viruses; dsDNA viruses, no RNA stage; Caudovirales; Siphoviridae.	PROVISIONAL REFSEQ: This record has not yet been subject to final NCBI review. The reference sequence is identical to CAY56525. Method: conceptual translation.	source 1..576 /organism="Streptococcus phage PH10" /isolation_source="supragingival human dental plaque" /host="Streptococcus oralis" /db_xref="taxon:644007" /country="Switzerland" Protein 1..576 /product="hypothetical protein" /calculated_mol_wt=65915 Region 10..565 /region_name="COG4626" /note="Phage terminase-like protein, large subunit [General function prediction only]" /db_xref="CDD:34246" …	0.65 13/36 (36%)
MHB	HB1	26)	gi|182637485|ref|YP_001828656.1|	GCQ6XTU01AZUWI_1_486__	93	93	1	66.5	107	1e-60	161	161	574	28	EWLSGDIREDVVGALEQGASKIDDPVILAVSSEGTIRNAVGDTMKMELLKILKGEYIAPHISIFYYRLDDIKEVADPAMWVKAQPNIGITVSYDRYQQDVERMEQAPAARNDILAKRFGIPMEGYTYFFTYEETIPHRKNTFWNMQCAMGADLSQGDDFCA	MLSNTATPTEYGKFRNAVLDGELPVNLHISQQMNRIDDDIRNPNFYYDPSAIEGYVAFCENELTLTDGRDLNLLPTFKLWAEDLLSWYEFVEEKVYNPTKRSYEYITVKRRLRNKQYLIIARGAAKSVYEETIQAYGLVVDPETTTQITTAPTIRQSEEVMSPFRTAIVRSRGPLFKMLTIGSNKSRSARSQSKLFSSKKGIELLTNNSILEQRPMAIDKLQGARPKYCTVDEWLSGNVKEDVIEALEQGASKLDDYIIVAVSSEGTIRDSVGDTIKMDLLNILRGDKIDPHTSIWYYRLDDVREVGDPDMWIKANPNIGATVSYSTYQKAVATAETDGSKRNDILAKRFGIPVEGFTYFFTYEETELHNPQNYDHMECAMGMDASQGDDFWAFTWIFM…	putative terminase large subunit [Lactococcus phage 1706].	PHG		Lactococcus phage 1706	Lactococcus phage 1706 Viruses; dsDNA viruses, no RNA stage; Caudovirales; Siphoviridae.	PROVISIONAL REFSEQ: This record has not yet been subject to final NCBI review. The reference sequence was derived from ABV91215. Method: conceptual translation.	source 1..574 /organism="Lactococcus phage 1706" /host="Lactococcus lactis" /db_xref="taxon:475178" /note="7 L. Lactis strains are known to be sensitive to phage 1706: NCK203, SMQ384, SMQ385, SMQ450, SMQ451, SMQ562, SMQ86" Protein 1..574 /product="putative terminase large subunit" /name="orf8" /calculated_mol_wt=65275 Region 13..574 /region_name="COG4626" /note="Phage terminase-like protein, larg…	3e-066 112/145 (77%)	1e-95 161/161 (100%)	8e-015 48/163 (29%)
		103)	gi|255033734|ref|YP_003090178.1|	GCQ6XTU01A9OQ0_1_497__	39	50	10	46.6	75	4e-34	161	165	558	28.9	LDTATGARRQPLIFGITTAGVSRLSVCRELHDYTEKILDGSLADDSFCGVIYTLDDGDDWTDENVWVKANPNLGESVKLDDLRDKARKAKEAPAALNSFLRLHMNVWTQSETRWLDPDVWAACGGRTDIELLRNEPCYAGLDLSSTIDISALVLKFPRTGDVLSW	MLRGDIVVGEFVFLAVKRHYDDLIAGPARGIVFSAPHAAHIIDWIEKQFLHIKGALAGQALVLDPWQRFWTAVMYGWRRVDAGLRRFRTGYEEVARKNGKSTWKAGQGDYLFLMDGEQGAEVYTIATTREQAMSVFKPALDNYRRRCRRSKRLARSIKVYDGTNQERIVFGSSVFKPLPANAESLDGLNPSVCMVDELHAHKTREVWDVMESALGARLQPLISAITTAGYILDGICTEIRMYLVMILRGEKIDDSFFGYIYTLDDDDDPFDPAVWIKANPSLGSAKTVEYMRAQATKAAELPSAKANFPTKDLNVWVNGALSWFDMQVWDRCGAPFDPAILAGRRCFGGLDLASTQDLSAFVLVFPPYDDGGDIVEELGPDGEWYVVAHIFAPEAKVNT…	terminase gp2 [Burkholderia phage KS9].	PHG		Burkholderia phage KS9	Burkholderia phage KS9 Viruses; dsDNA viruses, no RNA stage; Caudovirales; Siphoviridae; Lambda-like viruses; unclassified Lambda-like viruses.	PROVISIONAL REFSEQ: This record has not yet been subject to final NCBI review. The reference sequence is identical to ACT83015. Method: conceptual translation.	source 1..558 /organism="Burkholderia phage KS9" /strain="KS9" /host="Burkholderia pyrrocinia strain LMG 21824" /db_xref="taxon:335797" /country="Canada: city of Edmonton, province of Alberta" /collection_date="May-2004" Protein 1..558 /product="terminase gp2" /calculated_mol_wt=62022 Region 1..556 /region_name="COG4626" /note="Phage terminase-like protein, large subunit [General function predict…	3e-020 45/126 (36%)
		214)	gi|66395455|ref|YP_239799.1|	GCQ6XTU01BYQLZ_1_467__	22	31	10	55.6	80	3e-42	144	155	553	26	VLGSRLEGTAPCVAGFDYASIRDFASVGLLFKNGDEFIWKQHSFARKAFLKAFKLKAPIQEWAERGLFTIVDGPSIDPRLLIAKLEEWRNLYQIEFVCADGFRMDLLKPLLEEAGFEYEFLRNPGAIQSKVAPIIEDGFANERFVFEDDNSMIWY	MKTPKYVTQYIDKIKTGKIIVNKERQNLVDYLEKYILNRDDLYFDFQKIEDYVGFSEKWFFEIQDFQKFITCFVFLYEADTLTPYFSEFFISMARGGGKNGYISTLGAFFLTPLHGIPKYNMSVVANSEKQAQVSFQEIYDMIESNDLYVRKDKPNNPFNISKVLIEGISMKAQFVFDTSNEKTKDGAREGCVFFDEIHAYEKDTIINVKRSGLGKVAHPRTFYIGTDGHVREGFLDKLKERAANVLIGESPEDRLFPFICKIDDKEELHDFDMWQKANPMFEAPMNDYGRQLFQEVKQQYLSLKFNPSGRTEFMTKRMNLPETDSQSVVAPWDDILATNRDMPSLDNHECIGGLDYASLKDFAAVGLLFKVDDEYIWKTHSFARKAFLDEYQLKPPIH…	ORF005 [Staphylococcus phage 2638A].	PHG		Staphylococcus phage 2638A	Staphylococcus phage 2638A Viruses; dsDNA viruses, no RNA stage; Caudovirales; Siphoviridae.	PROVISIONAL REFSEQ: This record has not yet been subject to final NCBI review. The reference sequence was derived from AAX90993. Method: conceptual translation.	source 1..553 /organism="Staphylococcus phage 2638A" /host="Staphylococcus aureus" /db_xref="taxon:320836" Protein 1..553 /product="ORF005" /calculated_mol_wt=64202 Region 5..546 /region_name="COG4626" /note="Phage terminase-like protein, large subunit [General function prediction only]" /db_xref="CDD:34246" Region 66..533 /region_name="Terminase_1" /note="Phage Terminase; pfam03354" /db_xref="CD…	0.25 26/85 (31%)
		246)	gi|119953651|ref|YP_950450.1|	GCQ6XTU01D43YU_1_471__	20	20	7	69.4	100	1e-52	144	156	550	26.2	DPSAILVGGYQRATGKLYVVEAQVKKRLPDLIIEDVIRFQQQYKCHRWFVETVQFQEFLKDELVKRSAQRGAPVPATAIKPNTDKMLRIESLQPHMVNGLILLHSTQATLIAQLRHFPKADHDDGPDALEMLWKNAITNAAPIEWIGLNDEDLGHD	MKGSTRDFLADIAQLAGEFRRQIEAEVAGFDPDPKASAVRRERASADYEYFARTYFPHYVKRGNALLHDYLYKRLPELVDHPDGQHEAIAAPRGNAKSTLVSQIFVIWCVLTGRKHYPLIIMDAFEQAATMLEAIKAELEFNPRLAMDFPQGAGKGRVWQVGTIVTANDAKVQVFGSGKRMRGLRHGPHRPDLVIGDDLENDENVRSPEQRDKLENWLKKTVLSLGSADDTMDVIIIGTILHYDSVLSRLLKNPLWKRRKFKAIIEWPHRMDLWEKWEELLLNSDDEGAAALAFYQERAAAMEDGAIICWPDGQPLYKLMVKRARDGHSAFDSEQQNDPVQGENAPFAACITFWVNRLAQWMFYGACDPSLGKQGSSRDPSAILVGGFNRETGVLDVVE…	hypothetical protein DMS3-26 [Pseudomonas phage DMS3].	PHG		Pseudomonas phage DMS3	Pseudomonas phage DMS3 Viruses; dsDNA viruses, no RNA stage; Caudovirales; Siphoviridae; Lambda-like viruses; unclassified Lambda-like viruses.	PROVISIONAL REFSEQ: This record has not yet been subject to final NCBI review. The reference sequence was derived from ABG66680. Method: conceptual translation.	source 1..550 /organism="Pseudomonas phage DMS3" /host="Pseudomonas aeruginosa" /db_xref="taxon:389469" /note="temperate bacteriophage" Protein 1..550 /product="hypothetical protein" /name="DMS3-26" /calculated_mol_wt=61806 Region 379..511 /region_name="COG5362" /note="Phage-related terminase [General function prediction only]; cl02216" /db_xref="CDD:141379" CDS 1..550 /locus_tag="DMS3-26" /coded…	no hit
		337)	gi|23505447|ref|NP_700375.1|	GCQ6XTU01CM3RG_1_507__	14	44	26	70.4	76	2e-39	108	166	577	18.7	VNCAAIDPHGAIAISHDMADEGLNPITITQNYTNLSDPMKELEAAIESGPFSHDGNPIMTWCIGNGSETAAGNDDIVRPVKEIPENKIDGAVALMMAIGRIMLNEDDGIFXPEGINAMRTFFMIWSVWLDLAHYVPAFISNMERLKPALSAVGFACYTLFFQSRGR	MSRKSYPNVNAANQYARNVVRGKITACQYVIQACQRHIDDMAAEKSKRFRYRFDKDMAEKAAKFIQLLPHTKGEWAFKRMLITLEPWQLFIVCCAFGWVQKGTKLRRFREVYTEIPRKNGKSAISAGVALYCFTCDNEFGAEVYSGATTEKQAWEVFRPARLMCKRTPLLVEAFGIEVNASNLNRPEDGARFEPLIGNPGDGASPHCAIVDEYHEHPTDALYTTMLTGMGARRQPLMWAITTAGYNIEGPCYDKRREVIEMLNGSVPNNELFGVIYTVDEGDDWTDPKVLEKANPNIGVSVYRDFLLSQQQRAINNARHAGVFKTKHLNVWVAARTAFFNLVSWQNCEDKTLTLELFEGQPCVLAFDLARKLDMNSMARLFTREIDGKTHFYSVAPRFW…	Terminase large subunit [Salmonella phage ST64B].	PHG		Salmonella phage ST64B	Salmonella phage ST64B Viruses; dsDNA viruses, no RNA stage; Caudovirales.	REVIEWED REFSEQ: This record has been curated by NCBI staff. The reference sequence was derived from AAL25881. Method: conceptual translation.	source 1..577 /organism="Salmonella phage ST64B" /host="Salmonella enterica subsp. enterica serovar Typhimurium" /db_xref="taxon:175950" Protein 1..577 /product="Terminase large subunit" /name="Sb2" /calculated_mol_wt=65231 Region 14..576 /region_name="COG4626" /note="Phage terminase-like protein, large subunit [General function prediction only]" /db_xref="CDD:34246" Region 86..560 /region_name="…	2e-005 24/72 (33%)
		345)	gi|157325286|ref|YP_001468706.1|	GCQ6XTU01EFVOF_1_523__	13	15	9	49.3	72	1e-36	146	173	486	30	GTWARYSNPIWVEGHDGERVIHGIDPEDEIIQSWDLAFKGTDQSDYVVGQVWLRRGSRCFLLDMRRERLTFMETLDAIKAMPAKGPQAVAKFVEDKANGPAVINSLRGKVAGIIPVTPDGGKVVRANAVSPLAHSGDIILPEPHLLPNVEELVEEXEAFPNGKHDDAVDAMTQ	MQQALENDVTEQEALLEELDIELAKRSYRDYVTYSHFGDYQLFEHTELICEKLQHIIDGEQKYYIFEMPPRHSKSMTITETFPSYFLMKNPKKRVITTSYSDALAKQFGRKNRDKIKMAGDQLFDIHINPANSGVTDWSIDQYGGGMYSTSMLGGATGRGADLLIIDDPIKNREEAESKTIRDKIYQEWESTFFTRLHKGHSVIVIMTRWHEDDLIGRLLKANTLPWERIRLPAIAEENDLLGREIGQALCPELGYNEEWAEITKKTVGSRTWASLYQQRPRPAEGAIFKEKWLRYYVPSEEFRKKYNLGEDVAILPRLFDKSAQSWDMAFKDTKKSDFVAGHVWNRKKADFFFIDRIHDRMGLPETLNAVRRLTIKHPLAIAKYIEEKANGPAVMQTL…	TerL [Listeria phage B054].	PHG		Listeria phage B054	Listeria phage B054 Viruses; dsDNA viruses, no RNA stage; Caudovirales; Siphoviridae.	PROVISIONAL REFSEQ: This record has not yet been subject to final NCBI review. The reference sequence was derived from AAY53107. Method: conceptual translation.	source 1..486 /organism="Listeria phage B054" /host="Listeria monocytogenes" /db_xref="taxon:330397" Protein 1..486 /product="TerL" /name="terminase large subunit" /calculated_mol_wt=55956 Region 3..308 /region_name="COG5410" /note="Uncharacterized protein conserved in bacteria [Function unknown]" /db_xref="CDD:34969" Region 65..471 /region_name="Terminase_6" /note="Terminase-like family; pfam032…	no hit
		368)	gi|15320614|ref|NP_203458.1|	GCQ6XTU01EH1FL_1_480__	12	17	2	34.5	49	6e-15	142	159	482	29.5	TSQQNTPTIGFDLDRYPTLKRASYSDALVRLALGPAGSAKTSWAIMELLRTAMLQEPSPIDNTRYTRMLVVRNTYSLLKSNTIPSMQNMLGPLLQVTEGSQPLGKVRAQLGDGTMLNMDIQFLALDSEDAQNKLLGAEPTMVLCDELNMMPESVVFALV	MSAIAYRAPPTVARFLRSNAFVRCIVGPVGSGKSSGCVVEIPRRAAEQAPGPDGVRRTRFAVIRNTYRELKDTTRKTFEQWVPALSGRWHEQDFTFTVDKPLSDGTHMHCEVLFRALDRPEHVKKLLSLELTGAYVNEARQVPKAILDVLCSRVGRYPSKAQGGATWFGVWMDTNPWHTGHWGYKLFTKALPEGYELFEQPSGRAPDAENLENLPVGYYERQVAGKDAEWVAEYIDSKYPSHDKGSIYGDLLAALEARGGICTFEHETGSIFTIWDLGRADSTSIWFMRLRTGGVDIVDHYRNNGEPLSHYFGLLDGWASAKGYRYLKHVLPHDARAKTLVTRSSVLEQFLAKYGPAAVVVGPQLSLEDGIAAARALLERDIRFHARCDVPQVAGLESG…	terminase [Myxococcus phage Mx8].	PHG		Myxococcus phage Mx8	Myxococcus phage Mx8 Viruses; dsDNA viruses, no RNA stage; Caudovirales; Podoviridae.	REVIEWED REFSEQ: This record has been curated by NCBI staff. The reference sequence was derived from AAK94379. Method: conceptual translation.	source 1..482 /organism="Myxococcus phage Mx8" /host="Myxococcus xanthus strain DK883" /db_xref="taxon:49964" /note="temperate bacteriophage" Protein 1..482 /product="terminase" /calculated_mol_wt=53713 Region 24..435 /region_name="Terminase_6" /note="Terminase-like family; pfam03237" /db_xref="CDD:146059" Region 26..>309 /region_name="Terminase_3" /note="Phage terminase large subunit; cl12054" /…	no hit
		370)	gi|21716108|ref|NP_663671.1|	GCQ6XTU01CLGAU_1_479__	12	21	16	63.4	102	1e-53	161	158	462	34.8	IKEGDGGAHMWSLKDGYNSYLATSPDGSSTGFGASLLIIDDIXKNAEEAHNKNVKEAHWSWFTNTMLSRLEEGGKIIIIMTRWASDDLAGRAIEHFADDPKFKPKVIMMKAVQDDGTMLCDDVLSKDSYLSKVRAMGEDIASANYQQEPIDVKGRLYT	MDKIALGAKIELSKRFFFDYCNLIMPSFYKRDRAYLVTMCEEFQSFLNDDEHDVLVLNLPPRHGKSLTLGKFVEWVLGNDHTKKIMTGSYNEILSTVFSKNVRNTIQQNKADVDKIVYSDIFDSKIKDGDAAKNLWSLSDGYNNYLATSPTGTATGFGADIIIIDDVIKNAEEANNATVLEKHWDWFVNTMLSRLESGGKIIINMTRWHSEDLAGRALRELPKNGYRVKHINFKAFNEQTNEMLCDDVLTLEDYKRKVKTMGADIASANYQQEPIDVKGRLYSEFQTYNARSEYKKIWNYCDTADTGKDYLCSIVWGETSDGFADVLDIIYTQKPMEYTENAVANQLINNRVNASRIERNNGGRSFARSVRDKIQGKVACAVEDFFQGNNKEARIYSNS…	putative terminase large subunit [Lactococcus phage ul36].	PHG		Lactococcus phage ul36	Lactococcus phage ul36 Viruses; dsDNA viruses, no RNA stage; Caudovirales; Siphoviridae.	PROVISIONAL REFSEQ: This record has not yet been subject to final NCBI review. The reference sequence was derived from AAM75784. Method: conceptual translation.	source 1..462 /organism="Lactococcus phage ul36" /host="Lactococcus lactis" /db_xref="taxon:114416" Protein 1..462 /product="putative terminase large subunit" /calculated_mol_wt=52919 Region 10..293 /region_name="COG5410" /note="Uncharacterized protein conserved in bacteria [Function unknown]" /db_xref="CDD:34969" Region 56..442 /region_name="Terminase_6" /note="Terminase-like family; pfam03237" …	0.64 13/54 (24%)
	HB2	437)	gi|9634121|ref|NP_037663.1|	GCQ6XTU01A0ZWR_1_500__	10	10	2	38.7	65	5e-22	168	166	504	33.3	KDETFYPVVYGLANDEDWQDEENWYKANPSLGHTIQIDRVREAYRNAIDNPAEENVFKQLRLNMWTSSTVTWIAEHVYDKGNRPIVESSLLGRECYAGLDLSSTSDITAFVLVFPPRTEDESYIVLPYFWLPEDTLPLRCRRDHVLYDVWERQGYLKTTEGNVVHY	MTRGERVIAFIERFCIVPEGKLIGQPMRLDTFQKEFILAVYDNPAGTDMAILSIARKNGKTGLIAGILLAHLVGPEAVQNTQIVSGALSREQAAIVFNLAVKMVNLNPKLQEIVHITPSGKKLIGLPCNVEYKALSAEGKTTHGLSPILAILDETGQVRGPQDDFIDAITTAQGAHENPLLIVISTQAANDADLLSIWIDDAVKSKDPHIVCHVYEAPKDADISKRESWLAANPALGTFRSEKDMARQAEKAGRMPSFENTFRNLNLNQRVSTVSPFISRSVWELCGEMPINTPRKWYAGLDLSARNDLTALVIAGEADDGVWDVFPFFWTPQKTLEERTKTDRAPYDVWVREGLLRTTPGASVDYSFVVADIAEIIGDFDLTSIAFDRWRIDQFRKDA…	terminase large subunit [Enterobacteria phage HK022].	PHG		Enterobacteria phage HK022	Enterobacteria phage HK022 Viruses; dsDNA viruses, no RNA stage; Caudovirales; Siphoviridae; Lambda-like viruses.	PROVISIONAL REFSEQ: This record has not yet been subject to final NCBI review. The reference sequence was derived from AAF30354. Method: conceptual translation.	source 1..504 /organism="Enterobacteria phage HK022" /host="Escherichia coli" /db_xref="taxon:10742" Protein 1..504 /product="terminase large subunit" /name="gp2" /calculated_mol_wt=55067 Region 50..483 /region_name="Terminase_1" /note="Phage Terminase; pfam03354" /db_xref="CDD:112181" CDS 1..504 /locus_tag="HK022p02" /coded_by="NC_002166.1:542..2056" /inference="non-experimental evidence, no add…	2e-052 95/98 (97%)	5e-98 166/166 (100%)	5e-097 166/166 (100%)
		498)	gi|15088772|ref|NP_150161.1|	GCQ6XTU01CC94D_1_412__	8	9	21	75.2	100	2e-59	133	136	436	30.5	LVDNPPRNPYAWINGWYEEKKTDPRYLCHSSTYLDDKLGFVTEQMLEDIDRVKANDFDYYRYIYLGEAVGLGNNVYNMTTFHALDQLKXDDPLVGIAFALDGGHMQSATACLALGVTAKANVVLLDTYYYSPAGQV	MTFNVQKNINPHFKSVWISSLPYNVLKGGRNSFKSSVIVLKLAYMMIRYIIAGEAANIVVIRKVANTIRDSVFNKVWWALNLFGIAEQFTKTVSPFKIVHKTTGSTFYFYGQDDFQKLKSNDIGNIIPVWYEEAAEFNDQEDFDQSNVTFMRQKHPRAKFVQFFWSYNPPRNPYSWINEWFESIKTNKNYLAHSSTYLDDELGFVTEQMLEDIERIKENDYDYYRYLYLGEAVGLGNNVYNMSMFHAIDACPSDDKLIGISFALDGGHQQSATACCAFGITAKGKVILLDTWYYSPAGQVVKKAPSQLSKEIYAYMRSVIEKYRVQALQYTIDSAEGALRNQMFLDFGLKWHPVAKLRKVTMIDSFQSLLAQGRFYYLNTENNKIFIEEHKMYRWDEKT…	putative large terminase subunit [Streptococcus phage MM1].	PHG		Streptococcus phage MM1	Streptococcus phage MM1 Viruses; dsDNA viruses, no RNA stage; Caudovirales; Siphoviridae.	PROVISIONAL REFSEQ: This record has not yet been subject to final NCBI review. The reference sequence was derived from CAC48095. Method: conceptual translation.	source 1..436 /organism="Streptococcus phage MM1" /proviral /host="Streptococcus pneumoniae" /db_xref="taxon:120574" Protein 1..436 /product="putative large terminase subunit" /function="DNA packaging" /calculated_mol_wt=50408 Region 22..424 /region_name="Terminase_3" /note="Phage terminase large subunit; cl12054" /db_xref="CDD:164324" Region 25..424 /region_name="Terminase_6" /note="Terminase-li…	2e-031 57/84 (68%)
MPCA		227)	gi|215479952|ref|YP_002332340.1|	GCQ6XTU02GJGIU_1_546__	47	47	7	65.6	118	5e-67	180	181	550	32.7	ELHEFLFSRLPEILQQPEGINEADAAPRGEAKSTLVTRLFSLWTVITGAKKFIVIAMDSIDQAYPMLEAIKAELEFNPRLKTDFPEMCGQGRVWQAGTIVTASNVKIQVFGSGKKMRGMVHGAFRPDLAILDDIENDEMVRNPDQRDKLEMWLKQTVLPLGAVGTKFDVIYIGTILHYDSV	MKGSTRDFLADIAQLAGEFRRQIEAEVAGFDPDPKASAVRRERASADYEYFARTYFPHYVKRGNALLHDYLYKRLPELVDHPDGQHEAIAAPRGNAKSTLVSQIFVIWCVLTGRKHYPLIIMDAFEQAATMLEAIKAELEFNPRLATDFPQGAGKGRVWQVGTIVTANDAKVQVFGSGKRMRGLRHGPHRPDLVIGDDLENDENVRSPEQRDKLENWLKKTVLSLGSADDTMDVIIIGTILHYDSVLSRLLKNPLWKRRKFKAIIEWPHRMDLWEKWEELLLNSDDEGAAALAFYQERAAAMEDGAIICWPDGQPLYKLMVKRARDGHSAFDSEQQNDPVQGENAPFAACITFWVNRLAQWMFYGACDPSLGKQGSSRDPSAILVGGFNRETGVLDVVE…	hypothetical protein PPMP38_gp28 [Pseudomonas phage MP38].	PHG		Pseudomonas phage MP38	Pseudomonas phage MP38 Viruses; dsDNA viruses, no RNA stage; Caudovirales; Siphoviridae; Lambda-like viruses; unclassified Lambda-like viruses.	PROVISIONAL REFSEQ: This record has not yet been subject to final NCBI review. The reference sequence was derived from ACA57724. Method: conceptual translation.	source 1..550 /organism="Pseudomonas phage MP38" /host="Pseudomonas aeruginosa PA14" /db_xref="taxon:505292" Protein 1..550 /product="hypothetical protein" /calculated_mol_wt=61776 Region 379..511 /region_name="COG5362" /note="Phage-related terminase [General function prediction only]; cl02216" /db_xref="CDD:141379" CDS 1..550 /gene="ORF26" /locus_tag="PPMP38_gp28" /coded_by="NC_011611.1:13916..1…	7e-028 53/82 (65%)
	PCA1	236)	gi|215401206|ref|YP_002332511.1|	GCQ6XTU02HQ695_1_523__	46	48	31	85.6	149	8e-86	174	174	429	40.6	GYGAFWRSRDFYRVVKGSRGSKKSKTTALNFIFNMLKYPWANLLVVRRYSNTNKQSTYTDLKWAANQLGVAHLFKFNESLPEITVKATGQKILFRGLDDELKITSITVDVGVLCWAWFEEAYQIENQDKFSTVVESIRGSYDSPDFFKQITVTFNPWSERHWLKRAFFDEETKL	MYEILDLKNKIGGGYNKFWHNKSFYRVVKGSRGSKKSKTTAINFIYRIMKYDWANILVVRRFSNTNKQSTYTDLKWATNQLGVAHLFKFNESLPEITYKPTGQKILFRGLDDPLKITSITVDTGILCWAWFEEAYQIETFAKFSTVVESIRGSYDSPDFFKQITVTFNPWSERHWLKSTFFDEETKLNNTFSDTTTYRVNEWLDKVDIERYEDLYIKNPRRARIVCDGDWGVAEGLVFDNFKVTDFDWREKFKRTQEIAHGMDFGFTFDPTTLINTVVDLKNKELWIYDEHSEKAMLTDDIINMIKRKGYQDAHIVADSAEKRLITEISRKGVPNIKPSVKGANTIMQGVQFIQGFKVYVHPSCVHTIEELNTYTFDQDSEGNWINKPIDKNNHLMDAL…	putative terminase large subunit [Staphylococcus phage phiSauS-IPLA88].	PHG		Staphylococcus phage phiSauS-IPLA88	Staphylococcus phage phiSauS-IPLA88 Viruses; dsDNA viruses, no RNA stage; Caudovirales; Siphoviridae.	PROVISIONAL REFSEQ: This record has not yet been subject to final NCBI review. The reference sequence was derived from ACJ64564. Method: conceptual translation.	source 1..429 /organism="Staphylococcus phage phiSauS-IPLA88" /host="Staphylococcus aureus" /db_xref="taxon:575608" Protein 1..429 /product="putative terminase large subunit" /calculated_mol_wt=50115 Region 41..405 /region_name="Terminase_3" /note="Phage terminase large subunit; cl12054" /db_xref="CDD:164324" Region 48..403 /region_name="Terminase_6" /note="Terminase-like family; pfam03237" /db_x…	5e-051 91/102 (89%)	2e-91 159/174 (91%)	2e-091 158/173 (91%)
		288)	gi|32469469|ref|NP_862877.1|	GCQ6XTU02IH8P1_1_498__	35	48	18	97.6	161	8e-94	165	165	459	35.9	TRTSNGGLGEGFDMLIIDEAQEYTTEQESALKYTVTDSANPITIMCGTPPTPVSSGTVFTKYRETCLFGKGKYSGWAEWSVSDEKEIDDVEAWYNSNPSMGYHLNERKIEAELGEDKLDHNIQRLGFWPTYNQKSAISETEWNELKVDEVPELSGKLSVGIKYGQ	MARKKLGNQNPTQSVILKYVKKNSKAKEAIELYERTGLSCYAWQKNLLLPMMAVDKNGLWVHQKFGYSIPRRNGKSELLYIGEIWGLHEGLNILHTAHRISTSHASFEKVKRYLEKMGYVDGEDFNSIRAKGQERIELYSTGGVIQFRTRTSNGGLGEGFDMLIIDEAQEYTTEQESALKYTVTDSENPITIMCGTPPTPVSSGTVFTKYRETCLFGKGKYSGWAEWSVSDEKEIDDVEAWYNSNPSMGYHLNERKIEAELGEDKLDHNIQRLGFWPTYNQKSAISETEWNELKMDDIPELSGKLSVGIKYGQDGTNVAMSIAARTNDGRFFVETVDCQSVRNGNEWMVAFLRQADVAQIVIDGASGQKILDEELKDYRIKNVILPTVKEIIVANALWE…	gp38 [Streptococcus phage SM1].	PHG		Streptococcus phage SM1	Streptococcus phage SM1 Viruses; dsDNA viruses, no RNA stage; Caudovirales; Siphoviridae.	PROVISIONAL REFSEQ: This record has not yet been subject to final NCBI review. The reference sequence was derived from AAP81920. Method: conceptual translation.	source 1..459 /organism="Streptococcus phage SM1" /proviral /host="Streptococcus mitis SF100" /db_xref="taxon:157924" Protein 1..459 /product="gp38" /calculated_mol_wt=51605 Region 68..>335 /region_name="Terminase_1" /note="Phage Terminase; pfam03354" /db_xref="CDD:112181" CDS 1..459 /locus_tag="SM1p38" /coded_by="NC_004996.1:19068..20447" /transl_table=11 /db_xref="GeneID:1461314"	0.007 21/67 (31%)
		303)	gi|17981830|ref|NP_536821.1|	GCQ6XTU02G1D7S_1_503__	34	35	20	99.4	166	5e-97	167	167	607	27.5	QPFIDSLFDYQKHIRANKHHDVRNILKSRQIGATYYFSFEALEDAIFSGDNQIFLSASKRQAEIFKNYIVKMAREYFGVELTGNPIILSNGAELHFLSTNKNTSQGNSGHVYGDEYAWIRDFQRFNDVASAMATHARWRETYFSTPSSKFHESYSFWSGDNWRDGDP	MTESKLRKRKTKRYDDEVIYAAKFLYLKKYTPKEIAEELGLNSTRPIYYWAEKYNWRNLISESGIEELIALRIITLTERENKSDQEIKELEALIDKDIQYKKQRAATVAKVTAKSAVNSADVSSSDRSFADSGDGDEHKKKKRVKNDISHVSPEMCQPFIDSLFDYQKHIRANKHHDVRNILKSRQIGATYYFSFEALEDAIFSGDNQIFLSASKRQAEIFKNYIVKMAREYFGVELTGNPIILSNGAELHFLSTNKNTSQGNSGHVYGDEYAWIRDFQRFNDVASAMATHAKWRETYFSTPSSKFHESYSFWSGDNWRDGDPKRKNVPFPTFAELRDGGRLCPDGQWRYVVTIEDALKGGAGTLFNIEKLKQRYSKYAFNQLYMCVWIDDADSIFTVH…	terminase [Haemophilus phage HP2].	PHG		Haemophilus phage HP2	Haemophilus phage HP2 Viruses; dsDNA viruses, no RNA stage; Caudovirales; Myoviridae; Peduovirinae; P2-like viruses.	PROVISIONAL REFSEQ: This record has not yet been subject to final NCBI review. The reference sequence was derived from AAK37798. Method: conceptual translation.	source 1..607 /organism="Haemophilus phage HP2" /host="Haemophilus influenzae" /db_xref="taxon:157239" Protein 1..607 /product="terminase ATPase subunit" /name="orf16" /calculated_mol_wt=69583 Region 12..605 /region_name="P" /note="terminase ATPase subunit; Provisional; PHA02535" /db_xref="CDD:164931" Region 17..75 /region_name="Terminase_5" /note="Putative ATPase subunit of terminase (gpP-like);…	5e-011 29/64 (45%)
		460)	gi|157166040|ref|YP_001449292.1|	GCQ6XTU02H7P9L_1_511__	19	19	7	54.2	90	2e-48	166	169	553	30	RVDSELSAIFNVSTHTKTITHRSTQATLKVIAAESDSLAGIKGAYVLIDELWVFGKRSGASSMLQEAMGGLASRPEGFVIYLSTMSDEPPAGVFKEKLDYARGVRDGLIDDPRFLPVLYEFPQSYIEENKHLDAENWYITNPNLGTSVDLQYLIDTIKRAKESHDKNTL	MIPVWSTACPDWAERLKKGLSIIPAPIYPDQAAHALAIFKQLRIVDAPGSPTFGESCAQWVFDLVAALFGSYDAQTGVRHIKEVFILIPKKNSKSTLAAGIMMTALLLNWRQAAGYTILAPTVEVAANAFNPARDMVRRDDDLDDLCQVQTHIRTITHRVTDTTLKVVAADPNTVSGIKSVGTLIDELWLFGKQYKAEDMLREAIGGLASRPEGFVVYTTTQSNEPPAGVFRQKLQYARDVRDGKIHDPHFLPVIFEHPPEMVESGAHLLMENLAMVNPNLGYSVDEAFLYREYRKAREAGEEAFRGFMSKHANVEIGLALRSDRWTGADFWEQQGRRVSLDDILQRADVVTVGIDGGGLDDLLGMYVIGRDRETREWLGWGHAWAHETAVVRRKSEAS…	putative large subunit terminase [Phage BP-4795].	PHG		Enterobacteria phage BP-4795	Enterobacteria phage BP-4795 Viruses; dsDNA viruses, no RNA stage; Caudovirales; Siphoviridae; Lambda-like viruses; unclassified Lambda-like viruses.	PROVISIONAL REFSEQ: This record has not yet been subject to final NCBI review. The reference sequence was derived from CAD88856. Method: conceptual translation.	source 1..553 /organism="Enterobacteria phage BP-4795" /host="Escherichia coli" /db_xref="taxon:196242" /note="specific host: Escherichia coli, strain 4795/97, serotype O84:H4 shiga toxin-converting" Protein 1..553 /product="putative large subunit terminase" /calculated_mol_wt=60876 Region 1..553 /region_name="COG4626" /note="Phage terminase-like protein, large subunit [General function predictio…	0.005 20/67 (30%)
		516)	gi|281416255|ref|YP_003347604.1|	GCQ6XTU02JOH10_1_519__	16	19	11	52.4	89	2e-44	170	171	239	71.1	VCKGGRGSAKSTHIAEILVLSIMRDPVNAVVLRKVGETLKIGYDQIKWAINELGVEEYFTFKVSPMEIIYTPRGNKFMFFGVDKPEKRKSFKTADFPTAYFWVEEAAEFITEDEIDIVIKSILRGVLPAGLKYKGFLSYNPPERKHHWINKKYDIVDNNTSAYVHHSYYYN	MSKKLSEFLPKAFHTTWRVALNSNILHVVEKGGRGSGKSSGIAHIIVQLIMRYPVNAVAIRYVDNTIELSIFEQIKWAIEEQGVSKYFKVNKSPMKITYKPRGNYIVFRGAQNPERIKSLKDSRFPFAIAWIEELAEFKTEDDVKTITNSLLRGELADGLFYKFFYSYNPPKRRQSWVNKKYESSFQPENTFVHHSTYKDNPFIAQAFIEEVNATRAKNPKRAEWEYDGKAIGSGVVPV	terminase large subunit [Enterococcus phage phiFL3A].	PHG		Enterococcus phage phiFL3A	Enterococcus phage phiFL3A Viruses; dsDNA viruses, no RNA stage; Caudovirales; Siphoviridae.	PROVISIONAL REFSEQ: This record has not yet been subject to final NCBI review. The reference sequence is identical to ACZ64061. Method: conceptual translation.	source 1..239 /organism="Enterococcus phage phiFL3A" /strain="phiFL3A" /host="Enterococcus faecalis" /db_xref="taxon:673837" Protein 1..239 /product="terminase large subunit" /name="domain terminase_3" /calculated_mol_wt=27389 Region 42..>238 /region_name="Terminase_3" /note="Phage terminase large subunit; cl12054" /db_xref="CDD:164324" CDS 1..239 /gene="gp42" /locus_tag="EP-phiFL3A_gp42" /coded_…	4e-016 41/92 (45%)
	PCA2	527)	gi|148747729|ref|YP_001285808.1|	GCQ6XTU02HFRFD_1_527__	15	17	5	37.5	66	2e-24	176	174	567	31	DGFGNILAICDELHAHPNNQIYKLLLDGQADVDNALTLAITTAGFNLNSFCYEHYKFCEKILEGVIQKRHSFYFYMEMDKDDDIWDWRNWLKANPYHLYEEDGITPNKKKIEIITQKAIDAKEKGGAELVNFLTKQLNRWVTTGTGQYINLEXVKDCESDLTLADMKGKSCYLG	MIESLLERIVHYAQDVVDGRTIACQKHKWACERFLNDIERITEDDFPYYFDGEELYRFYRWARMFKHNKGILAGQPIELTDFQLFIVGNIFGWKRKENGLRRFRKAYIQLARKNAKSQLLALIASYECFLSPEQSEVYIAGWGREQSSIVYNEVLAQVQACDLLKGKYTDSYGRIRHKKSGSIIQPLSKEARKTGDGKNPSLAVIDEYHTHETSEIYDVLVSGMVARQNPLIVIITTAGFNLASPCYTEYQYVSKVIDPGSPIENEEYFVMICELDKDDDIKDERNWVKANPIVATYEEGMNFLRSELQTALDVPEKMRSFLTKNMNIWVDQKDNGYLPLDKWRACAIKEQIDLDVRDCYVGIDLSMRIDLTSVSGIVPMDDGRFYVWSHSFIPEDTLA…	putative terminase large subunit [Geobacillus virus E2].	PHG		Geobacillus virus E2	Geobacillus virus E2 Viruses; unclassified phages.	PROVISIONAL REFSEQ: This record has not yet been subject to final NCBI review. The reference sequence was derived from ABI36820. Method: conceptual translation.	source 1..567 /organism="Geobacillus virus E2" /isolation_source="deep-sea hydrothermal field" /host="Geobacillus" /db_xref="taxon:447909" /country="China" Protein 1..567 /product="putative terminase large subunit" /calculated_mol_wt=65567 Region 12..562 /region_name="COG4626" /note="Phage terminase-like protein, large subunit [General function prediction only]" /db_xref="CDD:34246" Region 82..54…	3e-027 53/56 (95%)	8e-96 166/174 (95%)	4e-092 161/174 (93%)
		708)	gi|39653713|ref|NP_945278.1|	GCQ6XTU02H96OS_1_487__	9	14	4	66.3	53	2e-24	80	160	421	19	ELKKRGYQVKKAKNDVLEGIRFFASLLQDGSKDKTHCEMTLKEFSSYVWDEKAAERGEDKPVKVFDHAMDAVRYFGYTVIRKPSGLSIISEEIDLELEIVKKLILSYADVHAKYQAEALRSERYYKNETDILSEPKRRQEAGEKDASGDYVTKNIEQPMR	MARLRMQTNTFKFQPFSKKQKKVLTWWLWNSPVHESEGIIADGAIRSGKTVSMSLAFVIWAMTSFNHQNFAMCGKTIGSFNRNVLKLLLVMIQSRGFSYVYHRTDNLIEITKGDVSNDFYIFGGKDESSQDLIQGLTLAGIFFDEVALMPESFVNQGTGRCSVTGSKWWFNCNPDGPYHWFKVNWIDKAETKNMLYLHFDMDDNLSLSENIKKRYRSQYQGVFYQRYIQGLWTVAEGIVYDMFSKDKHVVSTLPEMSKLGKYVSVDYGTQNATVFLLWEKDIIGKYYLTREYYYSGRDENVQKTNAEYADDLTAWLGDTNIDRIIIDPSAASFIAELKKRGYKIKKARNNVLEGIRFVGSMLGQEKIAVHESCVNTLKEFHAYVWDEKASANGEDKPIK…	terminase, large subunit [Streptococcus phage EJ-1].	PHG		Streptococcus phage EJ-1	Streptococcus phage EJ-1 Viruses; dsDNA viruses, no RNA stage; Caudovirales; Myoviridae.	PROVISIONAL REFSEQ: This record has not yet been subject to final NCBI review. The reference sequence was derived from CAE82121. Method: conceptual translation.	source 1..421 /organism="Streptococcus phage EJ-1" /proviral /host="Streptococcus pneumoniae" /db_xref="taxon:12402" Protein 1..421 /product="terminase, large subunit" /calculated_mol_wt=48499 Region 39..417 /region_name="Terminase_3" /note="Phage terminase large subunit; cl12054" /db_xref="CDD:164324" Region 43..413 /region_name="Terminase_6" /note="Terminase-like family; pfam03237" /db_xref="CD…	0.097 11/42 (26%)
		709)	gi|197085632|ref|YP_002128452.1|	GCQ6XTU02GBT2D_1_505__	9	12	7	49.7	87	5e-35	175	168	483	36.2	ALERVFNGGTKRLIINIPPRYSKTEIAVVNFIAWAMGRVPDCEFIHASYSATLAVSNSVQIRNLVQHEEYRAIFPDFALASESSHHWKTTAGGVMYATGTGGTITGFGAGKHREGFGGAIILDDLHKADEARSEVRRQNVIDWFQNTLESRKNSPDTPIVVIMQRLHE	MESINGSHLIQRIRERCEEDFKFFVRYFFKSVKGTKFVLSDHHDVICDALEDVFYGRTSYLIINMPPRYSKTEIAVKMFTAWCYVKNPKCDFIHLSYADILALDNSETVKQIIKSTEFKQLWPDLVIKPNKDSKKAWGTEQGGVFYATSAGGPITGFGAGKMNDFVDGNGFGGAIIIDDPLKPDDAYSDPKRESVNRRWDETIKSRFNSRKTPCIVIMQRIHELDFCGMLLKDSEYKFKHLVLPAIVDEGKVTERPLWPAKHDLPALYAMRAKNSYMFASQMQQMPAPLGGGIIKGAWFKRYSVLPPIKYKAVFVDTAQKAGEHNDYQVAELWALGEDGNLYMVDILRDKFMAYELETRIPDFWNKHKADKNGRLRYMAVEDKSSGTELIQKIQHKLKP…	large subunit terminase TerL [Iodobacteriophage phiPLPE].	PHG		Iodobacteriophage phiPLPE	Iodobacteriophage phiPLPE Viruses; dsDNA viruses, no RNA stage; Caudovirales; Myoviridae.	PROVISIONAL REFSEQ: This record has not yet been subject to final NCBI review. The reference sequence was derived from ACG60340. Method: conceptual translation.	source 1..483 /organism="Iodobacteriophage phiPLPE" /host="Iodobacter" /db_xref="taxon:551895" Protein 1..483 /product="large subunit terminase TerL" /calculated_mol_wt=55169 Region 13..296 /region_name="COG5410" /note="Uncharacterized protein conserved in bacteria [Function unknown]" /db_xref="CDD:34969" Region 62..469 /region_name="Terminase_6" /note="Terminase-like family; pfam03237" /db_xref=…	4e-013 45/160 (28%)
		743)	gi|28876345|ref|NP_795576.1|	GCQ6XTU02IMFH5_1_496__	8	8	4	92.1	152	9e-90	165	165	403	40.9	AAYNQEQAYRLFIDGDGTGLMHIFDGNCKIKHDEHGDHLLIDTPNGTKRVYYKGGGKANSVGAITGMSLGSVVFCEINLLNMDFIQEAFRRTWAAKLRYHLADLNPPAPQHPVIKDVFDVQNTRWTHWTMDDNPILSEERKQSIIQSLKKNPYLYKRDVLGQRVM	MTPRSGKTTAGHFRYARYLIESEDENHLVTAYNQEQAYRLFIDGDGTGLMHIFDGNCEIKHDERGDHLLITTPKGNKRVYYKGGGKVNSVGAITGMSLGSVVFCEINLLHMDFIQECFRRTWAAKLRYHLADLNPPAPQHPVIKDVFDVQNTRWTHWTMDDNPILTAERKQNIINSLKKNPYLYKRDVLGQRVMPQGVIYGLFDTEKNVLDALIGEPVEMYFCADGGQSDATSMSCNIVTRVRDNGRISFRLNRVAHYYHSGADTGQVKAMSTYALELKVFIDWCVKKYQMRYTEVFVDPACKSLREELHKLGVFTLGAPNNSKDVSSKAKGIEVGIERGQNIISDGAFYLVNHSEEEYDHYHFLKEIGLYSRDDNGKPIDKDNHAMDEFRYSVNVFVH…	putative terminase large subunit [Streptococcus pyogenes phage 315.4].	PHG		Streptococcus pyogenes phage 315.4	Streptococcus pyogenes phage 315.4 Viruses; unclassified phages.	VALIDATED REFSEQ: This record has undergone validation or preliminary review. Method: conceptual translation.	source 1..403 /organism="Streptococcus pyogenes phage 315.4" /proviral /host="Streptococcus pyogenes MGAS315" /db_xref="taxon:198541" Protein 1..403 /product="putative terminase large subunit" /calculated_mol_wt=46037 Region 2..397 /region_name="Terminase_3" /note="Phage terminase large subunit; cl12054" /db_xref="CDD:164324" Region 3..395 /region_name="Terminase_6" /note="Terminase-like family; …	no hit
		795)	gi|200003993|ref|YP_002221576.1|	GCQ6XTU02GXF1M_1_541__	7	16	19	46.4	83	2e-38	179	179	397	45.1	NRELQRIIDDDTYHRLFPQTLLAGQTSSSSNSTTSKSRNYARNADECEIVGYQGSFKTIGVGGSLTGEPVDVLIMDDLYKDAAAAWSPLIRQNIADWYDTVASTRLHNDSQQLLVFTRWHMEDLAGRLLEQEGEYDPIENPNGWVRVSFPAIQNKEPTPLDPREEGEALWPERHSAEKL	MDTPEYKSLFPDTRIMGEEKKSRYQAFARNSKMTETIGKGGYIISVGRNGSLTGKSVDIAILDDLYKDHMEANSPIIREAAWKWYTTVVTTRLHNNSQQLIVFTRWHKDDLIGRIEDKENVINVEKWADLDNIPEGAWVKINFPALKVGEPTEIDPRLPGEALWEEKHSAKKLNAQRELDRNEFECLNQGNPGSAEGTLYGNFKTYTDKNDFGVLVGRGNYTDCADTGSDYLCSVCYDKYQSKEAVWNEKERRYKHLIFCLVTDIVYTTAPIEETQVSVPNMLNMNSTDYAYIESNNGGRSFAVNISPRTKAEINWFCQRLNKEARILSNAANVIQSIVMPYGWESRFPKFHEHITNYLREFSANKHDDAADVLTGIVEKEVIPTIYQKRRGIRVIN	putative large subunit phage terminase [Bacteroides phage B40-8].	PHG		Bacteroides phage B40-8	Bacteroides phage B40-8 Viruses; dsDNA viruses, no RNA stage; Caudovirales; Siphoviridae.	PROVISIONAL REFSEQ: This record has not yet been subject to final NCBI review. The reference sequence was derived from ACH81973. Method: conceptual translation.	source 1..397 /organism="Bacteroides phage B40-8" /host="Bacteroides fragilis HSP40 (ATCC 51477)" /culture_collection="ATCC:51477-B1" /db_xref="taxon:99179" Protein 1..397 /product="putative large subunit phage terminase" /name="similar to COG5410; uncharacterized protein conserved in bacteria" /calculated_mol_wt=45363 Region <5..>146 /region_name="COG5410" /note="Uncharacterized protein conserve…	2e-047 86/116 (74%)
		899)	gi|9630534|ref|NP_046964.1|	GCQ6XTU02F89GX_1_515__	5	5	10	36.4	64	5e-21	176	171	468	37.6	FKPDNLQFVKALPAGNIRWIRAWDLASTANDGDYTAGGRLGVTEDGRYIIANIVRGQYGADERDRILRNTAQKDGVKTKISIPQDPGQAGKSQTLYLTRQLAGFSVTSSPESGDKVTRAEPFAAQVNIGNVMVLDDGTWDTGALIAEMRMFPNGQHDDQIDCLSRAFGELL	MRVWMKAWMMKRLKVKVADWKKKLKESENIRSILQGLSDRELKLFYSTIILNPYIPVNPFHKQIKFLLSDEREVLYGGAAGGGKSVALLMGALQYVHYSDYAALILRRTYPELSQEGGLIDMANDWLGGTDAEWNEQKKRWTFPSGAALQFGHMEHEKDRYRYQGSSYHYIAFDELTEFMETQYRFMFRSLRKEVNDHIPLRVRATSNPGGIGHEWVKTRFITGEKTFIPSTWRENPYLNRDEYEEALNMLDHVTRRQLKDGDWDVTLQGGVFKREWFEVIDSPPNGLVMSVRYWDFAATKPDGANDPDYTVGLLLGVDKEDYYYVLDVRRFRESPGKVKSKVLRTAEEDGREVIIAKEEEPGSSGKIVTDYLRSLLQGYTFRADRVTGDKVTRALPVS…	large terminase subunit [Methanobacterium phage psiM2].	PHG		Methanobacterium phage psiM2	Methanobacterium phage psiM2 Viruses; dsDNA viruses, no RNA stage; Caudovirales; Siphoviridae.	REVIEWED REFSEQ: This record has been curated by NCBI staff. The reference sequence was derived from AAC27048. Method: conceptual translation.	source 1..468 /organism="Methanobacterium phage psiM2" /host="Methanobacterium thermoautotrophicum" /db_xref="taxon:77048" Protein 1..468 /product="large terminase subunit" /name="ORF9" /calculated_mol_wt=54267 Region 73..>364 /region_name="Terminase_3" /note="Phage terminase large subunit; cl12054" /db_xref="CDD:164324" Site 74..96 /site_type="transmembrane region" /inference="non-experimental e…	0.22 20/55 (36%)
		920)	gi|9634121|ref|NP_037663.1|	GCQ6XTU02HWYC0_1_499__	5	7	5	71.8	117	2e-66	163	165	504	32.3	LTQIKQYVSIKPSGKRLIGLPMNVEYKALAADGKTAQGLSPVLAILDEVGQVQGPQSAFVDAITTAQGAHKNPLLLTISTQAANDGDLLSIWIDDAKNSNDPHTVCHVYSADKDLKITDPKAWKQANPALGVFRSEEDIRKLADKANRMPSFENTFRNLNLNQRV	MTRGERVIAFIERFCIVPEGKLIGQPMRLDTFQKEFILAVYDNPAGTDMAILSIARKNGKTGLIAGILLAHLVGPEAVQNTQIVSGALSREQAAIVFNLAVKMVNLNPKLQEIVHITPSGKKLIGLPCNVEYKALSAEGKTTHGLSPILAILDETGQVRGPQDDFIDAITTAQGAHENPLLIVISTQAANDADLLSIWIDDAVKSKDPHIVCHVYEAPKDADISKRESWLAANPALGTFRSEKDMARQAEKAGRMPSFENTFRNLNLNQRVSTVSPFISRSVWELCGEMPINTPRKWYAGLDLSARNDLTALVIAGEADDGVWDVFPFFWTPQKTLEERTKTDRAPYDVWVREGLLRTTPGASVDYSFVVADIAEIIGDFDLTSIAFDRWRIDQFRKDA…	terminase large subunit [Enterobacteria phage HK022].	PHG		Enterobacteria phage HK022	Enterobacteria phage HK022 Viruses; dsDNA viruses, no RNA stage; Caudovirales; Siphoviridae; Lambda-like viruses.	PROVISIONAL REFSEQ: This record has not yet been subject to final NCBI review. The reference sequence was derived from AAF30354. Method: conceptual translation.	source 1..504 /organism="Enterobacteria phage HK022" /host="Escherichia coli" /db_xref="taxon:10742" Protein 1..504 /product="terminase large subunit" /name="gp2" /calculated_mol_wt=55067 Region 50..483 /region_name="Terminase_1" /note="Phage Terminase; pfam03354" /db_xref="CDD:112181" CDS 1..504 /locus_tag="HK022p02" /coded_by="NC_002166.1:542..2056" /inference="non-experimental evidence, no add…	0.0003 27/95 (28%)
MPCB	PCB1	5)	gi|182637485|ref|YP_001828656.1|	GCQ6XTU01CLY4K_1_500__	338	338	1	68.7	114	1e-65	166	166	574	28.9	GVENFLTGSLLEVRPMSIDKLQGLRPKVCTVDEWLSGDIREDVVGALEQGASKIDDPVILAVSSEGTIRNAVGDTMKMELLKILKGEYIAPHISIFYYRLDDIKEVADPAMWVKAQPNIGITVSYDRYQQDVERMEQAPAARNDILAKRFGIPMEGYTYFFTYEET	MLSNTATPTEYGKFRNAVLDGELPVNLHISQQMNRIDDDIRNPNFYYDPSAIEGYVAFCENELTLTDGRDLNLLPTFKLWAEDLLSWYEFVEEKVYNPTKRSYEYITVKRRLRNKQYLIIARGAAKSVYEETIQAYGLVVDPETTTQITTAPTIRQSEEVMSPFRTAIVRSRGPLFKMLTIGSNKSRSARSQSKLFSSKKGIELLTNNSILEQRPMAIDKLQGARPKYCTVDEWLSGNVKEDVIEALEQGASKLDDYIIVAVSSEGTIRDSVGDTIKMDLLNILRGDKIDPHTSIWYYRLDDVREVGDPDMWIKANPNIGATVSYSTYQKAVATAETDGSKRNDILAKRFGIPVEGFTYFFTYEETELHNPQNYDHMECAMGMDASQGDDFWAFTWIFM…	putative terminase large subunit [Lactococcus phage 1706].	PHG		Lactococcus phage 1706	Lactococcus phage 1706 Viruses; dsDNA viruses, no RNA stage; Caudovirales; Siphoviridae.	PROVISIONAL REFSEQ: This record has not yet been subject to final NCBI review. The reference sequence was derived from ABV91215. Method: conceptual translation.	source 1..574 /organism="Lactococcus phage 1706" /host="Lactococcus lactis" /db_xref="taxon:475178" /note="7 L. Lactis strains are known to be sensitive to phage 1706: NCK203, SMQ384, SMQ385, SMQ450, SMQ451, SMQ562, SMQ86" Protein 1..574 /product="putative terminase large subunit" /name="orf8" /calculated_mol_wt=65275 Region 13..574 /region_name="COG4626" /note="Phage terminase-like protein, larg…	2e-075 129/161 (80%)	4e-97 166/166 (100%)	5e-015 47/161 (29%)
		64)	gi|148747729|ref|YP_001285808.1|	GCQ6XTU01AVHIO_1_502__	91	125	8	41.6	69	8e-31	166	166	567	29.3	KMIAFMTKVLNIWVSAANNGYMDMKKWKACEVKEFPIDLRGRPVYVGFDMSSKIDLTSVAFIVPYQTDKLDSNGKKIVYYFVWTHSFIPTVDKLREHIIKDKVPYDAWERLGYLTLTNTPIVDQAIVMRYVLDECEKHQLDIQCLCFDPANAAKLMMDLSDEGYTV	MIESLLERIVHYAQDVVDGRTIACQKHKWACERFLNDIERITEDDFPYYFDGEELYRFYRWARMFKHNKGILAGQPIELTDFQLFIVGNIFGWKRKENGLRRFRKAYIQLARKNAKSQLLALIASYECFLSPEQSEVYIAGWGREQSSIVYNEVLAQVQACDLLKGKYTDSYGRIRHKKSGSIIQPLSKEARKTGDGKNPSLAVIDEYHTHETSEIYDVLVSGMVARQNPLIVIITTAGFNLASPCYTEYQYVSKVIDPGSPIENEEYFVMICELDKDDDIKDERNWVKANPIVATYEEGMNFLRSELQTALDVPEKMRSFLTKNMNIWVDQKDNGYLPLDKWRACAIKEQIDLDVRDCYVGIDLSMRIDLTSVSGIVPMDDGRFYVWSHSFIPEDTLA…	putative terminase large subunit [Geobacillus virus E2].	PHG		Geobacillus virus E2	Geobacillus virus E2 Viruses; unclassified phages.	PROVISIONAL REFSEQ: This record has not yet been subject to final NCBI review. The reference sequence was derived from ABI36820. Method: conceptual translation.	source 1..567 /organism="Geobacillus virus E2" /isolation_source="deep-sea hydrothermal field" /host="Geobacillus" /db_xref="taxon:447909" /country="China" Protein 1..567 /product="putative terminase large subunit" /calculated_mol_wt=65567 Region 12..562 /region_name="COG4626" /note="Phage terminase-like protein, large subunit [General function prediction only]" /db_xref="CDD:34246" Region 82..54…	0.0006 19/63 (30%)
		210)	gi|110804033|ref|YP_699944.1|	GCQ6XTU01BNM6A_1_454__	34	74	6	45.5	66	1e-33	145	150	581	25	CNDYATFAGYQHGRIYCTATKQKQANIVWEEVAKFISSDADLAELYKVREYDHTIRSLVTNTTIEAIGRDTKSADGFRSILAIVDEYHAHPTDQMYKLMLDGQITVDNALTLAITTAGFNLNAPCFGNTNSAKKDFRGNIRKDSLFIFIT	MDDRVTRYAIDVLEGKEVAGRYVKLACQRHIDDLERSKLAPYKYEFDLEKALESIDFFEDLRFTDGEIAGQQVKLFGFQDFIVGSIFGWVCKGTGYRRFKKSYVQLARKNAKSLLNSGIGIKLAAFDKYPNAQVYCTATKMKQARIVWKQARKFIEIEPDLREIFKIKDHDAIIESLINGGEIMALGRDTGTIDGFDPHGGIIDEYHSHKTNQMVKLLEDGSVNQAESLISIITTAGFNLNGPCYKEWEYCKNVLEGIVNNDEYFIYIAQMDVEDDIWDPNNWLKANPLVAKLPKGLENLKRFAEESKQKGGDDLKNFLTKSLNIWYEFSNDQYIGPSVWKVGASKLTLENFKGKTCYAGLDLSSGGDLTSLALIFPYEFEKENGEKVRKYFIHSHSFI…	putative phage terminase, large subunit [Clostridium phage phiSM101].	PHG		Clostridium phage phiSM101	Clostridium phage phiSM101 Viruses; dsDNA viruses, no RNA stage; unclassified dsDNA phages.	PROVISIONAL REFSEQ: This record has not yet been subject to final NCBI review. The reference sequence is identical to ABG87901. Method: conceptual translation.	source 1..581 /organism="Clostridium phage phiSM101" /host="Clostridium perfringens SM101" /db_xref="taxon:396359" Protein 1..581 /product="putative phage terminase, large subunit" /calculated_mol_wt=66570 Region 7..570 /region_name="COG4626" /note="Phage terminase-like protein, large subunit [General function prediction only]" /db_xref="CDD:34246" Region 78..559 /region_name="Terminase_1" /note=…	9e-044 79/113 (70%)
		319)	gi|38229138|ref|NP_938233.1|	GCQ6XTU01ATNW8_1_410__	21	21	7	74.2	92	9e-52	124	135	551	22.5	RIIEDIIALQRQYHCLLWGIETVQFQEFLKTELVKRGAAAGVPIPARGIKPVADKLLRIESLQPHMANGLIRLHASQSTLIQQLRHFPMADHDDGPDALHMLWMLAQSGFGAIDYTAVPRHGSSDGVLTFGSGAC	MKGSTRDFLADIAQLAGEFRRQIEAEVAGFDPDPKASAARRERASADYEYFARTYFPHYVKRGNALLHDYLYKRLPELVDHPDGQHEAIAAPRGNAKSTLVSQIFVIWCVLTGRKHYPLIIMDAFEQAATMLEAIKAELEFNPRLAMDFPQGAGKGRVWQVGTIVTANDAKVQVFGSGKRMRGLRHGPHRPDLVVGDDLENDENVRSPEQRDKLENWLKKTVLSLGSADDTMDVIIIGTILHYDSVLSRLLKNPLWKRRKFKAIIEWPHRMDLWEKWEELLLNSDDEGVAALEFYQERAAAMEDGAIICWPDGQPLYKLMVKRARDGHSAFDSEQQNDPVQGENAPFAACITFWVNRLAQWMFYGACDPSLGKQGSSRDPSAILVGGFNRETGVLDVVE…	hypothetical protein D3112p26 [Pseudomonas phage D3112].	PHG		Pseudomonas phage D3112	Pseudomonas phage D3112 Viruses; dsDNA viruses, no RNA stage; Caudovirales; Siphoviridae.	PROVISIONAL REFSEQ: This record has not yet been subject to final NCBI review. The reference sequence was derived from AAQ94464. Method: conceptual translation.	source 1..551 /organism="Pseudomonas phage D3112" /host="Pseudomonas aeruginosa" /db_xref="taxon:10708" /lab_host="Pseudomonas aeruginosa PAS429" Protein 1..551 /product="hypothetical protein" /calculated_mol_wt=61758 Region 379..511 /region_name="COG5362" /note="Phage-related terminase [General function prediction only]; cl02216" /db_xref="CDD:141379" CDS 1..551 /locus_tag="D3112p26" /coded_by="…	no hit
		398)	gi|90592639|ref|YP_529553.1|	GCQ6XTU01C20JE_1_489__	15	15	1	62.4	93	7e-50	149	161	322	46.3	NNLLFTAYKNYTDTADTGEDYLCSICYGVYNKEAYILDVLYTKEPMEITEPATAKILIENNIKEADIESNNGGRGFARAVDKYLLEKYNSNVAKLDGFIKLKNKRARILSNATWVMEHIYFPVNWADRWPEFYKAIILSEGKKKTNIDDAPDVLTGIAEKC	MLSRLEEGGKIIIIMTRWSSKDLAGRALEHYKEEGKKVRHINMKALQEDGNMLCEEVLSLNSYKSKVRAMGEDIASANYQQEPIDLKGCLYTRFKTYDKLPVDEKGNLLFTSIKAYVDTADEGADYLCSIVYGVYNKEVYVLDVLYTKESMETTEYKTAKMFYENEVNKADIESNSGGRAFARNVQRILKEKFKSNKTTIKWFHQSKNKNARILSNSSWVMEHIYFPVNWRDRWQDYYKAMVSYQREGKNKHDDACFEEGTQISTLFGNKSIEKIKEGGYVFTPFGLRRVLWSGCTGEKETINKLGLKATRNHKVFSYINGL	putative terminase large subunit [Clostridium phage phi CD119].	PHG		Clostridium phage phi CD119	Clostridium phage phi CD119 Viruses; dsDNA viruses, no RNA stage; Caudovirales; Myoviridae.	PROVISIONAL REFSEQ: This record has not yet been subject to final NCBI review. The reference sequence was derived from AAX53415. Method: conceptual translation.	source 1..322 /organism="Clostridium phage phi CD119" /host="Clostridium difficile" /db_xref="taxon:320122" Protein 1..322 /product="putative terminase large subunit" /calculated_mol_wt=37161 Region 125..255 /region_name="COG5362" /note="Phage-related terminase [General function prediction only]; cl02216" /db_xref="CDD:141379" CDS 1..322 /gene="ter2" /locus_tag="CDBPCV119_gp02" /coded_by="NC_0079…	1e-020 44/118 (37%)
	PCB2	433)	gi|119953777|ref|YP_950582.1|	GCQ6XTU01B7ZOC_1_521__	14	21	24	77.4	120	2e-69	155	173	432	35.9	GAREISIVSSKALVFEEIKTAALNYVVRLLKYPWANLLVIRRYSNTNKQSTYTDFKWAANQLKVVHKFKFNESLPEITVKETGQKILFRGLDDELKITSITVDVGILCWVWFEEAYQIETEDKFSTVVESIRGSLNVPDFFKQITVTFNPWNERHWLKRVFFDEETRRSDTFA	MKQTSQIKVNLPEIVGKGYGQFWRSKNFYRVVKGGRGSKKSKTTALYYIVAILKYNWANLLVVRRFSNTNKQSTYTDLKWAANRLNVSHLFKFNESLPEITVKATGQKILFRGLDDPLKITSITVDTGLLSWLWLEEAYQVENQDKFETLVESIRGSIDAPDFFKQITVTFNPWSERHWLKSAFFDEDTRKKDVFADTTTYRVNEWLDQQDIDRYEDLWRTNPRRAAVVANGDWGVAEGLVFENYEVKDFDIVSTIKRIGETTAGLDFGFTHDPTTFPRLAVDLEKKELWIYAEHYEHAMTTDDIFKMIVDADMQNAVITADSAEQRLIAELQAKGIRRLVPSIKGKGSINAGIDFMKQFKIYIHPSCIKTIEEFDTYIYKQDKDGKWLNEPIDSNNHI…	terminase large subunit [Streptococcus phage SMP].	PHG		Streptococcus phage SMP	Streptococcus phage SMP Viruses; dsDNA viruses, no RNA stage; Caudovirales.	PROVISIONAL REFSEQ: This record has not yet been subject to final NCBI review. The reference sequence is identical to ABK91913. Method: conceptual translation.	source 1..432 /organism="Streptococcus phage SMP" /isolate="SMP" /host="Streptococcus suis capsular serotype 2" /db_xref="taxon:413066" Protein 1..432 /product="terminase large subunit" /calculated_mol_wt=50140 Region 1..408 /region_name="Terminase_3" /note="Phage terminase large subunit; cl12054" /db_xref="CDD:164324" Region 66..407 /region_name="Terminase_6" /note="Terminase-like family; pfam03…	1e-055 99/108 (92%)	3e-87 149/155 (96%)	3e-081 142/155 (92%)
		505)	gi|273809570|ref|YP_003344808.1|	GCQ6XTU01DNM6E_1_536__	10	22	24	75.6	130	3e-68	172	178	460	37.4	PPRSGKSELFSRAFPAWAFGKNPNLQIIASSYSSDLSTRMNRDVQRIMMSEKYEEIFPETKLNSKRVVTVTQNALRNSEIFEIVGHTGAYRSAGVGGGITGMGADISIIDDPIKDAAEANSATFRDRVWDWYVTTLYTRLSPESGILLGMTRWHEDDLAGRLIQEAKKDGDKVGDIIL	MHFTTQTKPDFITGFFNILIAQELQKFYQDVVDGKQPRLMIYAPPRSGKSELFSRRFPAWVFGQNPELQIIACSYSADLASRMNRDVQRIIDDPIYHSIFPNTALNIKNIATISGKPLRNSEIFEIVGHRGAYRSAGVGGGITGMGADIAIIDDPVKDAKEANSQTVRDSIWDWYTTTLYTRLSPKSGVLLGMTRWHEDDLAGRLIKEAENGGDQWRIVKFPAIAEEDEEFRKEGEPLHPERFDLERLNKIRQAVGSQAWNALYQQRPSNKGGGIIKGSWFGRYKVPPIIKVKAIYADTAQKTKQHNDYSVFIVAGKGADGKAYILDLIRGKWEAPELEQTLKDVWAKHKAKKETGILTRANVEDKASGTSLIQTIRRNNQIPITPIQVDADKYTRVLG…	putative terminase large subunit TerL [Aggregatibacter phage S1249].	PHG		Aggregatibacter phage S1249	Aggregatibacter phage S1249 Viruses; dsDNA viruses, no RNA stage; Caudovirales; Myoviridae.	PROVISIONAL REFSEQ: This record has not yet been subject to final NCBI review. The reference sequence is identical to ACX80308. Method: conceptual translation.	source 1..460 /organism="Aggregatibacter phage S1249" /host="Aggregatibacter actinomycetemcomitans D11S-1" /db_xref="taxon:683735" Protein 1..460 /product="putative terminase large subunit TerL" /calculated_mol_wt=51465 Region 29..284 /region_name="COG5410" /note="Uncharacterized protein conserved in bacteria [Function unknown]" /db_xref="CDD:34969" Region 40..449 /region_name="Terminase_6" /note…	4e-028 62/151 (41%)
		642)	gi|273809729|ref|YP_003344848.1|	GCQ6XTU01BLLB3_1_505__	6	8	17	69.9	116	5e-65	166	167	411	40.4	VKIIQVYTGSISGLKRARGFTAFGAYINEASLANEQVFKEIISRCSGEGARIVWDSNPDIPTHWLRRDYINSGDDMIIDFHFKLDDNTFMSDRYRENIKSATPAGVFYDRDILGLWVTGEGVVYRDFSENMFVNEVPEDITKIYAGVDWGYEHFGSIVVIGETSDGF	MDLSKLYTKRQLEVLNYIWNHDWFICGLHGAKRAGKTIVNNDTFVTELSRVRKIADCLGVDEPIYILAGTSSTAIQNNILQELYNKYGFEPKYDKHGSFVFCGVKVVQVYTGSISGLKRARGFTAFGAYVNEASLANEIVFKEIISRCSGEGARIVWDSNPDNPNHWLNRDYIGKNDGKIIDFSFKLDDNTFLSKRYIESIKAATPKGKFYDRDILGRWTVAEGAIYADYDSKIHVVDELPDMKRYFGGIDWGYTHYGSIVVVGEGVDGNYYLVDGVAAQFKEIDWWVEQTRKLTGIYGNIPFYADSARPEHVARFESEGFDISNANKSVMAGIELIAKLFKEQKLYVKRGFVPRFFDEIYQYRWKENSTKDEPLKEFDDVLDSVRYAIYSDYVIGSTE…	terminase large subunit [Streptococcus phage ALQ13.2].	PHG		Streptococcus phage ALQ13.2	Streptococcus phage ALQ13.2 Viruses; dsDNA viruses, no RNA stage; Caudovirales; Siphoviridae.	PROVISIONAL REFSEQ: This record has not yet been subject to final NCBI review. The reference sequence is identical to ACN64874. Method: conceptual translation.	source 1..411 /organism="Streptococcus phage ALQ13.2" /host="Streptococcus thermophilus" /db_xref="taxon:682370" Protein 1..411 /product="terminase large subunit" /calculated_mol_wt=46944 Region 28..392 /region_name="Terminase_6" /note="Terminase-like family; pfam03237" /db_xref="CDD:146059" Region 30..390 /region_name="Terminase_3" /note="Phage terminase large subunit; cl12054" /db_xref="CDD:164…	0.0006 19/63 (30%)
		658)	gi|77020155|ref|YP_338185.1|	GCQ6XTU01AVHIO_1_502__	6	10	16	40.2	66	3e-24	164	166	565	29	KMIAFMTKVLNIWVSAANNGYMDMKKWKACEVKEFPIDLRGRPVYVGFDMSSKIDLTSVAFIVPYQTDKLDSNGKKIVYYFVWTHSFIPTVDKLREHIIKDKVPYDAWERLGYLTLTNTPIVDQAIVMRYVLDECEKHQLDIQCLCFDPANAAKLMMDLSDEGYTV	MNWIMERVFAYCEDILNGKINSCKKHRWAIERFIRDYEECQSEDSPFYFDGEIAEDFYWFAKEFKHVEGILAGESVELTDFQLFLAANIFGFKKKINGARRFRKVFIQLARKNAKSQFLAIVAAFCTFLGDEKQRAYIAGWTRDQSSEVYEAVKTGISSSELLEGKWKEAYSTIEIFKNGSVVVPLSKEARKTGDGKNPSLGIVDEYHAHETDEIYDVLSSGMVARKEPLMFIITTAGFDLSRPCYREYEYVSDILDPSKNVENDDYFVMICELEKNDDIKDESNWIKANPIVATYEEGLEGIRSDLKVALDRPEKMRAFLTKNMNIWVDKKDNGYMDMSKWQKCEVDTFDFSGATLWIGGDLSMTTDLTSVGWVGMDDEGDFIVGQHSFMPEARLKEK…	phage terminase, large subunit [Bacillus phage Gamma].	PHG		Bacillus phage Gamma	Bacillus phage Gamma Viruses; dsDNA viruses, no RNA stage; Caudovirales; Siphoviridae.	PROVISIONAL REFSEQ: This record has not yet been subject to final NCBI review. The reference sequence was derived from ABA46445. Method: conceptual translation.	source 1..565 /organism="Bacillus phage Gamma" /isolate="51" /host="Bacillus cereus" /db_xref="taxon:347962" /note="from John Ezzell, USAMRIID" Protein 1..565 /product="phage terminase, large subunit" /calculated_mol_wt=65015 Region 11..543 /region_name="COG4626" /note="Phage terminase-like protein, large subunit [General function prediction only]" /db_xref="CDD:34246" Region 81..544 /region_name…	0.0006 19/63 (30%)
MAA	AA1	119)	gi|182637485|ref|YP_001828656.1|	GF8803K01EVU88_1_508__	62	62	1	67.3	111	7e-62	165	168	574	28.7	VAATKKGIENFLTNSLLEIRPMTIHKLQSLRTKVNTIDEWLSGDIREDVVGALEQGASKVDDYLVLAVSSEGTVRNMAGDNIKMELLKILRGEYDDPHTSIFYYRLDDVKEVADPNMWPKAQPNIGITVSYDTYQRDVERAENVPHARNDILAKRFGIPLEGYTYFFY	MLSNTATPTEYGKFRNAVLDGELPVNLHISQQMNRIDDDIRNPNFYYDPSAIEGYVAFCENELTLTDGRDLNLLPTFKLWAEDLLSWYEFVEEKVYNPTKRSYEYITVKRRLRNKQYLIIARGAAKSVYEETIQAYGLVVDPETTTQITTAPTIRQSEEVMSPFRTAIVRSRGPLFKMLTIGSNKSRSARSQSKLFSSKKGIELLTNNSILEQRPMAIDKLQGARPKYCTVDEWLSGNVKEDVIEALEQGASKLDDYIIVAVSSEGTIRDSVGDTIKMDLLNILRGDKIDPHTSIWYYRLDDVREVGDPDMWIKANPNIGATVSYSTYQKAVATAETDGSKRNDILAKRFGIPVEGFTYFFTYEETELHNPQNYDHMECAMGMDASQGDDFWAFTWIFM…	putative terminase large subunit [Lactococcus phage 1706].	PHG		Lactococcus phage 1706	Lactococcus phage 1706 Viruses; dsDNA viruses, no RNA stage; Caudovirales; Siphoviridae.	PROVISIONAL REFSEQ: This record has not yet been subject to final NCBI review. The reference sequence was derived from ABV91215. Method: conceptual translation.	source 1..574 /organism="Lactococcus phage 1706" /host="Lactococcus lactis" /db_xref="taxon:475178" /note="7 L. Lactis strains are known to be sensitive to phage 1706: NCK203, SMQ384, SMQ385, SMQ450, SMQ451, SMQ562, SMQ86" Protein 1..574 /product="putative terminase large subunit" /name="orf8" /calculated_mol_wt=65275 Region 13..574 /region_name="COG4626" /note="Phage terminase-like protein, larg…	4e-076 129/156 (83%)	2e-96 167/167 (100%)	7e-017 53/166 (32%)
	AA2	275)	gi|119953777|ref|YP_950582.1|	GF8803K01EZTCY_1_515__	26	31	33	78.7	122	1e-69	155	170	432	35.9	VVFANESEIQIKQNDVVVNLPQIVGGGYGQFWRSRNLYRVVKGSRGSKKSKTTALNYVIRLLKYPWANLLVIRRYSNTNKQSTYTDFKWAANQLKVSHKFKFNESLPEITVKETGQKILFRGLDDELKITSITVDVGSLCWAWFEEAYQIETEDKFSTVVESIRGSLDVP	MKQTSQIKVNLPEIVGKGYGQFWRSKNFYRVVKGGRGSKKSKTTALYYIVAILKYNWANLLVVRRFSNTNKQSTYTDLKWAANRLNVSHLFKFNESLPEITVKATGQKILFRGLDDPLKITSITVDTGLLSWLWLEEAYQVENQDKFETLVESIRGSIDAPDFFKQITVTFNPWSERHWLKSAFFDEDTRKKDVFADTTTYRVNEWLDQQDIDRYEDLWRTNPRRAAVVANGDWGVAEGLVFENYEVKDFDIVSTIKRIGETTAGLDFGFTHDPTTFPRLAVDLEKKELWIYAEHYEHAMTTDDIFKMIVDADMQNAVITADSAEQRLIAELQAKGIRRLVPSIKGKGSINAGIDFMKQFKIYIHPSCIKTIEEFDTYIYKQDKDGKWLNEPIDSNNHI…	terminase large subunit [Streptococcus phage SMP].	PHG		Streptococcus phage SMP	Streptococcus phage SMP Viruses; dsDNA viruses, no RNA stage; Caudovirales.	PROVISIONAL REFSEQ: This record has not yet been subject to final NCBI review. The reference sequence is identical to ABK91913. Method: conceptual translation.	source 1..432 /organism="Streptococcus phage SMP" /isolate="SMP" /host="Streptococcus suis capsular serotype 2" /db_xref="taxon:413066" Protein 1..432 /product="terminase large subunit" /calculated_mol_wt=50140 Region 1..408 /region_name="Terminase_3" /note="Phage terminase large subunit; cl12054" /db_xref="CDD:164324" Region 66..407 /region_name="Terminase_6" /note="Terminase-like family; pfam03…	3e-036 70/73 (96%)	5e-80 143/161 (88%)	7e-084 148/161 (92%)
		351)	gi|238821349|ref|YP_002925165.1|	GF8803K01CP775_1_501__	19	33	6	93.9	155	3e-88	165	165	576	28.6	EDIVDFVVPSIENTIVHQQGDDMFAVSIRNKPLLLQPWQHFVVVNLFGFYYKGTNERRFKEALIMLARKNGKTSFTAAIALAYQILDTDSGSKCYIVANSVKQAMEAFGFLKFNVERWNDKNIRIKDNNQEHSITANFGIEGSFFIQALANDESRLDSFDGNVII	MGNLGKAKEYAQHVISHREEHCEENILAAERFLRDLENPEFEMDEEIVDFVVHFIENTIVHQQGDDMFAVSIRNKPLLLQPWQHFVVVNLFGFYYKGTNERRFKEALIMLARKNGKTSFTAAIALAYQILDTDSGSKCYIVANSVKQAMEAFGFLKFNVERWNDKNIRIKDNNQEHSISANFGDEGSFFIQALANDESRLDALNGNVVVMDEAHTMRNSKKYGLMKKTMSAYRNSMLFVISTAGDIPTGFLANRLKYCQKVLKQLVKDDSLFIFICKADQTTDGDVGDYLDENVLKKANPSWGVTVSLKALREEAEQAMNDPQTRNEFFNKTLNVFTNSMNAYFNPDEFIASDSQYDWTLEELARLPIQWYGGADLSRLHDLTAAALYGVYHDGEKDVD…	hypothetical protein PH10_gp32 [Streptococcus phage PH10].	PHG		Streptococcus phage PH10	Streptococcus phage PH10 Viruses; dsDNA viruses, no RNA stage; Caudovirales; Siphoviridae.	PROVISIONAL REFSEQ: This record has not yet been subject to final NCBI review. The reference sequence is identical to CAY56525. Method: conceptual translation.	source 1..576 /organism="Streptococcus phage PH10" /isolation_source="supragingival human dental plaque" /host="Streptococcus oralis" /db_xref="taxon:644007" /country="Switzerland" Protein 1..576 /product="hypothetical protein" /calculated_mol_wt=65915 Region 10..565 /region_name="COG4626" /note="Phage terminase-like protein, large subunit [General function prediction only]" /db_xref="CDD:34246" …	no hit
		373)	gi|209552421|ref|YP_002284336.1|	GF8803K01C11H9_1_556__	17	17	1	40.2	74	5e-33	184	184	505	36.4	QVDEQALEGRVCYGGLDLSSSTDITAFVLVFPPEDESEGFTILPHFWIPEDNVNLRVRRDHVPYDMWKKQGYLETTEGNVIHYGYIEQFIDNLGKKYNIREIAFDRWGAVQMVQNLEGLGFTVVPFGQGFKDMSPTTKELMKLTLEKKIAHGGHPVLRWMMDNIFIRTDPAGNIKPDKAKSTEK	MAGRKRLTRGERNIQWIEHHCCIPEGRLVGKPVKLTKHQKKWIKRIYDSPTRMFILSMARKNAKTALSAFLLLLHLCGPEARPNSQLYSAAQSRDQAAILFELAAKVVRMSPDLSEYVNIRDTAKELLCGELGTFYKALSADAATKFGLSPALIVHDELGQVVGPRSQLYEALETASAAQESPLSIIISTQAPTDADLLSLLIDDALSGADPRNKVEICTAPLDIDPFSEEAIRAANPHFDDFMNKDEVFRQAADAKRLPSREPAYRNLILNQRVEARTPFVSRSVWQENGGQGESLDGKRVYGGLDLSSVNDLTCLVLVGEDGDVEPTFWLPGEGLAEKARNDRVPYDIWARDGFLETTPGRSIEYEFVAEYLRRVFDRCDVQCINFDRYNMRFLKPW…	putative terminase [Pseudomonas phage PAJU2].	PHG		Pseudomonas phage PAJU2	Pseudomonas phage PAJU2 Viruses; dsDNA viruses, no RNA stage; Caudovirales; Siphoviridae.	PROVISIONAL REFSEQ: This record has not yet been subject to final NCBI review. The reference sequence was derived from BAG74986. Method: conceptual translation.	source 1..505 /organism="Pseudomonas phage PAJU2" /strain="PAJU2" /host="Pseudomonas aeruginosa" /db_xref="taxon:504346" /note="equivalent name: Pseudomonas aeruginosa bacteriophage PAJU2" Protein 1..505 /product="putative terminase" /calculated_mol_wt=56169 Region 52..476 /region_name="Terminase_1" /note="Phage Terminase; pfam03354" /db_xref="CDD:112181" CDS 1..505 /locus_tag="PAJU2_gp02" /coded…	3e-020 46/143 (32%)
		387)	gi|21716108|ref|NP_663671.1|	GF8803K01B3RU5_1_555__	17	17	3	53.5	91	9e-45	170	184	462	36.8	LNERIRTLKEVVTIDEDLIILGARQELAGVLFPLLPIKGAGFYKIERKYIKELCDRLEAFIKSDKKVLIISMPPRTGKSRTASLFVEWYLGRDPTQKIMTGSYNETLSTKFAKSVRNSIQEVKASPYITVYNDIFPNTRIKQGDAAMNMWSLEGKYASYLATSPSGTATGFGCSLMIIDDVIKN	MDKIALGAKIELSKRFFFDYCNLIMPSFYKRDRAYLVTMCEEFQSFLNDDEHDVLVLNLPPRHGKSLTLGKFVEWVLGNDHTKKIMTGSYNEILSTVFSKNVRNTIQQNKADVDKIVYSDIFDSKIKDGDAAKNLWSLSDGYNNYLATSPTGTATGFGADIIIIDDVIKNAEEANNATVLEKHWDWFVNTMLSRLESGGKIIINMTRWHSEDLAGRALRELPKNGYRVKHINFKAFNEQTNEMLCDDVLTLEDYKRKVKTMGADIASANYQQEPIDVKGRLYSEFQTYNARSEYKKIWNYCDTADTGKDYLCSIVWGETSDGFADVLDIIYTQKPMEYTENAVANQLINNRVNASRIERNNGGRSFARSVRDKIQGKVACAVEDFFQGNNKEARIYSNS…	putative terminase large subunit [Lactococcus phage ul36].	PHG		Lactococcus phage ul36	Lactococcus phage ul36 Viruses; dsDNA viruses, no RNA stage; Caudovirales; Siphoviridae.	PROVISIONAL REFSEQ: This record has not yet been subject to final NCBI review. The reference sequence was derived from AAM75784. Method: conceptual translation.	source 1..462 /organism="Lactococcus phage ul36" /host="Lactococcus lactis" /db_xref="taxon:114416" Protein 1..462 /product="putative terminase large subunit" /calculated_mol_wt=52919 Region 10..293 /region_name="COG5410" /note="Uncharacterized protein conserved in bacteria [Function unknown]" /db_xref="CDD:34969" Region 56..442 /region_name="Terminase_6" /note="Terminase-like family; pfam03237" …	1e-007 40/131 (31%)
		442)	gi|242345574|ref|YP_002995460.1|	GF8803K01A4S74_1_502__	14	35	17	93.3	154	2e-83	165	165	630	26.2	MILILDKLWKDKADGNLRFNKIILSMGRTNSKSLLAAVDMDYDFLIKSHGLSSQDFLAAAIDNSQTRKLYGYIASTLRALYSKAPFAKVAKQKLIRVLATETKNFADNNIIEQKSFNSGTFDSKHYKTAIADEVGELKDNEGLGKIKSGQVQTKEDKILEISTSY	MKRLILMLSFNRETFDEVVASCNFAEIEKKYTDPATVYALDTVYGRRLNSYIMKASMLRHLLELQESEKNDYHFYFDKNEITRLTRFMDIFPDIENLNQKMPFIDFQRMILILANCWKYKKDDNLRFNKIILSMGRTNSKSLLASVQLDYDFLIKSHGLSSQDFLAAAIDNSQTRKLYGYIASTLRALYSKAPFAKVAKQKLIRVLATETKNFADNNIIEQKSFNSGTFDSKHYKTAIADEVGELKDNEGLGKIKSGQVQTKDSKILEISTSYKDPTVPFKKEQDETLKAIENGNTELQRTLLLVFAQDDKEEYKDPNTWIKSNPLLDSSKGEMLLKNLIDDRDEKLALGNLDEFLVKNLNLWLNAKENKFLELKEIEEATVDDKKAKRIKDNARDYYQ…	hypothetical protein M102_gp03 [Streptococcus phage M102].	PHG		Streptococcus phage M102	Streptococcus phage M102 Viruses; dsDNA viruses, no RNA stage; Caudovirales; Siphoviridae.	PROVISIONAL REFSEQ: This record has not yet been subject to final NCBI review. The reference sequence is identical to CAO77353. Method: conceptual translation.	source 1..630 /organism="Streptococcus phage M102" /db_xref="taxon:372457" Protein 1..630 /product="hypothetical protein" /function="putative large subunit terminase" /calculated_mol_wt=72181 Region 38..599 /region_name="COG4626" /note="Phage terminase-like protein, large subunit [General function prediction only]" /db_xref="CDD:34246" Region 106..599 /region_name="Terminase_1" /note="Phage Termi…	0.008 36/144 (25%)
		467)	gi|195546532|ref|YP_002117560.1|	GF8803K01C11H9_1_556__	13	13	1	41	77	6e-35	188	184	525	35.8	QVDEQALEGRVCYGGLDLSSSTDITAFVLVFPPEDESEGFTILPHFWIPEDNVNLRVRRDHVPYDMWKKQGYLETTEGNVIHYGYIEQFIDNLGKKYNIREIAFDRWGAVQMVQNLEGLGFTVVPFGQGFKDMSPTTKELMKLTLEKKIAHGGHPVLRWMMDNIFIRTDPAGNIKPDKAKSTEK	MAKKPMTRGERVIAFIERYCLVPEGTLLGKPVKLLPFQRKFILAVYDNPAGTSRAYLSIARKNGKTGLIACLLLAHIVGPEAYQNGRIVSGARSRKQAAEVFNYAAKMVMMSTELSKLARIVPSAKMIVGLAKNVEYQASSAEAKSAHGGSPILAILDEVGQIKGPTDDFVEAIETSQGAYEGRAMLFAISTQAATDNDLFSRWIDDAETSKDPRIVSHIYTAPADCELDDREAWAAANPALGVFRSVKDVEDFSLLASRMPTKEASFRWLFLNQRIDASAPFVSPAVWRACDAPIVESFDGLPVFGGLDLSEVSDLTSLVLMAPKESDAGTIWHVKPTFWLPGDALREKAKADRVPYDVWHGNGQLETTPGPTVDYEFVAHHLRGLFDTLDIRKIAFD…	terminase large subunit [Rhizobium phage 16-3].	PHG		Rhizobium phage 16-3	Rhizobium phage 16-3 Viruses; dsDNA viruses, no RNA stage; Caudovirales; Siphoviridae.	PROVISIONAL REFSEQ: This record has not yet been subject to final NCBI review. The reference sequence is identical to ABF71255. Method: conceptual translation.	source 1..525 /organism="Rhizobium phage 16-3" /db_xref="taxon:10704" Protein 1..525 /product="terminase large subunit" /name="TerL; terminase large subunit" /calculated_mol_wt=57306 Region 36..490 /region_name="Terminase_1" /note="Phage Terminase; pfam03354" /db_xref="CDD:112181" CDS 1..525 /gene="terL" /locus_tag="RM163_002" /coded_by="NC_011103.1:523..2100" /inference="similar to AA sequence:R…	3e-020 46/143 (32%)
		507)	gi|126011094|ref|YP_001039919.1|	GF8803K01ENEA1_1_434__	11	14	8	59	85	1e-45	144	144	576	25	GGKNGLISVLTNFLISSLHGIPDYNISIVANSEEQAKTSFNESYNVITRNQRMVKSFKCTLEQIQNLKTRSILKFRTSNASTKDGLRDGAVVYDEIHQYENNNTVRVFSSGLGKXENPREFFITTDGYVRDGFLDKQKAKASKI	MIEYVQNYIDDFEKGRVIFNQERKDLVAYIYREIIPRIEKKEIFFDEKNIKNCINFIEKWFFKLENFQKFIISFVFLRYSETNRNVYKKILIMMGRGGGKNGLISGIIAYLISPFHGIKNYNVSLVANSEDQAKTSFDEIYNTVESNPKLKEIYYNTKSEIKSIHTNSVMRFRTSNGNTKDGLRDGMVVFDEIHQYESNKDVRVHKSGLGKVKNAREFYIGTDGYVREGFIDSMKDKAKKVLSGAARWNSMFPFICKIDEEHEVDDKEKWQKANPMFHQPMSDYAQELFDMVCEQYEEMIEDPSNREEFMTKRMDFPVMDVERSVASHEELVATKRELPDMRGEVCIGGLDYAAIRDFAAVGLLFKDRDDYVWLSHSFVRKEFVDTYYGYSKRKDSING…	putative terminase large subunit [Streptococcus phage phi3396].	PHG		Streptococcus phage phi3396	Streptococcus phage phi3396 Viruses; dsDNA viruses, no RNA stage; Caudovirales; Siphoviridae.	PROVISIONAL REFSEQ: This record has not yet been subject to final NCBI review. The reference sequence was derived from ABN10805. Method: conceptual translation.	source 1..576 /organism="Streptococcus phage phi3396" /host="Streptococcus dysgalactiae subsp. equisimilis NS3396" /db_xref="taxon:423476" Protein 1..576 /product="putative terminase large subunit" /calculated_mol_wt=67870 Region 44..573 /region_name="COG4626" /note="Phage terminase-like protein, large subunit [General function prediction only]" /db_xref="CDD:34246" Region 67..557 /region_name="T…	2e-015 39/90 (43%)
		537)	gi|11863101|ref|NP_071818.1|	GF8803K01B1H4H_1_533__	10	11	2	34.8	57	8e-20	164	177	467	35.1	PYAVYGGARGGGKTKSLIMDVLIYALTYPGSHCYIFRETYPNLEANVIREWIRSVPPELYKYSDQKHIATLKNGSQVLFRYVKNDKDAEGYQGQEFDYLGIDELTKHTERTAELLTACLRSAKGFPVRFRGSCNPGGRGHGWVKRKYVEATNYGEKTVIDQITGLEKVFIPAQVYDN	MRVWMKAWMMKRLKVKVADWKKKLKESENIRSILQGLSDRELKLFYSTIILNPYIPVNPFHKQIKFLLSDEREVLYGGAAGGGKSVALLMGALQYVHYSDYAALILRRTYPELSQEGGLIDMANDWLGGTDAEWNEQKKRWTFPSGAALQFGHMEHEKDRYRYQGSSYHYIAFDELTEFLESQYRFMFRSLRKEADDPIPLRFRATSNPGGIGHEWVKTRFITGEKTFIPSTWRENPYLNRDEYEEALNMLDHVTRRQLKEGDWDVSIQGGVFRREWFEIIDTPPHDLVMKLRYWDLAATPHDGSNDPDYTVGLLMGVDQDDYYYVLDIQRFRGSPGEVKARVLRTAEEDGREVIIAKEEEPGSSGKIVTDYLRSLLQGYTLRADRVTGDKTTRALPVS…	putative large terminase subunit [Methanothermobacter phage psiM100].	PHG		Methanothermobacter phage psiM100	Methanothermobacter phage psiM100 Viruses; dsDNA viruses, no RNA stage; Caudovirales; Siphoviridae.	PROVISIONAL REFSEQ: This record has not yet been subject to final NCBI review. The reference sequence was derived from AAG39957. Method: conceptual translation.	source 1..467 /organism="Methanothermobacter phage psiM100" /host="Methanothermobacter wolfeii" /db_xref="taxon:173824" Protein 1..467 /product="putative large terminase subunit" /calculated_mol_wt=54038 Region 73..>246 /region_name="Terminase_3" /note="Phage terminase large subunit; cl12054" /db_xref="CDD:164324" Region 75..445 /region_name="Terminase_6" /note="Terminase-like family; pfam03237" …	0.01 17/67 (25%)
		547)	gi|89152423|ref|YP_512256.1|	GF8803K01B8SF1_1_419__	10	12	5	56.9	78	9e-43	137	138	491	27.9	IDAIPWSVTNTEAFAGLHTKAEGFLIIFDEASAIDDRIWEVAEGALTDKNTEIIWCCYGNPTRNVGRFHSCFTKYRNYWDTKKIDSRDVAISNKAQIEQWKNQYGEDSDFFKVRVRGEFPSSSDAQYIGVDIVKRRQK	MTDTALSPEEQLIEDIAGFTHDPLGYALYAFPWGEEGTELAHATGPRQWQADAFREIRDHLQNPETRYQPLMLARASGHGIGKSAFISMLINWGMSTCEDCKVVVTANTDNQLRTKTWPEIIKWSNLAITKDWFTCTATAMYSNDPGHDKRWRADAIPWSEHNTEAFAGLHNERKRIIVVFDEASNIADLVWEVAEGALTDEDTEIIWVAFGNPTRNTGRFRECFRKYKHRWKTAQIDSRTVEGTNKQQLQKWVDDYGEGSDFVKIRVRGIFPDASELQFIPTGLTDEAMKRVVTAAQVAHAPVIIGVDPAYSGVDDAVIYLRQGLHSKVLWTGNKTTDDLIMAKRIADFEDQYQADAVFIDFGYGTGLKSIGDGWGRTWQLVPFGGASTDPQMLNKRG…	putative terminase large subunit [Escherichia phage phiV10].	PHG		Escherichia phage phiV10	Escherichia phage phiV10 Viruses; dsDNA viruses, no RNA stage; Caudovirales; Podoviridae.	PROVISIONAL REFSEQ: This record has not yet been subject to final NCBI review. The reference sequence is identical to AAZ95895. Method: conceptual translation.	source 1..491 /organism="Escherichia phage phiV10" /host="Escherichia coli O157:H7" /db_xref="taxon:343516" Protein 1..491 /product="putative terminase large subunit" /calculated_mol_wt=55108 CDS 1..491 /locus_tag="PhiV10p02" /coded_by="NC_007804.2:712..2187" /inference="non-experimental evidence, no additional details recorded" /note="identified by similarity: GenBank Accession Number AAA21724 (…	no hit
		572)	gi|281416256|ref|YP_003347605.1|	GF8803K01EA2SG_1_521__	9	10	3	56.5	95	5e-43	168	170	196	85.7	GVDWGYGVDPLAFVRWGYDKKKGIIYALDEYYGVGLKIEISKYILSKGYDELVMCDSAEPKSIDELKEYDISAWGAKKGAGSVEYGEKWLSDLEAIVIDPKKTPKYIKEFEMIDYDTDREGNPLPRLCDSNNHTIDATRYAFSNDIEKREVGYMSLGKFLKIGFTKDCSS	MVQELFPFDNLRVIKGCITDEMVANFDNIRNGLDFGYATDPLAFVRWHYDKKKNGIYAIDEIYGVKISNRELAKKVKAKGYEADRIGADSAEPKSIAELINEHSIKKLYGVKKGPDSVEYGEGWLDDLDFICIDPLRTPNIAHEFENIDYQTDKDGNPKPRLEDKDNHTIDATRYAFSDDMRNIKVSITNKVKFGF	terminase large subunit [Enterococcus phage phiFL3A].	PHG		Enterococcus phage phiFL3A	Enterococcus phage phiFL3A Viruses; dsDNA viruses, no RNA stage; Caudovirales; Siphoviridae.	PROVISIONAL REFSEQ: This record has not yet been subject to final NCBI review. The reference sequence is identical to ACZ64062. Method: conceptual translation.	source 1..196 /organism="Enterococcus phage phiFL3A" /strain="phiFL3A" /host="Enterococcus faecalis" /db_xref="taxon:673837" Protein 1..196 /product="terminase large subunit" /name="domain terminase_3" /calculated_mol_wt=22300 Region <7..179 /region_name="Terminase_3" /note="Phage terminase large subunit; cl12054" /db_xref="CDD:164324" CDS 1..196 /gene="gp43" /locus_tag="EP-phiFL3A_gp43" /coded_b…	no hit
		576)	gi|9627915|ref|NP_042313.1|	GF8803K01BGZ2G_1_470__	9	10	3	36.9	55	5e-09	149	154	518	28.8	IDKLQGARPKRSTVDEWLSGDVREDVVGAIEQGASKLGNGNYLIIATSSEGTVRNSVGDNIKMELMKILKGEYVDPHVSIWYYRLDDISEVNDPNMWIKANPNIGLTISYEIQLDVDRAEHNPGKNDILAKRFGIPMEGYTYFFTYVGNNSLIV	MSLIQDWIGQSKDNGEMIKLLKKKVAKIEHEIDYKKADKIFNFIEEFMTLPNNERFKIIPYHKAVLTLMYCTPYQIDEFVVIVGRSNAKSILDVMIALIELFLFPKPNSVIALMATKKDQAEKILMKHFRAMGNCQGTIINKFKNQFKLNKEQIIVKDNSILKSKGTEISIYASNEDTLDGGREQLVIIDEFGAFKKNPLITIRQGLRKNKGTLFISTTNNVIRGGAYDDELESWKEWVKDDDFSHWVFYYALDDYDEVKDSSKYIKANPALGYTLTLEDIQKDFIGAIGNPVKMAKIITKRFNLSMTDSTTIFTKQIVDKCLVPPLDFEGRLVAIGSDFSVRGDVWGTVIGYRENGHYYFKAIPIMPESAEDKFKHLGETITHEGINNMSDEAWDAFM…	terminase subunit [Lactococcus phage bIL67].	PHG		Lactococcus phage bIL67	Lactococcus phage bIL67 Viruses; dsDNA viruses, no RNA stage; Caudovirales; Siphoviridae; c2-like viruses.	PROVISIONAL REFSEQ: This record has not yet been subject to final NCBI review. The reference sequence was derived from AAA74327. Method: conceptual translation.	source 1..518 /organism="Lactococcus phage bIL67" /host="Lactococcus" /db_xref="taxon:36343" Protein 1..518 /product="terminase subunit" /calculated_mol_wt=59475 Region 60..512 /region_name="Terminase_1" /note="Phage Terminase; pfam03354" /db_xref="CDD:112181" CDS 1..518 /coded_by="complement(NC_001629.1:4834..6390)" /note="presence of an ATP binding site; ORF32; putative" /transl_table=11	3e-059 108/148 (73%)
		579)	gi|32469469|ref|NP_862877.1|	GF8803K01EIVJ5_1_533__	9	20	20	93.5	159	7e-95	170	176	459	37	IFGKIGYVDGEDFNSIRAKGQERIELYKTGGVVQFRTRTSNGGLGEGFDLLIIDEAQEYTTEQESALKYTVTDSDNPMTIMCGTPPTPVSSGTVFTKYREACLFGKGKYSGWAEWSVNEEKEIDDVEAWYNSNPSMGFHLNERKIEAELGEDKLDHNVQRLGFWPTYNQKSAILKQ	MARKKLGNQNPTQSVILKYVKKNSKAKEAIELYERTGLSCYAWQKNLLLPMMAVDKNGLWVHQKFGYSIPRRNGKSELLYIGEIWGLHEGLNILHTAHRISTSHASFEKVKRYLEKMGYVDGEDFNSIRAKGQERIELYSTGGVIQFRTRTSNGGLGEGFDMLIIDEAQEYTTEQESALKYTVTDSENPITIMCGTPPTPVSSGTVFTKYRETCLFGKGKYSGWAEWSVSDEKEIDDVEAWYNSNPSMGYHLNERKIEAELGEDKLDHNIQRLGFWPTYNQKSAISETEWNELKMDDIPELSGKLSVGIKYGQDGTNVAMSIAARTNDGRFFVETVDCQSVRNGNEWMVAFLRQADVAQIVIDGASGQKILDEELKDYRIKNVILPTVKEIIVANALWE…	gp38 [Streptococcus phage SM1].	PHG		Streptococcus phage SM1	Streptococcus phage SM1 Viruses; dsDNA viruses, no RNA stage; Caudovirales; Siphoviridae.	PROVISIONAL REFSEQ: This record has not yet been subject to final NCBI review. The reference sequence was derived from AAP81920. Method: conceptual translation.	source 1..459 /organism="Streptococcus phage SM1" /proviral /host="Streptococcus mitis SF100" /db_xref="taxon:157924" Protein 1..459 /product="gp38" /calculated_mol_wt=51605 Region 68..>335 /region_name="Terminase_1" /note="Phage Terminase; pfam03354" /db_xref="CDD:112181" CDS 1..459 /locus_tag="SM1p38" /coded_by="NC_004996.1:19068..20447" /transl_table=11 /db_xref="GeneID:1461314"	0.19 16/41 (39%)
		619)	gi|90592639|ref|YP_529553.1|	GF8803K01C7RQK_1_497__	8	10	2	56.1	92	2e-48	164	164	322	50.9	DDGTMLCDDVLSYESYQEKCRAMGEDIASANYQQIPIDLKGCLYSELKTYEHIPCNEAGEPLFTQIKNYTDTADTGEDWLASITYGIYNKEAYILDVVFTKAAMEQTEPAVADMLYRNRVNVADFESNNVAEGLQDRLHGCYEMSIKAIYTKVVAFHQSKNKEA	MLSRLEEGGKIIIIMTRWSSKDLAGRALEHYKEEGKKVRHINMKALQEDGNMLCEEVLSLNSYKSKVRAMGEDIASANYQQEPIDLKGCLYTRFKTYDKLPVDEKGNLLFTSIKAYVDTADEGADYLCSIVYGVYNKEVYVLDVLYTKESMETTEYKTAKMFYENEVNKADIESNSGGRAFARNVQRILKEKFKSNKTTIKWFHQSKNKNARILSNSSWVMEHIYFPVNWRDRWQDYYKAMVSYQREGKNKHDDACFEEGTQISTLFGNKSIEKIKEGGYVFTPFGLRRVLWSGCTGEKETINKLGLKATRNHKVFSYINGL	putative terminase large subunit [Clostridium phage phi CD119].	PHG		Clostridium phage phi CD119	Clostridium phage phi CD119 Viruses; dsDNA viruses, no RNA stage; Caudovirales; Myoviridae.	PROVISIONAL REFSEQ: This record has not yet been subject to final NCBI review. The reference sequence was derived from AAX53415. Method: conceptual translation.	source 1..322 /organism="Clostridium phage phi CD119" /host="Clostridium difficile" /db_xref="taxon:320122" Protein 1..322 /product="putative terminase large subunit" /calculated_mol_wt=37161 Region 125..255 /region_name="COG5362" /note="Phage-related terminase [General function prediction only]; cl02216" /db_xref="CDD:141379" CDS 1..322 /gene="ter2" /locus_tag="CDBPCV119_gp02" /coded_by="NC_0079…	3e-010 35/98 (36%)
		661)	gi|326804390|ref|YP_004327194.1|	GF8803K01A4EG1_1_489__	7	12	9	39.3	57	8e-27	145	161	506	28.7	HAWQGSQIPLIEFDELSILRKVSFLHDISNRSTCGVRPYIRATCNPDSDSWVASFISWWIDQNTGYAIPERSGVIRYYIRLDGDVIWGDSREELAGKYRIEPALCKSVTFVSSSIFDNKVLLEADPGYLASLNALSVVEKERLLNGNWKIRPAAGLYLNAA	MENTQVPDKKLGPIALALKEARENFDLSPHVIGPKSFKQKEFTDSDAKITVFGGAAGAGKSYLGVMDFMKYIHDPNFRGVMTRRTTPQIKGPGGLLEKATDLFKLVDPKVKWKDKDGKFVFSSGAVIFLRHFEQESDKDSFQGWEVSKFLVDEGQQFTEGMVTYLISRMRNPKCSVVPHMKITCNPDYNSFLRKWIEWWLDPDTGIPIPERSGVTRWFVRKGGKMFWGDTKEECIALHGNPSLAPDDEDQVKPISFKFIAANCFDNPILMLNDPEYVANLEALPRVEREKLLDGSWHAREEGAGYFTRDWCQIVPHPPLRVLKRVRAWDISGSIESETNRNPDWTAGVLMSRTKEGLFTVEDVVRERRLFGGVFDLILETAKQDGQDVEIQIPCDPGAA…	putative large terminase subunit [Pseudomonas phage PAK_P1].	PHG		Pseudomonas phage PAK_P1	Pseudomonas phage PAK_P1 Viruses; dsDNA viruses, no RNA stage; Caudovirales; Myoviridae.	PROVISIONAL REFSEQ: This record has not yet been subject to final NCBI review. The reference sequence is identical to ADD65006. Method: conceptual translation.	source 1..506 /organism="Pseudomonas phage PAK_P1" /isolation_source="sewage water" /host="Pseudomonas aeruginosa PAK" /db_xref="taxon:743813" Protein 1..506 /product="putative large terminase subunit" /calculated_mol_wt=56951 Region 51..482 /region_name="Terminase_6" /note="Terminase-like family; pfam03237" /db_xref="CDD:146059" Region 299..487 /region_name="COG5362" /note="Phage-related termina…	0.56 20/63 (32%)
		680)	gi|119953651|ref|YP_950450.1|	GF8803K01A42LX_1_519__	7	9	7	39.6	61	1e-21	154	172	550	28	KDDRIYKNELEENELLIKDFGISKGDKWTEEEIVFYSGKQAFKISAYGAGKKIRGENWRGFRPDLIICDDLENDENVKTKAQRDKLYEWFEKAIMKLPARGDNAYNIVVVGTTLHYDSLLFRIEARADFKTLSYPLVRAFSHKRDEQKWDMKELLLDDSRLDKERIKQEFLS	MKGSTRDFLADIAQLAGEFRRQIEAEVAGFDPDPKASAVRRERASADYEYFARTYFPHYVKRGNALLHDYLYKRLPELVDHPDGQHEAIAAPRGNAKSTLVSQIFVIWCVLTGRKHYPLIIMDAFEQAATMLEAIKAELEFNPRLAMDFPQGAGKGRVWQVGTIVTANDAKVQVFGSGKRMRGLRHGPHRPDLVIGDDLENDENVRSPEQRDKLENWLKKTVLSLGSADDTMDVIIIGTILHYDSVLSRLLKNPLWKRRKFKAIIEWPHRMDLWEKWEELLLNSDDEGAAALAFYQERAAAMEDGAIICWPDGQPLYKLMVKRARDGHSAFDSEQQNDPVQGENAPFAACITFWVNRLAQWMFYGACDPSLGKQGSSRDPSAILVGGFNRETGVLDVVE…	hypothetical protein DMS3-26 [Pseudomonas phage DMS3].	PHG		Pseudomonas phage DMS3	Pseudomonas phage DMS3 Viruses; dsDNA viruses, no RNA stage; Caudovirales; Siphoviridae; Lambda-like viruses; unclassified Lambda-like viruses.	PROVISIONAL REFSEQ: This record has not yet been subject to final NCBI review. The reference sequence was derived from ABG66680. Method: conceptual translation.	source 1..550 /organism="Pseudomonas phage DMS3" /host="Pseudomonas aeruginosa" /db_xref="taxon:389469" /note="temperate bacteriophage" Protein 1..550 /product="hypothetical protein" /name="DMS3-26" /calculated_mol_wt=61806 Region 379..511 /region_name="COG5362" /note="Phage-related terminase [General function prediction only]; cl02216" /db_xref="CDD:141379" CDS 1..550 /locus_tag="DMS3-26" /coded…	1e-014 34/81 (42%)
		711)	gi|273809570|ref|YP_003344808.1|	GF8803K01DTS1E_1_509__	6	7	21	52.7	79	6e-42	150	168	460	32.6	MEVRDSKPEIPAWALGYNPKIKIVGTSYAVSLAHGFSRAIQRTIDSTEYHEVFPATFLNSQNVATDAKRGYLRNIDIFETVGHGGFYKAVGIGGGLTGTPVDLGIIDDPVKDAIEAASPTYRERVWSWYTDVFLTRLHNNSKIVFIMTRWHEDDLAGRLLDREPSKWT	MHFTTQTKPDFITGFFNILIAQELQKFYQDVVDGKQPRLMIYAPPRSGKSELFSRRFPAWVFGQNPELQIIACSYSADLASRMNRDVQRIIDDPIYHSIFPNTALNIKNIATISGKPLRNSEIFEIVGHRGAYRSAGVGGGITGMGADIAIIDDPVKDAKEANSQTVRDSIWDWYTTTLYTRLSPKSGVLLGMTRWHEDDLAGRLIKEAENGGDQWRIVKFPAIAEEDEEFRKEGEPLHPERFDLERLNKIRQAVGSQAWNALYQQRPSNKGGGIIKGSWFGRYKVPPIIKVKAIYADTAQKTKQHNDYSVFIVAGKGADGKAYILDLIRGKWEAPELEQTLKDVWAKHKAKKETGILTRANVEDKASGTSLIQTIRRNNQIPITPIQVDADKYTRVLG…	putative terminase large subunit TerL [Aggregatibacter phage S1249].	PHG		Aggregatibacter phage S1249	Aggregatibacter phage S1249 Viruses; dsDNA viruses, no RNA stage; Caudovirales; Myoviridae.	PROVISIONAL REFSEQ: This record has not yet been subject to final NCBI review. The reference sequence is identical to ACX80308. Method: conceptual translation.	source 1..460 /organism="Aggregatibacter phage S1249" /host="Aggregatibacter actinomycetemcomitans D11S-1" /db_xref="taxon:683735" Protein 1..460 /product="putative terminase large subunit TerL" /calculated_mol_wt=51465 Region 29..284 /region_name="COG5410" /note="Uncharacterized protein conserved in bacteria [Function unknown]" /db_xref="CDD:34969" Region 40..449 /region_name="Terminase_6" /note…	3e-029 61/140 (44%)
		733)	gi|39653713|ref|NP_945278.1|	GF8803K01AX2Z1_1_406__	6	7	4	59.1	75	2e-41	127	134	421	30.2	SENYLEIIKGDVTNYFYVFGAKDESSQDLIQGITLAGLLIDEVALIPESFYNQATARLSIEGAKCFMNCNPSSPHHWFYKNVLKKLREKDGLYIHFTMDDNLSLSEEVKIRYKKMYASVRERYVEGRHICSPYI	MARLRMQTNTFKFQPFSKKQKKVLTWWLWNSPVHESEGIIADGAIRSGKTVSMSLAFVIWAMTSFNHQNFAMCGKTIGSFNRNVLKLLLVMIQSRGFSYVYHRTDNLIEITKGDVSNDFYIFGGKDESSQDLIQGLTLAGIFFDEVALMPESFVNQGTGRCSVTGSKWWFNCNPDGPYHWFKVNWIDKAETKNMLYLHFDMDDNLSLSENIKKRYRSQYQGVFYQRYIQGLWTVAEGIVYDMFSKDKHVVSTLPEMSKLGKYVSVDYGTQNATVFLLWEKDIIGKYYLTREYYYSGRDENVQKTNAEYADDLTAWLGDTNIDRIIIDPSAASFIAELKKRGYKIKKARNNVLEGIRFVGSMLGQEKIAVHESCVNTLKEFHAYVWDEKASANGEDKPIK…	terminase, large subunit [Streptococcus phage EJ-1].	PHG		Streptococcus phage EJ-1	Streptococcus phage EJ-1 Viruses; dsDNA viruses, no RNA stage; Caudovirales; Myoviridae.	PROVISIONAL REFSEQ: This record has not yet been subject to final NCBI review. The reference sequence was derived from CAE82121. Method: conceptual translation.	source 1..421 /organism="Streptococcus phage EJ-1" /proviral /host="Streptococcus pneumoniae" /db_xref="taxon:12402" Protein 1..421 /product="terminase, large subunit" /calculated_mol_wt=48499 Region 39..417 /region_name="Terminase_3" /note="Phage terminase large subunit; cl12054" /db_xref="CDD:164324" Region 43..413 /region_name="Terminase_6" /note="Terminase-like family; pfam03237" /db_xref="CD…	no hit
		754)	gi|149882818|ref|YP_001294797.1|	GF8803K01BVEQJ_89_484__	5	5	1	41.9	54	2e-17	129	130	530	24.3	DMLRENWPNVCEIAVQSKGCPAVDFMDPLTEKGWTVHLIEGFRLGACCGRFLDRVREGKLRHLPQPAIDQQVAVAVTRRLGEVEVWDRSKSALQISGLIAESEALYALETMQIEHDKPKYTPSVGVKIRF	MITHGLTEPRVWTKPLCELTPQTSRGFDVIEFAEDVLKVCLFPWQKWLLIHMLELDAFGRLRFRKALVIVGRQNGKTLIAAVLAAYWLYVDAGRWPDQLPEQDFIVVGAAQKLDIAMKPWRQVRRWGAPDDPKVGIARDRVPDLQAFTYPPRTTNGETELRTHGGAAYLPRTFEGARGQSAARLILDELREQYDYEGWSAIEKSANAMFDSLLVAFSNAGTKRSRVLRDVRQIGHEGVDDRETQWFIAEWSAEPDASLDDERAFAQANPSAGYLAGMTIAGLMRAAAEAKEKNVERIEVLGQWVTAKVDNFIDSEEWKSRHRDVASIFARIPNGARTVWAIDMSHDRRTTWLAAAVLTEDGNPFVTVRVKRTGWAWVVPTLIELAQQSGHREVALQAKG…	probable terminase [Microbacterium phage Min1].	PHG		Microbacterium phage Min1	Microbacterium phage Min1 Viruses; dsDNA viruses, no RNA stage; Caudovirales; Siphoviridae.	PROVISIONAL REFSEQ: This record has not yet been subject to final NCBI review. The reference sequence was derived from ABR10467. Method: conceptual translation.	source 1..530 /organism="Microbacterium phage Min1" /host="Microbacterium nematophilum" /db_xref="taxon:446529" /lab_host="Microbacterium nematophilum CBX102" Protein 1..530 /product="probable terminase" /calculated_mol_wt=59095 Region 43..>344 /region_name="Terminase_1" /note="Phage Terminase; pfam03354" /db_xref="CDD:112181" CDS 1..530 /locus_tag="MPMin1_gp37" /coded_by="NC_009603.1:17540..1913…	0.16 16/55 (29%)
		802)	gi|22854996|ref|NP_690756.1|	GF8803K01AK1AR_1_485__	5	5	1	40	32	1e-10	80	159	98	81.6	AKYNIREIAFDRWGAVQMVQNLEGMGFTVVPFGQGFKDMSPPTKELMKLTLEKKIAHGGHPVLRWMADNIFIRTDPAGNIKADKEKSTERIDGVIALIMALDRAFGVGMIRLRRCMMSEDFVTVTISSKGITIQSVGVIYFVNLFVNDLEHIVSKGDSA	MVELPQRINHLSLPTKSFREKVFERKVVHGDDPVLTWAINNAITKMDPQENIMLDKAKSPQRIDPIAAVINAFARAMYFGNSGRVDLNEHFGSGNFSF	hypothetical protein phi105_03 [Bacillus phage phi105].	PHG		Bacillus phage phi105	Bacillus phage phi105 Viruses; dsDNA viruses, no RNA stage; Caudovirales; Siphoviridae; Lambda-like viruses; unclassified Lambda-like viruses.	PROVISIONAL REFSEQ: This record has not yet been subject to final NCBI review. The reference sequence was derived from BAA36629. Method: conceptual translation.	source 1..98 /organism="Bacillus phage phi105" /host="Bacillus subtilis" /db_xref="taxon:10717" Protein 1..98 /product="hypothetical protein" /name="ORF23" /calculated_mol_wt=10970 Region <1..78 /region_name="Terminase_1" /note="Phage Terminase; pfam03354" /db_xref="CDD:112181" CDS 1..98 /locus_tag="phi105_03" /coded_by="NC_004167.1:1979..2275" /transl_table=11 /db_xref="GeneID:955246"	2e-011 29/89 (33%)
MAB	AB1	123)	gi|18496890|ref|NP_569740.1|	GF8803K02IELBG_1_536__	58	63	10	60.7	105	1e-59	173	178	474	36.5	ATLYPNYFVLWTAHRTRTADETFNDMKGMAQIPNIAPYVNKIRQANGQQAIMFNNGSRILFGAREGGFGRGFHGVDMILFDEAQILGAAALDDMIPATNTAPDPLIIKIGTPPKPKDPSEAFSEFRNLALQGEIKDGLYLELAADYDANSDDRKQWEKANPSYPRRTPESAILRMRRQ	MNHSTATLSEVARHVIAPQGIVSTAWPSVRATCGAMGLGFDLWQDDLGKLICAKRDDGLYAADMFAMSIPRQTGKTYLLGALVFALCIKTPNTTVIWTAHRTRTAAETFRSMQGLAKRDKIAPHILNVHTGNGKEAVLFKNGSRILFGARERGFGRGFAGVDVLIFDEAQILTENAMDDMVPATNAAPNPLILLAGTPPKPTDPGEVFTVMRLDALAGDVDDVGYVEISADEDADPDDRSQWRKMNPSYPHRTSARAILRMRKALGDESFKREAMGIWPKVSVHQPVVKSGRWHDLFDLGPEDGEAPNALAVDMSHGLAISVGACWLMDDDGRHVEEVWAGTDTAAAVDWIAERAGRRIPVLIDSMSPAAALAPELKARKVKVKLTGAADMAKGCGLFE…	putative terminase gp4 [Mycobacterium phage TM4].	PHG		Mycobacterium phage TM4	Mycobacterium phage TM4 Viruses; dsDNA viruses, no RNA stage; Caudovirales; Siphoviridae.	PROVISIONAL REFSEQ: This record has not yet been subject to final NCBI review. The reference sequence was derived from AAD17572. Method: conceptual translation.	source 1..474 /organism="Mycobacterium phage TM4" /host="Mycobacterium avium" /db_xref="taxon:88870" /lab_host="Mycobacterium smegmatis" Protein 1..474 /product="putative terminase gp4" /calculated_mol_wt=50875 Region 54..>278 /region_name="Terminase_1" /note="Phage Terminase; pfam03354" /db_xref="CDD:112181" CDS 1..474 /locus_tag="TM4_gp4" /old_locus_tag="TM4_04" /coded_by="NC_003387.1:664..2088…	3e-039 71/76 (93%)	2e-92 162/178 (91%)	2e-022 47/89 (53%)
		164)	gi|327198351|ref|YP_004306925.1|	GF8803K02IINVR_1_533__	46	50	4	88.6	156	1e-94	176	176	463	38	QATGRCSVEGSKMWFSCNPGNPNHYFKKNWIDKQIEKRILYLHFTMEDNPSLSEHVKERYSKMYAGVFRKRFILGLWVTADGLVYSMFNEEQHVRTLDIEFDRLFVAGDFGIYNATTFGLYGFSKRRKRYHLIQSYYHSGREAEEQLTEADVNANVQFGSILQKTTKEYANDLVNM	MTISLRNKLPKFNFVPFSKKQLQLLTWWTKGSPFRTFDIVIADGSIRSGKTVSMALSFSLWAMTEFNGQNFAICGKTIHSARRNVIQPLKQMLTSRGYEIRDVRNENLLIIRHFRNGEEIVNYFYIFGGKDESSQDLIQGVTLAGIFCDEVALMPESFVNQATGRCSVTGSKMWFSCNPANPNHYFKKNWIDKQVEKRILYLHFTMDDNPSLTDSIKRRYEKMYAGVFRKRFILGLWVTADGLVYSMFNEEQHVKKLNIEFDRLFVAGDFGIYNATTFGLYGFSKRHKRYHLIESYYHSGREAEEQLTEADVNSNIQFSSVLQKTTKEYANDLVDMIRGKQIEYIILDPSASAMIVELQKHPYIARKNIPIIPARNDVTLGISFHAELLAENRFTLDPS…	terminase large subunit [Streptococcus phage Dp-1].	PHG		Streptococcus phage Dp-1	Streptococcus phage Dp-1 Viruses; dsDNA viruses, no RNA stage; Caudovirales; Siphoviridae.	PROVISIONAL REFSEQ: This record has not yet been subject to final NCBI review. The reference sequence is identical to ADT64044. Method: conceptual translation.	source 1..463 /organism="Streptococcus phage Dp-1" /host="Streptococcus pneumoniae strain R6" /db_xref="taxon:59241" /identified_by="Maureen McDonnell, Concepcion Ronda-Lain and Alexander Tomasz" /note="lipophage; able to infect various strains of Streptococcus mitis" Protein 1..463 /product="terminase large subunit" /function="DNA packaging" /name="Gp37" /calculated_mol_wt=53334 Region 37..441 /…	0.009 28/86 (33%)
		182)	gi|298103487|ref|YP_003714729.1|	GF8803K02IM4L8_1_511__	42	42	1	48.2	82	8e-44	170	169	536	31.7	EMVRRGPLQEQMKVREGFIRLPNNGRIDPITSAPNSKLGNPIHFAIADESGIYTGKLKKVWDTMRRGLAGMGGRGLEITNPWDPMDNSSAQQTFASRSKDIFRFYRKPPSKWNFDHKADRRKILEYVYEGSPWVGLDDVEAESAELLQSDPAQAKRFFGNMLVQGLGAF	MADGKCLVVSLAWIERHAVVPDGFDQGQPFTMLPWQLKVASNMYTVKDTARVGQKSTAFVYRRAQVIMPQKSGKGPFAAAVVLLEAAGPTVFDGFAEGGETYRCADWGCPCGWSYAYAPGDPMAVPQPTPLIQLLATSEDQVANVYRPLVAMIKHGHLKALMKPLEGMVRVGDEGRIDVVTSSAQSRLGNPITYAVQDETGTYTATNKMIKVAETMRRGLAGMSGRSMETTNAYDPSEYSTAQKTLEGTAEDVYRFFPQAPPTLSYRNKVERRRIHKAVYADCPHIDLDAIEAEAAELLESDPGQAERFFGNRIIAGHGAWVEASHWLSRASEREKPKPSTYKLMKVPLVLGFDGSDSDDWTGIRAETMDGFQFTPTYGPSDRPTVWDPAEWGGQVPRL…	gp22 [Streptomyces phage phiSASD1].	PHG		Streptomyces phage phiSASD1	Streptomyces phage phiSASD1 Viruses; dsDNA viruses, no RNA stage; Caudovirales; Siphoviridae; PhiC31-like viruses; unclassified phiC31-like viruses.	PROVISIONAL REFSEQ: This record has not yet been subject to final NCBI review. The reference sequence is identical to ADE43446. Method: conceptual translation.	source 1..536 /organism="Streptomyces phage phiSASD1" /host="Streptomyces avermitilis" /db_xref="taxon:747763" /country="China" /collection_date="07-Jul-2006" Protein 1..536 /product="gp22" /name="terminase large subunit" /calculated_mol_wt=59586 CDS 1..536 /gene="22" /locus_tag="phiSA1p02" /coded_by="NC_014229.1:558..2168" /transl_table=11 /db_xref="GeneID:9284659"	0.09 29/100 (29%)
		364)	gi|90592639|ref|YP_529553.1|	GF8803K02FT7O1_1_476__	21	28	5	72.9	113	7e-62	155	157	322	48.1	NTMLSRLEEGGKIIIIMTRWASDDLAGRAIEHFKDDPLFKAKVITMKALQDDGSMLCEEVLSKASYMSKVRAMGEDIASANYQQVPIDLKGCLYTNILTYDTLPRDAKGNVLFSCIKNYTDTADTGSDYLASFTYGVYEGEAYILDVVYTKDAMETT	MLSRLEEGGKIIIIMTRWSSKDLAGRALEHYKEEGKKVRHINMKALQEDGNMLCEEVLSLNSYKSKVRAMGEDIASANYQQEPIDLKGCLYTRFKTYDKLPVDEKGNLLFTSIKAYVDTADEGADYLCSIVYGVYNKEVYVLDVLYTKESMETTEYKTAKMFYENEVNKADIESNSGGRAFARNVQRILKEKFKSNKTTIKWFHQSKNKNARILSNSSWVMEHIYFPVNWRDRWQDYYKAMVSYQREGKNKHDDACFEEGTQISTLFGNKSIEKIKEGGYVFTPFGLRRVLWSGCTGEKETINKLGLKATRNHKVFSYINGL	putative terminase large subunit [Clostridium phage phi CD119].	PHG		Clostridium phage phi CD119	Clostridium phage phi CD119 Viruses; dsDNA viruses, no RNA stage; Caudovirales; Myoviridae.	PROVISIONAL REFSEQ: This record has not yet been subject to final NCBI review. The reference sequence was derived from AAX53415. Method: conceptual translation.	source 1..322 /organism="Clostridium phage phi CD119" /host="Clostridium difficile" /db_xref="taxon:320122" Protein 1..322 /product="putative terminase large subunit" /calculated_mol_wt=37161 Region 125..255 /region_name="COG5362" /note="Phage-related terminase [General function prediction only]; cl02216" /db_xref="CDD:141379" CDS 1..322 /gene="ter2" /locus_tag="CDBPCV119_gp02" /coded_by="NC_0079…	3e-011 44/154 (29%)
	AB2	374)	gi|206599546|ref|YP_002241985.1|	GF8803K02ILE4M_1_513__	20	20	1	33.1	55	2e-11	166	170	519	32	SATSVKGARAVMAVLDQTETWVPGNGGPKLAKTLRNNATKLGGVTIETPNAYTIGENSVAETTARYAEQIKAGKVKEAAARRLLYDHRAAPLDTDISDRDSLIEGLRIAYGDASADPRGCAIHEPACSPGWVDIERTADDFWETDNDPAEMCADFLNQIGAASDAWLTMP	MAKAKSKPFITLGFYAIAWIEHFLVHGPGDVQGQPIELDDEFATFILKAYALNPDGSRRVRRAFLSRPKGRSKSGLAAMIECFEALGECRFDHWAEPGEVSDWGYEYEPGEPVGRRVTYVEALNVATEEGQAGNTYDAVYYMLHPETCSQELLDYFGPIDAGLTRVNLPDARGLIEPVTAANESKDGGKSTFIVADETHLWTPPTAGKFKLGKMHQTMVRNLLKRKIASGWMLETSTMYAEGEQSVAEGTHDYAKKIAASGRDDGKLLFDHRQASDHWDLEDRGQRLKALREAYGPAAEWMDLEAIADYWDDPQASHAEFRRFWLNQPVPLVDLHVFSYDRWIMLKDRTVEPPQRAVLTIAVATDRSWSCIGVAGDVGGRTLVMCHSMEGTNTVVGKVA…	gp2 [Mycobacterium phage Brujita].	PHG		Mycobacterium phage Brujita	Mycobacterium phage Brujita Viruses; dsDNA viruses, no RNA stage; Caudovirales; Siphoviridae.	PROVISIONAL REFSEQ: This record has not yet been subject to final NCBI review. The reference sequence was derived from ACI06216. Method: conceptual translation.	source 1..519 /organism="Mycobacterium phage Brujita" /isolation_source="soil" /db_xref="taxon:561996" /lab_host="Mycobacterium smegmatis mc2 155" /country="USA: Virginia" /collection_date="26-Mar-2004" /collected_by="K. Germane" /identified_by="K. Germane" Protein 1..519 /product="gp2" /calculated_mol_wt=57431 Region 53..>202 /region_name="Terminase_1" /note="Phage Terminase; pfam03354" /db_xref…	3e-038 77/77 (100%)	3e-96 170/170 (100%)	4e-016 58/167 (35%)
		385)	gi|32469469|ref|NP_862877.1|	GF8803K02I5J51_1_468__	20	38	6	79.3	123	7e-68	155	155	459	33.8	IVELWALHKGLNILHTAHRISTSHSSFEKMKKYLEKMGYVDGEDFNSIRAKGQERIELYSTEGVIQFRTRTSNGGLGEGFDILIIDEAQEYTTEQESALKYTVTDSDNPITIYVEHLQHQSPVELYSTKFREACLFGRAKYSGWAEWSVPEEKDI	MARKKLGNQNPTQSVILKYVKKNSKAKEAIELYERTGLSCYAWQKNLLLPMMAVDKNGLWVHQKFGYSIPRRNGKSELLYIGEIWGLHEGLNILHTAHRISTSHASFEKVKRYLEKMGYVDGEDFNSIRAKGQERIELYSTGGVIQFRTRTSNGGLGEGFDMLIIDEAQEYTTEQESALKYTVTDSENPITIMCGTPPTPVSSGTVFTKYRETCLFGKGKYSGWAEWSVSDEKEIDDVEAWYNSNPSMGYHLNERKIEAELGEDKLDHNIQRLGFWPTYNQKSAISETEWNELKMDDIPELSGKLSVGIKYGQDGTNVAMSIAARTNDGRFFVETVDCQSVRNGNEWMVAFLRQADVAQIVIDGASGQKILDEELKDYRIKNVILPTVKEIIVANALWE…	gp38 [Streptococcus phage SM1].	PHG		Streptococcus phage SM1	Streptococcus phage SM1 Viruses; dsDNA viruses, no RNA stage; Caudovirales; Siphoviridae.	PROVISIONAL REFSEQ: This record has not yet been subject to final NCBI review. The reference sequence was derived from AAP81920. Method: conceptual translation.	source 1..459 /organism="Streptococcus phage SM1" /proviral /host="Streptococcus mitis SF100" /db_xref="taxon:157924" Protein 1..459 /product="gp38" /calculated_mol_wt=51605 Region 68..>335 /region_name="Terminase_1" /note="Phage Terminase; pfam03354" /db_xref="CDD:112181" CDS 1..459 /locus_tag="SM1p38" /coded_by="NC_004996.1:19068..20447" /transl_table=11 /db_xref="GeneID:1461314"	0.007 30/81 (37%)
		387)	gi|338827016|ref|YP_004538948.1|	GF8803K02ITUEW_1_521__	19	19	1	39.9	69	9e-22	173	173	522	33.1	NNAMAEDPVTGRWQAFRVCLIVPRQNGKNALVRARLLAGLFLFGEEKLVFSAHLFKTAHAEYLAIRQIIESVPEWMDMVARMPDSRETAIILKDGRRLDFLSRVRTSGRGLQGDLVIIDEAFAVSEELISDLLPVMVTRENAQVWFTSSTGFEYSTVLKNLREDATERPEENK	MPMTVSEPLSQEAVDQARLEAQVFADVADPSEKWPELCGNQKPRLSNYPTFFTSMADDGVDFVETFGYNLLPWQEALFRHSLGETVDGLWSARRVGLIVVRQQGKTELLEARELFGLFELNEKIFHTAQQAKTATLSWQTLRNRIENYPDLSDMCMRPKNGGEETSIRLKAGKGYMDGERFVRYIARSPDSGRGFRDIDLVVCDEAYALSHAEWGSLGPTQRANRNPQTWFTSSAGTEDSEMLAKLRDQGIAQADPNLLFAEWSLPEGSDPTDRSLWPIAQASLGAPFCTLRNLEAEFMGMDFVEFAREHMGMWDDPRVNSVIPMDAWEACKLDDLPNGEQPQVDVEWTVACVDVAPDRAWGSIALAGKRPDGRSHVEVLVADEGTNWIIPTMQRLISS…	gp4 [Mycobacterium phage Faith1].	PHG		Mycobacterium phage Faith1	Mycobacterium phage Faith1 Viruses; dsDNA viruses, no RNA stage; Caudovirales; Siphoviridae.	PROVISIONAL REFSEQ: This record has not yet been subject to final NCBI review. The reference sequence is identical to AEF57186. Method: conceptual translation.	source 1..522 /organism="Mycobacterium phage Faith1" /strain="Faith1" /isolation_source="soil" /db_xref="taxon:1034125" /lab_host="Mycobacterium smegmatis mc2 155" /country="USA: Atlanta, GA" /lat_lon="33.70 N 84.12 W" /collection_date="01-Oct-2010" /collected_by="J. McCloud" /identified_by="J. McCloud" Protein 1..522 /product="gp4" /name="terminase large subunit" /calculated_mol_wt=57965 Region …	0.011 23/92 (25%)
		421)	gi|255033734|ref|YP_003090178.1|	GF8803K02HY8RV_1_514__	18	32	31	41.7	60	1e-27	144	170	558	25.8	AGTDTQSICYETHQKAKDILEGRKIDPTFYPVIYGAKEDEDWTDPEVWKRSNPSLGITVGIDKVQAACDSARQNPAEENSFRQLRLNQWVKQSVRWMPMDKWDACAIPVDAEALEGRVCYGGLDLSSTMDITAFVLVFPPTEENEPFAVLPYFWIPVGNIDLRDGVTMFR	MLRGDIVVGEFVFLAVKRHYDDLIAGPARGIVFSAPHAAHIIDWIEKQFLHIKGALAGQALVLDPWQRFWTAVMYGWRRVDAGLRRFRTGYEEVARKNGKSTWKAGQGDYLFLMDGEQGAEVYTIATTREQAMSVFKPALDNYRRRCRRSKRLARSIKVYDGTNQERIVFGSSVFKPLPANAESLDGLNPSVCMVDELHAHKTREVWDVMESALGARLQPLISAITTAGYILDGICTEIRMYLVMILRGEKIDDSFFGYIYTLDDDDDPFDPAVWIKANPSLGSAKTVEYMRAQATKAAELPSAKANFPTKDLNVWVNGALSWFDMQVWDRCGAPFDPAILAGRRCFGGLDLASTQDLSAFVLVFPPYDDGGDIVEELGPDGEWYVVAHIFAPEAKVNT…	terminase gp2 [Burkholderia phage KS9].	PHG		Burkholderia phage KS9	Burkholderia phage KS9 Viruses; dsDNA viruses, no RNA stage; Caudovirales; Siphoviridae; Lambda-like viruses; unclassified Lambda-like viruses.	PROVISIONAL REFSEQ: This record has not yet been subject to final NCBI review. The reference sequence is identical to ACT83015. Method: conceptual translation.	source 1..558 /organism="Burkholderia phage KS9" /strain="KS9" /host="Burkholderia pyrrocinia strain LMG 21824" /db_xref="taxon:335797" /country="Canada: city of Edmonton, province of Alberta" /collection_date="May-2004" Protein 1..558 /product="terminase gp2" /calculated_mol_wt=62022 Region 1..556 /region_name="COG4626" /note="Phage terminase-like protein, large subunit [General function predict…	9e-026 50/98 (51%)
		463)	gi|157311161|ref|YP_001469206.1|	GF8803K02HYPGR_1_439__	16	29	27	73.8	104	2e-56	141	145	425	33.2	LALLCTLKIDDEIDACISWKNNVKKGLTNDKIAEAIKALGYAKEIIRADSAEKKSNQELRNLDIPRVIDVLKGPGSVMQGIQYILQYEIIVDERCVKTIEELENYTWKKDRATNEYINEPVDSYNHCLDAMRYAIQDRIFQAKKE	MTTKQRPKINIVIKHPSKVFNKHIYDKLYNYSNFTEVHYGGASSGKSHGVFQKIILKALNPKFKHPRKILVLRKVGATVRDSVFADIMSNLSYFGILDKCKINMSAFRITLPNGAEFIFKGMDNPEKIKSIKGISDVVMEEASEFTLDDYTQLTLRLRDKKHLEKQIYLMFNPVSKVNWVYKAFFVKTPKNTVVYQTTYKDNRFLDDVTRENIEELANRNEAYYKIYALGQFATLDKLIFPKYDKQILNKDKLSHLPSFFGLDYGFINDPSALLHVKIDDANKKLYILEEYVRKNLTNDKIANAIKDLGYAKEEIRGDSAEKKSNQELRNLGIPRMIDVTKGPGTVMQGIQYLLQYDWIVDERCVKTIEELENYTWKKDKKTNEYTNEPVDSYNHCIDA…	terminase large subunit [Streptococcus phage P9].	PHG		Streptococcus phage P9	Streptococcus phage P9 Viruses; dsDNA viruses, no RNA stage; Caudovirales; Siphoviridae.	PROVISIONAL REFSEQ: This record has not yet been subject to final NCBI review. The reference sequence was derived from ABL61055. Method: conceptual translation.	source 1..425 /organism="Streptococcus phage P9" /host="Streptococcus equi" /db_xref="taxon:403905" Protein 1..425 /product="terminase large subunit" /calculated_mol_wt=49496 Region 32..406 /region_name="Terminase_3" /note="Phage terminase large subunit; cl12054" /db_xref="CDD:164324" Region 37..407 /region_name="Terminase_6" /note="Terminase-like family; pfam03237" /db_xref="CDD:146059" CDS 1..4…	0.058 24/89 (27%)
		525)	gi|190151448|ref|YP_001974359.1|	GF8803K02F3FL6_1_504__	13	31	12	82	137	2e-79	167	167	435	38.4	LFAADTGHQQSATTCLHAVVTNRSNLYLVDNYYYSPAGKVKKKAPSVLSKELHDFVIKQTQKYPNVPVIEMTIDSAEGALRNQYLEDFGIRWHPVAKKKKIIMTEYVQSLLANGRFYYFPTENNLKYFIEEHKRYQWDEKTVKDDDPKVIKEDDPLATLQYMVVDNA	MTIDIQKNVNPHFKPVWVSKLPYNVLAGGRNSFKSSVVALNKVYGMAKFLKKNKKANAVIIRKVGNTIRDSVYLKIQWALNLFGLSGRFKATVSPFKIQDKVTGSCFYFYGQDDFQKLKSNDIGNIISVWYEEAAEFSNQEDFDQTNVTFMRQKHPDVPFVKFFWSYNPPRNPYSWINEWWDSLKEREDYLLHKSSYLDDELGFVTEQMLADIERIKENDYDYYRYIYLGEPVGLGTNVYNMDLFHRVDKIPDNERVIGQLFAADTGHQQSATTCLHAVVTNKRKLYLVDNYYYSPAGKTHKKAPSVLSKELHEFVTSQTKLFVNVPVVEMTIDSAEGALRNQYLEDFGIRWHPVAKKKKIVMTEYVQSLLADGRFYYLPTENNLRYFIEEHKRYQWEE…	putative large subunit of phage terminase [Streptococcus phage PH15].	PHG		Streptococcus phage PH15	Streptococcus phage PH15 Viruses; dsDNA viruses, no RNA stage; Caudovirales; Siphoviridae.	PROVISIONAL REFSEQ: This record has not yet been subject to final NCBI review. The reference sequence was derived from CAQ57828. Method: conceptual translation.	source 1..435 /organism="Streptococcus phage PH15" /strain="PH15" /host="Streptococcus gordonii" /db_xref="taxon:537874" /country="Switzerland" Protein 1..435 /product="putative large subunit of phage terminase" /calculated_mol_wt=50721 Region 22..426 /region_name="Terminase_3" /note="Phage terminase large subunit; cl12054" /db_xref="CDD:164324" CDS 1..435 /locus_tag="phiPH15_gp33" /coded_by="NC_…	0.96 14/55 (25%)
		550)	gi|327198337|ref|YP_004306911.1|	GF8803K02GDBU3_1_255__	12	12	1	87.5	35	4e-15	40	82	94	42.6	PRDRNKNDPATTLEDLKNPNINEKVDNDEHATRDGSVVNGTNKELFHVIYANGTHLEVAALFDTIDDYDDAVEDIQGYIDNP	MERIKTLFHVIYANGTHLEVAALFDTVDDYDDVIEDIQGYIDTPDLYNQRSIRMAPYNPDINGDAIATDILLRLDDIIYVDATCETIKYEEPIA	hypothetical protein StPhDp-1_gp23 [Streptococcus phage Dp-1].	PHG		Streptococcus phage Dp-1	Streptococcus phage Dp-1 Viruses; dsDNA viruses, no RNA stage; Caudovirales; Siphoviridae.	PROVISIONAL REFSEQ: This record has not yet been subject to final NCBI review. The reference sequence is identical to ADT64030. Method: conceptual translation.	source 1..94 /organism="Streptococcus phage Dp-1" /host="Streptococcus pneumoniae strain R6" /db_xref="taxon:59241" /identified_by="Maureen McDonnell, Concepcion Ronda-Lain and Alexander Tomasz" /note="lipophage; able to infect various strains of Streptococcus mitis" Protein 1..94 /product="hypothetical protein" /function="possibly involved in packaging" /name="Gp23" /calculated_mol_wt=10625 CDS …	no hit
		572)	gi|30387381|ref|NP_848210.1|	GF8803K02FWFJW_1_458__	11	14	4	58.4	73	5e-40	125	151	491	25.5	ALVAWIILWAISTHEDTRGIITANTDTQLKSKTWAELSKWYECFLAKEMFTYTATALFANEPGHEKTWRIDAIPWNENHSESFAGLHNQGNRILLVFDEASAIANVIWEVAEGAMTDADTEIICVRSATQRERAGASTTAFIATVRFGARG	MTAAAISTEEQLVEDIASFTYDPLGYALYAFPWGEDGTELAHATGPRKWQADAFREIRDHLQNPATRHQPLMLARASGHGIGKSAFISMLINWGMSTCEDCKVVVTANTDNQLRTKTWPEIIKWSNLAITKEWFTCTATAMYSNDPGHDKRWRADAIPWSEHNTEAFAGLHNERKRIIVVFDEASNIADLVWEVAEGALTDEDTEIIWVAFGNPTRNTGRFRECFRKYKHRWKCAQIDSRTVEGTNKQQLQKWVDDYGEESDFVKVRVRGIFPDASELQFIPTGLTDEAMKRVVTAAQVAHAPVIIGVDPAYSGVDDAVIYLRQGLHSKVLWTGNKTTDDLIMAKRIADFEDQYQADAVFIDFGYGTGLKSIGDGWGRTWQLIPFGGGSTDPQMLNKRG…	terminase large subunit [Enterobacteria phage epsilon15].	PHG		Salmonella phage epsilon15	Salmonella phage epsilon15 Viruses; dsDNA viruses, no RNA stage; Caudovirales; Podoviridae.	PROVISIONAL REFSEQ: This record has not yet been subject to final NCBI review. The reference sequence was derived from AAO06065. Method: conceptual translation.	source 1..491 /organism="Salmonella phage epsilon15" /host="Salmonella enterica" /db_xref="taxon:215158" Protein 1..491 /product="terminase large subunit" /calculated_mol_wt=54987 CDS 1..491 /locus_tag="epsilon15p02" /coded_by="NC_004775.1:640..2115" /inference="non-experimental evidence, no additional details recorded" /note="similar to phage P1 pacB protein: GenBank Accession Number AAA21724" /…	no hit
		610)	gi|28876345|ref|NP_795576.1|	GF8803K02F51KR_1_496__	10	19	7	91.5	150	3e-89	164	164	403	40.7	ENHLIAAYNQEQAYRLFIDGDGTGLMHIFDGNCKIKHDEHGDHLLIDTPNGTKRVYYKGGGKANSVGAITGMSLGSVVFCEINLLNMDFIQEAFRRTWAAKLRYHLADLNPPAPQHPVIKDVFDVQNTRWTHWTMDDNPILSEERKQSIIQSLKKNPYLYKRDV	MTPRSGKTTAGHFRYARYLIESEDENHLVTAYNQEQAYRLFIDGDGTGLMHIFDGNCEIKHDERGDHLLITTPKGNKRVYYKGGGKVNSVGAITGMSLGSVVFCEINLLHMDFIQECFRRTWAAKLRYHLADLNPPAPQHPVIKDVFDVQNTRWTHWTMDDNPILTAERKQNIINSLKKNPYLYKRDVLGQRVMPQGVIYGLFDTEKNVLDALIGEPVEMYFCADGGQSDATSMSCNIVTRVRDNGRISFRLNRVAHYYHSGADTGQVKAMSTYALELKVFIDWCVKKYQMRYTEVFVDPACKSLREELHKLGVFTLGAPNNSKDVSSKAKGIEVGIERGQNIISDGAFYLVNHSEEEYDHYHFLKEIGLYSRDDNGKPIDKDNHAMDEFRYSVNVFVH…	putative terminase large subunit [Streptococcus pyogenes phage 315.4].	PHG		Streptococcus pyogenes phage 315.4	Streptococcus pyogenes phage 315.4 Viruses; unclassified phages.	VALIDATED REFSEQ: This record has undergone validation or preliminary review. Method: conceptual translation.	source 1..403 /organism="Streptococcus pyogenes phage 315.4" /proviral /host="Streptococcus pyogenes MGAS315" /db_xref="taxon:198541" Protein 1..403 /product="putative terminase large subunit" /calculated_mol_wt=46037 Region 2..397 /region_name="Terminase_3" /note="Phage terminase large subunit; cl12054" /db_xref="CDD:164324" Region 3..395 /region_name="Terminase_6" /note="Terminase-like family; …	no hit
		703)	gi|28876230|ref|NP_795461.1|	GF8803K02FYHCI_1_455__	8	15	15	83.5	111	9e-61	133	151	584	22.8	ATKRVREELRNLVDESYIRPLSRDTGAVDGFEPYVGVLDEFAASKTNEMIELLESGQGQLDNPLILIISTAGLDLNVPMHTIEYPYIEKILNEEVEDDGYFAFIAEQDNEEEIADETNWIKSNPILEVPALYENHELLAKTSKGIPGDWDC	MTIEYDYSAIGDIYKDDAFYYAKMVVDEQIKSSKKVFKACLRHLNDLKRIDDEDFKFVYLPEKAADPINFIEILPDVKTGKPYPLAMFQKFIIGNLYGWRKKTDHSLRRFRKAMISVARKNGKTILIAGILLYEFLFGHNPSMSRQLFCTANDRTQAKIAWDMAKKQLSSLRAKDVDVRKATKIVRDELKNLHDESYIRALSRDTGAVDGFEPYVGVLDEFAASKTNEMLELLESGQGQLDNPFILIISTAGMDLNVPMHTIEYPYITKILDGEITDEGYFGYVAEQDNEEEIKDESNWIKSNPILEVEALHDKLMDYLRTRRRVSLETGEINKVLIKNFNMWRQSSEESYIDKQSWELAQIDKPDTYKRRVWLGVDVGRVSDLFAISSVIMMDDYWYL…	hypothetical protein SpyM3_0946 [Streptococcus pyogenes phage 315.2].	PHG		Streptococcus pyogenes phage 315.2	Streptococcus pyogenes phage 315.2 Viruses; unclassified phages.	VALIDATED REFSEQ: This record has undergone validation or preliminary review. Method: conceptual translation.	source 1..584 /organism="Streptococcus pyogenes phage 315.2" /proviral /host="Streptococcus pyogenes MGAS315" /db_xref="taxon:198539" Protein 1..584 /product="hypothetical protein" /calculated_mol_wt=67255 Region 21..557 /region_name="COG4626" /note="Phage terminase-like protein, large subunit [General function prediction only]" /db_xref="CDD:34246" Region 88..556 /region_name="Terminase_1" /note…	5e-010 27/68 (40%)
		710)	gi|119953651|ref|YP_950450.1|	GF8803K02IYSZS_1_473__	8	8	6	57.8	93	8e-47	161	156	550	29.3	VAGSGKKLRGLRHGAYRPDLVILDDLENDEQVQSPTQRDKLHGWLKRTVLPLGAAGEKMDVVYIGTILHYDSVLARTLANSGWTTARFRAVIRWPDNMALWDEWEARYQSNKDAAERYYAEHRAAMDKGAVVSWSARPILELMKLRRDGHAAFDSE	MKGSTRDFLADIAQLAGEFRRQIEAEVAGFDPDPKASAVRRERASADYEYFARTYFPHYVKRGNALLHDYLYKRLPELVDHPDGQHEAIAAPRGNAKSTLVSQIFVIWCVLTGRKHYPLIIMDAFEQAATMLEAIKAELEFNPRLAMDFPQGAGKGRVWQVGTIVTANDAKVQVFGSGKRMRGLRHGPHRPDLVIGDDLENDENVRSPEQRDKLENWLKKTVLSLGSADDTMDVIIIGTILHYDSVLSRLLKNPLWKRRKFKAIIEWPHRMDLWEKWEELLLNSDDEGAAALAFYQERAAAMEDGAIICWPDGQPLYKLMVKRARDGHSAFDSEQQNDPVQGENAPFAACITFWVNRLAQWMFYGACDPSLGKQGSSRDPSAILVGGFNRETGVLDVVE…	hypothetical protein DMS3-26 [Pseudomonas phage DMS3].	PHG		Pseudomonas phage DMS3	Pseudomonas phage DMS3 Viruses; dsDNA viruses, no RNA stage; Caudovirales; Siphoviridae; Lambda-like viruses; unclassified Lambda-like viruses.	PROVISIONAL REFSEQ: This record has not yet been subject to final NCBI review. The reference sequence was derived from ABG66680. Method: conceptual translation.	source 1..550 /organism="Pseudomonas phage DMS3" /host="Pseudomonas aeruginosa" /db_xref="taxon:389469" /note="temperate bacteriophage" Protein 1..550 /product="hypothetical protein" /name="DMS3-26" /calculated_mol_wt=61806 Region 379..511 /region_name="COG5362" /note="Phage-related terminase [General function prediction only]; cl02216" /db_xref="CDD:141379" CDS 1..550 /locus_tag="DMS3-26" /coded…	1e-054 101/158 (64%)
		782)	gi|157325219|ref|YP_001468641.1|	GF8803K02HMYO2_1_466__	6	7	9	47.4	72	2e-37	152	153	547	27.8	EQKTDYDDLELEPQADKSYDKGMNLPEADIEKDVTTREKLMAALRSPGIDLSGRSCVAGFDYAGIRDFASVGLLFKNGDEFIWKQHSFARKQFLDMFKIKAPIREWQEQGLFTIVDGPSIDPRLLVDKLIQWRKLYNIEIVCADGFRMDLLKP	MISNKHVDNYIQSYESGKILLNKERVDLINHLQEHVLSRDDIYFDETQIENYISFSEKWYFPLDNWEKFIAPFIFLYFKEDDELFYEEFFITLGRGGGKNGFISTLSNYFISPLHGINNYDVSVVANSEDQAKVSFKEVFNTIDGNPKLEGSFDAWKAQIIGKATNSVFKFQTSNAKTKDGGREGCVIYDETHEYEDRQIIDVFSGGLGKVANPREFFIGTNGFVRAGFYDKLEERSKAILSGENLNDRMFPFICKLDDPAEVKNEAMWEKANPAFEKPLSPRSKRLLNKVRKQYEALTNNPSGREAFMTKRMNLPEVDLEKVVAPWEDILATNREMPELQNRACIGAFDYASVKDFAAVGLLFRVGDDYIWKTHSFARKGYLDIANLKPPIKEWEKQG…	putative terminase large subunit [Listeria phage B025].	PHG		Listeria phage B025	Listeria phage B025 Viruses; dsDNA viruses, no RNA stage; Caudovirales; Siphoviridae.	PROVISIONAL REFSEQ: This record has not yet been subject to final NCBI review. The reference sequence was derived from AAY53042. Method: conceptual translation.	source 1..547 /organism="Listeria phage B025" /host="Listeria monocytogenes" /db_xref="taxon:330396" Protein 1..547 /product="putative terminase large subunit" /function="involved in DNA packaging and cleavage of viral DNA" /calculated_mol_wt=63226 Region 1..539 /region_name="COG4626" /note="Phage terminase-like protein, large subunit [General function prediction only]" /db_xref="CDD:34246" Regio…	0.066 16/26 (62%)
		808)	gi|238821349|ref|YP_002925165.1|	GF8803K02HL5LM_1_497__	6	12	4	65.8	106	4e-61	161	164	576	28	ISFEKVVVHYQGESVKAVSLRNKPMELQRWQMFVVVNVMGFYKTGTIETRFKEALVFIPRKQGKTAFTASLALCKSLIERMSSSKCYIVANSVKQSLEAFGFIRYNVERWKDKKISIKDNNSEHSITGNFGKDGFFFVQALANDETRLDALNGNFXIMDEAHTM	MGNLGKAKEYAQHVISHREEHCEENILAAERFLRDLENPEFEMDEEIVDFVVHFIENTIVHQQGDDMFAVSIRNKPLLLQPWQHFVVVNLFGFYYKGTNERRFKEALIMLARKNGKTSFTAAIALAYQILDTDSGSKCYIVANSVKQAMEAFGFLKFNVERWNDKNIRIKDNNQEHSISANFGDEGSFFIQALANDESRLDALNGNVVVMDEAHTMRNSKKYGLMKKTMSAYRNSMLFVISTAGDIPTGFLANRLKYCQKVLKQLVKDDSLFIFICKADQTTDGDVGDYLDENVLKKANPSWGVTVSLKALREEAEQAMNDPQTRNEFFNKTLNVFTNSMNAYFNPDEFIASDSQYDWTLEELARLPIQWYGGADLSRLHDLTAAALYGVYHDGEKDVD…	hypothetical protein PH10_gp32 [Streptococcus phage PH10].	PHG		Streptococcus phage PH10	Streptococcus phage PH10 Viruses; dsDNA viruses, no RNA stage; Caudovirales; Siphoviridae.	PROVISIONAL REFSEQ: This record has not yet been subject to final NCBI review. The reference sequence is identical to CAY56525. Method: conceptual translation.	source 1..576 /organism="Streptococcus phage PH10" /isolation_source="supragingival human dental plaque" /host="Streptococcus oralis" /db_xref="taxon:644007" /country="Switzerland" Protein 1..576 /product="hypothetical protein" /calculated_mol_wt=65915 Region 10..565 /region_name="COG4626" /note="Phage terminase-like protein, large subunit [General function prediction only]" /db_xref="CDD:34246" …	no hit
		841)	gi|48697461|ref|YP_024846.1|	GF8803K02F3BB7_1_479__	5	5	1	34.8	57	4e-13	164	157	492	33.3	PAEXGDDSSVLCKRKGFSSSLCELKADSAPLADAICAEYKKRAKPNAIFIDVIGIGAGVWSILNAKGLPVYRADVREKSFKEGFYNKRYEIYARLKENIALLCLPRDEKLIGELGDIRYEIDENTGKIRLESKKKISARLARSPDRADALALAFLIE	MTTIDLATKYLARTRLDRWRDSPTAWAADCLDVRLAGYQGEILDAVPRERRVAVRGPHGLGKSFSGAILVNWFATTRDLMGKDWKIITTASAWRHLEVYLWPEIHKWAGRINFVALGRAPYNPRTELLDLRLKLTHGAATAVASNQPERIEGAHAEELLYLLDEAKIVPPATWDSIEGAFSNAGVDVADNAYAFAMSTPGAPSGRFYDIHRRAPGYEDWWTRHVTLEEAIASGRISRAWADQRRSQWGSDSAVFHNRVLGEFHASDEDSVIPLAWLEAAIERWHEWDRQGRPSPGGPLWTGVDVGRGGDETVLAARDGWAVTLETNRRRDTMATVGLIQAREGRAIIDVIGLGAGVFDRLRELGTRPLAYTGSAGATVRDRSGKFGFTNTRSAAYWNLR…	Pas60 [Actinoplanes phage phiAsp2].	PHG		Actinoplanes phage phiAsp2	Actinoplanes phage phiAsp2 Viruses; dsDNA viruses, no RNA stage; Caudovirales; Siphoviridae.	PROVISIONAL REFSEQ: This record has not yet been subject to final NCBI review. The reference sequence was derived from AAT36808. Method: conceptual translation.	source 1..492 /organism="Actinoplanes phage phiAsp2" /host="Actinoplanes sp. SN223/29" /db_xref="taxon:279303" /country="Germany" /note="Other known hosts:; Actinoplanes sp. SE50/110" Protein 1..492 /product="Pas60" /calculated_mol_wt=54221 Region <196..478 /region_name="COG4373" /note="Mu-like prophage FluMu protein gp28 [General function prediction only]" /db_xref="CDD:34082" CDS 1..492 /locus_…	0.006 22/47 (47%)
