# Supplementary material for: Identification and spatio-temporal tracking of ubiquitous phage families in the human microbiome
Source: Front Microbiomes. 2023 Feb 14;1:1097124. doi: 10.3389/frmbi.2022.1097124 (PMC12993540; doi:10.3389/frmbi.2022.1097124)
Supplement: Supplementary file 2 [file DataSheet_2.zip › Table S3.xlsx]

## Sheet: Table S3
Table S3. Definition of TerL markers and corresponding degenerate primers.
TerL marker	IMG genome ID	IMG gene ID	aa sequence	Length (aa)	pfam/COG	E value	Phages in pfam/COG		Degenerate primers		Forward/Reverse	Conserved aa motif	# of alleles used for primer design	Amplicon size (bp)
HA	7000000132	C3004686__gene_229773	MISHPLVDDYIRMAESGEIVVNKERKLLFKIIKEKIYPRDDLYFDNDLIDKFIRFTEKNFFPLAKYQLFLTPFIFLFRKEDGEPHFDEYLYTLARGGGKNGFMSARSSFFISPIYPIRDYDVTITANSEKQGKVSFEEVYETIQRRGLEDHFYLTKMSITGRANNSVFSFRTNNPKTMDSARDGCLEFDEIHQFEDDKAVKVQRSGLGKIAHARTFYNGTNGYVREGFYDKLIEKSMQILNGEVDDFRLFPFICKLDNADEVDDMKNWPKANPMLDESTPYAKRLLARTKADYDDLELEPSGRQEFMTKRMNLPEADLEKDVTSREKLVACLRSPGIDLKGRSCVAGFDYASIRDFASVGLLFKNGDEFIWKQHSFARKAFLKAFKLKAPIQEWADRGL…	546	COG4626	2.3e-90	HK97	5'	CGTGATGGCTGYCTWGARTTYGAYGA	3'	F	RDGCLEFDE	189	303
					pfam03354: Terminase_1	9.5e-31		5'	CGTAAGGAGTGCTYTCRTCCARCATIGG	3'	R	PMLDESTPYA	234
HB1	7000000017	C1297713__gene_48084	MLSNTAVPKYYGQFRDAVIRGEIPVCEEISCEMNRIDALVANPEYYYDDQAVEGFIAYCENELTLSDGADLHLLDSFKLWAEQLLGWYYFEDRQVFVPYEDGVGGRYETKTVKKRLTIKQYLIVARGAAKSMYMSLIQNYFLVIDTTTTHQIATAPTMKQAEEVMGPFRTAITRARGPLYKFLTEGSIQNTTGARANRQKLVATKKGVENFLTGSLLEVRPMSIDKLQGLRPKVCTVDEWLSGDIREDVVGALEQGASKIDDPVILAVSSEGTIRNAVGDTMKMELLKILKGEYIAPHISIFYYRLDDIKEVADPAMWVKAQPNIGITVSYDRYQQDVERMEQAPAARNDILAKRFGIPMEGYTYFFTYEETIPHRKNTFWNMQCAMGADLSQGDDFCA…	580	COG4626	1.2e-45	HK97	5'	CCGATCTGTCICARGGIGAYGA	3'	F	ADLSQGDD	488	297
					pfam03354: Terminase_1	5.4e-44		5'	GTTACGAACTCTTTGGCRTTRTAIGGRTC	3'	R	DPYNAKEFVT	498
HB2	7000000432	SRS063193_LANL_scaffold_65157__gene_89950	MSYHYQPSPFMLPTSHYDERKADRAVAFIQNLKHTKGKWAGKHFLLLPWQEQIIRDLFGIVKEDGNRQFLSAYVEIPKKNGKSELAAAIALYLLYADGEASAEVYGAACDRNQASIVFDVAKQMVGMSNPLNKRSKIMGATKRIVNYNNAGFYQVLSAETGTKHGLNVSGLVFDEIHAQPNRHLYDVLTKGSGDAREQPLFFIITTAGTDKNSICYELHTKALDILSGRKKDETFYPVVYGLANDEDWQDEENWYKANPSLGHTIQIDRVREAYRNAIDNPAEENVFKQLRLNMWTSSTVTWIAEHVYDKGNLPINETSLLGRECYAGLDLSSTSDITAFVLVFPPRTEEESYIVLPYFWLPEETLPLRCRRDHVLYDVWERQGYLKTTEGNVVHYGFI…	530	COG4626	2.3e-103	HK97	5'	CTCAATGTWTCAGGWCTGGTSTTYGAYGA	3'	F	LNVSGLVFDE	127	384
					pfam03354: Terminase_1	1.7e-83		5'	TTGAGTCGTAGTTGCTTRAAKACRTTYTCYTC	3'	R	EENVFKQLRLN	139
PCA1	7000000575	SRS017227_Baylor_scaffold_16594__gene_19195	MSQTYQIKQNDIVVDLPKTVGGGYGQFWRSRNLYRVVKGSRGSKKSKTTALNYVTRILKYPWANLLVIRRYSNTNKQSTYTDFKWAANQLKVAHKFKFNESLPEITVKETGQKILFRGLDDELKITSITVDVGILCWAWFEEAYQIETEDKFSTVVESIRGSLDVPDFFKQITVTFNPWNERHWLKRVFFDEETKRADTFATTTTYRCNEWLDEVDIKRYEDLYHTNPRRARIVCDGEWGVAEGLIYNNVTVKDFDKDELLQNPANKLCIGLDFGFTHDPTALCCSLINDTTKEIHIFDEAYKVGLITKEVAKMIKDKGYHRSTIIADSAESRLIEELRSEHGISRIKESRKGKDSIMAGVSKLQGYAIYVHPSCEHIMDEFYSYCYQRDKEGNWLNKP…	432	COG1783	7.1e-132	SPP1, T5	5'	CTTCTTCAAACAAATCACRGTCACITTYAAYCC	3'	F	DFFKQITVTFNP	243	231
					pfam04466: Terminase_3	8.84e-122		5'	CCTTTGYTTGGCITGGTTYGARGA	3'	F	ILCWAWFEE	281	330
								5'	CAGCRACICCCCAYTCRCC	3'	R	GEWGVAE	230
PCA2	7000000261	SRS016043_WUGC_scaffold_31127__gene_43754	MIKDRTTAYAKLVVSGKKIAGRKEYLACKRHLDDLKNKKLEYKFDVEEAEFAINFANTLTLKDGTNLKTRGFQEFIIGSLHGWKKKRTKERRFREAYLQVGRRNGKSFLSGAESTMFSTLLGNKDRIFCAATKQDQANIVWDEIRNFIESDNDLSELYKIKEHDRTIKSLATGTVIRSIGRDTKSMDGFGNILAICDELHAHPNNQMYKLLLDGQADVENALTLAITTAGFNLNGFCYEHYKFCEKILEGVVEKETLFIFICEMDKDDDIWDWKNWLKSNPYFLFEEDGITPNKKKIALYSQKAIDAKEKGGDELTNFLTKQLNMWVTAKDGQYIDLSKFKECESNLTLEDMKGKSAYLGFDLSKGGDLTSIALVFPLENNQIYIYSHSFMPELRLSEH…	572	COG4626	1.1e-103	HK97	5'	GTGCGGCAACWAARCARGAICA	3'	F	CAATKQDQ	144	234
					pfam03354: Terminase_1	1.35e-70		5'	CTGATTATTTGGGTGTGCRTGWARYTCRTC	3'	R	DELHAHPNNQ	145
AB1	7000000325	C468266__gene_12375	MSEKHLSEIAAHLILPENITHTAWPPVQHRLAEMQYPLDVWQQDWLKAILAKRKDGHYAASIDGIQASIPRQVGKTYTIGGLTFALATLYPNYFVLWTAHRTRTADETFNDMKGMAQIPDIAPYVNKIRQANGQQAIMFNNGSRILFGAREGGFGRGFHGVDMILFDEAQILGAAALDDMIPATNTAPDPLIIKIGTPPKPKDPSEAFSEFRNLALQGEIKDGLYLELAADYNANSDDRKQWEKANPSYPRRTPESAILRMRRQLGEESFRREGLGIWDRANDRLAIDPVAWNTATIRPENTPSGMRWCAAVRFAPDGSTCALARAGHKANTPTHVELCTHQGVRRMNEGTQWIIDYIADTKDRWAQIIVDGKYGAGDTIERLRAIGVRPQVIITPTIT…	497	COG4626	1.4e-10	HK97	5'	CCATCTCCMGICARGTIGG	3'	F	SIPRQVG	116	921
					pfam03354: Terminase_1	0.00075		5'	GCATTTTCCATCTACGAYIATYTGIGCC	3'	R	WAQIIVDGKY	68
AB2	7000000654*	SRS015899_WUGC_scaffold_17498__gene_24062	MPWSPLDEDDEFPTLGYDVADWMTDFLLQPDCDELLPFVPTQEELDFLVRLYELDPLTGRRVKSRAVLSRPRGWGKSPFVAAVCCVEAMGPVLCDGWDAAGQPVGVPWATRRTPLVQVTATTDDQTANTWAPLLEMLRGSPAQDEYDVDPLDSFVTMRRGRIEKRTSSATSVKGARAVMAVLDQTETWVPGNGGPKLAKTLRNNATKLGGVTIETPNAYTIGENSVAETTARYAEQIKAGKVKEAAARRLLYDHRAAPLDTDISDRNSLIEGLRIAYGDASADPRGCAIHEPACSPGWVDIERTADDFWETDNDPAEMCADFLNQIGAASDAWLTMPELRAIEDHSKTVTTNEPITLGFDGSEGRKIGIADSTVLIGYSVTQQHLFKIGIWSQPDGPKG…	557	-		n/a	5'	TCACAATCGAGACICCIAAYGC	3'	F	VTIETPNA	143	462
								5'	CCTTCCGASCCRTCRAAICC	3'	R	GFDGSEG	134
*The first four amino acids of AB2, VRPV, were replaced with standard start codon M based on other alleles in the multiple alignment.
