# Supplementary material for: Identification and spatio-temporal tracking of ubiquitous phage families in the human microbiome
Source: Front Microbiomes. 2023 Feb 14;1:1097124. doi: 10.3389/frmbi.2022.1097124 (PMC12993540; doi:10.3389/frmbi.2022.1097124)
Supplement: Supplementary file 2 [file DataSheet_2.zip › Table S7.xlsx]

## Sheet: Table S7
Table S7. Conserved functional signatures in TerL lineages.

## Sheet: (a) HB2
a. HB2
	N-terminal ATPase center functional motifs
		Adenine binding	No. seq.	No. subjects										Legend
		TerL motif			Y	Q								Expected
		HK97			F	Q								BLOSUM>0
		Lactococcus virus c2			Y	H								BLOSUM=0
		HMP	89	49	W	Q								BLOSUM<0
					BLOSUM62 W/Y=2
		Walker A motif
		TerL motif			G/A	X	X	X	X	G	K	T/S
		HK97			I	X	X	X	X	G	K	T
		Lactococcus virus c2			V	X	X	X	X	A	K	S
		HMP	91	50	I	X	X	X	X	G	K	S
		Walker B motif and catalytic carboxylate E
		TerL motif			Z	Z	Z	Z	D	E
		HK97			L	A	I	L	D	E
		Lactococcus virus c2			L	V	I	I	D	E
		HMP	99	54	G	L	V/I	F/L	D	E
		C-motif
		TerL motif			T/S	G/A	T/S (N)
		HK97			I	S	T
		Lactococcus virus c2			I	T	T
		HMP	99	54	I	T	T
		Primers	7	2	I	T	T
	C-terminal nuclease center functional motifs
		Catalytic Asp/Glu residue
		TerL motif			D/E
		HK97			D
		Lactococcus virus c2			D
		HMP	88	47	D

## Sheet: (b) PCA2
b. PCA2
	N-terminal ATPase center functional motifs
		Adenine binding	No. seq.	No. subjects										Legend
		TerL motif			Y	Q								Expected
		HK97			F	Q								BLOSUM>0
		Lactococcus virus c2			Y	H								BLOSUM=0
		HMP	65	41	F	Q								BLOSUM<0
		Walker A motif
		TerL motif			G/A	X	X	X	X	G	K	T/S
		HK97			I	X	X	X	X	G	K	T
		Lactococcus virus c2			V	X	X	X	X	A	K	S
		HMP	65	41	V	X	X	X	X	G	K	S
		Walker B motif and catalytic carboxylate E
		TerL motif			Z	Z	Z	Z	D	E
		HK97			L	A	I	L	D	E
		Lactococcus virus c2			L	V	I	I	D	E
		HMP	68	42	L	A [T]*	I/V	C	D	E
		Primers	105	5	L/A		I/V	n/a	n/a	n/a
					*One sequence (A/T=0), +6.6% sequences (BLOSUM S/A=1, T/V=0)
		C-motif
		TerL motif			T/S	G/A	T/S (N)
		HK97			I	S	T
		Lactococcus virus c2			I	T	T
		HMP	68	42	I	T	T
	C-terminal nuclease center functional motifs
		Catalytic Asp/Glu residue
		TerL motif			D/E
		HK97			D
		Lactococcus virus c2			D
		HMP	57	33	D

## Sheet: (c) HA
c. HA
	N-terminal ATPase center functional motifs
		Adenine binding	No. seq.	No. subjects										Legend
		TerL motif			Y	Q								Expected
		HK97			F	Q								BLOSUM>0
		Lactococcus virus c2			Y	H								BLOSUM=0
		HMP	104	54	Y	Q								BLOSUM<0
		Walker A motif
		TerL motif			G/A	X	X	X	X	G	K	T/S
		HK97			I	X	X	X	X	G	K	T
		Lactococcus virus c2			V	X	X	X	X	A	K	S
		HMP	104	54	L	X	X	X	X	G	K	N
					BLOSUM62 L/I = 2, N/S=1
		Walker B motif and catalytic carboxylate E
		TerL motif			Z	Z	Z	Z	D	E
		HK97			L	A	I	L	D	E
		Lactococcus virus c2			L	V	I	I	D	E
		HMP	105	54	C	L	E	F	D	E
		C-motif
		TerL motif			T/S	G/A	T/S (N)
		HK97			I	S	T
		Lactococcus virus c2			I	T	T
		HMP	105	54	N	G	T
		Primers	168	9	N	G	T
					BLOSUM62 N/S = 1
	C-terminal nuclease center functional motifs
		Catalytic Asp/Glu residue
		TerL motif			D/E
		HK97			D
		Lactococcus virus c2			D
		HMP	92	46	D

## Sheet: (d) HB1
d. HB1
	N-terminal ATPase center functional motifs
		Walker A motif	No. seq.	No. subjects										Legend
		TerL motif			G/A	X	X	X	X	G	K	T/S		Expected
		HK97			I	X	X	X	X	G	K	T		BLOSUM>0
		Lactococcus virus c2			V	X	X	X	X	A	K	S		BLOSUM=0
		HMP	392	85		X	X	X	X	A [S]*	K	S/T		BLOSUM<0
					+BLOSUM62 I/L=2; *<1% of sequences (BLOSUM62 A/S=1)
		Walker B motif and catalytic carboxylate E
		TerL motif			Z	Z	Z	Z	D	E
		HK97			L	A	I	L	D	E
		Lactococcus virus c2			L	V	I	I	D	E
		HMP	408	87	[V/I/M/L]*		T	V/I	D	E
					*>99% of sequences, and for <1% of sequences BLOSUM62: C/A=0, Y/F=3; +35% of sequences (BLOSUM62 S/A=1; C,T/A=0, N/G=0)
		C-motif
		TerL motif			T/S	G/A	T/S (N)
		HK97			I	S	T
		Lactococcus virus c2			I	T	T
		HMP	408	87		S/T	S
					*>99% of sequences (BLOSUM62 V/I=3; M/I =1), <1% of sequences (BLOSUM62 T/S=1, A/T=0, A/V=0)
	C-terminal nuclease center functional motifs
		Catalytic Asp/Glu residue
		TerL motif			D/E
		HK97			D
		Lactococcus virus c2			D
		HMP	367	80	D

## Sheet: (e) PCA1
e. PCA1
	N-terminal ATPase center functional motifs
		Walker A motif	No. seq.	No. subjects										Legend
		TerL motif			G/A	X	X	X	X	G	K	T/S		Expected
		SPP1			G	X	X	X	X	A	K	S		BLOSUM>0
		Lj928			G	X	X	X	X	G	K	S		BLOSUM=0
		T5			V	X	X	X	X	G	K	S		BLOSUM<0
		HMP	94	55	G	X	X	X	X	K	K	S
		Walker B motif and catalytic carboxylate E
		TerL motif			Z	Z	Z	Z	D	E
		SPP1			G	M	W	I	E	E
		Lj928			D	V	V	M	E	E
		T5			F	I	I	F	D	E
		HMP	94	55	W/F	A/V	W	F	E	E
		C-motif
		TerL motif			T/S	G/A	T/S (N)
		SPP1			S	Y	N
		Lj928			M	F	N
		T5			I	S	T
		HMP	94	55	T/S	F	N
		Primers	9	2	T		N/S
					*1 of 7 alleles, BLOSUM62 L/F=0
	C-terminal nuclease center functional motifs
		Catalytic Asp/Glu residue (residue no. 1)
		TerL motif			D/E
		SPP1			D
		Lj928			D
		T5			D
		HMP	94	55	D
		Catalytic Asp/Glu residue (residue no. 2)
		TerL motif			D/E
		SPP1			D
		Lj928			D
		T5			D
		HMP	94	55	D
