# Supplementary material for: Identification and spatio-temporal tracking of ubiquitous phage families in the human microbiome
Source: Front Microbiomes. 2023 Feb 14;1:1097124. doi: 10.3389/frmbi.2022.1097124 (PMC12993540; doi:10.3389/frmbi.2022.1097124)
Supplement: Supplementary file 2 [file DataSheet_2.zip › Table S8.xlsx]

## Sheet: Table S8
Table S8. HMP metagenomes that passed HMP quality control criteria.

## Sheet: after  QC
taxon_oid	Domain	Sequencing Status	Study Name	Genome Name / Sample Name	Sequencing Center	Phylum	Class	Order	Family	Genus	Species	IMG Product Assignment	JGI Analysis Project Type	GOLD Analysis Project ID	GOLD Analysis Project Type	GOLD Sequencing Project ID	GOLD Study ID	Add Date	Funding Agency	Gene Model QC	Is Public	NCBI Project ID	Release Date	Submission Type	Alt. Contact Email	Alt. Contact Name	Alt2. Contact Emails	Alt2. Contact Names	Cultured	Ecosystem	Ecosystem Category	Ecosystem Subtype	Ecosystem Type	Geographic Location	GOLD Sequencing Strategy	Habitat	Host Gender	Host Name	Isolation	Isolation Country	Latitude	Longitude	Medical Record Number	NCBI Bioproject Accession	NCBI Biosample Accession	Project / Study Name	Sample Body Site	Sample Body Subsite	Seq Status
7000000296	Metagenome	Permanent Draft	Human microbial communities from the National Institute of Health, USA, HMP production phase	Human stool microbial communities from NIH, USA - visit 2, subject 159247771	Baylor College of Medicine, J. Craig Venter Institute (JCVI), Washington University in St. Louis	Host-associated	Human	Digestive system	Large intestine	Fecal	Human microbial communities from the National Institute of Health, USA, HMP production phase	Yes	Metagenome Analysis	Ga0030557	Metagenome Analysis	Gp0052819	Gs0063646	2011-04-29	NIH	No	Yes	48479	2011-04-29	Primary	kliolios@lbl.gov	Konstantinos Liolios	ipagani@lbl.gov; NNIvanova@lbl.gov	Ionna Pagani; Natalia Ivanova	No	Host-associated	Human	Large intestine	Digestive system	USA: Maryland: Natonal Institute of Health	Metagenome	Human	Female	Homo sapiens	National Institutes of Health, USA	USA	39.0043	-77.1012	159247771	PRJNA48479	SAMN00045227	Human stool microbial communities from NIH, USA - visit 2, subject 159247771	Gastrointestinal tract		Complete
7000000568	Metagenome	Permanent Draft	Human microbial communities from the National Institute of Health, USA, HMP production phase	Human supragingival plaque microbial communities from NIH, USA - visit 2, subject 764143897	Baylor College of Medicine, J. Craig Venter Institute (JCVI), Washington University in St. Louis	Host-associated	Human	Digestive system	Oral	Supragingival plaque	Human microbial communities from the National Institute of Health, USA, HMP production phase	Yes	Metagenome Analysis	Ga0031108	Metagenome Analysis	Gp0053133	Gs0063646	2011-04-29	NIH	No	Yes	48479	2011-04-29	Primary	kliolios@lbl.gov	Konstantinos Liolios	ipagani@lbl.gov; nmikhailova@lbl.gov; nckyrpides@lbl.gov	Ionna Pagani; Natalia Mikhailova; Nikos Kyrpides	No	Host-associated	Human	Oral	Digestive system	USA: Maryland: Natonal Institute of Health	Metagenome	Human	Female	Homo sapiens	National Institutes of Health, USA	USA	39.0043	-77.1012	764143897	PRJNA48479	SAMN00071939	Human supragingival plaque microbial communities from NIH, USA - visit 2, subject 764143897	Oral	Supragingival plaque	Complete
7000000628	Metagenome	Permanent Draft	Human microbial communities from the National Institute of Health, USA, HMP production phase	Human stool microbial communities from NIH, USA - visit 1, subject 764224817	Baylor College of Medicine, J. Craig Venter Institute (JCVI), Washington University in St. Louis	Host-associated	Human	Digestive system	Large intestine	Fecal	Human microbial communities from the National Institute of Health, USA, HMP production phase	Yes	Metagenome Analysis	Ga0030492	Metagenome Analysis	Gp0053203	Gs0063646	2011-04-29	NIH	No	Yes	48479	2011-04-29	Primary	kliolios@lbl.gov	Konstantinos Liolios	ipagani@lbl.gov; nmikhailova@lbl.gov; snayfach@lbl.gov	Ionna Pagani; Natalia Mikhailova; Stephen Nayfach	No	Host-associated	Human	Large intestine	Digestive system	National Institutes of Health, USA	Metagenome	Human	Male	Homo sapiens	National Institutes of Health, USA	USA			764224817	PRJNA48479	SAMN00037000	Human stool microbial communities from NIH, USA - visit 1, subject 764224817	Gastrointestinal tract		Complete
7000000191	Metagenome	Permanent Draft	Human microbial communities from the National Institute of Health, USA, HMP production phase	Human stool microbial communities from NIH, USA - visit 2, subject 158337416	Baylor College of Medicine, J. Craig Venter Institute (JCVI), Washington University in St. Louis	Host-associated	Human	Digestive system	Large intestine	Fecal	Human microbial communities from the National Institute of Health, USA, HMP production phase	Yes	Metagenome Analysis	Ga0030545	Metagenome Analysis	Gp0052696	Gs0063646	2011-04-29	NIH	No	Yes	48479	2011-04-29	Primary	kliolios@lbl.gov	Konstantinos Liolios	ipagani@lbl.gov; nmikhailova@lbl.gov	Ionna Pagani; Natalia Mikhailova	No	Host-associated	Human	Large intestine	Digestive system	USA: Maryland: Natonal Institute of Health	Metagenome	Human	Female	Homo sapiens	National Institutes of Health, USA	USA	39.0043	-77.1012	158337416	PRJNA48479	SAMN00043289	Human stool microbial communities from NIH, USA - visit 2, subject 158337416	Gastrointestinal tract		Complete
7000000203	Metagenome	Permanent Draft	Human microbial communities from the National Institute of Health, USA, HMP production phase	Human tongue dorsum microbial communities from NIH, USA - visit 2, subject 159571453	Baylor College of Medicine, J. Craig Venter Institute (JCVI), Washington University in St. Louis	Host-associated	Human	Digestive system	Oral	tongue dorsum	Human microbial communities from the National Institute of Health, USA, HMP production phase	Yes	Metagenome Analysis	Ga0031317	Metagenome Analysis	Gp0052715	Gs0063646	2011-04-29	NIH	No	Yes	48479	2011-04-29	Primary	kliolios@lbl.gov	Konstantinos Liolios	nmikhailova@lbl.gov; ipagani@lbl.gov; nckyrpides@lbl.gov	Natalia Mikhailova; Ionna Pagani; Nikos Kyrpides	No	Host-associated	Human	Oral	Digestive system	USA: Maryland: Natonal Institute of Health	Metagenome	Human	Male	Homo sapiens	National Institutes of Health, USA	USA	39.0043	-77.1012	159571453	PRJNA48479	SAMN00045659	Human tongue dorsum microbial communities from NIH, USA - visit 2, subject 159571453	Oral	Tongue dorsum	Complete
7000000083	Metagenome	Permanent Draft	Human microbial communities from the National Institute of Health, USA, HMP production phase	Human stool microbial communities from NIH, USA - visit 1, subject 823052294	Baylor College of Medicine, J. Craig Venter Institute (JCVI), Washington University in St. Louis	Host-associated	Human	Digestive system	Large intestine	Fecal	Human microbial communities from the National Institute of Health, USA, HMP production phase	Yes	Metagenome Analysis	Ga0030581	Metagenome Analysis	Gp0052559	Gs0063646	2011-04-29	NIH	No	Yes	48479	2011-04-29	Primary	kliolios@lbl.gov	Konstantinos Liolios	ipagani@lbl.gov; NNIvanova@lbl.gov	Ionna Pagani; Natalia Ivanova	No	Host-associated	Human	Large intestine	Digestive system	USA: Maryland: Natonal Institute of Health	Metagenome	Human	Male	Homo sapiens	National Institutes of Health, USA	USA	39.0043	-77.1012	823052294	PRJNA48479	SAMN00069721	Human stool microbial communities from NIH, USA - visit 1, subject 823052294	Gastrointestinal tract		Complete
7000000013	Metagenome	Permanent Draft	Human microbial communities from the National Institute of Health, USA, HMP production phase	Human buccal mucosa microbial communities from NIH, USA - visit 2 of subject 764325968	Baylor College of Medicine, J. Craig Venter Institute (JCVI), Washington University in St. Louis	Host-associated	Human	Digestive system	Oral	buccal mucosa	Human microbial communities from the National Institute of Health, USA, HMP production phase	Yes	Metagenome Analysis	Ga0028010	Metagenome Analysis	Gp0052477	Gs0063646	2011-04-29	NIH	No	Yes	48479	2011-04-29	Primary	kliolios@lbl.gov	Konstantinos Liolios	ipagani@lbl.gov; nckyrpides@lbl.gov; NNIvanova@lbl.gov	Ionna Pagani; Nikos Kyrpides; Natalia Ivanova	No	Host-associated	Human	Oral	Digestive system	USA: Maryland: Natonal Institute of Health	Metagenome	Human	Male	Homo sapiens	National Institutes of Health, USA	USA	39.0043	-77.1012	764325968	PRJNA48479	SAMN00069292	Human buccal mucosa microbial communities from NIH, USA - visit 2 of subject 764325968	Oral	Buccal mucosa	Complete
7000000617	Metagenome	Permanent Draft	Human microbial communities from the National Institute of Health, USA, HMP production phase	Human posterior fornix microbial communities from NIH, USA - visit 2, subject 763759525	Baylor College of Medicine, J. Craig Venter Institute (JCVI), Washington University in St. Louis	Host-associated	Human	Reproductive system	Vagina	posterior fornix	Human microbial communities from the National Institute of Health, USA, HMP production phase	Yes	Metagenome Analysis	Ga0029867	Metagenome Analysis	Gp0053191	Gs0063646	2011-04-29	NIH	No	Yes	48479	2011-04-29	Primary	kliolios@lbl.gov	Konstantinos Liolios	ipagani@lbl.gov; nmikhailova@lbl.gov	Ionna Pagani; Natalia Mikhailova	No	Host-associated	Human	Vagina	Reproductive system	National Institutes of Health, USA	Metagenome	Human	Female	Homo sapiens	National Institutes of Health, USA	USA			763759525	PRJNA48479	SAMN00064751	Human posterior fornix microbial communities from NIH, USA - visit 2, subject 763759525	Urogenital tract	Posterior fornix	Complete
7000000699	Metagenome	Permanent Draft	Human microbial communities from the National Institute of Health, USA, HMP production phase	Human buccal mucosa microbial communities from NIH, USA - visit 1, subject 737052003	Baylor College of Medicine, J. Craig Venter Institute (JCVI), Washington University in St. Louis	Host-associated	Human	Digestive system	Oral	buccal mucosa	Human microbial communities from the National Institute of Health, USA, HMP production phase	Yes	Metagenome Analysis	Ga0028012	Metagenome Analysis	Gp0053284	Gs0063646	2011-04-29	NIH	No	Yes	48479	2011-04-29	Primary	kliolios@lbl.gov	Konstantinos Liolios	ipagani@lbl.gov; nmikhailova@lbl.gov; nckyrpides@lbl.gov	Ionna Pagani; Natalia Mikhailova; Nikos Kyrpides	No	Host-associated	Human	Oral	Digestive system	National Institutes of Health, USA	Metagenome	Human	Female	Homo sapiens	National Institutes of Health, USA	USA			737052003	PRJNA48479	SAMN00075127	Human buccal mucosa microbial communities from NIH, USA - visit 1, subject 737052003	Oral	Buccal mucosa	Complete
7000000677	Metagenome	Permanent Draft	Human microbial communities from the National Institute of Health, USA, HMP production phase	Human tongue dorsum microbial communities from NIH, USA - visit 1, subject 765701615	Baylor College of Medicine, J. Craig Venter Institute (JCVI), Washington University in St. Louis	Host-associated	Human	Digestive system	Oral	tongue dorsum	Human microbial communities from the National Institute of Health, USA, HMP production phase	Yes	Metagenome Analysis	Ga0031289	Metagenome Analysis	Gp0053253	Gs0063646	2011-04-29	NIH	No	Yes	48479	2011-04-29	Primary	kliolios@lbl.gov	Konstantinos Liolios	ipagani@lbl.gov; nmikhailova@lbl.gov; nckyrpides@lbl.gov	Ionna Pagani; Natalia Mikhailova; Nikos Kyrpides	No	Host-associated	Human	Oral	Digestive system	National Institutes of Health, USA	Metagenome	Human	Male	Homo sapiens	National Institutes of Health, USA	USA			765701615	PRJNA48479	SAMN00069398	Human tongue dorsum microbial communities from NIH, USA - visit 1, subject 765701615	Oral	Tongue dorsum	Complete
7000000524	Metagenome	Permanent Draft	Human microbial communities from the National Institute of Health, USA, HMP production phase	Human throat microbial communities from NIH, USA - visit 2, subject 763496533	Baylor College of Medicine, J. Craig Venter Institute (JCVI), Washington University in St. Louis	Host-associated	Human	Digestive system	Oral	Throat	Human microbial communities from the National Institute of Health, USA, HMP production phase	Yes	Metagenome Analysis	Ga0031224	Metagenome Analysis	Gp0053078	Gs0063646	2011-04-29	NIH	No	Yes	48479	2011-04-29	Primary	kliolios@lbl.gov	Konstantinos Liolios	ipagani@lbl.gov; nmikhailova@lbl.gov; nckyrpides@lbl.gov	Ionna Pagani; Natalia Mikhailova; Nikos Kyrpides	No	Host-associated	Human	Oral	Digestive system	USA: Maryland: Natonal Institute of Health	Metagenome	Human	Male	Homo sapiens	National Institutes of Health, USA	USA	39.0043	-77.1012	763496533	PRJNA48479	SAMN00040345	Human throat microbial communities from NIH, USA - visit 2, subject 763496533	Oral	Throat	Complete
7000000352	Metagenome	Permanent Draft	Human microbial communities from the National Institute of Health, USA, HMP production phase	Human stool microbial communities from NIH, USA - visit 1, subject 763860675	Baylor College of Medicine, J. Craig Venter Institute (JCVI), Washington University in St. Louis	Host-associated	Human	Digestive system	Large intestine	Fecal	Human microbial communities from the National Institute of Health, USA, HMP production phase	Yes	Metagenome Analysis	Ga0030482	Metagenome Analysis	Gp0052891	Gs0063646	2011-04-29	NIH	No	Yes	48479	2011-04-29	Primary	kliolios@lbl.gov	Konstantinos Liolios	ipagani@lbl.gov; nmikhailova@lbl.gov; snayfach@lbl.gov	Ionna Pagani; Natalia Mikhailova; Stephen Nayfach	No	Host-associated	Human	Large intestine	Digestive system	USA: Maryland: Natonal Institute of Health	Metagenome	Human	Male	Homo sapiens	National Institutes of Health, USA	USA	39.0043	-77.1012	763860675	PRJNA48479	SAMN00036141	Human stool microbial communities from NIH, USA - visit 1, subject 763860675	Gastrointestinal tract		Complete
7000000741	Metagenome	Permanent Draft	Human microbial communities from the National Institute of Health, USA, HMP production phase	Human tongue dorsum microbial communities from NIH, USA - visit 1, subject 763982056	Baylor College of Medicine, J. Craig Venter Institute (JCVI), Washington University in St. Louis	Host-associated	Human	Digestive system	Oral	tongue dorsum	Human microbial communities from the National Institute of Health, USA, HMP production phase	Yes	Metagenome Analysis	Ga0031247	Metagenome Analysis	Gp0053335	Gs0063646	2011-04-29	NIH	No	Yes	48479	2011-04-29	Primary	kliolios@lbl.gov	Konstantinos Liolios	ipagani@lbl.gov; nmikhailova@lbl.gov; nckyrpides@lbl.gov	Ionna Pagani; Natalia Mikhailova; Nikos Kyrpides	No	Host-associated	Human	Oral	Digestive system	National Institutes of Health, USA	Metagenome	Human	Male	Homo sapiens	National Institutes of Health, USA	USA			763982056	PRJNA48479	SAMN00036490	Human tongue dorsum microbial communities from NIH, USA - visit 1, subject 763982056	Oral	Tongue dorsum	Complete
7000000674	Metagenome	Permanent Draft	Human microbial communities from the National Institute of Health, USA, HMP production phase	Human supragingival plaque microbial communities from the National Institute of Health, USA - subject 159490532, visit 2	Baylor College of Medicine, J. Craig Venter Institute (JCVI), Washington University in St. Louis	Host-associated	Human	Digestive system	Oral	Supragingival plaque	Human microbial communities from the National Institute of Health, USA, HMP production phase	Yes	Metagenome Analysis	Ga0031093	Metagenome Analysis	Gp0053250	Gs0063646	2011-04-29	NIH	No	Yes	48479	2011-04-29	Primary	kliolios@lbl.gov	Konstantinos Liolios	ipagani@lbl.gov; nmikhailova@lbl.gov; nckyrpides@lbl.gov	Ionna Pagani; Natalia Mikhailova; Nikos Kyrpides	No	Host-associated	Human	Oral	Digestive system	National Institutes of Health, USA	Metagenome	Human	Male	Homo sapiens	National Institutes of Health, USA	USA			159490532	PRJNA48479	SAMN00074439	Human supragingival plaque microbial communities from the National Institute of Health, USA - subject 159490532, visit 2	Oral	Supragingival plaque	Complete
7000000276	Metagenome	Permanent Draft	Human microbial communities from the National Institute of Health, USA, HMP production phase	Human tongue dorsum microbial communities from NIH, USA - visit 1, subject 706846339	Baylor College of Medicine, J. Craig Venter Institute (JCVI), Washington University in St. Louis	Host-associated	Human	Digestive system	Oral	tongue dorsum	Human microbial communities from the National Institute of Health, USA, HMP production phase	Yes	Metagenome Analysis	Ga0031332	Metagenome Analysis	Gp0052794	Gs0063646	2011-04-29	NIH	No	Yes	48479	2011-04-29	Primary	kliolios@lbl.gov	Konstantinos Liolios	ipagani@lbl.gov; nckyrpides@lbl.gov; NNIvanova@lbl.gov	Ionna Pagani; Nikos Kyrpides; Natalia Ivanova	No	Host-associated	Human	Oral	Digestive system	USA: Maryland: Natonal Institute of Health	Metagenome	Human	Female	Homo sapiens	National Institutes of Health, USA	USA	39.0043	-77.1012	706846339	PRJNA48479	SAMN00074696	Human tongue dorsum microbial communities from NIH, USA - visit 1, subject 706846339	Oral	Tongue dorsum	Complete
7000000625	Metagenome	Permanent Draft	Human microbial communities from the National Institute of Health, USA, HMP production phase	Human supragingival plaque microbial communities from NIH, USA - visit 1, subject 686765762	Baylor College of Medicine, J. Craig Venter Institute (JCVI), Washington University in St. Louis	Host-associated	Human	Digestive system	Oral	Supragingival plaque	Human microbial communities from the National Institute of Health, USA, HMP production phase	Yes	Metagenome Analysis	Ga0031111	Metagenome Analysis	Gp0053200	Gs0063646	2011-04-29	NIH	No	Yes	48479	2011-04-29	Primary	kliolios@lbl.gov	Konstantinos Liolios	ipagani@lbl.gov; nmikhailova@lbl.gov; nckyrpides@lbl.gov	Ionna Pagani; Natalia Mikhailova; Nikos Kyrpides	No	Host-associated	Human	Oral	Digestive system	National Institutes of Health, USA	Metagenome	Human	Male	Homo sapiens	National Institutes of Health, USA	USA			686765762	PRJNA48479	SAMN00065322	Human supragingival plaque microbial communities from NIH, USA - visit 1, subject 686765762	Oral	Supragingival plaque	Complete
7000000187	Metagenome	Permanent Draft	Human microbial communities from the National Institute of Health, USA, HMP production phase	Human stool microbial communities from the National Institute of Health, USA - subject 158499257, visit 2	Baylor College of Medicine, J. Craig Venter Institute (JCVI), Washington University in St. Louis	Host-associated	Human	Digestive system	Large intestine	Fecal	Human microbial communities from the National Institute of Health, USA, HMP production phase	Yes	Metagenome Analysis	Ga0030548	Metagenome Analysis	Gp0052692	Gs0063646	2011-04-29	NIH	No	Yes	48479	2011-04-29	Primary	kliolios@lbl.gov	Konstantinos Liolios	ipagani@lbl.gov; nmikhailova@lbl.gov; snayfach@lbl.gov	Ionna Pagani; Natalia Mikhailova; Stephen Nayfach	No	Host-associated	Human	Large intestine	Digestive system	USA: Maryland: Natonal Institute of Health	Metagenome	Human	Male	Homo sapiens	National Institutes of Health, USA	USA	39.0043	-77.1012	158499257	PRJNA48479	SAMN00043827	Human stool microbial communities from the National Institute of Health, USA - subject 158499257, visit 2	Gastrointestinal tract		Complete
7000000320	Metagenome	Permanent Draft	Human microbial communities from the National Institute of Health, USA, HMP production phase	Human stool microbial communities from NIH, USA - visit 2, subject 809635352	Baylor College of Medicine, J. Craig Venter Institute (JCVI), Washington University in St. Louis	Host-associated	Human	Digestive system	Large intestine	Fecal	Human microbial communities from the National Institute of Health, USA, HMP production phase	Yes	Metagenome Analysis	Ga0030596	Metagenome Analysis	Gp0052848	Gs0063646	2011-04-29	NIH	No	Yes	48479	2011-04-29	Primary	kliolios@lbl.gov	Konstantinos Liolios	ipagani@lbl.gov; NNIvanova@lbl.gov	Ionna Pagani; Natalia Ivanova	No	Host-associated	Human	Large intestine	Digestive system	USA: Maryland: Natonal Institute of Health	Metagenome	Human	Female	Homo sapiens	National Institutes of Health, USA	USA	39.0043	-77.1012	809635352	PRJNA48479	SAMN00082064	Human stool microbial communities from NIH, USA - visit 2, subject 809635352	Gastrointestinal tract		Complete
7000000309	Metagenome	Permanent Draft	Human microbial communities from the National Institute of Health, USA, HMP production phase	Human supragingival plaque microbial communities from NIH, USA - visit number 3 of subject 158883629	Baylor College of Medicine, J. Craig Venter Institute (JCVI), Washington University in St. Louis	Host-associated	Human	Digestive system	Oral	Supragingival plaque	Human microbial communities from the National Institute of Health, USA, HMP production phase	Yes	Metagenome Analysis	Ga0031119	Metagenome Analysis	Gp0052835	Gs0063646	2011-04-29	NIH	No	Yes	48479	2011-04-29	Primary	kliolios@lbl.gov	Konstantinos Liolios	ipagani@lbl.gov; nmikhailova@lbl.gov; nckyrpides@lbl.gov	Ionna Pagani; Natalia Mikhailova; Nikos Kyrpides	No	Host-associated	Human	Oral	Digestive system	USA: Maryland: Natonal Institute of Health	Metagenome	Human	Female	Homo sapiens	National Institutes of Health, USA	USA	39.0043	-77.1012	158883629	PRJNA48479	SAMN00085577	Human supragingival plaque microbial communities from NIH, USA - visit number 3 of subject 158883629	Oral	Supragingival plaque	Complete
7000000693	Metagenome	Permanent Draft	Human microbial communities from the National Institute of Health, USA, HMP production phase	Human stool microbial communities from NIH, USA - visit 1, subject 158458797	Baylor College of Medicine, J. Craig Venter Institute (JCVI), Washington University in St. Louis	Host-associated	Human	Digestive system	Large intestine	Fecal	Human microbial communities from the National Institute of Health, USA, HMP production phase	Yes	Metagenome Analysis	Ga0030460	Metagenome Analysis	Gp0053270	Gs0063646	2011-04-29	NIH	No	Yes	48479	2011-04-29	Primary	kliolios@lbl.gov	Konstantinos Liolios	ipagani@lbl.gov; nmikhailova@lbl.gov; snayfach@lbl.gov	Ionna Pagani; Natalia Mikhailova; Stephen Nayfach	No	Host-associated	Human	Large intestine	Digestive system	National Institutes of Health, USA	Metagenome	Human	Female	Homo sapiens	National Institutes of Health, USA	USA			158458797	PRJNA48479	SAMN00032498	Human stool microbial communities from NIH, USA - visit 1, subject 158458797	Gastrointestinal tract		Complete
7000000583	Metagenome	Permanent Draft	Human microbial communities from the National Institute of Health, USA, HMP production phase	Human tongue dorsum microbial communities from NIH, USA - visit 1, subject 160643649	Baylor College of Medicine, J. Craig Venter Institute (JCVI), Washington University in St. Louis	Host-associated	Human	Digestive system	Oral	tongue dorsum	Human microbial communities from the National Institute of Health, USA, HMP production phase	Yes	Metagenome Analysis	Ga0031295	Metagenome Analysis	Gp0053148	Gs0063646	2011-04-29	NIH	No	Yes	48479	2011-04-29	Primary	kliolios@lbl.gov	Konstantinos Liolios	ipagani@lbl.gov; nmikhailova@lbl.gov; nckyrpides@lbl.gov	Ionna Pagani; Natalia Mikhailova; Nikos Kyrpides	No	Host-associated	Human	Oral	Digestive system	USA: Maryland: Natonal Institute of Health	Metagenome	Human	Female	Homo sapiens	National Institutes of Health, USA	USA	39.0043	-77.1012	160643649	PRJNA48479	SAMN00041192	Human tongue dorsum microbial communities from NIH, USA - visit 1, subject 160643649	Oral	Tongue dorsum	Complete
7000000746	Metagenome	Permanent Draft	Human microbial communities from the National Institute of Health, USA, HMP production phase	Human retroauricular crease microbial communities from NIH, USA - visit 1, subject 764042746	Baylor College of Medicine, J. Craig Venter Institute (JCVI), Washington University in St. Louis	Host-associated	Human	Skin	retroauricular crease	Unclassified	Human microbial communities from the National Institute of Health, USA, HMP production phase	Yes	Metagenome Analysis	Ga0030067	Metagenome Analysis	Gp0053340	Gs0063646	2011-04-29	NIH	No	Yes	48479	2011-04-29	Primary	kliolios@lbl.gov	Konstantinos Liolios	ipagani@lbl.gov; nmikhailova@lbl.gov	Ionna Pagani; Natalia Mikhailova	No	Host-associated	Human	retroauricular crease	Skin	National Institutes of Health, USA	Metagenome	Human	Female	Homo sapiens	National Institutes of Health, USA	USA			764042746	PRJNA48479	SAMN00036599	Human retroauricular crease microbial communities from NIH, USA - visit 1, subject 764042746	Skin	Retroauricular crease	Complete
7000000706	Metagenome	Permanent Draft	Human microbial communities from the National Institute of Health, USA, HMP production phase	Human supragingival plaque microbial communities from NIH, USA - visit 2, subject 159247771	Baylor College of Medicine, J. Craig Venter Institute (JCVI), Washington University in St. Louis	Host-associated	Human	Digestive system	Oral	Supragingival plaque	Human microbial communities from the National Institute of Health, USA, HMP production phase	Yes	Metagenome Analysis	Ga0031083	Metagenome Analysis	Gp0053291	Gs0063646	2011-04-29	NIH	No	Yes	48479	2011-04-29	Primary	kliolios@lbl.gov	Konstantinos Liolios	ipagani@lbl.gov; nmikhailova@lbl.gov; nckyrpides@lbl.gov	Ionna Pagani; Natalia Mikhailova; Nikos Kyrpides	No	Host-associated	Human	Oral	Digestive system	National Institutes of Health, USA	Metagenome	Human	Female	Homo sapiens	National Institutes of Health, USA	USA			159247771	PRJNA48479	SAMN00045239	Human supragingival plaque microbial communities from NIH, USA - visit 2, subject 159247771	Oral	Supragingival plaque	Complete
7000000023	Metagenome	Permanent Draft	Human microbial communities from the National Institute of Health, USA, HMP production phase	Human anterior nares microbial communities from NIH, USA - visit 1, subject 763435843	Baylor College of Medicine, J. Craig Venter Institute (JCVI), Washington University in St. Louis	Host-associated	Human	Respiratory system	Nasopharyngeal	anterior nares	Human microbial communities from the National Institute of Health, USA, HMP production phase	Yes	Metagenome Analysis	Ga0027459	Metagenome Analysis	Gp0052487	Gs0063646	2011-04-29	NIH	No	Yes	48479	2011-04-29	Primary	kliolios@lbl.gov	Konstantinos Liolios	ipagani@lbl.gov; NNIvanova@lbl.gov	Ionna Pagani; Natalia Ivanova	No	Host-associated	Human	Nasopharyngeal	Respiratory system	USA: Maryland: Natonal Institute of Health	Metagenome	Human	Male	Homo sapiens	National Institutes of Health, USA	USA	39.0043	-77.1012	763435843	PRJNA48479	SAMN00035094	Human anterior nares microbial communities from NIH, USA - visit 1, subject 763435843	Airways	Nares	Complete
7000000110	Metagenome	Permanent Draft	Human microbial communities from the National Institute of Health, USA, HMP production phase	Human supragingival plaque microbial communities from NIH, USA - visit 1, subject 158458797	Baylor College of Medicine, J. Craig Venter Institute (JCVI), Washington University in St. Louis	Host-associated	Human	Digestive system	Oral	Supragingival plaque	Human microbial communities from the National Institute of Health, USA, HMP production phase	Yes	Metagenome Analysis	Ga0031001	Metagenome Analysis	Gp0052594	Gs0063646	2011-04-29	NIH	No	Yes	48479	2011-04-29	Primary	kliolios@lbl.gov	Konstantinos Liolios	ipagani@lbl.gov; nmikhailova@lbl.gov; nckyrpides@lbl.gov	Ionna Pagani; Natalia Mikhailova; Nikos Kyrpides	No	Host-associated	Human	Oral	Digestive system	USA: Maryland: Natonal Institute of Health	Metagenome	Human	Female	Homo sapiens	National Institutes of Health, USA	USA	39.0043	-77.1012	158458797	PRJNA48479	SAMN00032535	Human supragingival plaque microbial communities from NIH, USA - visit 1, subject 158458797	Oral	Supragingival plaque	Complete
7000000155	Metagenome	Permanent Draft	Human microbial communities from the National Institute of Health, USA, HMP production phase	Human supragingival plaque microbial communities from NIH, USA - visit 1, subject 160765029	Baylor College of Medicine, J. Craig Venter Institute (JCVI), Washington University in St. Louis	Host-associated	Human	Digestive system	Oral	Supragingival plaque	Human microbial communities from the National Institute of Health, USA, HMP production phase	Yes	Metagenome Analysis	Ga0031070	Metagenome Analysis	Gp0052651	Gs0063646	2011-04-29	NIH	No	Yes	48479	2011-04-29	Primary	kliolios@lbl.gov	Konstantinos Liolios	ipagani@lbl.gov; nmikhailova@lbl.gov; nckyrpides@lbl.gov	Ionna Pagani; Natalia Mikhailova; Nikos Kyrpides	No	Host-associated	Human	Oral	Digestive system	USA: Maryland: Natonal Institute of Health	Metagenome	Human	Male	Homo sapiens	National Institutes of Health, USA	USA	39.0043	-77.1012	160765029	PRJNA48479	SAMN00042080	Human supragingival plaque microbial communities from NIH, USA - visit 1, subject 160765029	Oral	Supragingival plaque	Complete
7000000660	Metagenome	Permanent Draft	Human microbial communities from the National Institute of Health, USA, HMP production phase	Human buccal mucosa microbial communities from NIH, USA - visit 1, subject 765074482	Baylor College of Medicine, J. Craig Venter Institute (JCVI), Washington University in St. Louis	Host-associated	Human	Digestive system	Oral	buccal mucosa	Human microbial communities from the National Institute of Health, USA, HMP production phase	Yes	Metagenome Analysis	Ga0027949	Metagenome Analysis	Gp0053236	Gs0063646	2011-04-29	NIH	No	Yes	48479	2011-04-29	Primary	kliolios@lbl.gov	Konstantinos Liolios	ipagani@lbl.gov; nmikhailova@lbl.gov; nckyrpides@lbl.gov	Ionna Pagani; Natalia Mikhailova; Nikos Kyrpides	No	Host-associated	Human	Oral	Digestive system	National Institutes of Health, USA	Metagenome	Human	Male	Homo sapiens	National Institutes of Health, USA	USA			765074482	PRJNA48479	SAMN00037515	Human buccal mucosa microbial communities from NIH, USA - visit 1, subject 765074482	Oral	Buccal mucosa	Complete
7000000285	Metagenome	Permanent Draft	Human microbial communities from the National Institute of Health, USA, HMP production phase	Human supragingival plaque microbial communities from NIH, USA - visit 2, subject 159005010	Baylor College of Medicine, J. Craig Venter Institute (JCVI), Washington University in St. Louis	Host-associated	Human	Digestive system	Oral	Supragingival plaque	Human microbial communities from the National Institute of Health, USA, HMP production phase	Yes	Metagenome Analysis	Ga0031079	Metagenome Analysis	Gp0052808	Gs0063646	2011-04-29	NIH	No	Yes	48479	2011-04-29	Primary	kliolios@lbl.gov	Konstantinos Liolios	ipagani@lbl.gov; NNIvanova@lbl.gov; nckyrpides@lbl.gov	Ionna Pagani; Natalia Ivanova; Nikos Kyrpides	No	Host-associated	Human	Oral	Digestive system	USA: Maryland: Natonal Institute of Health	Metagenome	Human	Female	Homo sapiens	National Institutes of Health, USA	USA	39.0043	-77.1012	159005010	PRJNA48479	SAMN00044813	Human supragingival plaque microbial communities from NIH, USA - visit 2, subject 159005010	Oral	Supragingival plaque	Complete
7000000635	Metagenome	Permanent Draft	Human microbial communities from the National Institute of Health, USA, HMP production phase	Human supragingival plaque microbial communities from NIH, USA - visit 2, subject 763577454	Baylor College of Medicine, J. Craig Venter Institute (JCVI), Washington University in St. Louis	Host-associated	Human	Digestive system	Oral	Supragingival plaque	Human microbial communities from the National Institute of Health, USA, HMP production phase	Yes	Metagenome Analysis	Ga0031017	Metagenome Analysis	Gp0053211	Gs0063646	2011-04-29	NIH	No	Yes	48479	2011-04-29	Primary	kliolios@lbl.gov	Konstantinos Liolios	ipagani@lbl.gov; nmikhailova@lbl.gov; nckyrpides@lbl.gov	Ionna Pagani; Natalia Mikhailova; Nikos Kyrpides	No	Host-associated	Human	Oral	Digestive system	National Institutes of Health, USA	Metagenome	Human	Female	Homo sapiens	National Institutes of Health, USA	USA			763577454	PRJNA48479	SAMN00036281	Human supragingival plaque microbial communities from NIH, USA - visit 2, subject 763577454	Oral	Supragingival plaque	Complete
7000000517	Metagenome	Permanent Draft	Human microbial communities from the National Institute of Health, USA, HMP production phase	Human anterior nares microbial communities from NIH, USA - visit 2, subject 159591683	Baylor College of Medicine, J. Craig Venter Institute (JCVI), Washington University in St. Louis	Host-associated	Human	Respiratory system	Nasopharyngeal	anterior nares	Human microbial communities from the National Institute of Health, USA, HMP production phase	Yes	Metagenome Analysis	Ga0027524	Metagenome Analysis	Gp0053070	Gs0063646	2011-04-29	NIH	No	Yes	48479	2011-04-29	Primary	kliolios@lbl.gov	Konstantinos Liolios	ipagani@lbl.gov; nmikhailova@lbl.gov	Ionna Pagani; Natalia Mikhailova	No	Host-associated	Human	Nasopharyngeal	Respiratory system	USA: Maryland: Natonal Institute of Health	Metagenome	Human	Male	Homo sapiens	National Institutes of Health, USA	USA	39.0043	-77.1012	159591683	PRJNA48479	SAMN00045785	Human anterior nares microbial communities from NIH, USA - visit 2, subject 159591683	Airways	Nares	Complete
7000000057	Metagenome	Permanent Draft	Human microbial communities from the National Institute of Health, USA, HMP production phase	Human tongue dorsum microbial communities from NIH, USA - visit 1, subject 159571453	Baylor College of Medicine, J. Craig Venter Institute (JCVI), Washington University in St. Louis	Host-associated	Human	Digestive system	Oral	tongue dorsum	Human microbial communities from the National Institute of Health, USA, HMP production phase	Yes	Metagenome Analysis	Ga0031236	Metagenome Analysis	Gp0052528	Gs0063646	2011-04-29	NIH	No	Yes	48479	2011-04-29	Primary	kliolios@lbl.gov	Konstantinos Liolios	ipagani@lbl.gov; nckyrpides@lbl.gov; NNIvanova@lbl.gov	Ionna Pagani; Nikos Kyrpides; Natalia Ivanova	No	Host-associated	Human	Oral	Digestive system	USA: Maryland: Natonal Institute of Health	Metagenome	Human	Male	Homo sapiens	National Institutes of Health, USA	USA	39.0043	-77.1012	159571453	PRJNA48479	SAMN00035036	Human tongue dorsum microbial communities from NIH, USA - visit 1, subject 159571453	Oral	Tongue dorsum	Complete
7000000371	Metagenome	Permanent Draft	Human microbial communities from the National Institute of Health, USA, HMP production phase	Human supragingival plaque microbial communities from NIH, USA - visit 2, subject 159814214	Baylor College of Medicine, J. Craig Venter Institute (JCVI), Washington University in St. Louis	Host-associated	Human	Digestive system	Oral	Supragingival plaque	Human microbial communities from the National Institute of Health, USA, HMP production phase	Yes	Metagenome Analysis	Ga0031110	Metagenome Analysis	Gp0052915	Gs0063646	2011-04-29	NIH	No	Yes	48479	2011-04-29	Primary	kliolios@lbl.gov	Konstantinos Liolios	ipagani@lbl.gov; nmikhailova@lbl.gov; nckyrpides@lbl.gov	Ionna Pagani; Natalia Mikhailova; Nikos Kyrpides	No	Host-associated	Human	Oral	Digestive system	USA: Maryland: Natonal Institute of Health	Metagenome	Human	Male	Homo sapiens	National Institutes of Health, USA	USA	39.0043	-77.1012	159814214	PRJNA48479	SAMN00067122	Human supragingival plaque microbial communities from NIH, USA - visit 2, subject 159814214	Oral	Supragingival plaque	Complete
7000000406	Metagenome	Permanent Draft	Human microbial communities from the National Institute of Health, USA, HMP production phase	Human supragingival plaque microbial communities from NIH, USA - visit 2, subject 159713063	Baylor College of Medicine, J. Craig Venter Institute (JCVI), Washington University in St. Louis	Host-associated	Human	Digestive system	Oral	Supragingival plaque	Human microbial communities from the National Institute of Health, USA, HMP production phase	Yes	Metagenome Analysis	Ga0031088	Metagenome Analysis	Gp0052951	Gs0063646	2011-04-29	NIH	No	Yes	48479	2011-04-29	Primary	kliolios@lbl.gov	Konstantinos Liolios	ipagani@lbl.gov; nmikhailova@lbl.gov; nckyrpides@lbl.gov	Ionna Pagani; Natalia Mikhailova; Nikos Kyrpides	No	Host-associated	Human	Oral	Digestive system	USA: Maryland: Natonal Institute of Health	Metagenome	Human	Female	Homo sapiens	National Institutes of Health, USA	USA	39.0043	-77.1012	159713063	PRJNA48479	SAMN00045599	Human supragingival plaque microbial communities from NIH, USA - visit 2, subject 159713063	Oral	Supragingival plaque	Complete
7000000259	Metagenome	Permanent Draft	Human microbial communities from the National Institute of Health, USA, HMP production phase	Human posterior fornix microbial communities from NIH, USA - visit 2, subject 764143897	Baylor College of Medicine, J. Craig Venter Institute (JCVI), Washington University in St. Louis	Host-associated	Human	Reproductive system	Vagina	posterior fornix	Human microbial communities from the National Institute of Health, USA, HMP production phase	Yes	Metagenome Analysis	Ga0029874	Metagenome Analysis	Gp0052777	Gs0063646	2011-04-29	NIH	No	Yes	48479	2011-04-29	Primary	kliolios@lbl.gov	Konstantinos Liolios	ipagani@lbl.gov; NNIvanova@lbl.gov	Ionna Pagani; Natalia Ivanova	No	Host-associated	Human	Vagina	Reproductive system	USA: Maryland: Natonal Institute of Health	Metagenome	Human	Female	Homo sapiens	National Institutes of Health, USA	USA	39.0043	-77.1012	764143897	PRJNA48479	SAMN00067344	Human posterior fornix microbial communities from NIH, USA - visit 2, subject 764143897	Urogenital tract	Posterior fornix	Complete
7000000684	Metagenome	Permanent Draft	Human microbial communities from the National Institute of Health, USA, HMP production phase	Human stool microbial communities from NIH, USA - visit 2, subject 763597684	Baylor College of Medicine, J. Craig Venter Institute (JCVI), Washington University in St. Louis	Host-associated	Human	Digestive system	Large intestine	Fecal	Human microbial communities from the National Institute of Health, USA, HMP production phase	Yes	Metagenome Analysis	Ga0030528	Metagenome Analysis	Gp0053261	Gs0063646	2011-04-29	NIH	No	Yes	48479	2011-04-29	Primary	kliolios@lbl.gov	Konstantinos Liolios	ipagani@lbl.gov; nmikhailova@lbl.gov; snayfach@lbl.gov	Ionna Pagani; Natalia Mikhailova; Stephen Nayfach	No	Host-associated	Human	Large intestine	Digestive system	National Institutes of Health, USA	Metagenome	Human	Male	Homo sapiens	National Institutes of Health, USA	USA			763597684	PRJNA48479	SAMN00040800	Human stool microbial communities from NIH, USA - visit 2, subject 763597684	Gastrointestinal tract		Complete
7000000466	Metagenome	Permanent Draft	Human microbial communities from the National Institute of Health, USA, HMP production phase	Human supragingival plaque microbial communities from NIH, USA - visit 2, subject 763901136	Baylor College of Medicine, J. Craig Venter Institute (JCVI), Washington University in St. Louis	Host-associated	Human	Digestive system	Oral	Supragingival plaque	Human microbial communities from the National Institute of Health, USA, HMP production phase	Yes	Metagenome Analysis	Ga0031124	Metagenome Analysis	Gp0053017	Gs0063646	2011-04-29	NIH	No	Yes	48479	2011-04-29	Primary	kliolios@lbl.gov	Konstantinos Liolios	ipagani@lbl.gov; nmikhailova@lbl.gov; nckyrpides@lbl.gov	Ionna Pagani; Natalia Mikhailova; Nikos Kyrpides	No	Host-associated	Human	Oral	Digestive system	USA: Maryland: Natonal Institute of Health	Metagenome	Human	Female	Homo sapiens	National Institutes of Health, USA	USA	39.0043	-77.1012	763901136	PRJNA48479	SAMN00082627	Human supragingival plaque microbial communities from NIH, USA - visit 2, subject 763901136	Oral	Supragingival plaque	Complete
7000000173	Metagenome	Permanent Draft	Human microbial communities from the National Institute of Health, USA, HMP production phase	Human anterior nares microbial communities from NIH, USA - visit 1, subject 160765029	Baylor College of Medicine, J. Craig Venter Institute (JCVI), Washington University in St. Louis	Host-associated	Human	Respiratory system	Nasopharyngeal	anterior nares	Human microbial communities from the National Institute of Health, USA, HMP production phase	Yes	Metagenome Analysis	Ga0027513	Metagenome Analysis	Gp0052677	Gs0063646	2011-04-29	NIH	No	Yes	48479	2011-04-29	Primary	kliolios@lbl.gov	Konstantinos Liolios	ipagani@lbl.gov; NNIvanova@lbl.gov	Ionna Pagani; Natalia Ivanova	No	Host-associated	Human	Nasopharyngeal	Respiratory system	USA: Maryland: Natonal Institute of Health	Metagenome	Human	Male	Homo sapiens	National Institutes of Health, USA	USA	39.0043	-77.1012	160765029	PRJNA48479	SAMN00042086	Human anterior nares microbial communities from NIH, USA - visit 1, subject 160765029	Airways	Nares	Complete
7000000341	Metagenome	Permanent Draft	Human microbial communities from the National Institute of Health, USA, HMP production phase	Human posterior fornix microbial communities from NIH, USA - visit 1, subject 160319967	Baylor College of Medicine, J. Craig Venter Institute (JCVI), Washington University in St. Louis	Host-associated	Human	Reproductive system	Vagina	posterior fornix	Human microbial communities from the National Institute of Health, USA, HMP production phase	Yes	Metagenome Analysis	Ga0029845	Metagenome Analysis	Gp0052879	Gs0063646	2011-04-29	NIH	No	Yes	48479	2011-04-29	Primary	kliolios@lbl.gov	Konstantinos Liolios	ipagani@lbl.gov; nmikhailova@lbl.gov	Ionna Pagani; Natalia Mikhailova	No	Host-associated	Human	Vagina	Reproductive system	USA: Maryland: Natonal Institute of Health	Metagenome	Human	Female	Homo sapiens	National Institutes of Health, USA	USA	39.0043	-77.1012	160319967	PRJNA48479	SAMN00038715	Human posterior fornix microbial communities from NIH, USA - visit 1, subject 160319967	Urogenital tract	Posterior fornix	Complete
7000000051	Metagenome	Permanent Draft	Human microbial communities from the National Institute of Health, USA, HMP production phase	Human buccal mucosa microbial communities from NIH, USA - visit 2, subject 764487809	Baylor College of Medicine, J. Craig Venter Institute (JCVI), Washington University in St. Louis	Host-associated	Human	Digestive system	Oral	buccal mucosa	Human microbial communities from the National Institute of Health, USA, HMP production phase	Yes	Metagenome Analysis	Ga0028011	Metagenome Analysis	Gp0052516	Gs0063646	2011-04-29	NIH	No	Yes	48479	2011-04-29	Primary	kliolios@lbl.gov	Konstantinos Liolios	ipagani@lbl.gov; NNIvanova@lbl.gov; nckyrpides@lbl.gov	Ionna Pagani; Natalia Ivanova; Nikos Kyrpides	No	Host-associated	Human	Oral	Digestive system	USA: Maryland: Natonal Institute of Health	Metagenome	Human	Male	Homo sapiens	National Institutes of Health, USA	USA	39.0043	-77.1012	764487809	PRJNA48479	SAMN00078114	Human buccal mucosa microbial communities from NIH, USA - visit 2, subject 764487809	Oral	Buccal mucosa	Complete
7000000582	Metagenome	Permanent Draft	Human microbial communities from the National Institute of Health, USA, HMP production phase	Human stool microbial communities from NIH, USA - visit 2, subject 764669880	Baylor College of Medicine, J. Craig Venter Institute (JCVI), Washington University in St. Louis	Host-associated	Human	Digestive system	Large intestine	Fecal	Human microbial communities from the National Institute of Health, USA, HMP production phase	Yes	Metagenome Analysis	Ga0030531	Metagenome Analysis	Gp0053147	Gs0063646	2011-04-29	NIH	No	Yes	48479	2011-04-29	Primary	kliolios@lbl.gov	Konstantinos Liolios	ipagani@lbl.gov; nmikhailova@lbl.gov	Ionna Pagani; Natalia Mikhailova	No	Host-associated	Human	Large intestine	Digestive system	USA: Maryland: Natonal Institute of Health	Metagenome	Human	Male	Homo sapiens	National Institutes of Health, USA	USA	39.0043	-77.1012	764669880	PRJNA48479	SAMN00041005	Human stool microbial communities from NIH, USA - visit 2, subject 764669880	Gastrointestinal tract		Complete
7000000423	Metagenome	Permanent Draft	Human microbial communities from the National Institute of Health, USA, HMP production phase	Human posterior fornix microbial communities from NIH, USA - visit 2, subject 158883629	Baylor College of Medicine, J. Craig Venter Institute (JCVI), Washington University in St. Louis	Host-associated	Human	Reproductive system	Vagina	posterior fornix	Human microbial communities from the National Institute of Health, USA, HMP production phase	Yes	Metagenome Analysis	Ga0029862	Metagenome Analysis	Gp0052972	Gs0063646	2011-04-29	NIH	No	Yes	48479	2011-04-29	Primary	kliolios@lbl.gov	Konstantinos Liolios	ipagani@lbl.gov; nmikhailova@lbl.gov	Ionna Pagani; Natalia Mikhailova	No	Host-associated	Human	Vagina	Reproductive system	USA: Maryland: Natonal Institute of Health	Metagenome	Human	Female	Homo sapiens	National Institutes of Health, USA	USA	39.0043	-77.1012	158883629	PRJNA48479	SAMN00045068	Human posterior fornix microbial communities from NIH, USA - visit 2, subject 158883629	Urogenital tract	Posterior fornix	Complete
7000000219	Metagenome	Permanent Draft	Human microbial communities from the National Institute of Health, USA, HMP production phase	Human supragingival plaque microbial communities from NIH, USA - visit 2, subject 763759525	Baylor College of Medicine, J. Craig Venter Institute (JCVI), Washington University in St. Louis	Host-associated	Human	Digestive system	Oral	Supragingival plaque	Human microbial communities from the National Institute of Health, USA, HMP production phase	Yes	Metagenome Analysis	Ga0031097	Metagenome Analysis	Gp0052731	Gs0063646	2011-04-29	NIH	No	Yes	48479	2011-04-29	Primary	kliolios@lbl.gov	Konstantinos Liolios	ipagani@lbl.gov; nmikhailova@lbl.gov; nckyrpides@lbl.gov	Ionna Pagani; Natalia Mikhailova; Nikos Kyrpides	No	Host-associated	Human	Oral	Digestive system	USA: Maryland: Natonal Institute of Health	Metagenome	Human	Female	Homo sapiens	National Institutes of Health, USA	USA	39.0043	-77.1012	763759525	PRJNA48479	SAMN00063027	Human supragingival plaque microbial communities from NIH, USA - visit 2, subject 763759525	Oral	Supragingival plaque	Complete
7000000508	Metagenome	Permanent Draft	Human microbial communities from the National Institute of Health, USA, HMP production phase	Human tongue dorsum microbial communities from NIH, USA - visit 1, subject 765013792	Baylor College of Medicine, J. Craig Venter Institute (JCVI), Washington University in St. Louis	Host-associated	Human	Digestive system	Oral	tongue dorsum	Human microbial communities from the National Institute of Health, USA, HMP production phase	Yes	Metagenome Analysis	Ga0031277	Metagenome Analysis	Gp0053060	Gs0063646	2011-04-29	NIH	No	Yes	48479	2011-04-29	Primary	kliolios@lbl.gov	Konstantinos Liolios	ipagani@lbl.gov; nmikhailova@lbl.gov; nckyrpides@lbl.gov	Ionna Pagani; Natalia Mikhailova; Nikos Kyrpides	No	Host-associated	Human	Oral	Digestive system	USA: Maryland: Natonal Institute of Health	Metagenome	Human	Female	Homo sapiens	National Institutes of Health, USA	USA	39.0043	-77.1012	765013792	PRJNA48479	SAMN00039957	Human tongue dorsum microbial communities from NIH, USA - visit 1, subject 765013792	Oral	Tongue dorsum	Complete
7000000290	Metagenome	Permanent Draft	Human microbial communities from the National Institute of Health, USA, HMP production phase	Human supragingival plaque microbial communities from NIH, USA - visit 1, subject 246515023	Baylor College of Medicine, J. Craig Venter Institute (JCVI), Washington University in St. Louis	Host-associated	Human	Digestive system	Oral	Supragingival plaque	Human microbial communities from the National Institute of Health, USA, HMP production phase	Yes	Metagenome Analysis	Ga0031077	Metagenome Analysis	Gp0052813	Gs0063646	2011-04-29	NIH	No	Yes	48479	2011-04-29	Primary	kliolios@lbl.gov	Konstantinos Liolios	ipagani@lbl.gov; NNIvanova@lbl.gov; nckyrpides@lbl.gov	Ionna Pagani; Natalia Ivanova; Nikos Kyrpides	No	Host-associated	Human	Oral	Digestive system	USA: Maryland: Natonal Institute of Health	Metagenome	Human	Female	Homo sapiens	National Institutes of Health, USA	USA	39.0043	-77.1012	246515023	PRJNA48479	SAMN00044576	Human supragingival plaque microbial communities from NIH, USA - visit 1, subject 246515023	Oral	Supragingival plaque	Complete
7000000000	Metagenome	Permanent Draft	Human microbial communities from the National Institute of Health, USA, HMP production phase	Human retroauricular crease microbial communities from NIH, USA - visit 1, subject 16040087 replicate 1	Baylor College of Medicine, J. Craig Venter Institute (JCVI), Washington University in St. Louis	Host-associated	Human	Skin	retroauricular crease	Unclassified	Human microbial communities from the National Institute of Health, USA, HMP production phase	Yes	Metagenome Analysis	Ga0029055	Metagenome Analysis	Gp0052425	Gs0063646	2012-04-04	NIH	No	Yes	0	2012-04-04	Primary	kliolios@lbl.gov	Konstantinos Liolios	ipagani@lbl.gov; NNIvanova@lbl.gov	Ionna Pagani; Natalia Ivanova	No	Host-associated	Human	retroauricular crease	Skin	USA: Maryland: Natonal Institute of Health	Metagenome	Human	Male	Homo sapiens	National Institutes of Health, USA	USA	39.0043	-77.1012	160400887	PRJNA48479	SAMN00041479	Human retroauricular crease microbial communities from NIH, USA - visit 1, subject 16040087 replicate 1	Skin	Retroauricular crease	Complete
7000000026	Metagenome	Permanent Draft	Human microbial communities from the National Institute of Health, USA, HMP production phase	Human supragingival plaque microbial communities from NIH, USA - visit 1, subject 158742018	Baylor College of Medicine, J. Craig Venter Institute (JCVI), Washington University in St. Louis	Host-associated	Human	Digestive system	Oral	Supragingival plaque	Human microbial communities from the National Institute of Health, USA, HMP production phase	Yes	Metagenome Analysis	Ga0031004	Metagenome Analysis	Gp0052490	Gs0063646	2011-04-29	NIH	No	Yes	48479	2011-04-29	Primary	kliolios@lbl.gov	Konstantinos Liolios	ipagani@lbl.gov; nckyrpides@lbl.gov; NNIvanova@lbl.gov	Ionna Pagani; Nikos Kyrpides; Natalia Ivanova	No	Host-associated	Human	Oral	Digestive system	USA: Maryland: Natonal Institute of Health	Metagenome	Human	Female	Homo sapiens	National Institutes of Health, USA	USA	39.0043	-77.1012	158742018	PRJNA48479	SAMN00032692	Human supragingival plaque microbial communities from NIH, USA - visit 1, subject 158742018	Oral	Supragingival plaque	Complete
7000000719	Metagenome	Permanent Draft	Human microbial communities from the National Institute of Health, USA, HMP production phase	Human posterior fornix microbial communities from NIH, USA - visit 2, subject 159753524	Baylor College of Medicine, J. Craig Venter Institute (JCVI), Washington University in St. Louis	Host-associated	Human	Reproductive system	Vagina	posterior fornix	Human microbial communities from the National Institute of Health, USA, HMP production phase	Yes	Metagenome Analysis	Ga0029876	Metagenome Analysis	Gp0053304	Gs0063646	2011-04-29	NIH	No	Yes	48479	2011-04-29	Primary	kliolios@lbl.gov	Konstantinos Liolios	ipagani@lbl.gov; nmikhailova@lbl.gov	Ionna Pagani; Natalia Mikhailova	No	Host-associated	Human	Vagina	Reproductive system	National Institutes of Health, USA	Metagenome	Human	Female	Homo sapiens	National Institutes of Health, USA	USA			159753524	PRJNA48479	SAMN00062867	Human posterior fornix microbial communities from NIH, USA - visit 2, subject 159753524	Urogenital tract	Posterior fornix	Complete
7000000133	Metagenome	Permanent Draft	Human microbial communities from the National Institute of Health, USA, HMP production phase	Human buccal mucosa microbial communities from NIH, USA - visit 1, subject 158337416	Baylor College of Medicine, J. Craig Venter Institute (JCVI), Washington University in St. Louis	Host-associated	Human	Digestive system	Oral	buccal mucosa	Human microbial communities from the National Institute of Health, USA, HMP production phase	Yes	Metagenome Analysis	Ga0027917	Metagenome Analysis	Gp0052618	Gs0063646	2011-04-29	NIH	No	Yes	48479	2011-04-29	Primary	kliolios@lbl.gov	Konstantinos Liolios	ipagani@lbl.gov; nmikhailova@lbl.gov; nckyrpides@lbl.gov	Ionna Pagani; Natalia Mikhailova; Nikos Kyrpides	No	Host-associated	Human	Oral	Digestive system	USA: Maryland: Natonal Institute of Health	Metagenome	Human	Female	Homo sapiens	National Institutes of Health, USA	USA	39.0043	-77.1012	158337416	PRJNA48479	SAMN00033499	Human buccal mucosa microbial communities from NIH, USA - visit 1, subject 158337416	Oral	Buccal mucosa	Complete
7000000607	Metagenome	Permanent Draft	Human microbial communities from the National Institute of Health, USA, HMP production phase	Human buccal mucosa microbial communities from NIH, USA - visit 1, subject 765337473	Baylor College of Medicine, J. Craig Venter Institute (JCVI), Washington University in St. Louis	Host-associated	Human	Digestive system	Oral	buccal mucosa	Human microbial communities from the National Institute of Health, USA, HMP production phase	Yes	Metagenome Analysis	Ga0027972	Metagenome Analysis	Gp0053179	Gs0063646	2011-04-29	NIH	No	Yes	48479	2011-04-29	Primary	kliolios@lbl.gov	Konstantinos Liolios	ipagani@lbl.gov; nmikhailova@lbl.gov; nckyrpides@lbl.gov	Ionna Pagani; Natalia Mikhailova; Nikos Kyrpides	No	Host-associated	Human	Oral	Digestive system	USA: Maryland: Natonal Institute of Health	Metagenome	Human	Female	Homo sapiens	National Institutes of Health, USA	USA	39.0043	-77.1012	765337473	PRJNA48479	SAMN00040547	Human buccal mucosa microbial communities from NIH, USA - visit 1, subject 765337473	Oral	Buccal mucosa	Complete
7000000572	Metagenome	Permanent Draft	Human microbial communities from the National Institute of Health, USA, HMP production phase	Human anterior nares microbial communities from NIH, USA - visit 1, subject 765135172	Baylor College of Medicine, J. Craig Venter Institute (JCVI), Washington University in St. Louis	Host-associated	Human	Respiratory system	Nasopharyngeal	anterior nares	Human microbial communities from the National Institute of Health, USA, HMP production phase	Yes	Metagenome Analysis	Ga0027493	Metagenome Analysis	Gp0053137	Gs0063646	2011-04-29	NIH	No	Yes	48479	2011-04-29	Primary	kliolios@lbl.gov	Konstantinos Liolios	ipagani@lbl.gov; nmikhailova@lbl.gov	Ionna Pagani; Natalia Mikhailova	No	Host-associated	Human	Nasopharyngeal	Respiratory system	USA: Maryland: Natonal Institute of Health	Metagenome	Human	Male	Homo sapiens	National Institutes of Health, USA	USA	39.0043	-77.1012	765135172	PRJNA48479	SAMN00040002	Human anterior nares microbial communities from NIH, USA - visit 1, subject 765135172	Airways	Nares	Complete
7000000630	Metagenome	Permanent Draft	Human microbial communities from the National Institute of Health, USA, HMP production phase	Human stool microbial communities from NIH, USA - visit number 3 of subject 763536994	Baylor College of Medicine, J. Craig Venter Institute (JCVI), Washington University in St. Louis	Host-associated	Human	Digestive system	Large intestine	Fecal	Human microbial communities from the National Institute of Health, USA, HMP production phase	Yes	Metagenome Analysis	Ga0030598	Metagenome Analysis	Gp0053205	Gs0063646	2011-04-29	NIH	No	Yes	48479	2011-04-29	Primary	kliolios@lbl.gov	Konstantinos Liolios	ipagani@lbl.gov; nmikhailova@lbl.gov	Ionna Pagani; Natalia Mikhailova	No	Host-associated	Human	Large intestine	Digestive system	National Institutes of Health, USA	Metagenome	Human	Male	Homo sapiens	National Institutes of Health, USA	USA			763536994	PRJNA48479	SAMN00081451	Human stool microbial communities from NIH, USA - visit number 3 of subject 763536994	Gastrointestinal tract		Complete
7000000734	Metagenome	Permanent Draft	Human microbial communities from the National Institute of Health, USA, HMP production phase	Human buccal mucosa microbial communities from NIH, USA - visit 1, subject 159753524 replicate 1	Baylor College of Medicine, J. Craig Venter Institute (JCVI), Washington University in St. Louis	Host-associated	Human	Digestive system	Oral	buccal mucosa	Human microbial communities from the National Institute of Health, USA, HMP production phase	Yes	Metagenome Analysis	Ga0027952	Metagenome Analysis	Gp0053328	Gs0063646	2011-04-29	NIH	No	Yes	48479	2011-04-29	Primary	kliolios@lbl.gov	Konstantinos Liolios	ipagani@lbl.gov; nmikhailova@lbl.gov; nckyrpides@lbl.gov	Ionna Pagani; Natalia Mikhailova; Nikos Kyrpides	No	Host-associated	Human	Oral	Digestive system	National Institutes of Health, USA	Metagenome	Human	Female	Homo sapiens	National Institutes of Health, USA	USA			159753524	PRJNA48479	SAMN00037751	Human buccal mucosa microbial communities from NIH, USA - visit 1, subject 159753524 replicate 1	Oral	Buccal mucosa	Complete
7000000163	Metagenome	Permanent Draft	Human microbial communities from the National Institute of Health, USA, HMP production phase	Human tongue dorsum microbial communities from NIH, USA - visit 1, subject 764305738	Baylor College of Medicine, J. Craig Venter Institute (JCVI), Washington University in St. Louis	Host-associated	Human	Digestive system	Oral	tongue dorsum	Human microbial communities from the National Institute of Health, USA, HMP production phase	Yes	Metagenome Analysis	Ga0031254	Metagenome Analysis	Gp0052664	Gs0063646	2011-04-29	NIH	No	Yes	48479	2011-04-29	Primary	kliolios@lbl.gov	Konstantinos Liolios	ipagani@lbl.gov; nmikhailova@lbl.gov; nckyrpides@lbl.gov	Ionna Pagani; Natalia Mikhailova; Nikos Kyrpides	No	Host-associated	Human	Oral	Digestive system	USA: Maryland: Natonal Institute of Health	Metagenome	Human	Male	Homo sapiens	National Institutes of Health, USA	USA	39.0043	-77.1012	764305738	PRJNA48479	SAMN00037111	Human tongue dorsum microbial communities from NIH, USA - visit 1, subject 764305738	Oral	Tongue dorsum	Complete
7000000233	Metagenome	Permanent Draft	Human microbial communities from the National Institute of Health, USA, HMP production phase	Human supragingival plaque microbial communities from NIH, USA - visit 1, subject 765094712	Baylor College of Medicine, J. Craig Venter Institute (JCVI), Washington University in St. Louis	Host-associated	Human	Digestive system	Oral	Supragingival plaque	Human microbial communities from the National Institute of Health, USA, HMP production phase	Yes	Metagenome Analysis	Ga0031050	Metagenome Analysis	Gp0052751	Gs0063646	2011-04-29	NIH	No	Yes	48479	2011-04-29	Primary	kliolios@lbl.gov	Konstantinos Liolios	ipagani@lbl.gov; nmikhailova@lbl.gov; nckyrpides@lbl.gov	Ionna Pagani; Natalia Mikhailova; Nikos Kyrpides	No	Host-associated	Human	Oral	Digestive system	USA: Maryland: Natonal Institute of Health	Metagenome	Human	Male	Homo sapiens	National Institutes of Health, USA	USA	39.0043	-77.1012	765094712	PRJNA48479	SAMN00039791	Human supragingival plaque microbial communities from NIH, USA - visit 1, subject 765094712	Oral	Supragingival plaque	Complete
7000000551	Metagenome	Permanent Draft	Human microbial communities from the National Institute of Health, USA, HMP production phase	Human buccal mucosa microbial communities from NIH, USA - visit 2, subject 158479027	Baylor College of Medicine, J. Craig Venter Institute (JCVI), Washington University in St. Louis	Host-associated	Human	Digestive system	Oral	buccal mucosa	Human microbial communities from the National Institute of Health, USA, HMP production phase	Yes	Metagenome Analysis	Ga0027984	Metagenome Analysis	Gp0053109	Gs0063646	2011-04-29	NIH	No	Yes	48479	2011-04-29	Primary	kliolios@lbl.gov	Konstantinos Liolios	ipagani@lbl.gov; nmikhailova@lbl.gov; nckyrpides@lbl.gov	Ionna Pagani; Natalia Mikhailova; Nikos Kyrpides	No	Host-associated	Human	Oral	Digestive system	USA: Maryland: Natonal Institute of Health	Metagenome	Human	Male	Homo sapiens	National Institutes of Health, USA	USA	39.0043	-77.1012	158479027	PRJNA48479	SAMN00042691	Human buccal mucosa microbial communities from NIH, USA - visit 2, subject 158479027	Oral	Buccal mucosa	Complete
7000000437	Metagenome	Permanent Draft	Human microbial communities from the National Institute of Health, USA, HMP production phase	Human palatine tonsils microbial communities from NIH, USA - visit 1, subject 763496533	Baylor College of Medicine, J. Craig Venter Institute (JCVI), Washington University in St. Louis	Host-associated	Human	Digestive system	Oral	Palatine tonsils	Human microbial communities from the National Institute of Health, USA, HMP production phase	Yes	Metagenome Analysis	Ga0029711	Metagenome Analysis	Gp0052987	Gs0063646	2011-04-29	NIH	No	Yes	48479	2011-04-29	Primary	kliolios@lbl.gov	Konstantinos Liolios	ipagani@lbl.gov; nmikhailova@lbl.gov; nckyrpides@lbl.gov	Ionna Pagani; Natalia Mikhailova; Nikos Kyrpides	No	Host-associated	Human	Oral	Digestive system	USA: Maryland: Natonal Institute of Health	Metagenome	Human	Male	Homo sapiens	National Institutes of Health, USA	USA	39.0043	-77.1012	763496533	PRJNA48479	SAMN00035165	Human palatine tonsils microbial communities from NIH, USA - visit 1, subject 763496533	Oral	Palatine tonsils	Complete
7000000377	Metagenome	Permanent Draft	Human microbial communities from the National Institute of Health, USA, HMP production phase	Human supragingival plaque microbial communities from NIH, USA - visit 2, subject 764224817	Baylor College of Medicine, J. Craig Venter Institute (JCVI), Washington University in St. Louis	Host-associated	Human	Digestive system	Oral	Supragingival plaque	Human microbial communities from the National Institute of Health, USA, HMP production phase	Yes	Metagenome Analysis	Ga0031107	Metagenome Analysis	Gp0052921	Gs0063646	2011-04-29	NIH	No	Yes	48479	2011-04-29	Primary	kliolios@lbl.gov	Konstantinos Liolios	ipagani@lbl.gov; nmikhailova@lbl.gov; nckyrpides@lbl.gov	Ionna Pagani; Natalia Mikhailova; Nikos Kyrpides	No	Host-associated	Human	Oral	Digestive system	USA: Maryland: Natonal Institute of Health	Metagenome	Human	Male	Homo sapiens	National Institutes of Health, USA	USA	39.0043	-77.1012	764224817	PRJNA48479	SAMN00073593	Human supragingival plaque microbial communities from NIH, USA - visit 2, subject 764224817	Oral	Supragingival plaque	Complete
7000000588	Metagenome	Permanent Draft	Human microbial communities from the National Institute of Health, USA, HMP production phase	Human anterior nares microbial communities from NIH, USA - visit 2, subject 764083206 replicate 2	Baylor College of Medicine, J. Craig Venter Institute (JCVI), Washington University in St. Louis	Host-associated	Human	Respiratory system	Nasopharyngeal	anterior nares	Human microbial communities from the National Institute of Health, USA, HMP production phase	Yes	Metagenome Analysis	Ga0027497	Metagenome Analysis	Gp0053153	Gs0063646	2011-04-29	NIH	No	Yes	48479	2011-04-29	Primary	kliolios@lbl.gov	Konstantinos Liolios	ipagani@lbl.gov; nmikhailova@lbl.gov	Ionna Pagani; Natalia Mikhailova	No	Host-associated	Human	Nasopharyngeal	Respiratory system	USA: Maryland: Natonal Institute of Health	Metagenome	Human	Male	Homo sapiens	National Institutes of Health, USA	USA	39.0043	-77.1012	764083206	PRJNA48479	SAMN00040285	Human anterior nares microbial communities from NIH, USA - visit 2, subject 764083206 replicate 2	Airways	Nares	Complete
7000000332	Metagenome	Permanent Draft	Human microbial communities from the National Institute of Health, USA, HMP production phase	Human stool microbial communities from NIH, USA - visit 1, subject 763901136	Baylor College of Medicine, J. Craig Venter Institute (JCVI), Washington University in St. Louis	Host-associated	Human	Digestive system	Large intestine	Fecal	Human microbial communities from the National Institute of Health, USA, HMP production phase	Yes	Metagenome Analysis	Ga0030485	Metagenome Analysis	Gp0052870	Gs0063646	2011-04-29	NIH	No	Yes	48479	2011-04-29	Primary	kliolios@lbl.gov	Konstantinos Liolios	ipagani@lbl.gov; nmikhailova@lbl.gov	Ionna Pagani; Natalia Mikhailova	No	Host-associated	Human	Large intestine	Digestive system	USA: Maryland: Natonal Institute of Health	Metagenome	Human	Female	Homo sapiens	National Institutes of Health, USA	USA	39.0043	-77.1012	763901136	PRJNA48479	SAMN00036351	Human stool microbial communities from NIH, USA - visit 1, subject 763901136	Gastrointestinal tract		Complete
7000000581	Metagenome	Permanent Draft	Human microbial communities from the National Institute of Health, USA, HMP production phase	Human anterior nares microbial communities from NIH, USA - visit 1, subject 160380657	Baylor College of Medicine, J. Craig Venter Institute (JCVI), Washington University in St. Louis	Host-associated	Human	Respiratory system	Nasopharyngeal	anterior nares	Human microbial communities from the National Institute of Health, USA, HMP production phase	Yes	Metagenome Analysis	Ga0027488	Metagenome Analysis	Gp0053146	Gs0063646	2011-04-29	NIH	No	Yes	48479	2011-04-29	Primary	kliolios@lbl.gov	Konstantinos Liolios	ipagani@lbl.gov; nmikhailova@lbl.gov	Ionna Pagani; Natalia Mikhailova	No	Host-associated	Human	Nasopharyngeal	Respiratory system	USA: Maryland: Natonal Institute of Health	Metagenome	Human	Male	Homo sapiens	National Institutes of Health, USA	USA	39.0043	-77.1012	160380657	PRJNA48479	SAMN00039530	Human anterior nares microbial communities from NIH, USA - visit 1, subject 160380657	Airways	Nares	Complete
7000000212	Metagenome	Permanent Draft	Human microbial communities from the National Institute of Health, USA, HMP production phase	Human retroauricular crease microbial communities from NIH, USA - visit 2, subject 159591683 replicate 2	Baylor College of Medicine, J. Craig Venter Institute (JCVI), Washington University in St. Louis	Host-associated	Human	Skin	retroauricular crease	Unclassified	Human microbial communities from the National Institute of Health, USA, HMP production phase	Yes	Metagenome Analysis	Ga0030082	Metagenome Analysis	Gp0052724	Gs0063646	2011-04-29	NIH	No	Yes	48479	2011-04-29	Primary	kliolios@lbl.gov	Konstantinos Liolios	ipagani@lbl.gov; nmikhailova@lbl.gov	Ionna Pagani; Natalia Mikhailova	No	Host-associated	Human	retroauricular crease	Skin	USA: Maryland: Natonal Institute of Health	Metagenome	Human	Male	Homo sapiens	National Institutes of Health, USA	USA	39.0043	-77.1012	159591683	PRJNA48479	SAMN00045814	Human retroauricular crease microbial communities from NIH, USA - visit 2, subject 159591683 replicate 2	Skin	Retroauricular crease	Complete
7000000726	Metagenome	Permanent Draft	Human microbial communities from the National Institute of Health, USA, HMP production phase	Human attached/keratinized gingiva microbial communities from NIH, USA - visit 1, subject 763577454	Baylor College of Medicine, J. Craig Venter Institute (JCVI), Washington University in St. Louis	Host-associated	Human	Digestive system	Oral	Attached/Keratinized gingiva	Human microbial communities from the National Institute of Health, USA, HMP production phase	Yes	Metagenome Analysis	Ga0027595	Metagenome Analysis	Gp0053320	Gs0063646	2011-04-29	NIH	No	Yes	48479	2011-04-29	Primary	kliolios@lbl.gov	Konstantinos Liolios	ipagani@lbl.gov; nmikhailova@lbl.gov; nckyrpides@lbl.gov	Ionna Pagani; Natalia Mikhailova; Nikos Kyrpides	No	Host-associated	Human	Oral	Digestive system	National Institutes of Health, USA	Metagenome	Human	Female	Homo sapiens	National Institutes of Health, USA	USA			763577454	PRJNA48479	SAMN00035691	Human attached/keratinized gingiva microbial communities from NIH, USA - visit 1, subject 763577454	Oral	Attached/Keratinized gingiva	Complete
7000000663	Metagenome	Permanent Draft	Human microbial communities from the National Institute of Health, USA, HMP production phase	Human tongue dorsum microbial communities from NIH, USA - visit 1, subject 765074482	Baylor College of Medicine, J. Craig Venter Institute (JCVI), Washington University in St. Louis	Host-associated	Human	Digestive system	Oral	tongue dorsum	Human microbial communities from the National Institute of Health, USA, HMP production phase	Yes	Metagenome Analysis	Ga0031260	Metagenome Analysis	Gp0053239	Gs0063646	2011-04-29	NIH	No	Yes	48479	2011-04-29	Primary	kliolios@lbl.gov	Konstantinos Liolios	ipagani@lbl.gov; nmikhailova@lbl.gov; nckyrpides@lbl.gov	Ionna Pagani; Natalia Mikhailova; Nikos Kyrpides	No	Host-associated	Human	Oral	Digestive system	National Institutes of Health, USA	Metagenome	Human	Male	Homo sapiens	National Institutes of Health, USA	USA			765074482	PRJNA48479	SAMN00037537	Human tongue dorsum microbial communities from NIH, USA - visit 1, subject 765074482	Oral	Tongue dorsum	Complete
7000000393	Metagenome	Permanent Draft	Human microbial communities from the National Institute of Health, USA, HMP production phase	Human tongue dorsum microbial communities from NIH, USA - visit 1, subject 765337473	Baylor College of Medicine, J. Craig Venter Institute (JCVI), Washington University in St. Louis	Host-associated	Human	Digestive system	Oral	tongue dorsum	Human microbial communities from the National Institute of Health, USA, HMP production phase	Yes	Metagenome Analysis	Ga0031285	Metagenome Analysis	Gp0052938	Gs0063646	2011-04-29	NIH	No	Yes	48479	2011-04-29	Primary	kliolios@lbl.gov	Konstantinos Liolios	ipagani@lbl.gov; nmikhailova@lbl.gov; nckyrpides@lbl.gov	Ionna Pagani; Natalia Mikhailova; Nikos Kyrpides	No	Host-associated	Human	Oral	Digestive system	USA: Maryland: Natonal Institute of Health	Metagenome	Human	Female	Homo sapiens	National Institutes of Health, USA	USA	39.0043	-77.1012	765337473	PRJNA48479	SAMN00040545	Human tongue dorsum microbial communities from NIH, USA - visit 1, subject 765337473	Oral	Tongue dorsum	Complete
7000000717	Metagenome	Permanent Draft	Human microbial communities from the National Institute of Health, USA, HMP production phase	Human anterior nares microbial communities from NIH, USA - visit 1, subject 158337416	Baylor College of Medicine, J. Craig Venter Institute (JCVI), Washington University in St. Louis	Host-associated	Human	Respiratory system	Nasopharyngeal	anterior nares	Human microbial communities from the National Institute of Health, USA, HMP production phase	Yes	Metagenome Analysis	Ga0027450	Metagenome Analysis	Gp0053302	Gs0063646	2011-04-29	NIH	No	Yes	48479	2011-04-29	Primary	kliolios@lbl.gov	Konstantinos Liolios	ipagani@lbl.gov; nmikhailova@lbl.gov	Ionna Pagani; Natalia Mikhailova	No	Host-associated	Human	Nasopharyngeal	Respiratory system	National Institutes of Health, USA	Metagenome	Human	Female	Homo sapiens	National Institutes of Health, USA	USA			158337416	PRJNA48479	SAMN00033509	Human anterior nares microbial communities from NIH, USA - visit 1, subject 158337416	Airways	Nares	Complete
7000000274	Metagenome	Permanent Draft	Human microbial communities from the National Institute of Health, USA, HMP production phase	Human supragingival plaque microbial communities from NIH, USA - visit 1, subject 737052003	Baylor College of Medicine, J. Craig Venter Institute (JCVI), Washington University in St. Louis	Host-associated	Human	Digestive system	Oral	Supragingival plaque	Human microbial communities from the National Institute of Health, USA, HMP production phase	Yes	Metagenome Analysis	Ga0031101	Metagenome Analysis	Gp0052792	Gs0063646	2011-04-29	NIH	No	Yes	48479	2011-04-29	Primary	kliolios@lbl.gov	Konstantinos Liolios	ipagani@lbl.gov; nckyrpides@lbl.gov; NNIvanova@lbl.gov	Ionna Pagani; Nikos Kyrpides; Natalia Ivanova	No	Host-associated	Human	Oral	Digestive system	USA: Maryland: Natonal Institute of Health	Metagenome	Human	Female	Homo sapiens	National Institutes of Health, USA	USA	39.0043	-77.1012	737052003	PRJNA48479	SAMN00072885	Human supragingival plaque microbial communities from NIH, USA - visit 1, subject 737052003	Oral	Supragingival plaque	Complete
7000000453	Metagenome	Permanent Draft	Human microbial communities from the National Institute of Health, USA, HMP production phase	Human Vaginal introitus microbial communities from NIH, USA - visit 2, subject 763577454	Baylor College of Medicine, J. Craig Venter Institute (JCVI), Washington University in St. Louis	Host-associated	Human	Reproductive system	Vagina	Introitus	Human microbial communities from the National Institute of Health, USA, HMP production phase	Yes	Metagenome Analysis	Ga0031396	Metagenome Analysis	Gp0053003	Gs0063646	2011-04-29	NIH	No	Yes	48479	2011-04-29	Primary	kliolios@lbl.gov	Konstantinos Liolios	nmikhailova@lbl.gov; ipagani@lbl.gov	Natalia Mikhailova; Ionna Pagani	No	Host-associated	Human	Vagina	Reproductive system	USA: Maryland: Natonal Institute of Health	Metagenome	Human	Female	Homo sapiens	National Institutes of Health, USA	USA	39.0043	-77.1012	763577454	PRJNA48479	SAMN00036289	Human Vaginal introitus microbial communities from NIH, USA - visit 2, subject 763577454	Urogenital tract	Vaginal introitus	Complete
7000000199	Metagenome	Permanent Draft	Human microbial communities from the National Institute of Health, USA, HMP production phase	Human anterior nares microbial communities from NIH, USA - visit 2, subject 158337416	Baylor College of Medicine, J. Craig Venter Institute (JCVI), Washington University in St. Louis	Host-associated	Human	Respiratory system	Nasopharyngeal	anterior nares	Human microbial communities from the National Institute of Health, USA, HMP production phase	Yes	Metagenome Analysis	Ga0027516	Metagenome Analysis	Gp0052710	Gs0063646	2011-04-29	NIH	No	Yes	48479	2011-04-29	Primary	kliolios@lbl.gov	Konstantinos Liolios	ipagani@lbl.gov; nmikhailova@lbl.gov	Ionna Pagani; Natalia Mikhailova	No	Host-associated	Human	Nasopharyngeal	Respiratory system	USA: Maryland: Natonal Institute of Health	Metagenome	Human	Female	Homo sapiens	National Institutes of Health, USA	USA	39.0043	-77.1012	158337416	PRJNA48479	SAMN00043347	Human anterior nares microbial communities from NIH, USA - visit 2, subject 158337416	Airways	Nares	Complete
7000000180	Metagenome	Permanent Draft	Human microbial communities from the National Institute of Health, USA, HMP production phase	Human buccal mucosa microbial communities from NIH, USA - visit 1, subject 159490532	Baylor College of Medicine, J. Craig Venter Institute (JCVI), Washington University in St. Louis	Host-associated	Human	Digestive system	Oral	buccal mucosa	Human microbial communities from the National Institute of Health, USA, HMP production phase	Yes	Metagenome Analysis	Ga0027954	Metagenome Analysis	Gp0052685	Gs0063646	2011-04-29	NIH	No	Yes	48479	2011-04-29	Primary	kliolios@lbl.gov	Konstantinos Liolios	ipagani@lbl.gov; nmikhailova@lbl.gov; nckyrpides@lbl.gov	Ionna Pagani; Natalia Mikhailova; Nikos Kyrpides	No	Host-associated	Human	Oral	Digestive system	USA: Maryland: Natonal Institute of Health	Metagenome	Human	Male	Homo sapiens	National Institutes of Health, USA	USA	39.0043	-77.1012	159490532	PRJNA48479	SAMN00038231	Human buccal mucosa microbial communities from NIH, USA - visit 1, subject 159490532	Oral	Buccal mucosa	Complete
7000000723	Metagenome	Permanent Draft	Human microbial communities from the National Institute of Health, USA, HMP production phase	Human palatine tonsils microbial communities from NIH, USA - visit 1, subject 763577454	Baylor College of Medicine, J. Craig Venter Institute (JCVI), Washington University in St. Louis	Host-associated	Human	Digestive system	Oral	Palatine tonsils	Human microbial communities from the National Institute of Health, USA, HMP production phase	Yes	Metagenome Analysis	Ga0029712	Metagenome Analysis	Gp0053317	Gs0063646	2011-04-29	NIH	No	Yes	48479	2011-04-29	Primary	kliolios@lbl.gov	Konstantinos Liolios	ipagani@lbl.gov; nmikhailova@lbl.gov; nckyrpides@lbl.gov	Ionna Pagani; Natalia Mikhailova; Nikos Kyrpides	No	Host-associated	Human	Oral	Digestive system	National Institutes of Health, USA	Metagenome	Human	Female	Homo sapiens	National Institutes of Health, USA	USA			763577454	PRJNA48479	SAMN00035692	Human palatine tonsils microbial communities from NIH, USA - visit 1, subject 763577454	Oral	Palatine tonsils	Complete
7000000614	Metagenome	Permanent Draft	Human microbial communities from the National Institute of Health, USA, HMP production phase	Human buccal mucosa microbial communities from NIH, USA - visit 2, subject 764143897	Baylor College of Medicine, J. Craig Venter Institute (JCVI), Washington University in St. Louis	Host-associated	Human	Digestive system	Oral	buccal mucosa	Human microbial communities from the National Institute of Health, USA, HMP production phase	Yes	Metagenome Analysis	Ga0028018	Metagenome Analysis	Gp0053186	Gs0063646	2011-04-29	NIH	No	Yes	48479	2011-04-29	Primary	kliolios@lbl.gov	Konstantinos Liolios	ipagani@lbl.gov; nmikhailova@lbl.gov; nckyrpides@lbl.gov	Ionna Pagani; Natalia Mikhailova; Nikos Kyrpides	No	Host-associated	Human	Oral	Digestive system	USA: Maryland: Natonal Institute of Health	Metagenome	Human	Female	Homo sapiens	National Institutes of Health, USA	USA	39.0043	-77.1012	764143897	PRJNA48479	SAMN00076901	Human buccal mucosa microbial communities from NIH, USA - visit 2, subject 764143897	Oral	Buccal mucosa	Complete
7000000145	Metagenome	Permanent Draft	Human microbial communities from the National Institute of Health, USA, HMP production phase	Human stool microbial communities from NIH, USA - visit 2, subject 763536994	Baylor College of Medicine, J. Craig Venter Institute (JCVI), Washington University in St. Louis	Host-associated	Human	Digestive system	Large intestine	Fecal	Human microbial communities from the National Institute of Health, USA, HMP production phase	Yes	Metagenome Analysis	Ga0030534	Metagenome Analysis	Gp0052641	Gs0063646	2011-04-29	NIH	No	Yes	48479	2011-04-29	Primary	kliolios@lbl.gov	Konstantinos Liolios	ipagani@lbl.gov; nmikhailova@lbl.gov	Ionna Pagani; Natalia Mikhailova	No	Host-associated	Human	Large intestine	Digestive system	USA: Maryland: Natonal Institute of Health	Metagenome	Human	Male	Homo sapiens	National Institutes of Health, USA	USA	39.0043	-77.1012	763536994	PRJNA48479	SAMN00070431	Human stool microbial communities from NIH, USA - visit 2, subject 763536994	Gastrointestinal tract		Complete
7000000304	Metagenome	Permanent Draft	Human microbial communities from the National Institute of Health, USA, HMP production phase	Human supragingival plaque microbial communities from NIH, USA - visit 1, subject 159227541	Baylor College of Medicine, J. Craig Venter Institute (JCVI), Washington University in St. Louis	Host-associated	Human	Digestive system	Oral	Supragingival plaque	Human microbial communities from the National Institute of Health, USA, HMP production phase	Yes	Metagenome Analysis	Ga0031008	Metagenome Analysis	Gp0052830	Gs0063646	2011-04-29	NIH	No	Yes	48479	2011-04-29	Primary	kliolios@lbl.gov	Konstantinos Liolios	ipagani@lbl.gov; nckyrpides@lbl.gov; NNIvanova@lbl.gov	Ionna Pagani; Nikos Kyrpides; Natalia Ivanova	No	Host-associated	Human	Oral	Digestive system	USA: Maryland: Natonal Institute of Health	Metagenome	Human	Female	Homo sapiens	National Institutes of Health, USA	USA	39.0043	-77.1012	159227541	PRJNA48479	SAMN00034751	Human supragingival plaque microbial communities from NIH, USA - visit 1, subject 159227541	Oral	Supragingival plaque	Complete
7000000479	Metagenome	Permanent Draft	Human microbial communities from the National Institute of Health, USA, HMP production phase	Human supragingival plaque microbial communities from NIH, USA - visit 2, subject 763435843	Baylor College of Medicine, J. Craig Venter Institute (JCVI), Washington University in St. Louis	Host-associated	Human	Digestive system	Oral	Supragingival plaque	Human microbial communities from the National Institute of Health, USA, HMP production phase	Yes	Metagenome Analysis	Ga0031027	Metagenome Analysis	Gp0053030	Gs0063646	2011-04-29	NIH	No	Yes	48479	2011-04-29	Primary	kliolios@lbl.gov	Konstantinos Liolios	ipagani@lbl.gov; nmikhailova@lbl.gov; nckyrpides@lbl.gov	Ionna Pagani; Natalia Mikhailova; Nikos Kyrpides	No	Host-associated	Human	Oral	Digestive system	USA: Maryland: Natonal Institute of Health	Metagenome	Human	Male	Homo sapiens	National Institutes of Health, USA	USA	39.0043	-77.1012	763435843	PRJNA48479	SAMN00037021	Human supragingival plaque microbial communities from NIH, USA - visit 2, subject 763435843	Oral	Supragingival plaque	Complete
7000000439	Metagenome	Permanent Draft	Human microbial communities from the National Institute of Health, USA, HMP production phase	Human saliva microbial communities from NIH, USA - visit 1, subject 763496533	Baylor College of Medicine, J. Craig Venter Institute (JCVI), Washington University in St. Louis	Host-associated	Human	Digestive system	Oral	Saliva	Human microbial communities from the National Institute of Health, USA, HMP production phase	Yes	Metagenome Analysis	Ga0030207	Metagenome Analysis	Gp0052989	Gs0063646	2011-04-29	NIH	No	Yes	48479	2011-04-29	Primary	kliolios@lbl.gov	Konstantinos Liolios	ipagani@lbl.gov; nmikhailova@lbl.gov; nckyrpides@lbl.gov	Ionna Pagani; Natalia Mikhailova; Nikos Kyrpides	No	Host-associated	Human	Oral	Digestive system	USA: Maryland: Natonal Institute of Health	Metagenome	Human	Male	Homo sapiens	National Institutes of Health, USA	USA	39.0043	-77.1012	763496533	PRJNA48479	SAMN00035160	Human saliva microbial communities from NIH, USA - visit 1, subject 763496533	Oral		Complete
7000000561	Metagenome	Permanent Draft	Human microbial communities from the National Institute of Health, USA, HMP production phase	Human tongue dorsum microbial communities from NIH, USA - visit 2, subject 763860675	Baylor College of Medicine, J. Craig Venter Institute (JCVI), Washington University in St. Louis	Host-associated	Human	Digestive system	Oral	tongue dorsum	Human microbial communities from the National Institute of Health, USA, HMP production phase	Yes	Metagenome Analysis	Ga0031324	Metagenome Analysis	Gp0053120	Gs0063646	2011-04-29	NIH	No	Yes	48479	2011-04-29	Primary	kliolios@lbl.gov	Konstantinos Liolios	nmikhailova@lbl.gov; ipagani@lbl.gov; nckyrpides@lbl.gov	Natalia Mikhailova; Ionna Pagani; Nikos Kyrpides	No	Host-associated	Human	Oral	Digestive system	USA: Maryland: Natonal Institute of Health	Metagenome	Human	Male	Homo sapiens	National Institutes of Health, USA	USA	39.0043	-77.1012	763860675	PRJNA48479	SAMN00077364	Human tongue dorsum microbial communities from NIH, USA - visit 2, subject 763860675	Oral	Tongue dorsum	Complete
7000000516	Metagenome	Permanent Draft	Human microbial communities from the National Institute of Health, USA, HMP production phase	Human stool microbial communities from NIH, USA - visit 2, subject 763496533	Baylor College of Medicine, J. Craig Venter Institute (JCVI), Washington University in St. Louis	Host-associated	Human	Digestive system	Large intestine	Fecal	Human microbial communities from the National Institute of Health, USA, HMP production phase	Yes	Metagenome Analysis	Ga0030525	Metagenome Analysis	Gp0053069	Gs0063646	2011-04-29	NIH	No	Yes	48479	2011-04-29	Primary	kliolios@lbl.gov	Konstantinos Liolios	ipagani@lbl.gov; nmikhailova@lbl.gov	Ionna Pagani; Natalia Mikhailova	No	Host-associated	Human	Large intestine	Digestive system	USA: Maryland: Natonal Institute of Health	Metagenome	Human	Male	Homo sapiens	National Institutes of Health, USA	USA	39.0043	-77.1012	763496533	PRJNA48479	SAMN00040379	Human stool microbial communities from NIH, USA - visit 2, subject 763496533	Gastrointestinal tract		Complete
7000000535	Metagenome	Permanent Draft	Human microbial communities from the National Institute of Health, USA, HMP production phase	Human subgingival plaque microbial communities from NIH, USA - visit 2, subject 763496533	Baylor College of Medicine, J. Craig Venter Institute (JCVI), Washington University in St. Louis	Host-associated	Human	Digestive system	Oral	subgingival plaque	Human microbial communities from the National Institute of Health, USA, HMP production phase	Yes	Metagenome Analysis	Ga0030974	Metagenome Analysis	Gp0053089	Gs0063646	2011-04-29	NIH	No	Yes	48479	2011-04-29	Primary	kliolios@lbl.gov	Konstantinos Liolios	ipagani@lbl.gov; nmikhailova@lbl.gov; nckyrpides@lbl.gov	Ionna Pagani; Natalia Mikhailova; Nikos Kyrpides	No	Host-associated	Human	Oral	Digestive system	USA: Maryland: Natonal Institute of Health	Metagenome	Human	Male	Homo sapiens	National Institutes of Health, USA	USA	39.0043	-77.1012	763496533	PRJNA48479	SAMN00040347	Human subgingival plaque microbial communities from NIH, USA - visit 2, subject 763496533	Oral	Subgingival plaque	Complete
7000000421	Metagenome	Permanent Draft	Human microbial communities from the National Institute of Health, USA, HMP production phase	Human tongue dorsum microbial communities from NIH, USA - visit 1, subject 686765762	Baylor College of Medicine, J. Craig Venter Institute (JCVI), Washington University in St. Louis	Host-associated	Human	Digestive system	Oral	tongue dorsum	Human microbial communities from the National Institute of Health, USA, HMP production phase	Yes	Metagenome Analysis	Ga0031342	Metagenome Analysis	Gp0052970	Gs0063646	2011-04-29	NIH	No	Yes	48479	2011-04-29	Primary	kliolios@lbl.gov	Konstantinos Liolios	nmikhailova@lbl.gov; ipagani@lbl.gov; nckyrpides@lbl.gov	Natalia Mikhailova; Ionna Pagani; Nikos Kyrpides	No	Host-associated	Human	Oral	Digestive system	USA: Maryland: Natonal Institute of Health	Metagenome	Human	Male	Homo sapiens	National Institutes of Health, USA	USA	39.0043	-77.1012	686765762	PRJNA48479	SAMN00063672	Human tongue dorsum microbial communities from NIH, USA - visit 1, subject 686765762	Oral	Tongue dorsum	Complete
7000000045	Metagenome	Permanent Draft	Human microbial communities from the National Institute of Health, USA, HMP production phase	Human stool microbial communities from NIH, USA - visit 1, subject 159268001	Baylor College of Medicine, J. Craig Venter Institute (JCVI), Washington University in St. Louis	Host-associated	Human	Digestive system	Large intestine	Fecal	Human microbial communities from the National Institute of Health, USA, HMP production phase	Yes	Metagenome Analysis	Ga0030473	Metagenome Analysis	Gp0052510	Gs0063646	2011-04-29	NIH	No	Yes	48479	2011-04-29	Primary	kliolios@lbl.gov	Konstantinos Liolios	ipagani@lbl.gov; NNIvanova@lbl.gov; snayfach@lbl.gov	Ionna Pagani; Natalia Ivanova; Stephen Nayfach	No	Host-associated	Human	Large intestine	Digestive system	USA: Maryland: Natonal Institute of Health	Metagenome	Human	Male	Homo sapiens	National Institutes of Health, USA	USA	39.0043	-77.1012	159268001	PRJNA48479	SAMN00034905	Human stool microbial communities from NIH, USA - visit 1, subject 159268001	Gastrointestinal tract		Complete
7000000537	Metagenome	Permanent Draft	Human microbial communities from the National Institute of Health, USA, HMP production phase	Human buccal mucosa microbial communities from NIH, USA - visit 2, subject 159369152	Baylor College of Medicine, J. Craig Venter Institute (JCVI), Washington University in St. Louis	Host-associated	Human	Digestive system	Oral	buccal mucosa	Human microbial communities from the National Institute of Health, USA, HMP production phase	Yes	Metagenome Analysis	Ga0027995	Metagenome Analysis	Gp0053091	Gs0063646	2011-04-29	NIH	No	Yes	48479	2011-04-29	Primary	kliolios@lbl.gov	Konstantinos Liolios	ipagani@lbl.gov; nmikhailova@lbl.gov; nckyrpides@lbl.gov	Ionna Pagani; Natalia Mikhailova; Nikos Kyrpides	No	Host-associated	Human	Oral	Digestive system	USA: Maryland: Natonal Institute of Health	Metagenome	Human	Male	Homo sapiens	National Institutes of Health, USA	USA	39.0043	-77.1012	159369152	PRJNA48479	SAMN00045205	Human buccal mucosa microbial communities from NIH, USA - visit 2, subject 159369152	Oral	Buccal mucosa	Complete
7000000090	Metagenome	Permanent Draft	Human microbial communities from the National Institute of Health, USA, HMP production phase	Human buccal mucosa microbial communities from NIH, USA - visit 1, subject 160158126	Baylor College of Medicine, J. Craig Venter Institute (JCVI), Washington University in St. Louis	Host-associated	Human	Digestive system	Oral	buccal mucosa	Human microbial communities from the National Institute of Health, USA, HMP production phase	Yes	Metagenome Analysis	Ga0027961	Metagenome Analysis	Gp0052566	Gs0063646	2011-04-29	NIH	No	Yes	48479	2011-04-29	Primary	kliolios@lbl.gov	Konstantinos Liolios	ipagani@lbl.gov; nckyrpides@lbl.gov; NNIvanova@lbl.gov	Ionna Pagani; Nikos Kyrpides; Natalia Ivanova	No	Host-associated	Human	Oral	Digestive system	USA: Maryland: Natonal Institute of Health	Metagenome	Human	Male	Homo sapiens	National Institutes of Health, USA	USA	39.0043	-77.1012	160158126	PRJNA48479	SAMN00039367	Human buccal mucosa microbial communities from NIH, USA - visit 1, subject 160158126	Oral	Buccal mucosa	Complete
7000000521	Metagenome	Permanent Draft	Human microbial communities from the National Institute of Health, USA, HMP production phase	Human stool microbial communities from NIH, USA - visit 2, subject 159005010	Baylor College of Medicine, J. Craig Venter Institute (JCVI), Washington University in St. Louis	Host-associated	Human	Digestive system	Large intestine	Fecal	Human microbial communities from the National Institute of Health, USA, HMP production phase	Yes	Metagenome Analysis	Ga0030553	Metagenome Analysis	Gp0053074	Gs0063646	2011-04-29	NIH	No	Yes	48479	2011-04-29	Primary	kliolios@lbl.gov	Konstantinos Liolios	ipagani@lbl.gov; nmikhailova@lbl.gov; snayfach@lbl.gov	Ionna Pagani; Natalia Mikhailova; Stephen Nayfach	No	Host-associated	Human	Large intestine	Digestive system	USA: Maryland: Natonal Institute of Health	Metagenome	Human	Female	Homo sapiens	National Institutes of Health, USA	USA	39.0043	-77.1012	159005010	PRJNA48479	SAMN00044801	Human stool microbial communities from NIH, USA - visit 2, subject 159005010	Gastrointestinal tract		Complete
7000000022	Metagenome	Permanent Draft	Human microbial communities from the National Institute of Health, USA, HMP production phase	Human stool microbial communities from NIH, USA - visit 1, subject 159146620	Baylor College of Medicine, J. Craig Venter Institute (JCVI), Washington University in St. Louis	Host-associated	Human	Digestive system	Large intestine	Fecal	Human microbial communities from the National Institute of Health, USA, HMP production phase	Yes	Metagenome Analysis	Ga0030469	Metagenome Analysis	Gp0052486	Gs0063646	2011-04-29	NIH	No	Yes	48479	2011-04-29	Primary	kliolios@lbl.gov	Konstantinos Liolios	ipagani@lbl.gov; NNIvanova@lbl.gov	Ionna Pagani; Natalia Ivanova	No	Host-associated	Human	Large intestine	Digestive system	USA: Maryland: Natonal Institute of Health	Metagenome	Human	Male	Homo sapiens	National Institutes of Health, USA	USA	39.0043	-77.1012	159146620	PRJNA48479	SAMN00032889	Human stool microbial communities from NIH, USA - visit 1, subject 159146620	Gastrointestinal tract		Complete
7000000319	Metagenome	Permanent Draft	Human microbial communities from the National Institute of Health, USA, HMP production phase	Human posterior fornix microbial communities from NIH, USA - visit 2, subject 809635352	Baylor College of Medicine, J. Craig Venter Institute (JCVI), Washington University in St. Louis	Host-associated	Human	Reproductive system	Vagina	posterior fornix	Human microbial communities from the National Institute of Health, USA, HMP production phase	Yes	Metagenome Analysis	Ga0029879	Metagenome Analysis	Gp0052846	Gs0063646	2011-04-29	NIH	No	Yes	48479	2011-04-29	Primary	kliolios@lbl.gov	Konstantinos Liolios	ipagani@lbl.gov; nmikhailova@lbl.gov	Ionna Pagani; Natalia Mikhailova	No	Host-associated	Human	Vagina	Reproductive system	USA: Maryland: Natonal Institute of Health	Metagenome	Human	Female	Homo sapiens	National Institutes of Health, USA	USA	39.0043	-77.1012	809635352	PRJNA48479	SAMN00083728	Human posterior fornix microbial communities from NIH, USA - visit 2, subject 809635352	Urogenital tract	Posterior fornix	Complete
7000000443	Metagenome	Permanent Draft	Human microbial communities from the National Institute of Health, USA, HMP production phase	Human supragingival plaque microbial communities from NIH, USA - visit 1, subject 765701615	Baylor College of Medicine, J. Craig Venter Institute (JCVI), Washington University in St. Louis	Host-associated	Human	Digestive system	Oral	Supragingival plaque	Human microbial communities from the National Institute of Health, USA, HMP production phase	Yes	Metagenome Analysis	Ga0031062	Metagenome Analysis	Gp0052993	Gs0063646	2011-04-29	NIH	No	Yes	48479	2011-04-29	Primary	kliolios@lbl.gov	Konstantinos Liolios	ipagani@lbl.gov; nmikhailova@lbl.gov; nckyrpides@lbl.gov	Ionna Pagani; Natalia Mikhailova; Nikos Kyrpides	No	Host-associated	Human	Oral	Digestive system	USA: Maryland: Natonal Institute of Health	Metagenome	Human	Male	Homo sapiens	National Institutes of Health, USA	USA	39.0043	-77.1012	765701615	PRJNA48479	SAMN00078817	Human supragingival plaque microbial communities from NIH, USA - visit 1, subject 765701615	Oral	Supragingival plaque	Complete
7000000254	Metagenome	Permanent Draft	Human microbial communities from the National Institute of Health, USA, HMP production phase	Human buccal mucosa microbial communities from NIH, USA - visit 1, subject 159915365	Baylor College of Medicine, J. Craig Venter Institute (JCVI), Washington University in St. Louis	Host-associated	Human	Digestive system	Oral	buccal mucosa	Human microbial communities from the National Institute of Health, USA, HMP production phase	Yes	Metagenome Analysis	Ga0027953	Metagenome Analysis	Gp0052772	Gs0063646	2011-04-29	NIH	No	Yes	48479	2011-04-29	Primary	kliolios@lbl.gov	Konstantinos Liolios	ipagani@lbl.gov; nmikhailova@lbl.gov; nckyrpides@lbl.gov	Ionna Pagani; Natalia Mikhailova; Nikos Kyrpides	No	Host-associated	Human	Oral	Digestive system	USA: Maryland: Natonal Institute of Health	Metagenome	Human	Female	Homo sapiens	National Institutes of Health, USA	USA	39.0043	-77.1012	159915365	PRJNA48479	SAMN00037818	Human buccal mucosa microbial communities from NIH, USA - visit 1, subject 159915365	Oral	Buccal mucosa	Complete
7000000216	Metagenome	Permanent Draft	Human microbial communities from the National Institute of Health, USA, HMP production phase	Human posterior fornix microbial communities from NIH, USA - visit 1, subject 158944319	Baylor College of Medicine, J. Craig Venter Institute (JCVI), Washington University in St. Louis	Host-associated	Human	Reproductive system	Vagina	posterior fornix	Human microbial communities from the National Institute of Health, USA, HMP production phase	Yes	Metagenome Analysis	Ga0029829	Metagenome Analysis	Gp0052728	Gs0063646	2011-04-29	NIH	No	Yes	48479	2011-04-29	Primary	kliolios@lbl.gov	Konstantinos Liolios	ipagani@lbl.gov; nmikhailova@lbl.gov	Ionna Pagani; Natalia Mikhailova	No	Host-associated	Human	Vagina	Reproductive system	USA: Maryland: Natonal Institute of Health	Metagenome	Human	Female	Homo sapiens	National Institutes of Health, USA	USA	39.0043	-77.1012	158944319	PRJNA48479	SAMN00032792	Human posterior fornix microbial communities from NIH, USA - visit 1, subject 158944319	Urogenital tract	Posterior fornix	Complete
7000000220	Metagenome	Permanent Draft	Human microbial communities from the National Institute of Health, USA, HMP production phase	Human anterior nares microbial communities from NIH, USA - visit 1, subject 763860675	Baylor College of Medicine, J. Craig Venter Institute (JCVI), Washington University in St. Louis	Host-associated	Human	Respiratory system	Nasopharyngeal	anterior nares	Human microbial communities from the National Institute of Health, USA, HMP production phase	Yes	Metagenome Analysis	Ga0027463	Metagenome Analysis	Gp0052732	Gs0063646	2011-04-29	NIH	No	Yes	48479	2011-04-29	Primary	kliolios@lbl.gov	Konstantinos Liolios	ipagani@lbl.gov; nmikhailova@lbl.gov	Ionna Pagani; Natalia Mikhailova	No	Host-associated	Human	Nasopharyngeal	Respiratory system	USA: Maryland: Natonal Institute of Health	Metagenome	Human	Male	Homo sapiens	National Institutes of Health, USA	USA	39.0043	-77.1012	763860675	PRJNA48479	SAMN00036119	Human anterior nares microbial communities from NIH, USA - visit 1, subject 763860675	Airways	Nares	Complete
7000000244	Metagenome	Permanent Draft	Human microbial communities from the National Institute of Health, USA, HMP production phase	Human supragingival plaque microbial communities from NIH, USA - visit 1, subject 159915365	Baylor College of Medicine, J. Craig Venter Institute (JCVI), Washington University in St. Louis	Host-associated	Human	Digestive system	Oral	Supragingival plaque	Human microbial communities from the National Institute of Health, USA, HMP production phase	Yes	Metagenome Analysis	Ga0031037	Metagenome Analysis	Gp0052762	Gs0063646	2011-04-29	NIH	No	Yes	48479	2011-04-29	Primary	kliolios@lbl.gov	Konstantinos Liolios	ipagani@lbl.gov; nmikhailova@lbl.gov; nckyrpides@lbl.gov	Ionna Pagani; Natalia Mikhailova; Nikos Kyrpides	No	Host-associated	Human	Oral	Digestive system	USA: Maryland: Natonal Institute of Health	Metagenome	Human	Female	Homo sapiens	National Institutes of Health, USA	USA	39.0043	-77.1012	159915365	PRJNA48479	SAMN00037793	Human supragingival plaque microbial communities from NIH, USA - visit 1, subject 159915365	Oral	Supragingival plaque	Complete
7000000429	Metagenome	Permanent Draft	Human microbial communities from the National Institute of Health, USA, HMP production phase	Human stool microbial communities from NIH, USA - visit 2, subject 604812005	Baylor College of Medicine, J. Craig Venter Institute (JCVI), Washington University in St. Louis	Host-associated	Human	Digestive system	Large intestine	Fecal	Human microbial communities from the National Institute of Health, USA, HMP production phase	Yes	Metagenome Analysis	Ga0030595	Metagenome Analysis	Gp0052979	Gs0063646	2011-04-29	NIH	No	Yes	48479	2011-04-29	Primary	kliolios@lbl.gov	Konstantinos Liolios	ipagani@lbl.gov; NNIvanova@lbl.gov	Ionna Pagani; Natalia Ivanova	No	Host-associated	Human	Large intestine	Digestive system	USA: Maryland: Natonal Institute of Health	Metagenome	Human	Male	Homo sapiens	National Institutes of Health, USA	USA	39.0043	-77.1012	604812005	PRJNA48479	SAMN00065654	Human stool microbial communities from NIH, USA - visit 2, subject 604812005	Gastrointestinal tract		Complete
7000000632	Metagenome	Permanent Draft	Human microbial communities from the National Institute of Health, USA, HMP production phase	Human stool microbial communities from NIH, USA - visit 2, subject 763982056	Baylor College of Medicine, J. Craig Venter Institute (JCVI), Washington University in St. Louis	Host-associated	Human	Digestive system	Large intestine	Fecal	Human microbial communities from the National Institute of Health, USA, HMP production phase	Yes	Metagenome Analysis	Ga0030585	Metagenome Analysis	Gp0053208	Gs0063646	2011-04-29	NIH	No	Yes	48479	2011-04-29	Primary	kliolios@lbl.gov	Konstantinos Liolios	ipagani@lbl.gov; nmikhailova@lbl.gov	Ionna Pagani; Natalia Mikhailova	No	Host-associated	Human	Large intestine	Digestive system	National Institutes of Health, USA	Metagenome	Human	Male	Homo sapiens	National Institutes of Health, USA	USA			763982056	PRJNA48479	SAMN00070308	Human stool microbial communities from NIH, USA - visit 2, subject 763982056	Gastrointestinal tract		Complete
7000000592	Metagenome	Permanent Draft	Human microbial communities from the National Institute of Health, USA, HMP production phase	Human tongue dorsum microbial communities from NIH, USA - visit 1, subject 160704339	Baylor College of Medicine, J. Craig Venter Institute (JCVI), Washington University in St. Louis	Host-associated	Human	Digestive system	Oral	tongue dorsum	Human microbial communities from the National Institute of Health, USA, HMP production phase	Yes	Metagenome Analysis	Ga0031297	Metagenome Analysis	Gp0053163	Gs0063646	2011-04-29	NIH	No	Yes	48479	2011-04-29	Primary	kliolios@lbl.gov	Konstantinos Liolios	ipagani@lbl.gov; nmikhailova@lbl.gov; nckyrpides@lbl.gov	Ionna Pagani; Natalia Mikhailova; Nikos Kyrpides	No	Host-associated	Human	Oral	Digestive system	USA: Maryland: Natonal Institute of Health	Metagenome	Human	Female	Homo sapiens	National Institutes of Health, USA	USA	39.0043	-77.1012	160704339	PRJNA48479	SAMN00041552	Human tongue dorsum microbial communities from NIH, USA - visit 1, subject 160704339	Oral	Tongue dorsum	Complete
7000000034	Metagenome	Permanent Draft	Human microbial communities from the National Institute of Health, USA, HMP production phase	Human left retroauricular crease microbial communities from NIH, USA - visit 2 of subject 763961826	Baylor College of Medicine, J. Craig Venter Institute (JCVI), Washington University in St. Louis	Host-associated	Human	Skin	retroauricular crease	Unclassified	Human microbial communities from the National Institute of Health, USA, HMP production phase	Yes	Metagenome Analysis	Ga0030072	Metagenome Analysis	Gp0052498	Gs0063646	2011-04-29	NIH	No	Yes	48479	2011-04-29	Primary	kliolios@lbl.gov	Konstantinos Liolios	ipagani@lbl.gov; NNIvanova@lbl.gov	Ionna Pagani; Natalia Ivanova	No	Host-associated	Human	retroauricular crease	Skin	USA: Maryland: Natonal Institute of Health	Metagenome	Human	Male	Homo sapiens	National Institutes of Health, USA	USA	39.0043	-77.1012	763961826	PRJNA48479	SAMN00040233	Human left retroauricular crease microbial communities from NIH, USA - visit 2 of subject 763961826	Skin	Retroauricular crease	Complete
7000000747	Metagenome	Permanent Draft	Human microbial communities from the National Institute of Health, USA, HMP production phase	Human buccal mucosa microbial communities from NIH, USA - visit 1, subject 764649650	Baylor College of Medicine, J. Craig Venter Institute (JCVI), Washington University in St. Louis	Host-associated	Human	Digestive system	Oral	buccal mucosa	Human microbial communities from the National Institute of Health, USA, HMP production phase	Yes	Metagenome Analysis	Ga0027948	Metagenome Analysis	Gp0053341	Gs0063646	2011-04-29	NIH	No	Yes	48479	2011-04-29	Primary	kliolios@lbl.gov	Konstantinos Liolios	ipagani@lbl.gov; nmikhailova@lbl.gov; nckyrpides@lbl.gov	Ionna Pagani; Natalia Mikhailova; Nikos Kyrpides	No	Host-associated	Human	Oral	Digestive system	National Institutes of Health, USA	Metagenome	Human	Female	Homo sapiens	National Institutes of Health, USA	USA			764649650	PRJNA48479	SAMN00037414	Human buccal mucosa microbial communities from NIH, USA - visit 1, subject 764649650	Oral	Buccal mucosa	Complete
7000000382	Metagenome	Permanent Draft	Human microbial communities from the National Institute of Health, USA, HMP production phase	Human buccal mucosa microbial communities from NIH, USA - visit 1, subject 160765029	Baylor College of Medicine, J. Craig Venter Institute (JCVI), Washington University in St. Louis	Host-associated	Human	Digestive system	Oral	buccal mucosa	Human microbial communities from the National Institute of Health, USA, HMP production phase	Yes	Metagenome Analysis	Ga0027983	Metagenome Analysis	Gp0052927	Gs0063646	2011-04-29	NIH	No	Yes	48479	2011-04-29	Primary	kliolios@lbl.gov	Konstantinos Liolios	ipagani@lbl.gov; nmikhailova@lbl.gov; nckyrpides@lbl.gov	Ionna Pagani; Natalia Mikhailova; Nikos Kyrpides	No	Host-associated	Human	Oral	Digestive system	USA: Maryland: Natonal Institute of Health	Metagenome	Human	Male	Homo sapiens	National Institutes of Health, USA	USA	39.0043	-77.1012	160765029	PRJNA48479	SAMN00042076	Human buccal mucosa microbial communities from NIH, USA - visit 1, subject 160765029	Oral	Buccal mucosa	Complete
7000000424	Metagenome	Permanent Draft	Human microbial communities from the National Institute of Health, USA, HMP production phase	Human anterior nares microbial communities from NIH, USA - visit 1, subject 158398106	Baylor College of Medicine, J. Craig Venter Institute (JCVI), Washington University in St. Louis	Host-associated	Human	Respiratory system	Nasopharyngeal	anterior nares	Human microbial communities from the National Institute of Health, USA, HMP production phase	Yes	Metagenome Analysis	Ga0027451	Metagenome Analysis	Gp0052973	Gs0063646	2011-04-29	NIH	No	Yes	48479	2011-04-29	Primary	kliolios@lbl.gov	Konstantinos Liolios	ipagani@lbl.gov; nmikhailova@lbl.gov	Ionna Pagani; Natalia Mikhailova	No	Host-associated	Human	Nasopharyngeal	Respiratory system	USA: Maryland: Natonal Institute of Health	Metagenome	Human	Male	Homo sapiens	National Institutes of Health, USA	USA	39.0043	-77.1012	158398106	PRJNA48479	SAMN00033881	Human anterior nares microbial communities from NIH, USA - visit 1, subject 158398106	Airways	Nares	Complete
7000000099	Metagenome	Permanent Draft	Human microbial communities from the National Institute of Health, USA, HMP production phase	Human tongue dorsum microbial communities from NIH, USA - visit 1, subject 604812005	Baylor College of Medicine, J. Craig Venter Institute (JCVI), Washington University in St. Louis	Host-associated	Human	Digestive system	Oral	tongue dorsum	Human microbial communities from the National Institute of Health, USA, HMP production phase	Yes	Metagenome Analysis	Ga0031320	Metagenome Analysis	Gp0052575	Gs0063646	2011-04-29	NIH	No	Yes	48479	2011-04-29	Primary	kliolios@lbl.gov	Konstantinos Liolios	ipagani@lbl.gov; nmikhailova@lbl.gov; nckyrpides@lbl.gov	Ionna Pagani; Natalia Mikhailova; Nikos Kyrpides	No	Host-associated	Human	Oral	Digestive system	USA: Maryland: Natonal Institute of Health	Metagenome	Human	Male	Homo sapiens	National Institutes of Health, USA	USA	39.0043	-77.1012	604812005	PRJNA48479	SAMN00075435	Human tongue dorsum microbial communities from NIH, USA - visit 1, subject 604812005	Oral	Tongue dorsum	Complete
7000000268	Metagenome	Permanent Draft	Human microbial communities from the National Institute of Health, USA, HMP production phase	Human tongue dorsum microbial communities from NIH, USA - visit 1, subject 160502038	Baylor College of Medicine, J. Craig Venter Institute (JCVI), Washington University in St. Louis	Host-associated	Human	Digestive system	Oral	tongue dorsum	Human microbial communities from the National Institute of Health, USA, HMP production phase	Yes	Metagenome Analysis	Ga0031270	Metagenome Analysis	Gp0052786	Gs0063646	2011-04-29	NIH	No	Yes	48479	2011-04-29	Primary	kliolios@lbl.gov	Konstantinos Liolios	ipagani@lbl.gov; nmikhailova@lbl.gov; nckyrpides@lbl.gov	Ionna Pagani; Natalia Mikhailova; Nikos Kyrpides	No	Host-associated	Human	Oral	Digestive system	USA: Maryland: Natonal Institute of Health	Metagenome	Human	Female	Homo sapiens	National Institutes of Health, USA	USA	39.0043	-77.1012	160502038	PRJNA48479	SAMN00038751	Human tongue dorsum microbial communities from NIH, USA - visit 1, subject 160502038	Oral	Tongue dorsum	Complete
7000000227	Metagenome	Permanent Draft	Human microbial communities from the National Institute of Health, USA, HMP production phase	Human anterior nares microbial communities from NIH, USA - visit 1, subject 765640925	Baylor College of Medicine, J. Craig Venter Institute (JCVI), Washington University in St. Louis	Host-associated	Human	Respiratory system	Nasopharyngeal	anterior nares	Human microbial communities from the National Institute of Health, USA, HMP production phase	Yes	Metagenome Analysis	Ga0027508	Metagenome Analysis	Gp0052745	Gs0063646	2011-04-29	NIH	No	Yes	48479	2011-04-29	Primary	kliolios@lbl.gov	Konstantinos Liolios	ipagani@lbl.gov; nmikhailova@lbl.gov	Ionna Pagani; Natalia Mikhailova	No	Host-associated	Human	Nasopharyngeal	Respiratory system	USA: Maryland: Natonal Institute of Health	Metagenome	Human	Female	Homo sapiens	National Institutes of Health, USA	USA	39.0043	-77.1012	765640925	PRJNA48479	SAMN00073446	Human anterior nares microbial communities from NIH, USA - visit 1, subject 765640925	Airways	Nares	Complete
7000000487	Metagenome	Permanent Draft	Human microbial communities from the National Institute of Health, USA, HMP production phase	Human anterior nares microbial communities from NIH, USA - visit 1, subject 160704339	Baylor College of Medicine, J. Craig Venter Institute (JCVI), Washington University in St. Louis	Host-associated	Human	Respiratory system	Nasopharyngeal	anterior nares	Human microbial communities from the National Institute of Health, USA, HMP production phase	Yes	Metagenome Analysis	Ga0027512	Metagenome Analysis	Gp0053039	Gs0063646	2011-04-29	NIH	No	Yes	48479	2011-04-29	Primary	kliolios@lbl.gov	Konstantinos Liolios	ipagani@lbl.gov; nmikhailova@lbl.gov	Ionna Pagani; Natalia Mikhailova	No	Host-associated	Human	Nasopharyngeal	Respiratory system	USA: Maryland: Natonal Institute of Health	Metagenome	Human	Female	Homo sapiens	National Institutes of Health, USA	USA	39.0043	-77.1012	160704339	PRJNA48479	SAMN00041604	Human anterior nares microbial communities from NIH, USA - visit 1, subject 160704339	Airways	Nares	Complete
7000000162	Metagenome	Permanent Draft	Human microbial communities from the National Institute of Health, USA, HMP production phase	Human supragingival plaque microbial communities from NIH, USA - visit 1, subject 763860675	Baylor College of Medicine, J. Craig Venter Institute (JCVI), Washington University in St. Louis	Host-associated	Human	Digestive system	Oral	Supragingival plaque	Human microbial communities from the National Institute of Health, USA, HMP production phase	Yes	Metagenome Analysis	Ga0031015	Metagenome Analysis	Gp0052663	Gs0063646	2011-04-29	NIH	No	Yes	48479	2011-04-29	Primary	kliolios@lbl.gov	Konstantinos Liolios	ipagani@lbl.gov; nmikhailova@lbl.gov; nckyrpides@lbl.gov	Ionna Pagani; Natalia Mikhailova; Nikos Kyrpides	No	Host-associated	Human	Oral	Digestive system	USA: Maryland: Natonal Institute of Health	Metagenome	Human	Male	Homo sapiens	National Institutes of Health, USA	USA	39.0043	-77.1012	763860675	PRJNA48479	SAMN00036112	Human supragingival plaque microbial communities from NIH, USA - visit 1, subject 763860675	Oral	Supragingival plaque	Complete
7000000497	Metagenome	Permanent Draft	Human microbial communities from the National Institute of Health, USA, HMP production phase	Human posterior fornix microbial communities from NIH, USA - visit 1, subject 160502038	Baylor College of Medicine, J. Craig Venter Institute (JCVI), Washington University in St. Louis	Host-associated	Human	Reproductive system	Vagina	posterior fornix	Human microbial communities from the National Institute of Health, USA, HMP production phase	Yes	Metagenome Analysis	Ga0029846	Metagenome Analysis	Gp0053049	Gs0063646	2011-04-29	NIH	No	Yes	48479	2011-04-29	Primary	kliolios@lbl.gov	Konstantinos Liolios	ipagani@lbl.gov; nmikhailova@lbl.gov	Ionna Pagani; Natalia Mikhailova	No	Host-associated	Human	Vagina	Reproductive system	USA: Maryland: Natonal Institute of Health	Metagenome	Human	Female	Homo sapiens	National Institutes of Health, USA	USA	39.0043	-77.1012	160502038	PRJNA48479	SAMN00038738	Human posterior fornix microbial communities from NIH, USA - visit 1, subject 160502038	Urogenital tract	Posterior fornix	Complete
7000000530	Metagenome	Permanent Draft	Human microbial communities from the National Institute of Health, USA, HMP production phase	Human buccal mucosa microbial communities from NIH, USA - visit 1, subject 765560005	Baylor College of Medicine, J. Craig Venter Institute (JCVI), Washington University in St. Louis	Host-associated	Human	Digestive system	Oral	buccal mucosa	Human microbial communities from the National Institute of Health, USA, HMP production phase	Yes	Metagenome Analysis	Ga0027973	Metagenome Analysis	Gp0053084	Gs0063646	2011-04-29	NIH	No	Yes	48479	2011-04-29	Primary	kliolios@lbl.gov	Konstantinos Liolios	ipagani@lbl.gov; nmikhailova@lbl.gov; nckyrpides@lbl.gov	Ionna Pagani; Natalia Mikhailova; Nikos Kyrpides	No	Host-associated	Human	Oral	Digestive system	USA: Maryland: Natonal Institute of Health	Metagenome	Human	Male	Homo sapiens	National Institutes of Health, USA	USA	39.0043	-77.1012	765560005	PRJNA48479	SAMN00040609	Human buccal mucosa microbial communities from NIH, USA - visit 1, subject 765560005	Oral	Buccal mucosa	Complete
7000000230	Metagenome	Permanent Draft	Human microbial communities from the National Institute of Health, USA, HMP production phase	Human supragingival plaque microbial communities from NIH, USA - visit 1, subject 764285508	Baylor College of Medicine, J. Craig Venter Institute (JCVI), Washington University in St. Louis	Host-associated	Human	Digestive system	Oral	Supragingival plaque	Human microbial communities from the National Institute of Health, USA, HMP production phase	Yes	Metagenome Analysis	Ga0031024	Metagenome Analysis	Gp0052748	Gs0063646	2011-04-29	NIH	No	Yes	48479	2011-04-29	Primary	kliolios@lbl.gov	Konstantinos Liolios	ipagani@lbl.gov; nmikhailova@lbl.gov; nckyrpides@lbl.gov	Ionna Pagani; Natalia Mikhailova; Nikos Kyrpides	No	Host-associated	Human	Oral	Digestive system	USA: Maryland: Natonal Institute of Health	Metagenome	Human	Male	Homo sapiens	National Institutes of Health, USA	USA	39.0043	-77.1012	764285508	PRJNA48479	SAMN00036792	Human supragingival plaque microbial communities from NIH, USA - visit 1, subject 764285508	Oral	Supragingival plaque	Complete
7000000541	Metagenome	Permanent Draft	Human microbial communities from the National Institute of Health, USA, HMP production phase	Human tongue dorsum microbial communities from NIH, USA - visit 2, subject 763982056	Baylor College of Medicine, J. Craig Venter Institute (JCVI), Washington University in St. Louis	Host-associated	Human	Digestive system	Oral	tongue dorsum	Human microbial communities from the National Institute of Health, USA, HMP production phase	Yes	Metagenome Analysis	Ga0031337	Metagenome Analysis	Gp0053099	Gs0063646	2011-04-29	NIH	No	Yes	48479	2011-04-29	Primary	kliolios@lbl.gov	Konstantinos Liolios	ipagani@lbl.gov; nmikhailova@lbl.gov; nckyrpides@lbl.gov	Ionna Pagani; Natalia Mikhailova; Nikos Kyrpides	No	Host-associated	Human	Oral	Digestive system	USA: Maryland: Natonal Institute of Health	Metagenome	Human	Male	Homo sapiens	National Institutes of Health, USA	USA	39.0043	-77.1012	763982056	PRJNA48479	SAMN00064495	Human tongue dorsum microbial communities from NIH, USA - visit 2, subject 763982056	Oral	Tongue dorsum	Complete
7000000037	Metagenome	Permanent Draft	Human microbial communities from the National Institute of Health, USA, HMP production phase	Human anterior nares microbial communities from NIH, USA - visit 2 of subject 764325968	Baylor College of Medicine, J. Craig Venter Institute (JCVI), Washington University in St. Louis	Host-associated	Human	Respiratory system	Nasopharyngeal	anterior nares	Human microbial communities from the National Institute of Health, USA, HMP production phase	Yes	Metagenome Analysis	Ga0027528	Metagenome Analysis	Gp0052501	Gs0063646	2011-04-29	NIH	No	Yes	48479	2011-04-29	Primary	kliolios@lbl.gov	Konstantinos Liolios	ipagani@lbl.gov; NNIvanova@lbl.gov	Ionna Pagani; Natalia Ivanova	No	Host-associated	Human	Nasopharyngeal	Respiratory system	USA: Maryland: Natonal Institute of Health	Metagenome	Human	Male	Homo sapiens	National Institutes of Health, USA	USA	39.0043	-77.1012	764325968	PRJNA48479	SAMN00064635	Human anterior nares microbial communities from NIH, USA - visit 2 of subject 764325968	Airways	Nares	Complete
7000000235	Metagenome	Permanent Draft	Human microbial communities from the National Institute of Health, USA, HMP production phase	Human anterior nares microbial communities from NIH, USA - visit 1, subject 763496533	Baylor College of Medicine, J. Craig Venter Institute (JCVI), Washington University in St. Louis	Host-associated	Human	Respiratory system	Nasopharyngeal	anterior nares	Human microbial communities from the National Institute of Health, USA, HMP production phase	Yes	Metagenome Analysis	Ga0027460	Metagenome Analysis	Gp0052753	Gs0063646	2011-04-29	NIH	No	Yes	48479	2011-04-29	Primary	kliolios@lbl.gov	Konstantinos Liolios	ipagani@lbl.gov; nmikhailova@lbl.gov	Ionna Pagani; Natalia Mikhailova	No	Host-associated	Human	Nasopharyngeal	Respiratory system	USA: Maryland: Natonal Institute of Health	Metagenome	Human	Male	Homo sapiens	National Institutes of Health, USA	USA	39.0043	-77.1012	763496533	PRJNA48479	SAMN00035174	Human anterior nares microbial communities from NIH, USA - visit 1, subject 763496533	Airways	Nares	Complete
7000000176	Metagenome	Permanent Draft	Human microbial communities from the National Institute of Health, USA, HMP production phase	Human supragingival plaque microbial communities from NIH, USA - visit 1, subject 764649650	Baylor College of Medicine, J. Craig Venter Institute (JCVI), Washington University in St. Louis	Host-associated	Human	Digestive system	Oral	Supragingival plaque	Human microbial communities from the National Institute of Health, USA, HMP production phase	Yes	Metagenome Analysis	Ga0031033	Metagenome Analysis	Gp0052681	Gs0063646	2011-04-29	NIH	No	Yes	48479	2011-04-29	Primary	kliolios@lbl.gov	Konstantinos Liolios	ipagani@lbl.gov; nmikhailova@lbl.gov; nckyrpides@lbl.gov	Ionna Pagani; Natalia Mikhailova; Nikos Kyrpides	No	Host-associated	Human	Oral	Digestive system	USA: Maryland: Natonal Institute of Health	Metagenome	Human	Female	Homo sapiens	National Institutes of Health, USA	USA	39.0043	-77.1012	764649650	PRJNA48479	SAMN00037418	Human supragingival plaque microbial communities from NIH, USA - visit 1, subject 764649650	Oral	Supragingival plaque	Complete
7000000597	Metagenome	Permanent Draft	Human microbial communities from the National Institute of Health, USA, HMP production phase	Human buccal mucosa microbial communities from NIH, USA - visit 2, subject 763961826	Baylor College of Medicine, J. Craig Venter Institute (JCVI), Washington University in St. Louis	Host-associated	Human	Digestive system	Oral	buccal mucosa	Human microbial communities from the National Institute of Health, USA, HMP production phase	Yes	Metagenome Analysis	Ga0027968	Metagenome Analysis	Gp0053169	Gs0063646	2011-04-29	NIH	No	Yes	48479	2011-04-29	Primary	kliolios@lbl.gov	Konstantinos Liolios	ipagani@lbl.gov; nmikhailova@lbl.gov; nckyrpides@lbl.gov	Ionna Pagani; Natalia Mikhailova; Nikos Kyrpides	No	Host-associated	Human	Oral	Digestive system	USA: Maryland: Natonal Institute of Health	Metagenome	Human	Male	Homo sapiens	National Institutes of Health, USA	USA	39.0043	-77.1012	763961826	PRJNA48479	SAMN00040242	Human buccal mucosa microbial communities from NIH, USA - visit 2, subject 763961826	Oral	Buccal mucosa	Complete
7000000200	Metagenome	Permanent Draft	Human microbial communities from the National Institute of Health, USA, HMP production phase	Human stool microbial communities from NIH, USA - visit 2, subject 158802708	Baylor College of Medicine, J. Craig Venter Institute (JCVI), Washington University in St. Louis	Host-associated	Human	Digestive system	Large intestine	Fecal	Human microbial communities from the National Institute of Health, USA, HMP production phase	Yes	Metagenome Analysis	Ga0030552	Metagenome Analysis	Gp0052711	Gs0063646	2011-04-29	NIH	No	Yes	48479	2011-04-29	Primary	kliolios@lbl.gov	Konstantinos Liolios	ipagani@lbl.gov; nmikhailova@lbl.gov	Ionna Pagani; Natalia Mikhailova	No	Host-associated	Human	Large intestine	Digestive system	USA: Maryland: Natonal Institute of Health	Metagenome	Human	Male	Homo sapiens	National Institutes of Health, USA	USA	39.0043	-77.1012	158802708	PRJNA48479	SAMN00044744	Human stool microbial communities from NIH, USA - visit 2, subject 158802708	Gastrointestinal tract		Complete
7000000672	Metagenome	Permanent Draft	Human microbial communities from the National Institute of Health, USA, HMP production phase	Human buccal mucosa microbial communities from NIH, USA - visit 1, subject 638754422	Baylor College of Medicine, J. Craig Venter Institute (JCVI), Washington University in St. Louis	Host-associated	Human	Digestive system	Oral	buccal mucosa	Human microbial communities from the National Institute of Health, USA, HMP production phase	Yes	Metagenome Analysis	Ga0027987	Metagenome Analysis	Gp0053248	Gs0063646	2011-04-29	NIH	No	Yes	48479	2011-04-29	Primary	kliolios@lbl.gov	Konstantinos Liolios	ipagani@lbl.gov; nmikhailova@lbl.gov; nckyrpides@lbl.gov	Ionna Pagani; Natalia Mikhailova; Nikos Kyrpides	No	Host-associated	Human	Oral	Digestive system	National Institutes of Health, USA	Metagenome	Human	Female	Homo sapiens	National Institutes of Health, USA	USA			638754422	PRJNA48479	SAMN00043363	Human buccal mucosa microbial communities from NIH, USA - visit 1, subject 638754422	Oral	Buccal mucosa	Complete
7000000518	Metagenome	Permanent Draft	Human microbial communities from the National Institute of Health, USA, HMP production phase	Human supragingival plaque microbial communities from NIH, USA - visit 2, subject 159611913	Baylor College of Medicine, J. Craig Venter Institute (JCVI), Washington University in St. Louis	Host-associated	Human	Digestive system	Oral	Supragingival plaque	Human microbial communities from the National Institute of Health, USA, HMP production phase	Yes	Metagenome Analysis	Ga0031091	Metagenome Analysis	Gp0053071	Gs0063646	2011-04-29	NIH	No	Yes	48479	2011-04-29	Primary	kliolios@lbl.gov	Konstantinos Liolios	ipagani@lbl.gov; nmikhailova@lbl.gov; nckyrpides@lbl.gov	Ionna Pagani; Natalia Mikhailova; Nikos Kyrpides	No	Host-associated	Human	Oral	Digestive system	USA: Maryland: Natonal Institute of Health	Metagenome	Human	Male	Homo sapiens	National Institutes of Health, USA	USA	39.0043	-77.1012	159611913	PRJNA48479	SAMN00045867	Human supragingival plaque microbial communities from NIH, USA - visit 2, subject 159611913	Oral	Supragingival plaque	Complete
7000000692	Metagenome	Permanent Draft	Human microbial communities from the National Institute of Health, USA, HMP production phase	Human supragingival plaque microbial communities from NIH, USA - visit 1, subject 160643649	Baylor College of Medicine, J. Craig Venter Institute (JCVI), Washington University in St. Louis	Host-associated	Human	Digestive system	Oral	Supragingival plaque	Human microbial communities from the National Institute of Health, USA, HMP production phase	Yes	Metagenome Analysis	Ga0031067	Metagenome Analysis	Gp0053269	Gs0063646	2011-04-29	NIH	No	Yes	48479	2011-04-29	Primary	kliolios@lbl.gov	Konstantinos Liolios	ipagani@lbl.gov; nmikhailova@lbl.gov; nckyrpides@lbl.gov	Ionna Pagani; Natalia Mikhailova; Nikos Kyrpides	No	Host-associated	Human	Oral	Digestive system	National Institutes of Health, USA	Metagenome	Human	Female	Homo sapiens	National Institutes of Health, USA	USA			160643649	PRJNA48479	SAMN00041198	Human supragingival plaque microbial communities from NIH, USA - visit 1, subject 160643649	Oral	Supragingival plaque	Complete
7000000700	Metagenome	Permanent Draft	Human microbial communities from the National Institute of Health, USA, HMP production phase	Human buccal mucosa microbial communities from NIH, USA - visit 1, subject 158944319	Baylor College of Medicine, J. Craig Venter Institute (JCVI), Washington University in St. Louis	Host-associated	Human	Digestive system	Oral	buccal mucosa	Human microbial communities from the National Institute of Health, USA, HMP production phase	Yes	Metagenome Analysis	Ga0027921	Metagenome Analysis	Gp0053285	Gs0063646	2011-04-29	NIH	No	Yes	48479	2011-04-29	Primary	kliolios@lbl.gov	Konstantinos Liolios	ipagani@lbl.gov; nmikhailova@lbl.gov; nckyrpides@lbl.gov	Ionna Pagani; Natalia Mikhailova; Nikos Kyrpides	No	Host-associated	Human	Oral	Digestive system	National Institutes of Health, USA	Metagenome	Human	Female	Homo sapiens	National Institutes of Health, USA	USA			158944319	PRJNA48479	SAMN00032747	Human buccal mucosa microbial communities from NIH, USA - visit 1, subject 158944319	Oral	Buccal mucosa	Complete
7000000465	Metagenome	Permanent Draft	Human microbial communities from the National Institute of Health, USA, HMP production phase	Human tongue dorsum microbial communities from NIH, USA - visit 1, subject 763901136 replicate 2	Baylor College of Medicine, J. Craig Venter Institute (JCVI), Washington University in St. Louis	Host-associated	Human	Digestive system	Oral	tongue dorsum	Human microbial communities from the National Institute of Health, USA, HMP production phase	Yes	Metagenome Analysis	Ga0031244	Metagenome Analysis	Gp0053016	Gs0063646	2011-04-29	NIH	No	Yes	48479	2011-04-29	Primary	kliolios@lbl.gov	Konstantinos Liolios	ipagani@lbl.gov; nmikhailova@lbl.gov; nckyrpides@lbl.gov	Ionna Pagani; Natalia Mikhailova; Nikos Kyrpides	No	Host-associated	Human	Oral	Digestive system	USA: Maryland: Natonal Institute of Health	Metagenome	Human	Female	Homo sapiens	National Institutes of Health, USA	USA	39.0043	-77.1012	763901136	PRJNA48479	SAMN00036256	Human tongue dorsum microbial communities from NIH, USA - visit 1, subject 763901136 replicate 2	Oral	Tongue dorsum	Complete
7000000565	Metagenome	Permanent Draft	Human microbial communities from the National Institute of Health, USA, HMP production phase	Human tongue dorsum microbial communities from NIH, USA - visit 1, subject 338793263	Baylor College of Medicine, J. Craig Venter Institute (JCVI), Washington University in St. Louis	Host-associated	Human	Digestive system	Oral	tongue dorsum	Human microbial communities from the National Institute of Health, USA, HMP production phase	Yes	Metagenome Analysis	Ga0031336	Metagenome Analysis	Gp0053130	Gs0063646	2011-04-29	NIH	No	Yes	48479	2011-04-29	Primary	kliolios@lbl.gov	Konstantinos Liolios	ipagani@lbl.gov; nmikhailova@lbl.gov; nckyrpides@lbl.gov	Ionna Pagani; Natalia Mikhailova; Nikos Kyrpides	No	Host-associated	Human	Oral	Digestive system	USA: Maryland: Natonal Institute of Health	Metagenome	Human	Female	Homo sapiens	National Institutes of Health, USA	USA	39.0043	-77.1012	338793263	PRJNA48479	SAMN00072236	Human tongue dorsum microbial communities from NIH, USA - visit 1, subject 338793263	Oral	Tongue dorsum	Complete
7000000188	Metagenome	Permanent Draft	Human microbial communities from the National Institute of Health, USA, HMP production phase	Human stool microbial communities from NIH, USA - visit 1, subject 675950834	Baylor College of Medicine, J. Craig Venter Institute (JCVI), Washington University in St. Louis	Host-associated	Human	Digestive system	Large intestine	Fecal	Human microbial communities from the National Institute of Health, USA, HMP production phase	Yes	Metagenome Analysis	Ga0030582	Metagenome Analysis	Gp0052693	Gs0063646	2011-04-29	NIH	No	Yes	48479	2011-04-29	Primary	kliolios@lbl.gov	Konstantinos Liolios	ipagani@lbl.gov; nmikhailova@lbl.gov; snayfach@lbl.gov	Ionna Pagani; Natalia Mikhailova; Stephen Nayfach	No	Host-associated	Human	Large intestine	Digestive system	USA: Maryland: Natonal Institute of Health	Metagenome	Human	Female	Homo sapiens	National Institutes of Health, USA	USA	39.0043	-77.1012	675950834	PRJNA48479	SAMN00073407	Human stool microbial communities from NIH, USA - visit 1, subject 675950834	Gastrointestinal tract		Complete
7000000438	Metagenome	Permanent Draft	Human microbial communities from the National Institute of Health, USA, HMP production phase	Human buccal mucosa microbial communities from NIH, USA - visit 1, subject 763496533	Baylor College of Medicine, J. Craig Venter Institute (JCVI), Washington University in St. Louis	Host-associated	Human	Digestive system	Oral	buccal mucosa	Human microbial communities from the National Institute of Health, USA, HMP production phase	Yes	Metagenome Analysis	Ga0027927	Metagenome Analysis	Gp0052988	Gs0063646	2011-04-29	NIH	No	Yes	48479	2011-04-29	Primary	kliolios@lbl.gov	Konstantinos Liolios	ipagani@lbl.gov; nmikhailova@lbl.gov; nckyrpides@lbl.gov	Ionna Pagani; Natalia Mikhailova; Nikos Kyrpides	No	Host-associated	Human	Oral	Digestive system	USA: Maryland: Natonal Institute of Health	Metagenome	Human	Male	Homo sapiens	National Institutes of Health, USA	USA	39.0043	-77.1012	763496533	PRJNA48479	SAMN00035163	Human buccal mucosa microbial communities from NIH, USA - visit 1, subject 763496533	Oral	Buccal mucosa	Complete
7000000345	Metagenome	Permanent Draft	Human microbial communities from the National Institute of Health, USA, HMP production phase	Human buccal mucosa microbial communities from NIH, USA - visit 1, subject 764305738 replicate 2	Baylor College of Medicine, J. Craig Venter Institute (JCVI), Washington University in St. Louis	Host-associated	Human	Digestive system	Oral	buccal mucosa	Human microbial communities from the National Institute of Health, USA, HMP production phase	Yes	Metagenome Analysis	Ga0027944	Metagenome Analysis	Gp0052883	Gs0063646	2011-04-29	NIH	No	Yes	48479	2011-04-29	Primary	kliolios@lbl.gov	Konstantinos Liolios	ipagani@lbl.gov; nmikhailova@lbl.gov; nckyrpides@lbl.gov	Ionna Pagani; Natalia Mikhailova; Nikos Kyrpides	No	Host-associated	Human	Oral	Digestive system	USA: Maryland: Natonal Institute of Health	Metagenome	Human	Male	Homo sapiens	National Institutes of Health, USA	USA	39.0043	-77.1012	764305738	PRJNA48479	SAMN00037139	Human buccal mucosa microbial communities from NIH, USA - visit 1, subject 764305738 replicate 2	Oral	Buccal mucosa	Complete
7000000272	Metagenome	Permanent Draft	Human microbial communities from the National Institute of Health, USA, HMP production phase	Human stool microbial communities from NIH, USA - visit 1, subject 764649650	Baylor College of Medicine, J. Craig Venter Institute (JCVI), Washington University in St. Louis	Host-associated	Human	Digestive system	Large intestine	Fecal	Human microbial communities from the National Institute of Health, USA, HMP production phase	Yes	Metagenome Analysis	Ga0030499	Metagenome Analysis	Gp0052790	Gs0063646	2011-04-29	NIH	No	Yes	48479	2011-04-29	Primary	kliolios@lbl.gov	Konstantinos Liolios	ipagani@lbl.gov; nmikhailova@lbl.gov; snayfach@lbl.gov	Ionna Pagani; Natalia Mikhailova; Stephen Nayfach	No	Host-associated	Human	Large intestine	Digestive system	USA: Maryland: Natonal Institute of Health	Metagenome	Human	Female	Homo sapiens	National Institutes of Health, USA	USA	39.0043	-77.1012	764649650	PRJNA48479	SAMN00037421	Human stool microbial communities from NIH, USA - visit 1, subject 764649650	Gastrointestinal tract		Complete
7000000587	Metagenome	Permanent Draft	Human microbial communities from the National Institute of Health, USA, HMP production phase	Human stool microbial communities from NIH, USA - visit 2, subject 159369152	Baylor College of Medicine, J. Craig Venter Institute (JCVI), Washington University in St. Louis	Host-associated	Human	Digestive system	Large intestine	Fecal	Human microbial communities from the National Institute of Health, USA, HMP production phase	Yes	Metagenome Analysis	Ga0030556	Metagenome Analysis	Gp0053152	Gs0063646	2011-04-29	NIH	No	Yes	48479	2011-04-29	Primary	kliolios@lbl.gov	Konstantinos Liolios	ipagani@lbl.gov; nmikhailova@lbl.gov; snayfach@lbl.gov	Ionna Pagani; Natalia Mikhailova; Stephen Nayfach	No	Host-associated	Human	Large intestine	Digestive system	USA: Maryland: Natonal Institute of Health	Metagenome	Human	Male	Homo sapiens	National Institutes of Health, USA	USA	39.0043	-77.1012	159369152	PRJNA48479	SAMN00045189	Human stool microbial communities from NIH, USA - visit 2, subject 159369152	Gastrointestinal tract		Complete
7000000372	Metagenome	Permanent Draft	Human microbial communities from the National Institute of Health, USA, HMP production phase	Human stool microbial communities from NIH, USA - visit 1, subject 404239096	Baylor College of Medicine, J. Craig Venter Institute (JCVI), Washington University in St. Louis	Host-associated	Human	Digestive system	Large intestine	Fecal	Human microbial communities from the National Institute of Health, USA, HMP production phase	Yes	Metagenome Analysis	Ga0030535	Metagenome Analysis	Gp0052916	Gs0063646	2011-04-29	NIH	No	Yes	48479	2011-04-29	Primary	kliolios@lbl.gov	Konstantinos Liolios	ipagani@lbl.gov; nmikhailova@lbl.gov	Ionna Pagani; Natalia Mikhailova	No	Host-associated	Human	Large intestine	Digestive system	USA: Maryland: Natonal Institute of Health	Metagenome	Human	Male	Homo sapiens	National Institutes of Health, USA	USA	39.0043	-77.1012	404239096	PRJNA48479	SAMN00065722	Human stool microbial communities from NIH, USA - visit 1, subject 404239096	Gastrointestinal tract		Complete
7000000286	Metagenome	Permanent Draft	Human microbial communities from the National Institute of Health, USA, HMP production phase	Human tongue dorsum microbial communities from NIH, USA - visit 2, subject 159510762	Baylor College of Medicine, J. Craig Venter Institute (JCVI), Washington University in St. Louis	Host-associated	Human	Digestive system	Oral	tongue dorsum	Human microbial communities from the National Institute of Health, USA, HMP production phase	Yes	Metagenome Analysis	Ga0031312	Metagenome Analysis	Gp0052809	Gs0063646	2011-04-29	NIH	No	Yes	48479	2011-04-29	Primary	kliolios@lbl.gov	Konstantinos Liolios	ipagani@lbl.gov; NNIvanova@lbl.gov; nckyrpides@lbl.gov	Ionna Pagani; Natalia Ivanova; Nikos Kyrpides	No	Host-associated	Human	Oral	Digestive system	USA: Maryland: Natonal Institute of Health	Metagenome	Human	Male	Homo sapiens	National Institutes of Health, USA	USA	39.0043	-77.1012	159510762	PRJNA48479	SAMN00045299	Human tongue dorsum microbial communities from NIH, USA - visit 2, subject 159510762	Oral	Tongue dorsum	Complete
7000000407	Metagenome	Permanent Draft	Human microbial communities from the National Institute of Health, USA, HMP production phase	Human stool microbial communities from NIH, USA - visit 1, subject 765034022	Baylor College of Medicine, J. Craig Venter Institute (JCVI), Washington University in St. Louis	Host-associated	Human	Digestive system	Large intestine	Fecal	Human microbial communities from the National Institute of Health, USA, HMP production phase	Yes	Metagenome Analysis	Ga0030526	Metagenome Analysis	Gp0052952	Gs0063646	2011-04-29	NIH	No	Yes	48479	2011-04-29	Primary	kliolios@lbl.gov	Konstantinos Liolios	ipagani@lbl.gov; nmikhailova@lbl.gov	Ionna Pagani; Natalia Mikhailova	No	Host-associated	Human	Large intestine	Digestive system	USA: Maryland: Natonal Institute of Health	Metagenome	Human	Female	Homo sapiens	National Institutes of Health, USA	USA	39.0043	-77.1012	765034022	PRJNA48479	SAMN00040485	Human stool microbial communities from NIH, USA - visit 1, subject 765034022	Gastrointestinal tract		Complete
7000000297	Metagenome	Permanent Draft	Human microbial communities from the National Institute of Health, USA, HMP production phase	Human stool microbial communities from NIH, USA - visit 2, subject 764325968	Baylor College of Medicine, J. Craig Venter Institute (JCVI), Washington University in St. Louis	Host-associated	Human	Digestive system	Large intestine	Fecal	Human microbial communities from the National Institute of Health, USA, HMP production phase	Yes	Metagenome Analysis	Ga0030574	Metagenome Analysis	Gp0052820	Gs0063646	2011-04-29	NIH	No	Yes	48479	2011-04-29	Primary	kliolios@lbl.gov	Konstantinos Liolios	ipagani@lbl.gov; nmikhailova@lbl.gov	Ionna Pagani; Natalia Mikhailova	No	Host-associated	Human	Large intestine	Digestive system	USA: Maryland: Natonal Institute of Health	Metagenome	Human	Male	Homo sapiens	National Institutes of Health, USA	USA	39.0043	-77.1012	764325968	PRJNA48479	SAMN00076268	Human stool microbial communities from NIH, USA - visit 2, subject 764325968	Gastrointestinal tract		Complete
7000000662	Metagenome	Permanent Draft	Human microbial communities from the National Institute of Health, USA, HMP production phase	Human anterior nares microbial communities from NIH, USA - visit 1, subject 765074482	Baylor College of Medicine, J. Craig Venter Institute (JCVI), Washington University in St. Louis	Host-associated	Human	Respiratory system	Nasopharyngeal	anterior nares	Human microbial communities from the National Institute of Health, USA, HMP production phase	Yes	Metagenome Analysis	Ga0027476	Metagenome Analysis	Gp0053238	Gs0063646	2011-04-29	NIH	No	Yes	48479	2011-04-29	Primary	kliolios@lbl.gov	Konstantinos Liolios	ipagani@lbl.gov; nmikhailova@lbl.gov	Ionna Pagani; Natalia Mikhailova	No	Host-associated	Human	Nasopharyngeal	Respiratory system	National Institutes of Health, USA	Metagenome	Human	Male	Homo sapiens	National Institutes of Health, USA	USA			765074482	PRJNA48479	SAMN00037510	Human anterior nares microbial communities from NIH, USA - visit 1, subject 765074482	Airways	Nares	Complete
7000000361	Metagenome	Permanent Draft	Human microbial communities from the National Institute of Health, USA, HMP production phase	Human anterior nares microbial communities from NIH, USA - visit 1, subject 823052294	Baylor College of Medicine, J. Craig Venter Institute (JCVI), Washington University in St. Louis	Host-associated	Human	Respiratory system	Nasopharyngeal	anterior nares	Human microbial communities from the National Institute of Health, USA, HMP production phase	Yes	Metagenome Analysis	Ga0027533	Metagenome Analysis	Gp0052905	Gs0063646	2011-04-29	NIH	No	Yes	48479	2011-04-29	Primary	kliolios@lbl.gov	Konstantinos Liolios	ipagani@lbl.gov; nmikhailova@lbl.gov	Ionna Pagani; Natalia Mikhailova	No	Host-associated	Human	Nasopharyngeal	Respiratory system	USA: Maryland: Natonal Institute of Health	Metagenome	Human	Male	Homo sapiens	National Institutes of Health, USA	USA	39.0043	-77.1012	823052294	PRJNA48479	SAMN00066353	Human anterior nares microbial communities from NIH, USA - visit 1, subject 823052294	Airways	Nares	Complete
7000000128	Metagenome	Permanent Draft	Human microbial communities from the National Institute of Health, USA, HMP production phase	Human tongue dorsum microbial communities from NIH, USA - visit 1, subject 675950834	Baylor College of Medicine, J. Craig Venter Institute (JCVI), Washington University in St. Louis	Host-associated	Human	Digestive system	Oral	tongue dorsum	Human microbial communities from the National Institute of Health, USA, HMP production phase	Yes	Metagenome Analysis	Ga0031334	Metagenome Analysis	Gp0052612	Gs0063646	2011-04-29	NIH	No	Yes	48479	2011-04-29	Primary	kliolios@lbl.gov	Konstantinos Liolios	ipagani@lbl.gov; nmikhailova@lbl.gov; nckyrpides@lbl.gov	Ionna Pagani; Natalia Mikhailova; Nikos Kyrpides	No	Host-associated	Human	Oral	Digestive system	USA: Maryland: Natonal Institute of Health	Metagenome	Human	Female	Homo sapiens	National Institutes of Health, USA	USA	39.0043	-77.1012	675950834	PRJNA48479	SAMN00070253	Human tongue dorsum microbial communities from NIH, USA - visit 1, subject 675950834	Oral	Tongue dorsum	Complete
7000000076	Metagenome	Permanent Draft	Human microbial communities from the National Institute of Health, USA, HMP production phase	Human buccal mucosa microbial communities from NIH, USA - visit 1, subject 823052294	Baylor College of Medicine, J. Craig Venter Institute (JCVI), Washington University in St. Louis	Host-associated	Human	Digestive system	Oral	buccal mucosa	Human microbial communities from the National Institute of Health, USA, HMP production phase	Yes	Metagenome Analysis	Ga0028014	Metagenome Analysis	Gp0052548	Gs0063646	2011-04-29	NIH	No	Yes	48479	2011-04-29	Primary	kliolios@lbl.gov	Konstantinos Liolios	ipagani@lbl.gov; nckyrpides@lbl.gov; NNIvanova@lbl.gov	Ionna Pagani; Nikos Kyrpides; Natalia Ivanova	No	Host-associated	Human	Oral	Digestive system	USA: Maryland: Natonal Institute of Health	Metagenome	Human	Male	Homo sapiens	National Institutes of Health, USA	USA	39.0043	-77.1012	823052294	PRJNA48479	SAMN00068728	Human buccal mucosa microbial communities from NIH, USA - visit 1, subject 823052294	Oral	Buccal mucosa	Complete
7000000670	Metagenome	Permanent Draft	Human microbial communities from the National Institute of Health, USA, HMP production phase	Human supragingival plaque microbial communities from NIH, USA - visit 1, subject 160158126	Baylor College of Medicine, J. Craig Venter Institute (JCVI), Washington University in St. Louis	Host-associated	Human	Digestive system	Oral	Supragingival plaque	Human microbial communities from the National Institute of Health, USA, HMP production phase	Yes	Metagenome Analysis	Ga0031047	Metagenome Analysis	Gp0053246	Gs0063646	2011-04-29	NIH	No	Yes	48479	2011-04-29	Primary	kliolios@lbl.gov	Konstantinos Liolios	ipagani@lbl.gov; nmikhailova@lbl.gov; nckyrpides@lbl.gov	Ionna Pagani; Natalia Mikhailova; Nikos Kyrpides	No	Host-associated	Human	Oral	Digestive system	National Institutes of Health, USA	Metagenome	Human	Male	Homo sapiens	National Institutes of Health, USA	USA			160158126	PRJNA48479	SAMN00039375	Human supragingival plaque microbial communities from NIH, USA - visit 1, subject 160158126	Oral	Supragingival plaque	Complete
7000000048	Metagenome	Permanent Draft	Human microbial communities from the National Institute of Health, USA, HMP production phase	Human supragingival plaque microbial communities from NIH, USA - visit number 1 of subject 675950834	Baylor College of Medicine, J. Craig Venter Institute (JCVI), Washington University in St. Louis	Host-associated	Human	Digestive system	Oral	Supragingival plaque	Human microbial communities from the National Institute of Health, USA, HMP production phase	Yes	Metagenome Analysis	Ga0031103	Metagenome Analysis	Gp0052513	Gs0063646	2011-04-29	NIH	No	Yes	48479	2011-04-29	Primary	kliolios@lbl.gov	Konstantinos Liolios	ipagani@lbl.gov; NNIvanova@lbl.gov; nckyrpides@lbl.gov	Ionna Pagani; Natalia Ivanova; Nikos Kyrpides	No	Host-associated	Human	Oral	Digestive system	USA: Maryland: Natonal Institute of Health	Metagenome	Human	Female	Homo sapiens	National Institutes of Health, USA	USA	39.0043	-77.1012	675950834	PRJNA48479	SAMN00075410	Human supragingival plaque microbial communities from NIH, USA - visit number 1 of subject 675950834	Oral	Supragingival plaque	Complete
7000000344	Metagenome	Permanent Draft	Human microbial communities from the National Institute of Health, USA, HMP production phase	Human buccal mucosa microbial communities from NIH, USA - visit 2, subject 686765762	Baylor College of Medicine, J. Craig Venter Institute (JCVI), Washington University in St. Louis	Host-associated	Human	Digestive system	Oral	buccal mucosa	Human microbial communities from the National Institute of Health, USA, HMP production phase	Yes	Metagenome Analysis	Ga0028028	Metagenome Analysis	Gp0052882	Gs0063646	2011-04-29	NIH	No	Yes	48479	2011-04-29	Primary	kliolios@lbl.gov	Konstantinos Liolios	ipagani@lbl.gov; nmikhailova@lbl.gov; nckyrpides@lbl.gov	Ionna Pagani; Natalia Mikhailova; Nikos Kyrpides	No	Host-associated	Human	Oral	Digestive system	USA: Maryland: Natonal Institute of Health	Metagenome	Human	Male	Homo sapiens	National Institutes of Health, USA	USA	39.0043	-77.1012	686765762	PRJNA48479	SAMN00084157	Human buccal mucosa microbial communities from NIH, USA - visit 2, subject 686765762	Oral	Buccal mucosa	Complete
7000000323	Metagenome	Permanent Draft	Human microbial communities from the National Institute of Health, USA, HMP production phase	Human buccal mucosa microbial communities from NIH, USA - visit 2, subject 159490532	Baylor College of Medicine, J. Craig Venter Institute (JCVI), Washington University in St. Louis	Host-associated	Human	Digestive system	Oral	buccal mucosa	Human microbial communities from the National Institute of Health, USA, HMP production phase	Yes	Metagenome Analysis	Ga0028005	Metagenome Analysis	Gp0052851	Gs0063646	2011-04-29	NIH	No	Yes	48479	2011-04-29	Primary	kliolios@lbl.gov	Konstantinos Liolios	ipagani@lbl.gov; nmikhailova@lbl.gov; nckyrpides@lbl.gov	Ionna Pagani; Natalia Mikhailova; Nikos Kyrpides	No	Host-associated	Human	Oral	Digestive system	USA: Maryland: Natonal Institute of Health	Metagenome	Human	Male	Homo sapiens	National Institutes of Health, USA	USA	39.0043	-77.1012	159490532	PRJNA48479	SAMN00066695	Human buccal mucosa microbial communities from NIH, USA - visit 2, subject 159490532	Oral	Buccal mucosa	Complete
7000000528	Metagenome	Permanent Draft	Human microbial communities from the National Institute of Health, USA, HMP production phase	Human saliva microbial communities from NIH, USA - visit 2, subject 763496533	Baylor College of Medicine, J. Craig Venter Institute (JCVI), Washington University in St. Louis	Host-associated	Human	Digestive system	Oral	Saliva	Human microbial communities from the National Institute of Health, USA, HMP production phase	Yes	Metagenome Analysis	Ga0030211	Metagenome Analysis	Gp0053082	Gs0063646	2011-04-29	NIH	No	Yes	48479	2011-04-29	Primary	kliolios@lbl.gov	Konstantinos Liolios	ipagani@lbl.gov; nmikhailova@lbl.gov; nckyrpides@lbl.gov	Ionna Pagani; Natalia Mikhailova; Nikos Kyrpides	No	Host-associated	Human	Oral	Digestive system	USA: Maryland: Natonal Institute of Health	Metagenome	Human	Male	Homo sapiens	National Institutes of Health, USA	USA	39.0043	-77.1012	763496533	PRJNA48479	SAMN00040338	Human saliva microbial communities from NIH, USA - visit 2, subject 763496533	Oral		Complete
7000000185	Metagenome	Permanent Draft	Human microbial communities from the National Institute of Health, USA, HMP production phase	Human tongue dorsum microbial communities from NIH, USA - visit 1, subject 159551223	Baylor College of Medicine, J. Craig Venter Institute (JCVI), Washington University in St. Louis	Host-associated	Human	Digestive system	Oral	tongue dorsum	Human microbial communities from the National Institute of Health, USA, HMP production phase	Yes	Metagenome Analysis	Ga0031267	Metagenome Analysis	Gp0052690	Gs0063646	2011-04-29	NIH	No	Yes	48479	2011-04-29	Primary	kliolios@lbl.gov	Konstantinos Liolios	ipagani@lbl.gov; nmikhailova@lbl.gov; nckyrpides@lbl.gov	Ionna Pagani; Natalia Mikhailova; Nikos Kyrpides	No	Host-associated	Human	Oral	Digestive system	USA: Maryland: Natonal Institute of Health	Metagenome	Human	Male	Homo sapiens	National Institutes of Health, USA	USA	39.0043	-77.1012	159551223	PRJNA48479	SAMN00038338	Human tongue dorsum microbial communities from NIH, USA - visit 1, subject 159551223	Oral	Tongue dorsum	Complete
7000000169	Metagenome	Permanent Draft	Human microbial communities from the National Institute of Health, USA, HMP production phase	Human anterior nares microbial communities from NIH, USA - visit 1, subject 159672603	Baylor College of Medicine, J. Craig Venter Institute (JCVI), Washington University in St. Louis	Host-associated	Human	Respiratory system	Nasopharyngeal	anterior nares	Human microbial communities from the National Institute of Health, USA, HMP production phase	Yes	Metagenome Analysis	Ga0027477	Metagenome Analysis	Gp0052670	Gs0063646	2011-04-29	NIH	No	Yes	48479	2011-04-29	Primary	kliolios@lbl.gov	Konstantinos Liolios	ipagani@lbl.gov; nmikhailova@lbl.gov	Ionna Pagani; Natalia Mikhailova	No	Host-associated	Human	Nasopharyngeal	Respiratory system	USA: Maryland: Natonal Institute of Health	Metagenome	Human	Male	Homo sapiens	National Institutes of Health, USA	USA	39.0043	-77.1012	159672603	PRJNA48479	SAMN00037652	Human anterior nares microbial communities from NIH, USA - visit 1, subject 159672603	Airways	Nares	Complete
7000000075	Metagenome	Permanent Draft	Human microbial communities from the National Institute of Health, USA, HMP production phase	Human stool microbial communities from NIH, USA - visit 1, subject 764508039	Baylor College of Medicine, J. Craig Venter Institute (JCVI), Washington University in St. Louis	Host-associated	Human	Digestive system	Large intestine	Fecal	Human microbial communities from the National Institute of Health, USA, HMP production phase	Yes	Metagenome Analysis	Ga0030497	Metagenome Analysis	Gp0052547	Gs0063646	2011-04-29	NIH	No	Yes	48479	2011-04-29	Primary	kliolios@lbl.gov	Konstantinos Liolios	ipagani@lbl.gov; NNIvanova@lbl.gov	Ionna Pagani; Natalia Ivanova	No	Host-associated	Human	Large intestine	Digestive system	USA: Maryland: Natonal Institute of Health	Metagenome	Human	Male	Homo sapiens	National Institutes of Health, USA	USA	39.0043	-77.1012	764508039	PRJNA48479	SAMN00037274	Human stool microbial communities from NIH, USA - visit 1, subject 764508039	Gastrointestinal tract		Complete
7000000358	Metagenome	Permanent Draft	Human microbial communities from the National Institute of Health, USA, HMP production phase	Human supragingival plaque microbial communities from NIH, USA - visit 1, subject 764447348	Baylor College of Medicine, J. Craig Venter Institute (JCVI), Washington University in St. Louis	Host-associated	Human	Digestive system	Oral	Supragingival plaque	Human microbial communities from the National Institute of Health, USA, HMP production phase	Yes	Metagenome Analysis	Ga0031030	Metagenome Analysis	Gp0052902	Gs0063646	2011-04-29	NIH	No	Yes	48479	2011-04-29	Primary	kliolios@lbl.gov	Konstantinos Liolios	ipagani@lbl.gov; nmikhailova@lbl.gov; nckyrpides@lbl.gov	Ionna Pagani; Natalia Mikhailova; Nikos Kyrpides	No	Host-associated	Human	Oral	Digestive system	USA: Maryland: Natonal Institute of Health	Metagenome	Human	Male	Homo sapiens	National Institutes of Health, USA	USA	39.0043	-77.1012	764447348	PRJNA48479	SAMN00037207	Human supragingival plaque microbial communities from NIH, USA - visit 1, subject 764447348	Oral	Supragingival plaque	Complete
7000000501	Metagenome	Permanent Draft	Human microbial communities from the National Institute of Health, USA, HMP production phase	Human supragingival plaque microbial communities from NIH, USA - visit 2, subject 764487809	Baylor College of Medicine, J. Craig Venter Institute (JCVI), Washington University in St. Louis	Host-associated	Human	Digestive system	Oral	Supragingival plaque	Human microbial communities from the National Institute of Health, USA, HMP production phase	Yes	Metagenome Analysis	Ga0031100	Metagenome Analysis	Gp0053053	Gs0063646	2011-04-29	NIH	No	Yes	48479	2011-04-29	Primary	kliolios@lbl.gov	Konstantinos Liolios	ipagani@lbl.gov; nmikhailova@lbl.gov; nckyrpides@lbl.gov	Ionna Pagani; Natalia Mikhailova; Nikos Kyrpides	No	Host-associated	Human	Oral	Digestive system	USA: Maryland: Natonal Institute of Health	Metagenome	Human	Male	Homo sapiens	National Institutes of Health, USA	USA	39.0043	-77.1012	764487809	PRJNA48479	SAMN00067274	Human supragingival plaque microbial communities from NIH, USA - visit 2, subject 764487809	Oral	Supragingival plaque	Complete
7000000547	Metagenome	Permanent Draft	Human microbial communities from the National Institute of Health, USA, HMP production phase	Human posterior fornix microbial communities from NIH, USA - visit 2, subject 764062976	Baylor College of Medicine, J. Craig Venter Institute (JCVI), Washington University in St. Louis	Host-associated	Human	Reproductive system	Vagina	posterior fornix	Human microbial communities from the National Institute of Health, USA, HMP production phase	Yes	Metagenome Analysis	Ga0029881	Metagenome Analysis	Gp0053105	Gs0063646	2011-04-29	NIH	No	Yes	48479	2011-04-29	Primary	kliolios@lbl.gov	Konstantinos Liolios	ipagani@lbl.gov; nmikhailova@lbl.gov	Ionna Pagani; Natalia Mikhailova	No	Host-associated	Human	Vagina	Reproductive system	USA: Maryland: Natonal Institute of Health	Metagenome	Human	Female	Homo sapiens	National Institutes of Health, USA	USA	39.0043	-77.1012	764062976	PRJNA48479	SAMN00081544	Human posterior fornix microbial communities from NIH, USA - visit 2, subject 764062976	Urogenital tract	Posterior fornix	Complete
7000000213	Metagenome	Permanent Draft	Human microbial communities from the National Institute of Health, USA, HMP production phase	Human stool microbial communities from NIH, USA - visit 1, subject 159247771	Baylor College of Medicine, J. Craig Venter Institute (JCVI), Washington University in St. Louis	Host-associated	Human	Digestive system	Large intestine	Fecal	Human microbial communities from the National Institute of Health, USA, HMP production phase	Yes	Metagenome Analysis	Ga0030468	Metagenome Analysis	Gp0052725	Gs0063646	2011-04-29	NIH	No	Yes	48479	2011-04-29	Primary	kliolios@lbl.gov	Konstantinos Liolios	ipagani@lbl.gov; nmikhailova@lbl.gov; snayfach@lbl.gov	Ionna Pagani; Natalia Mikhailova; Stephen Nayfach	No	Host-associated	Human	Large intestine	Digestive system	USA: Maryland: Natonal Institute of Health	Metagenome	Human	Female	Homo sapiens	National Institutes of Health, USA	USA	39.0043	-77.1012	159247771	PRJNA48479	SAMN00032842	Human stool microbial communities from NIH, USA - visit 1, subject 159247771	Gastrointestinal tract		Complete
7000000310	Metagenome	Permanent Draft	Human microbial communities from the National Institute of Health, USA, HMP production phase	Human buccal mucosa microbial communities from NIH, USA - visit 1, subject 763961826	Baylor College of Medicine, J. Craig Venter Institute (JCVI), Washington University in St. Louis	Host-associated	Human	Digestive system	Oral	buccal mucosa	Human microbial communities from the National Institute of Health, USA, HMP production phase	Yes	Metagenome Analysis	Ga0027931	Metagenome Analysis	Gp0052836	Gs0063646	2011-04-29	NIH	No	Yes	48479	2011-04-29	Primary	kliolios@lbl.gov	Konstantinos Liolios	ipagani@lbl.gov; nmikhailova@lbl.gov; nckyrpides@lbl.gov	Ionna Pagani; Natalia Mikhailova; Nikos Kyrpides	No	Host-associated	Human	Oral	Digestive system	USA: Maryland: Natonal Institute of Health	Metagenome	Human	Male	Homo sapiens	National Institutes of Health, USA	USA	39.0043	-77.1012	763961826	PRJNA48479	SAMN00035904	Human buccal mucosa microbial communities from NIH, USA - visit 1, subject 763961826	Oral	Buccal mucosa	Complete
7000000399	Metagenome	Permanent Draft	Human microbial communities from the National Institute of Health, USA, HMP production phase	Human posterior fornix microbial communities from NIH, USA - visit 1, subject 159247771	Baylor College of Medicine, J. Craig Venter Institute (JCVI), Washington University in St. Louis	Host-associated	Human	Reproductive system	Vagina	posterior fornix	Human microbial communities from the National Institute of Health, USA, HMP production phase	Yes	Metagenome Analysis	Ga0029844	Metagenome Analysis	Gp0052944	Gs0063646	2011-04-29	NIH	No	Yes	48479	2011-04-29	Primary	kliolios@lbl.gov	Konstantinos Liolios	ipagani@lbl.gov; nmikhailova@lbl.gov	Ionna Pagani; Natalia Mikhailova	No	Host-associated	Human	Vagina	Reproductive system	USA: Maryland: Natonal Institute of Health	Metagenome	Human	Female	Homo sapiens	National Institutes of Health, USA	USA	39.0043	-77.1012	159247771	PRJNA48479	SAMN00033021	Human posterior fornix microbial communities from NIH, USA - visit 1, subject 159247771	Urogenital tract	Posterior fornix	Complete
7000000647	Metagenome	Permanent Draft	Human microbial communities from the National Institute of Health, USA, HMP production phase	Human tongue dorsum microbial communities from NIH, USA - visit 1, subject 160400887	Baylor College of Medicine, J. Craig Venter Institute (JCVI), Washington University in St. Louis	Host-associated	Human	Digestive system	Oral	tongue dorsum	Human microbial communities from the National Institute of Health, USA, HMP production phase	Yes	Metagenome Analysis	Ga0031296	Metagenome Analysis	Gp0053223	Gs0063646	2011-04-29	NIH	No	Yes	48479	2011-04-29	Primary	kliolios@lbl.gov	Konstantinos Liolios	ipagani@lbl.gov; nmikhailova@lbl.gov; nckyrpides@lbl.gov	Ionna Pagani; Natalia Mikhailova; Nikos Kyrpides	No	Host-associated	Human	Oral	Digestive system	National Institutes of Health, USA	Metagenome	Human	Male	Homo sapiens	National Institutes of Health, USA	USA			160400887	PRJNA48479	SAMN00041438	Human tongue dorsum microbial communities from NIH, USA - visit 1, subject 160400887	Oral	Tongue dorsum	Complete
7000000275	Metagenome	Permanent Draft	Human microbial communities from the National Institute of Health, USA, HMP production phase	Human buccal mucosa microbial communities from NIH, USA - visit 2, subject 764811490	Baylor College of Medicine, J. Craig Venter Institute (JCVI), Washington University in St. Louis	Host-associated	Human	Digestive system	Oral	buccal mucosa	Human microbial communities from the National Institute of Health, USA, HMP production phase	Yes	Metagenome Analysis	Ga0028019	Metagenome Analysis	Gp0052793	Gs0063646	2011-04-29	NIH	No	Yes	48479	2011-04-29	Primary	kliolios@lbl.gov	Konstantinos Liolios	ipagani@lbl.gov; nckyrpides@lbl.gov; NNIvanova@lbl.gov	Ionna Pagani; Nikos Kyrpides; Natalia Ivanova	No	Host-associated	Human	Oral	Digestive system	USA: Maryland: Natonal Institute of Health	Metagenome	Human	Female	Homo sapiens	National Institutes of Health, USA	USA	39.0043	-77.1012	764811490	PRJNA48479	SAMN00072883	Human buccal mucosa microbial communities from NIH, USA - visit 2, subject 764811490	Oral	Buccal mucosa	Complete
7000000251	Metagenome	Permanent Draft	Human microbial communities from the National Institute of Health, USA, HMP production phase	Human anterior nares microbial communities from NIH, USA - visit 2, subject 158479027	Baylor College of Medicine, J. Craig Venter Institute (JCVI), Washington University in St. Louis	Host-associated	Human	Respiratory system	Nasopharyngeal	anterior nares	Human microbial communities from the National Institute of Health, USA, HMP production phase	Yes	Metagenome Analysis	Ga0027514	Metagenome Analysis	Gp0052769	Gs0063646	2011-04-29	NIH	No	Yes	48479	2011-04-29	Primary	kliolios@lbl.gov	Konstantinos Liolios	ipagani@lbl.gov; nmikhailova@lbl.gov	Ionna Pagani; Natalia Mikhailova	No	Host-associated	Human	Nasopharyngeal	Respiratory system	USA: Maryland: Natonal Institute of Health	Metagenome	Human	Male	Homo sapiens	National Institutes of Health, USA	USA	39.0043	-77.1012	158479027	PRJNA48479	SAMN00042701	Human anterior nares microbial communities from NIH, USA - visit 2, subject 158479027	Airways	Nares	Complete
7000000369	Metagenome	Permanent Draft	Human microbial communities from the National Institute of Health, USA, HMP production phase	Human supragingival plaque microbial communities from NIH, USA - visit 2, subject 764811490	Baylor College of Medicine, J. Craig Venter Institute (JCVI), Washington University in St. Louis	Host-associated	Human	Digestive system	Oral	Supragingival plaque	Human microbial communities from the National Institute of Health, USA, HMP production phase	Yes	Metagenome Analysis	Ga0031109	Metagenome Analysis	Gp0052913	Gs0063646	2011-04-29	NIH	No	Yes	48479	2011-04-29	Primary	kliolios@lbl.gov	Konstantinos Liolios	ipagani@lbl.gov; nmikhailova@lbl.gov; nckyrpides@lbl.gov	Ionna Pagani; Natalia Mikhailova; Nikos Kyrpides	No	Host-associated	Human	Oral	Digestive system	USA: Maryland: Natonal Institute of Health	Metagenome	Human	Female	Homo sapiens	National Institutes of Health, USA	USA	39.0043	-77.1012	764811490	PRJNA48479	SAMN00067109	Human supragingival plaque microbial communities from NIH, USA - visit 2, subject 764811490	Oral	Supragingival plaque	Complete
7000000394	Metagenome	Permanent Draft	Human microbial communities from the National Institute of Health, USA, HMP production phase	Human tongue dorsum microbial communities from NIH, USA - visit 1, subject 765620695	Baylor College of Medicine, J. Craig Venter Institute (JCVI), Washington University in St. Louis	Host-associated	Human	Digestive system	Oral	tongue dorsum	Human microbial communities from the National Institute of Health, USA, HMP production phase	Yes	Metagenome Analysis	Ga0031287	Metagenome Analysis	Gp0052939	Gs0063646	2011-04-29	NIH	No	Yes	48479	2011-04-29	Primary	kliolios@lbl.gov	Konstantinos Liolios	ipagani@lbl.gov; nmikhailova@lbl.gov; nckyrpides@lbl.gov	Ionna Pagani; Natalia Mikhailova; Nikos Kyrpides	No	Host-associated	Human	Oral	Digestive system	USA: Maryland: Natonal Institute of Health	Metagenome	Human	Female	Homo sapiens	National Institutes of Health, USA	USA	39.0043	-77.1012	765620695	PRJNA48479	SAMN00040825	Human tongue dorsum microbial communities from NIH, USA - visit 1, subject 765620695	Oral	Tongue dorsum	Complete
7000000473	Metagenome	Permanent Draft	Human microbial communities from the National Institute of Health, USA, HMP production phase	Human anterior nares microbial communities from NIH, USA - visit number 3 of subject 159510762	Baylor College of Medicine, J. Craig Venter Institute (JCVI), Washington University in St. Louis	Host-associated	Human	Respiratory system	Nasopharyngeal	anterior nares	Human microbial communities from the National Institute of Health, USA, HMP production phase	Yes	Metagenome Analysis	Ga0027539	Metagenome Analysis	Gp0053024	Gs0063646	2011-04-29	NIH	No	Yes	48479	2011-04-29	Primary	kliolios@lbl.gov	Konstantinos Liolios	ipagani@lbl.gov; nmikhailova@lbl.gov	Ionna Pagani; Natalia Mikhailova	No	Host-associated	Human	Nasopharyngeal	Respiratory system	USA: Maryland: Natonal Institute of Health	Metagenome	Human	Male	Homo sapiens	National Institutes of Health, USA	USA	39.0043	-77.1012	159510762	PRJNA48479	SAMN00082059	Human anterior nares microbial communities from NIH, USA - visit number 3 of subject 159510762	Airways	Nares	Complete
7000000303	Metagenome	Permanent Draft	Human microbial communities from the National Institute of Health, USA, HMP production phase	Human posterior fornix microbial communities from NIH, USA - visit 1, subject 763577454	Baylor College of Medicine, J. Craig Venter Institute (JCVI), Washington University in St. Louis	Host-associated	Human	Reproductive system	Vagina	posterior fornix	Human microbial communities from the National Institute of Health, USA, HMP production phase	Yes	Metagenome Analysis	Ga0029832	Metagenome Analysis	Gp0052829	Gs0063646	2011-04-29	NIH	No	Yes	48479	2011-04-29	Primary	kliolios@lbl.gov	Konstantinos Liolios	ipagani@lbl.gov; NNIvanova@lbl.gov	Ionna Pagani; Natalia Ivanova	No	Host-associated	Human	Vagina	Reproductive system	USA: Maryland: Natonal Institute of Health	Metagenome	Human	Female	Homo sapiens	National Institutes of Health, USA	USA	39.0043	-77.1012	763577454	PRJNA48479	SAMN00035712	Human posterior fornix microbial communities from NIH, USA - visit 1, subject 763577454	Urogenital tract	Posterior fornix	Complete
7000000496	Metagenome	Permanent Draft	Human microbial communities from the National Institute of Health, USA, HMP production phase	Human tongue dorsum microbial communities from NIH, USA - visit 2, subject 160158126	Baylor College of Medicine, J. Craig Venter Institute (JCVI), Washington University in St. Louis	Host-associated	Human	Digestive system	Oral	tongue dorsum	Human microbial communities from the National Institute of Health, USA, HMP production phase	Yes	Metagenome Analysis	Ga0031322	Metagenome Analysis	Gp0053048	Gs0063646	2011-04-29	NIH	No	Yes	48479	2011-04-29	Primary	kliolios@lbl.gov	Konstantinos Liolios	nmikhailova@lbl.gov; ipagani@lbl.gov; nckyrpides@lbl.gov	Natalia Mikhailova; Ionna Pagani; Nikos Kyrpides	No	Host-associated	Human	Oral	Digestive system	USA: Maryland: Natonal Institute of Health	Metagenome	Human	Male	Homo sapiens	National Institutes of Health, USA	USA	39.0043	-77.1012	160158126	PRJNA48479	SAMN00077701	Human tongue dorsum microbial communities from NIH, USA - visit 2, subject 160158126	Oral	Tongue dorsum	Complete
7000000538	Metagenome	Permanent Draft	Human microbial communities from the National Institute of Health, USA, HMP production phase	Human stool microbial communities from NIH, USA - visit 2, subject 159510762	Baylor College of Medicine, J. Craig Venter Institute (JCVI), Washington University in St. Louis	Host-associated	Human	Digestive system	Large intestine	Fecal	Human microbial communities from the National Institute of Health, USA, HMP production phase	Yes	Metagenome Analysis	Ga0030558	Metagenome Analysis	Gp0053096	Gs0063646	2011-04-29	NIH	No	Yes	48479	2011-04-29	Primary	kliolios@lbl.gov	Konstantinos Liolios	ipagani@lbl.gov; nmikhailova@lbl.gov	Ionna Pagani; Natalia Mikhailova	No	Host-associated	Human	Large intestine	Digestive system	USA: Maryland: Natonal Institute of Health	Metagenome	Human	Male	Homo sapiens	National Institutes of Health, USA	USA	39.0043	-77.1012	159510762	PRJNA48479	SAMN00045293	Human stool microbial communities from NIH, USA - visit 2, subject 159510762	Gastrointestinal tract		Complete
7000000035	Metagenome	Permanent Draft	Human microbial communities from the National Institute of Health, USA, HMP production phase	Human anterior nares microbial communities from NIH, USA - visit 2 of subject 763961826 replicate 2	Baylor College of Medicine, J. Craig Venter Institute (JCVI), Washington University in St. Louis	Host-associated	Human	Respiratory system	Nasopharyngeal	anterior nares	Human microbial communities from the National Institute of Health, USA, HMP production phase	Yes	Metagenome Analysis	Ga0027495	Metagenome Analysis	Gp0052499	Gs0063646	2011-04-29	NIH	No	Yes	48479	2011-04-29	Primary	kliolios@lbl.gov	Konstantinos Liolios	ipagani@lbl.gov; NNIvanova@lbl.gov	Ionna Pagani; Natalia Ivanova	No	Host-associated	Human	Nasopharyngeal	Respiratory system	USA: Maryland: Natonal Institute of Health	Metagenome	Human	Male	Homo sapiens	National Institutes of Health, USA	USA	39.0043	-77.1012	763961826	PRJNA48479	SAMN00040237	Human anterior nares microbial communities from NIH, USA - visit 2 of subject 763961826 replicate 2	Airways	Nares	Complete
7000000442	Metagenome	Permanent Draft	Human microbial communities from the National Institute of Health, USA, HMP production phase	Human tongue dorsum microbial communities from NIH, USA - visit 2, subject 765094712	Baylor College of Medicine, J. Craig Venter Institute (JCVI), Washington University in St. Louis	Host-associated	Human	Digestive system	Oral	tongue dorsum	Human microbial communities from the National Institute of Health, USA, HMP production phase	Yes	Metagenome Analysis	Ga0031325	Metagenome Analysis	Gp0052992	Gs0063646	2011-04-29	NIH	No	Yes	48479	2011-04-29	Primary	kliolios@lbl.gov	Konstantinos Liolios	nmikhailova@lbl.gov; ipagani@lbl.gov; nckyrpides@lbl.gov	Natalia Mikhailova; Ionna Pagani; Nikos Kyrpides	No	Host-associated	Human	Oral	Digestive system	USA: Maryland: Natonal Institute of Health	Metagenome	Human	Male	Homo sapiens	National Institutes of Health, USA	USA	39.0043	-77.1012	765094712	PRJNA48479	SAMN00071800	Human tongue dorsum microbial communities from NIH, USA - visit 2, subject 765094712	Oral	Tongue dorsum	Complete
7000000049	Metagenome	Permanent Draft	Human microbial communities from the National Institute of Health, USA, HMP production phase	Human retroauricular crease microbial communities from NIH, USA - visit 1, subject 159591683 replicate 1	Baylor College of Medicine, J. Craig Venter Institute (JCVI), Washington University in St. Louis	Host-associated	Human	Skin	retroauricular crease	Unclassified	Human microbial communities from the National Institute of Health, USA, HMP production phase	Yes	Metagenome Analysis	Ga0030065	Metagenome Analysis	Gp0052514	Gs0063646	2011-04-29	NIH	No	Yes	48479	2011-04-29	Primary	kliolios@lbl.gov	Konstantinos Liolios	ipagani@lbl.gov; NNIvanova@lbl.gov	Ionna Pagani; Natalia Ivanova	No	Host-associated	Human	retroauricular crease	Skin	USA: Maryland: Natonal Institute of Health	Metagenome	Human	Male	Homo sapiens	National Institutes of Health, USA	USA	39.0043	-77.1012	159591683	PRJNA48479	SAMN00034476	Human retroauricular crease microbial communities from NIH, USA - visit 1, subject 159591683 replicate 1	Skin	Retroauricular crease	Complete
7000000119	Metagenome	Permanent Draft	Human microbial communities from the National Institute of Health, USA, HMP production phase	Human supragingival plaque microbial communities from NIH, USA - visit 2, subject 159369152	Baylor College of Medicine, J. Craig Venter Institute (JCVI), Washington University in St. Louis	Host-associated	Human	Digestive system	Oral	Supragingival plaque	Human microbial communities from the National Institute of Health, USA, HMP production phase	Yes	Metagenome Analysis	Ga0031082	Metagenome Analysis	Gp0052603	Gs0063646	2011-04-29	NIH	No	Yes	48479	2011-04-29	Primary	kliolios@lbl.gov	Konstantinos Liolios	ipagani@lbl.gov; nmikhailova@lbl.gov; nckyrpides@lbl.gov	Ionna Pagani; Natalia Mikhailova; Nikos Kyrpides	No	Host-associated	Human	Oral	Digestive system	USA: Maryland: Natonal Institute of Health	Metagenome	Human	Male	Homo sapiens	National Institutes of Health, USA	USA	39.0043	-77.1012	159369152	PRJNA48479	SAMN00045182	Human supragingival plaque microbial communities from NIH, USA - visit 2, subject 159369152	Oral	Supragingival plaque	Complete
7000000084	Metagenome	Permanent Draft	Human microbial communities from the National Institute of Health, USA, HMP production phase	Human supragingival plaque microbial communities from NIH, USA - visit 2, subject 158256496	Baylor College of Medicine, J. Craig Venter Institute (JCVI), Washington University in St. Louis	Host-associated	Human	Digestive system	Oral	Supragingival plaque	Human microbial communities from the National Institute of Health, USA, HMP production phase	Yes	Metagenome Analysis	Ga0031072	Metagenome Analysis	Gp0052560	Gs0063646	2011-04-29	NIH	No	Yes	48479	2011-04-29	Primary	kliolios@lbl.gov	Konstantinos Liolios	ipagani@lbl.gov; nckyrpides@lbl.gov; NNIvanova@lbl.gov	Ionna Pagani; Nikos Kyrpides; Natalia Ivanova	No	Host-associated	Human	Oral	Digestive system	USA: Maryland: Natonal Institute of Health	Metagenome	Human	Female	Homo sapiens	National Institutes of Health, USA	USA	39.0043	-77.1012	158256496	PRJNA48479	SAMN00043178	Human supragingival plaque microbial communities from NIH, USA - visit 2, subject 158256496	Oral	Supragingival plaque	Complete
7000000267	Metagenome	Permanent Draft	Human microbial communities from the National Institute of Health, USA, HMP production phase	Human buccal mucosa microbial communities from NIH, USA - visit 1, subject 159611913	Baylor College of Medicine, J. Craig Venter Institute (JCVI), Washington University in St. Louis	Host-associated	Human	Digestive system	Oral	buccal mucosa	Human microbial communities from the National Institute of Health, USA, HMP production phase	Yes	Metagenome Analysis	Ga0027955	Metagenome Analysis	Gp0052785	Gs0063646	2011-04-29	NIH	No	Yes	48479	2011-04-29	Primary	kliolios@lbl.gov	Konstantinos Liolios	ipagani@lbl.gov; nmikhailova@lbl.gov; nckyrpides@lbl.gov	Ionna Pagani; Natalia Mikhailova; Nikos Kyrpides	No	Host-associated	Human	Oral	Digestive system	USA: Maryland: Natonal Institute of Health	Metagenome	Human	Male	Homo sapiens	National Institutes of Health, USA	USA	39.0043	-77.1012	159611913	PRJNA48479	SAMN00038298	Human buccal mucosa microbial communities from NIH, USA - visit 1, subject 159611913	Oral	Buccal mucosa	Complete
7000000211	Metagenome	Permanent Draft	Human microbial communities from the National Institute of Health, USA, HMP production phase	Human buccal mucosa microbial communities from NIH, USA - visit 2, subject 159247771	Baylor College of Medicine, J. Craig Venter Institute (JCVI), Washington University in St. Louis	Host-associated	Human	Digestive system	Oral	buccal mucosa	Human microbial communities from the National Institute of Health, USA, HMP production phase	Yes	Metagenome Analysis	Ga0027996	Metagenome Analysis	Gp0052723	Gs0063646	2011-04-29	NIH	No	Yes	48479	2011-04-29	Primary	kliolios@lbl.gov	Konstantinos Liolios	ipagani@lbl.gov; nmikhailova@lbl.gov; nckyrpides@lbl.gov	Ionna Pagani; Natalia Mikhailova; Nikos Kyrpides	No	Host-associated	Human	Oral	Digestive system	USA: Maryland: Natonal Institute of Health	Metagenome	Human	Female	Homo sapiens	National Institutes of Health, USA	USA	39.0043	-77.1012	159247771	PRJNA48479	SAMN00045235	Human buccal mucosa microbial communities from NIH, USA - visit 2, subject 159247771	Oral	Buccal mucosa	Complete
7000000144	Metagenome	Permanent Draft	Human microbial communities from the National Institute of Health, USA, HMP production phase	Human tongue dorsum microbial communities from NIH, USA - visit 2, subject 246515023	Baylor College of Medicine, J. Craig Venter Institute (JCVI), Washington University in St. Louis	Host-associated	Human	Digestive system	Oral	tongue dorsum	Human microbial communities from the National Institute of Health, USA, HMP production phase	Yes	Metagenome Analysis	Ga0031345	Metagenome Analysis	Gp0052640	Gs0063646	2011-04-29	NIH	No	Yes	48479	2011-04-29	Primary	kliolios@lbl.gov	Konstantinos Liolios	ipagani@lbl.gov; nmikhailova@lbl.gov; nckyrpides@lbl.gov	Ionna Pagani; Natalia Mikhailova; Nikos Kyrpides	No	Host-associated	Human	Oral	Digestive system	USA: Maryland: Natonal Institute of Health	Metagenome	Human	Female	Homo sapiens	National Institutes of Health, USA	USA	39.0043	-77.1012	246515023	PRJNA48479	SAMN00065724	Human tongue dorsum microbial communities from NIH, USA - visit 2, subject 246515023	Oral	Tongue dorsum	Complete
7000000542	Metagenome	Permanent Draft	Human microbial communities from the National Institute of Health, USA, HMP production phase	Human anterior nares microbial communities from NIH, USA - visit 1, subject 158742018	Baylor College of Medicine, J. Craig Venter Institute (JCVI), Washington University in St. Louis	Host-associated	Human	Respiratory system	Nasopharyngeal	anterior nares	Human microbial communities from the National Institute of Health, USA, HMP production phase	Yes	Metagenome Analysis	Ga0027454	Metagenome Analysis	Gp0053100	Gs0063646	2011-04-29	NIH	No	Yes	48479	2011-04-29	Primary	kliolios@lbl.gov	Konstantinos Liolios	ipagani@lbl.gov; nmikhailova@lbl.gov	Ionna Pagani; Natalia Mikhailova	No	Host-associated	Human	Nasopharyngeal	Respiratory system	USA: Maryland: Natonal Institute of Health	Metagenome	Human	Female	Homo sapiens	National Institutes of Health, USA	USA	39.0043	-77.1012	158742018	PRJNA48479	SAMN00032700	Human anterior nares microbial communities from NIH, USA - visit 1, subject 158742018	Airways	Nares	Complete
7000000237	Metagenome	Permanent Draft	Human microbial communities from the National Institute of Health, USA, HMP production phase	Human tongue dorsum microbial communities from NIH, USA - visit 1, subject 764285508	Baylor College of Medicine, J. Craig Venter Institute (JCVI), Washington University in St. Louis	Host-associated	Human	Digestive system	Oral	tongue dorsum	Human microbial communities from the National Institute of Health, USA, HMP production phase	Yes	Metagenome Analysis	Ga0031250	Metagenome Analysis	Gp0052755	Gs0063646	2011-04-29	NIH	No	Yes	48479	2011-04-29	Primary	kliolios@lbl.gov	Konstantinos Liolios	ipagani@lbl.gov; nmikhailova@lbl.gov; nckyrpides@lbl.gov	Ionna Pagani; Natalia Mikhailova; Nikos Kyrpides	No	Host-associated	Human	Oral	Digestive system	USA: Maryland: Natonal Institute of Health	Metagenome	Human	Male	Homo sapiens	National Institutes of Health, USA	USA	39.0043	-77.1012	764285508	PRJNA48479	SAMN00036755	Human tongue dorsum microbial communities from NIH, USA - visit 1, subject 764285508	Oral	Tongue dorsum	Complete
7000000598	Metagenome	Permanent Draft	Human microbial communities from the National Institute of Health, USA, HMP production phase	Human supragingival plaque microbial communities from NIH, USA - visit 2, subject 159207311	Baylor College of Medicine, J. Craig Venter Institute (JCVI), Washington University in St. Louis	Host-associated	Human	Digestive system	Oral	Supragingival plaque	Human microbial communities from the National Institute of Health, USA, HMP production phase	Yes	Metagenome Analysis	Ga0031085	Metagenome Analysis	Gp0053170	Gs0063646	2011-04-29	NIH	No	Yes	48479	2011-04-29	Primary	kliolios@lbl.gov	Konstantinos Liolios	ipagani@lbl.gov; nmikhailova@lbl.gov; nckyrpides@lbl.gov	Ionna Pagani; Natalia Mikhailova; Nikos Kyrpides	No	Host-associated	Human	Oral	Digestive system	USA: Maryland: Natonal Institute of Health	Metagenome	Human	Male	Homo sapiens	National Institutes of Health, USA	USA	39.0043	-77.1012	159207311	PRJNA48479	SAMN00045362	Human supragingival plaque microbial communities from NIH, USA - visit 2, subject 159207311	Oral	Supragingival plaque	Complete
7000000331	Metagenome	Permanent Draft	Human microbial communities from the National Institute of Health, USA, HMP production phase	Human supragingival plaque microbial communities from NIH, USA - visit 1, subject 159571453	Baylor College of Medicine, J. Craig Venter Institute (JCVI), Washington University in St. Louis	Host-associated	Human	Digestive system	Oral	Supragingival plaque	Human microbial communities from the National Institute of Health, USA, HMP production phase	Yes	Metagenome Analysis	Ga0031010	Metagenome Analysis	Gp0052869	Gs0063646	2011-04-29	NIH	No	Yes	48479	2011-04-29	Primary	kliolios@lbl.gov	Konstantinos Liolios	ipagani@lbl.gov; nmikhailova@lbl.gov; nckyrpides@lbl.gov	Ionna Pagani; Natalia Mikhailova; Nikos Kyrpides	No	Host-associated	Human	Oral	Digestive system	USA: Maryland: Natonal Institute of Health	Metagenome	Human	Male	Homo sapiens	National Institutes of Health, USA	USA	39.0043	-77.1012	159571453	PRJNA48479	SAMN00035054	Human supragingival plaque microbial communities from NIH, USA - visit 1, subject 159571453	Oral	Supragingival plaque	Complete
7000000391	Metagenome	Permanent Draft	Human microbial communities from the National Institute of Health, USA, HMP production phase	Human buccal mucosa microbial communities from NIH, USA - visit 1, subject 160380657	Baylor College of Medicine, J. Craig Venter Institute (JCVI), Washington University in St. Louis	Host-associated	Human	Digestive system	Oral	buccal mucosa	Human microbial communities from the National Institute of Health, USA, HMP production phase	Yes	Metagenome Analysis	Ga0027962	Metagenome Analysis	Gp0052936	Gs0063646	2011-04-29	NIH	No	Yes	48479	2011-04-29	Primary	kliolios@lbl.gov	Konstantinos Liolios	ipagani@lbl.gov; nmikhailova@lbl.gov; nckyrpides@lbl.gov	Ionna Pagani; Natalia Mikhailova; Nikos Kyrpides	No	Host-associated	Human	Oral	Digestive system	USA: Maryland: Natonal Institute of Health	Metagenome	Human	Male	Homo sapiens	National Institutes of Health, USA	USA	39.0043	-77.1012	160380657	PRJNA48479	SAMN00039547	Human buccal mucosa microbial communities from NIH, USA - visit 1, subject 160380657	Oral	Buccal mucosa	Complete
7000000654	Metagenome	Permanent Draft	Human microbial communities from the National Institute of Health, USA, HMP production phase	Human supragingival plaque microbial communities from NIH, USA - visit 1, subject 764305738	Baylor College of Medicine, J. Craig Venter Institute (JCVI), Washington University in St. Louis	Host-associated	Human	Digestive system	Oral	Supragingival plaque	Human microbial communities from the National Institute of Health, USA, HMP production phase	Yes	Metagenome Analysis	Ga0031028	Metagenome Analysis	Gp0053230	Gs0063646	2011-04-29	NIH	No	Yes	48479	2011-04-29	Primary	kliolios@lbl.gov	Konstantinos Liolios	ipagani@lbl.gov; nmikhailova@lbl.gov; nckyrpides@lbl.gov	Ionna Pagani; Natalia Mikhailova; Nikos Kyrpides	No	Host-associated	Human	Oral	Digestive system	National Institutes of Health, USA	Metagenome	Human	Male	Homo sapiens	National Institutes of Health, USA	USA			764305738	PRJNA48479	SAMN00037117	Human supragingival plaque microbial communities from NIH, USA - visit 1, subject 764305738	Oral	Supragingival plaque	Complete
7000000098	Metagenome	Permanent Draft	Human microbial communities from the National Institute of Health, USA, HMP production phase	Human stool microbial communities from NIH, USA - visit 2, subject 158924089	Baylor College of Medicine, J. Craig Venter Institute (JCVI), Washington University in St. Louis	Host-associated	Human	Digestive system	Large intestine	Fecal	Human microbial communities from the National Institute of Health, USA, HMP production phase	Yes	Metagenome Analysis	Ga0030550	Metagenome Analysis	Gp0052574	Gs0063646	2011-04-29	NIH	No	Yes	48479	2011-04-29	Primary	kliolios@lbl.gov	Konstantinos Liolios	ipagani@lbl.gov; nmikhailova@lbl.gov	Ionna Pagani; Natalia Mikhailova	No	Host-associated	Human	Large intestine	Digestive system	USA: Maryland: Natonal Institute of Health	Metagenome	Human	Male	Homo sapiens	National Institutes of Health, USA	USA	39.0043	-77.1012	158924089	PRJNA48479	SAMN00044394	Human stool microbial communities from NIH, USA - visit 2, subject 158924089	Gastrointestinal tract		Complete
7000000609	Metagenome	Permanent Draft	Human microbial communities from the National Institute of Health, USA, HMP production phase	Human stool microbial communities from NIH, USA - visit 2, subject 765094712	Baylor College of Medicine, J. Craig Venter Institute (JCVI), Washington University in St. Louis	Host-associated	Human	Digestive system	Large intestine	Fecal	Human microbial communities from the National Institute of Health, USA, HMP production phase	Yes	Metagenome Analysis	Ga0030571	Metagenome Analysis	Gp0053181	Gs0063646	2011-04-29	NIH	No	Yes	48479	2011-04-29	Primary	kliolios@lbl.gov	Konstantinos Liolios	ipagani@lbl.gov; nmikhailova@lbl.gov	Ionna Pagani; Natalia Mikhailova	No	Host-associated	Human	Large intestine	Digestive system	USA: Maryland: Natonal Institute of Health	Metagenome	Human	Male	Homo sapiens	National Institutes of Health, USA	USA	39.0043	-77.1012	765094712	PRJNA48479	SAMN00076528	Human stool microbial communities from NIH, USA - visit 2, subject 765094712	Gastrointestinal tract		Complete
7000000431	Metagenome	Permanent Draft	Human microbial communities from the National Institute of Health, USA, HMP production phase	Human stool microbial communities from NIH, USA - visit 1, subject 159369152	Baylor College of Medicine, J. Craig Venter Institute (JCVI), Washington University in St. Louis	Host-associated	Human	Digestive system	Large intestine	Fecal	Human microbial communities from the National Institute of Health, USA, HMP production phase	Yes	Metagenome Analysis	Ga0030466	Metagenome Analysis	Gp0052981	Gs0063646	2011-04-29	NIH	No	Yes	48479	2011-04-29	Primary	kliolios@lbl.gov	Konstantinos Liolios	ipagani@lbl.gov; nmikhailova@lbl.gov; snayfach@lbl.gov	Ionna Pagani; Natalia Mikhailova; Stephen Nayfach	No	Host-associated	Human	Large intestine	Digestive system	USA: Maryland: Natonal Institute of Health	Metagenome	Human	Male	Homo sapiens	National Institutes of Health, USA	USA	39.0043	-77.1012	159369152	PRJNA48479	SAMN00034376	Human stool microbial communities from NIH, USA - visit 1, subject 159369152	Gastrointestinal tract		Complete
7000000355	Metagenome	Permanent Draft	Human microbial communities from the National Institute of Health, USA, HMP production phase	Human posterior fornix microbial communities from NIH, USA - visit 1, subject 764649650	Baylor College of Medicine, J. Craig Venter Institute (JCVI), Washington University in St. Louis	Host-associated	Human	Reproductive system	Vagina	posterior fornix	Human microbial communities from the National Institute of Health, USA, HMP production phase	Yes	Metagenome Analysis	Ga0029840	Metagenome Analysis	Gp0052899	Gs0063646	2011-04-29	NIH	No	Yes	48479	2011-04-29	Primary	kliolios@lbl.gov	Konstantinos Liolios	ipagani@lbl.gov; nmikhailova@lbl.gov	Ionna Pagani; Natalia Mikhailova	No	Host-associated	Human	Vagina	Reproductive system	USA: Maryland: Natonal Institute of Health	Metagenome	Human	Female	Homo sapiens	National Institutes of Health, USA	USA	39.0043	-77.1012	764649650	PRJNA48479	SAMN00037409	Human posterior fornix microbial communities from NIH, USA - visit 1, subject 764649650	Urogenital tract	Posterior fornix	Complete
7000000062	Metagenome	Permanent Draft	Human microbial communities from the National Institute of Health, USA, HMP production phase	Human subgingival plaque microbial communities from NIH, USA - visit 2, subject 764042746	Baylor College of Medicine, J. Craig Venter Institute (JCVI), Washington University in St. Louis	Host-associated	Human	Digestive system	Oral	subgingival plaque	Human microbial communities from the National Institute of Health, USA, HMP production phase	Yes	Metagenome Analysis	Ga0030975	Metagenome Analysis	Gp0052534	Gs0063646	2011-04-29	NIH	No	Yes	48479	2011-04-29	Primary	kliolios@lbl.gov	Konstantinos Liolios	ipagani@lbl.gov; nckyrpides@lbl.gov; NNIvanova@lbl.gov	Ionna Pagani; Nikos Kyrpides; Natalia Ivanova	No	Host-associated	Human	Oral	Digestive system	USA: Maryland: Natonal Institute of Health	Metagenome	Human	Female	Homo sapiens	National Institutes of Health, USA	USA	39.0043	-77.1012	764042746	PRJNA48479	SAMN00082239	Human subgingival plaque microbial communities from NIH, USA - visit 2, subject 764042746	Oral	Subgingival plaque	Complete
7000000204	Metagenome	Permanent Draft	Human microbial communities from the National Institute of Health, USA, HMP production phase	Human retroauricular crease microbial communities from NIH, USA - visit 2, subject 159591683 replicate 1	Baylor College of Medicine, J. Craig Venter Institute (JCVI), Washington University in St. Louis	Host-associated	Human	Skin	retroauricular crease	Unclassified	Human microbial communities from the National Institute of Health, USA, HMP production phase	Yes	Metagenome Analysis	Ga0030083	Metagenome Analysis	Gp0052716	Gs0063646	2011-04-29	NIH	No	Yes	48479	2011-04-29	Primary	kliolios@lbl.gov	Konstantinos Liolios	ipagani@lbl.gov; nmikhailova@lbl.gov	Ionna Pagani; Natalia Mikhailova	No	Host-associated	Human	retroauricular crease	Skin	USA: Maryland: Natonal Institute of Health	Metagenome	Human	Male	Homo sapiens	National Institutes of Health, USA	USA	39.0043	-77.1012	159591683	PRJNA48479	SAMN00045816	Human retroauricular crease microbial communities from NIH, USA - visit 2, subject 159591683 replicate 1	Skin	Retroauricular crease	Complete
7000000380	Metagenome	Permanent Draft	Human microbial communities from the National Institute of Health, USA, HMP production phase	Human stool microbial communities from NIH, USA - visit 1, subject 764487809	Baylor College of Medicine, J. Craig Venter Institute (JCVI), Washington University in St. Louis	Host-associated	Human	Digestive system	Large intestine	Fecal	Human microbial communities from the National Institute of Health, USA, HMP production phase	Yes	Metagenome Analysis	Ga0030491	Metagenome Analysis	Gp0052925	Gs0063646	2011-04-29	NIH	No	Yes	48479	2011-04-29	Primary	kliolios@lbl.gov	Konstantinos Liolios	ipagani@lbl.gov; nmikhailova@lbl.gov	Ionna Pagani; Natalia Mikhailova	No	Host-associated	Human	Large intestine	Digestive system	USA: Maryland: Natonal Institute of Health	Metagenome	Human	Male	Homo sapiens	National Institutes of Health, USA	USA	39.0043	-77.1012	764487809	PRJNA48479	SAMN00036881	Human stool microbial communities from NIH, USA - visit 1, subject 764487809	Gastrointestinal tract		Complete
7000000709	Metagenome	Permanent Draft	Human microbial communities from the National Institute of Health, USA, HMP production phase	Human supragingival plaque microbial communities from NIH, USA - visit 2, subject 764892411	Baylor College of Medicine, J. Craig Venter Institute (JCVI), Washington University in St. Louis	Host-associated	Human	Digestive system	Oral	Supragingival plaque	Human microbial communities from the National Institute of Health, USA, HMP production phase	Yes	Metagenome Analysis	Ga0031061	Metagenome Analysis	Gp0053294	Gs0063646	2011-04-29	NIH	No	Yes	48479	2011-04-29	Primary	kliolios@lbl.gov	Konstantinos Liolios	ipagani@lbl.gov; nmikhailova@lbl.gov; nckyrpides@lbl.gov	Ionna Pagani; Natalia Mikhailova; Nikos Kyrpides	No	Host-associated	Human	Oral	Digestive system	National Institutes of Health, USA	Metagenome	Human	Male	Homo sapiens	National Institutes of Health, USA	USA			764892411	PRJNA48479	SAMN00041124	Human supragingival plaque microbial communities from NIH, USA - visit 2, subject 764892411	Oral	Supragingival plaque	Complete
7000000685	Metagenome	Permanent Draft	Human microbial communities from the National Institute of Health, USA, HMP production phase	Human anterior nares microbial communities from NIH, USA - visit 1, subject 765560005	Baylor College of Medicine, J. Craig Venter Institute (JCVI), Washington University in St. Louis	Host-associated	Human	Respiratory system	Nasopharyngeal	anterior nares	Human microbial communities from the National Institute of Health, USA, HMP production phase	Yes	Metagenome Analysis	Ga0027502	Metagenome Analysis	Gp0053262	Gs0063646	2011-04-29	NIH	No	Yes	48479	2011-04-29	Primary	kliolios@lbl.gov	Konstantinos Liolios	ipagani@lbl.gov; nmikhailova@lbl.gov	Ionna Pagani; Natalia Mikhailova	No	Host-associated	Human	Nasopharyngeal	Respiratory system	National Institutes of Health, USA	Metagenome	Human	Male	Homo sapiens	National Institutes of Health, USA	USA			765560005	PRJNA48479	SAMN00040604	Human anterior nares microbial communities from NIH, USA - visit 1, subject 765560005	Airways	Nares	Complete
7000000215	Metagenome	Permanent Draft	Human microbial communities from the National Institute of Health, USA, HMP production phase	Human buccal mucosa microbial communities from NIH, USA - visit 2, subject 764892411	Baylor College of Medicine, J. Craig Venter Institute (JCVI), Washington University in St. Louis	Host-associated	Human	Digestive system	Oral	buccal mucosa	Human microbial communities from the National Institute of Health, USA, HMP production phase	Yes	Metagenome Analysis	Ga0027975	Metagenome Analysis	Gp0052727	Gs0063646	2011-04-29	NIH	No	Yes	48479	2011-04-29	Primary	kliolios@lbl.gov	Konstantinos Liolios	ipagani@lbl.gov; nmikhailova@lbl.gov; nckyrpides@lbl.gov	Ionna Pagani; Natalia Mikhailova; Nikos Kyrpides	No	Host-associated	Human	Oral	Digestive system	USA: Maryland: Natonal Institute of Health	Metagenome	Human	Male	Homo sapiens	National Institutes of Health, USA	USA	39.0043	-77.1012	764892411	PRJNA48479	SAMN00041090	Human buccal mucosa microbial communities from NIH, USA - visit 2, subject 764892411	Oral	Buccal mucosa	Complete
7000000137	Metagenome	Permanent Draft	Human microbial communities from the National Institute of Health, USA, HMP production phase	Human anterior nares microbial communities from NIH, USA - visit 1, subject 763577454	Baylor College of Medicine, J. Craig Venter Institute (JCVI), Washington University in St. Louis	Host-associated	Human	Respiratory system	Nasopharyngeal	anterior nares	Human microbial communities from the National Institute of Health, USA, HMP production phase	Yes	Metagenome Analysis	Ga0027461	Metagenome Analysis	Gp0052633	Gs0063646	2011-04-29	NIH	No	Yes	48479	2011-04-29	Primary	kliolios@lbl.gov	Konstantinos Liolios	ipagani@lbl.gov; nmikhailova@lbl.gov	Ionna Pagani; Natalia Mikhailova	No	Host-associated	Human	Nasopharyngeal	Respiratory system	USA: Maryland: Natonal Institute of Health	Metagenome	Human	Female	Homo sapiens	National Institutes of Health, USA	USA	39.0043	-77.1012	763577454	PRJNA48479	SAMN00035682	Human anterior nares microbial communities from NIH, USA - visit 1, subject 763577454	Airways	Nares	Complete
7000000740	Metagenome	Permanent Draft	Human microbial communities from the National Institute of Health, USA, HMP production phase	Human stool microbial communities from NIH, USA - visit 2, subject 763840445	Baylor College of Medicine, J. Craig Venter Institute (JCVI), Washington University in St. Louis	Host-associated	Human	Digestive system	Large intestine	Fecal	Human microbial communities from the National Institute of Health, USA, HMP production phase	Yes	Metagenome Analysis	Ga0030600	Metagenome Analysis	Gp0053334	Gs0063646	2011-04-29	NIH	No	Yes	48479	2011-04-29	Primary	kliolios@lbl.gov	Konstantinos Liolios	ipagani@lbl.gov; nmikhailova@lbl.gov	Ionna Pagani; Natalia Mikhailova	No	Host-associated	Human	Large intestine	Digestive system	National Institutes of Health, USA	Metagenome	Human	Female	Homo sapiens	National Institutes of Health, USA	USA			763840445	PRJNA48479	SAMN00083300	Human stool microbial communities from NIH, USA - visit 2, subject 763840445	Gastrointestinal tract		Complete
7000000236	Metagenome	Permanent Draft	Human microbial communities from the National Institute of Health, USA, HMP production phase	Human supragingival plaque microbial communities from NIH, USA - visit 1, subject 764487809	Baylor College of Medicine, J. Craig Venter Institute (JCVI), Washington University in St. Louis	Host-associated	Human	Digestive system	Oral	Supragingival plaque	Human microbial communities from the National Institute of Health, USA, HMP production phase	Yes	Metagenome Analysis	Ga0031025	Metagenome Analysis	Gp0052754	Gs0063646	2011-04-29	NIH	No	Yes	48479	2011-04-29	Primary	kliolios@lbl.gov	Konstantinos Liolios	ipagani@lbl.gov; nmikhailova@lbl.gov; nckyrpides@lbl.gov	Ionna Pagani; Natalia Mikhailova; Nikos Kyrpides	No	Host-associated	Human	Oral	Digestive system	USA: Maryland: Natonal Institute of Health	Metagenome	Human	Male	Homo sapiens	National Institutes of Health, USA	USA	39.0043	-77.1012	764487809	PRJNA48479	SAMN00036868	Human supragingival plaque microbial communities from NIH, USA - visit 1, subject 764487809	Oral	Supragingival plaque	Complete
7000000093	Metagenome	Permanent Draft	Human microbial communities from the National Institute of Health, USA, HMP production phase	Human stool microbial communities from NIH, USA - visit 1, subject 638754422	Baylor College of Medicine, J. Craig Venter Institute (JCVI), Washington University in St. Louis	Host-associated	Human	Digestive system	Large intestine	Fecal	Human microbial communities from the National Institute of Health, USA, HMP production phase	Yes	Metagenome Analysis	Ga0030546	Metagenome Analysis	Gp0052569	Gs0063646	2011-04-29	NIH	No	Yes	48479	2011-04-29	Primary	kliolios@lbl.gov	Konstantinos Liolios	ipagani@lbl.gov; NNIvanova@lbl.gov; snayfach@lbl.gov	Ionna Pagani; Natalia Ivanova; Stephen Nayfach	No	Host-associated	Human	Large intestine	Digestive system	USA: Maryland: Natonal Institute of Health	Metagenome	Human	Female	Homo sapiens	National Institutes of Health, USA	USA	39.0043	-77.1012	638754422	PRJNA48479	SAMN00043355	Human stool microbial communities from NIH, USA - visit 1, subject 638754422	Gastrointestinal tract		Complete
7000000729	Metagenome	Permanent Draft	Human microbial communities from the National Institute of Health, USA, HMP production phase	Human retroauricular crease microbial communities from NIH, USA - visit 2, subject 765094712	Baylor College of Medicine, J. Craig Venter Institute (JCVI), Washington University in St. Louis	Host-associated	Human	Skin	retroauricular crease	Unclassified	Human microbial communities from the National Institute of Health, USA, HMP production phase	Yes	Metagenome Analysis	Ga0030087	Metagenome Analysis	Gp0053323	Gs0063646	2011-04-29	NIH	No	Yes	48479	2011-04-29	Primary	kliolios@lbl.gov	Konstantinos Liolios	ipagani@lbl.gov; nmikhailova@lbl.gov	Ionna Pagani; Natalia Mikhailova	No	Host-associated	Human	retroauricular crease	Skin	National Institutes of Health, USA	Metagenome	Human	Male	Homo sapiens	National Institutes of Health, USA	USA			765094712	PRJNA48479	SAMN00072997	Human retroauricular crease microbial communities from NIH, USA - visit 2, subject 765094712	Skin	Retroauricular crease	Complete
7000000261	Metagenome	Permanent Draft	Human microbial communities from the National Institute of Health, USA, HMP production phase	Human supragingival plaque microbial communities from NIH, USA - visit 1, subject 764508039	Baylor College of Medicine, J. Craig Venter Institute (JCVI), Washington University in St. Louis	Host-associated	Human	Digestive system	Oral	Supragingival plaque	Human microbial communities from the National Institute of Health, USA, HMP production phase	Yes	Metagenome Analysis	Ga0031031	Metagenome Analysis	Gp0052779	Gs0063646	2011-04-29	NIH	No	Yes	48479	2011-04-29	Primary	kliolios@lbl.gov	Konstantinos Liolios	ipagani@lbl.gov; NNIvanova@lbl.gov; nckyrpides@lbl.gov	Ionna Pagani; Natalia Ivanova; Nikos Kyrpides	No	Host-associated	Human	Oral	Digestive system	USA: Maryland: Natonal Institute of Health	Metagenome	Human	Male	Homo sapiens	National Institutes of Health, USA	USA	39.0043	-77.1012	764508039	PRJNA48479	SAMN00037261	Human supragingival plaque microbial communities from NIH, USA - visit 1, subject 764508039	Oral	Supragingival plaque	Complete
7000000018	Metagenome	Permanent Draft	Human microbial communities from the National Institute of Health, USA, HMP production phase	Human supragingival plaque microbial communities from NIH, USA - visit 1, subject 370425937	Baylor College of Medicine, J. Craig Venter Institute (JCVI), Washington University in St. Louis	Host-associated	Human	Digestive system	Oral	Supragingival plaque	Human microbial communities from the National Institute of Health, USA, HMP production phase	Yes	Metagenome Analysis	Ga0031076	Metagenome Analysis	Gp0052482	Gs0063646	2011-04-29	NIH	No	Yes	48479	2011-04-29	Primary	kliolios@lbl.gov	Konstantinos Liolios	ipagani@lbl.gov; nckyrpides@lbl.gov; NNIvanova@lbl.gov	Ionna Pagani; Nikos Kyrpides; Natalia Ivanova	No	Host-associated	Human	Oral	Digestive system	USA: Maryland: Natonal Institute of Health	Metagenome	Human	Female	Homo sapiens	National Institutes of Health, USA	USA	39.0043	-77.1012	370425937	PRJNA48479	SAMN00043943	Human supragingival plaque microbial communities from NIH, USA - visit 1, subject 370425937	Oral	Supragingival plaque	Complete
7000000007	Metagenome	Permanent Draft	Human microbial communities from the National Institute of Health, USA, HMP production phase	Human supragingival plaque microbial communities from NIH, USA - visit 1, subject 159551223	Baylor College of Medicine, J. Craig Venter Institute (JCVI), Washington University in St. Louis	Host-associated	Human	Digestive system	Oral	Supragingival plaque	Human microbial communities from the National Institute of Health, USA, HMP production phase	Yes	Metagenome Analysis	Ga0029057	Metagenome Analysis	Gp0052471	Gs0063646	2012-04-05	NIH	No	Yes	0	2012-04-05	Primary	kliolios@lbl.gov	Konstantinos Liolios	ipagani@lbl.gov; nckyrpides@lbl.gov; NNIvanova@lbl.gov	Ionna Pagani; Nikos Kyrpides; Natalia Ivanova	No	Host-associated	Human	Oral	Digestive system	USA: Maryland: Natonal Institute of Health	Metagenome	Human	Male	Homo sapiens	National Institutes of Health, USA	USA	39.0043	-77.1012	159551223	PRJNA48479	SAMN00038357	Human supragingival plaque microbial communities from NIH, USA - visit 1, subject 159551223	Oral	Supragingival plaque	Complete
7000000002	Metagenome	Permanent Draft	Human microbial communities from the National Institute of Health, USA, HMP production phase	Human buccal mucosa microbial communities from NIH, USA - visit 1, subject 809635352	Baylor College of Medicine, J. Craig Venter Institute (JCVI), Washington University in St. Louis	Host-associated	Human	Digestive system	Oral	buccal mucosa	Human microbial communities from the National Institute of Health, USA, HMP production phase	Yes	Metagenome Analysis	Ga0029051	Metagenome Analysis	Gp0052466	Gs0063646	2012-04-05	NIH	No	Yes	0	2012-04-05	Primary	kliolios@lbl.gov	Konstantinos Liolios	ipagani@lbl.gov; nckyrpides@lbl.gov; NNIvanova@lbl.gov	Ionna Pagani; Nikos Kyrpides; Natalia Ivanova	No	Host-associated	Human	Oral	Digestive system	USA: Maryland: Natonal Institute of Health	Metagenome	Human	Female	Homo sapiens	National Institutes of Health, USA	USA	39.0043	-77.1012	809635352	PRJNA48479	SAMN00043750	Human buccal mucosa microbial communities from NIH, USA - visit 1, subject 809635352	Oral	Buccal mucosa	Complete
7000000154	Metagenome	Permanent Draft	Human microbial communities from the National Institute of Health, USA, HMP production phase	Human posterior fornix microbial communities from NIH, USA - visit 1, subject 764042746	Baylor College of Medicine, J. Craig Venter Institute (JCVI), Washington University in St. Louis	Host-associated	Human	Reproductive system	Vagina	posterior fornix	Human microbial communities from the National Institute of Health, USA, HMP production phase	Yes	Metagenome Analysis	Ga0029838	Metagenome Analysis	Gp0052650	Gs0063646	2011-04-29	NIH	No	Yes	48479	2011-04-29	Primary	kliolios@lbl.gov	Konstantinos Liolios	ipagani@lbl.gov; nmikhailova@lbl.gov	Ionna Pagani; Natalia Mikhailova	No	Host-associated	Human	Vagina	Reproductive system	USA: Maryland: Natonal Institute of Health	Metagenome	Human	Female	Homo sapiens	National Institutes of Health, USA	USA	39.0043	-77.1012	764042746	PRJNA48479	SAMN00036643	Human posterior fornix microbial communities from NIH, USA - visit 1, subject 764042746	Urogenital tract	Posterior fornix	Complete
7000000278	Metagenome	Permanent Draft	Human microbial communities from the National Institute of Health, USA, HMP production phase	Human stool microbial communities from NIH, USA - visit 1, subject 160158126	Baylor College of Medicine, J. Craig Venter Institute (JCVI), Washington University in St. Louis	Host-associated	Human	Digestive system	Large intestine	Fecal	Human microbial communities from the National Institute of Health, USA, HMP production phase	Yes	Metagenome Analysis	Ga0030517	Metagenome Analysis	Gp0052800	Gs0063646	2011-04-29	NIH	No	Yes	48479	2011-04-29	Primary	kliolios@lbl.gov	Konstantinos Liolios	ipagani@lbl.gov; nmikhailova@lbl.gov	Ionna Pagani; Natalia Mikhailova	No	Host-associated	Human	Large intestine	Digestive system	USA: Maryland: Natonal Institute of Health	Metagenome	Human	Male	Homo sapiens	National Institutes of Health, USA	USA	39.0043	-77.1012	160158126	PRJNA48479	SAMN00039351	Human stool microbial communities from NIH, USA - visit 1, subject 160158126	Gastrointestinal tract		Complete
7000000640	Metagenome	Permanent Draft	Human microbial communities from the National Institute of Health, USA, HMP production phase	Human supragingival plaque microbial communities from NIH, USA - visit 1, subject 763982056	Baylor College of Medicine, J. Craig Venter Institute (JCVI), Washington University in St. Louis	Host-associated	Human	Digestive system	Oral	Supragingival plaque	Human microbial communities from the National Institute of Health, USA, HMP production phase	Yes	Metagenome Analysis	Ga0031020	Metagenome Analysis	Gp0053216	Gs0063646	2011-04-29	NIH	No	Yes	48479	2011-04-29	Primary	kliolios@lbl.gov	Konstantinos Liolios	ipagani@lbl.gov; nmikhailova@lbl.gov; nckyrpides@lbl.gov	Ionna Pagani; Natalia Mikhailova; Nikos Kyrpides	No	Host-associated	Human	Oral	Digestive system	National Institutes of Health, USA	Metagenome	Human	Male	Homo sapiens	National Institutes of Health, USA	USA			763982056	PRJNA48479	SAMN00036496	Human supragingival plaque microbial communities from NIH, USA - visit 1, subject 763982056	Oral	Supragingival plaque	Complete
7000000563	Metagenome	Permanent Draft	Human microbial communities from the National Institute of Health, USA, HMP production phase	Human tongue dorsum microbial communities from NIH, USA - visit 1, subject 763820215	Baylor College of Medicine, J. Craig Venter Institute (JCVI), Washington University in St. Louis	Host-associated	Human	Digestive system	Oral	tongue dorsum	Human microbial communities from the National Institute of Health, USA, HMP production phase	Yes	Metagenome Analysis	Ga0031238	Metagenome Analysis	Gp0053122	Gs0063646	2011-04-29	NIH	No	Yes	48479	2011-04-29	Primary	kliolios@lbl.gov	Konstantinos Liolios	ipagani@lbl.gov; nmikhailova@lbl.gov; nckyrpides@lbl.gov	Ionna Pagani; Natalia Mikhailova; Nikos Kyrpides	No	Host-associated	Human	Oral	Digestive system	USA: Maryland: Natonal Institute of Health	Metagenome	Human	Female	Homo sapiens	National Institutes of Health, USA	USA	39.0043	-77.1012	763820215	PRJNA48479	SAMN00035342	Human tongue dorsum microbial communities from NIH, USA - visit 1, subject 763820215	Oral	Tongue dorsum	Complete
7000000282	Metagenome	Permanent Draft	Human microbial communities from the National Institute of Health, USA, HMP production phase	Human stool microbial communities from NIH, USA - visit 2, subject 763678604	Baylor College of Medicine, J. Craig Venter Institute (JCVI), Washington University in St. Louis	Host-associated	Human	Digestive system	Large intestine	Fecal	Human microbial communities from the National Institute of Health, USA, HMP production phase	Yes	Metagenome Analysis	Ga0030530	Metagenome Analysis	Gp0052804	Gs0063646	2011-04-29	NIH	No	Yes	48479	2011-04-29	Primary	kliolios@lbl.gov	Konstantinos Liolios	ipagani@lbl.gov; nmikhailova@lbl.gov	Ionna Pagani; Natalia Mikhailova	No	Host-associated	Human	Large intestine	Digestive system	USA: Maryland: Natonal Institute of Health	Metagenome	Human	Male	Homo sapiens	National Institutes of Health, USA	USA	39.0043	-77.1012	763678604	PRJNA48479	SAMN00040903	Human stool microbial communities from NIH, USA - visit 2, subject 763678604	Gastrointestinal tract		Complete
7000000412	Metagenome	Permanent Draft	Human microbial communities from the National Institute of Health, USA, HMP production phase	Human posterior fornix microbial communities from NIH, USA - visit 2, subject 159713063	Baylor College of Medicine, J. Craig Venter Institute (JCVI), Washington University in St. Louis	Host-associated	Human	Reproductive system	Vagina	posterior fornix	Human microbial communities from the National Institute of Health, USA, HMP production phase	Yes	Metagenome Analysis	Ga0029865	Metagenome Analysis	Gp0052960	Gs0063646	2011-04-29	NIH	No	Yes	48479	2011-04-29	Primary	kliolios@lbl.gov	Konstantinos Liolios	ipagani@lbl.gov; nmikhailova@lbl.gov	Ionna Pagani; Natalia Mikhailova	No	Host-associated	Human	Vagina	Reproductive system	USA: Maryland: Natonal Institute of Health	Metagenome	Human	Female	Homo sapiens	National Institutes of Health, USA	USA	39.0043	-77.1012	159713063	PRJNA48479	SAMN00045646	Human posterior fornix microbial communities from NIH, USA - visit 2, subject 159713063	Urogenital tract	Posterior fornix	Complete
7000000161	Metagenome	Permanent Draft	Human microbial communities from the National Institute of Health, USA, HMP production phase	Human buccal mucosa microbial communities from NIH, USA - visit 1, subject 764305738 replicate 1	Baylor College of Medicine, J. Craig Venter Institute (JCVI), Washington University in St. Louis	Host-associated	Human	Digestive system	Oral	buccal mucosa	Human microbial communities from the National Institute of Health, USA, HMP production phase	Yes	Metagenome Analysis	Ga0027943	Metagenome Analysis	Gp0052662	Gs0063646	2011-04-29	NIH	No	Yes	48479	2011-04-29	Primary	kliolios@lbl.gov	Konstantinos Liolios	ipagani@lbl.gov; nmikhailova@lbl.gov; nckyrpides@lbl.gov	Ionna Pagani; Natalia Mikhailova; Nikos Kyrpides	No	Host-associated	Human	Oral	Digestive system	USA: Maryland: Natonal Institute of Health	Metagenome	Human	Male	Homo sapiens	National Institutes of Health, USA	USA	39.0043	-77.1012	764305738	PRJNA48479	SAMN00037113	Human buccal mucosa microbial communities from NIH, USA - visit 1, subject 764305738 replicate 1	Oral	Buccal mucosa	Complete
7000000578	Metagenome	Permanent Draft	Human microbial communities from the National Institute of Health, USA, HMP production phase	Human anterior nares microbial communities from NIH, USA - visit 1, subject 338793263	Baylor College of Medicine, J. Craig Venter Institute (JCVI), Washington University in St. Louis	Host-associated	Human	Respiratory system	Nasopharyngeal	anterior nares	Human microbial communities from the National Institute of Health, USA, HMP production phase	Yes	Metagenome Analysis	Ga0027535	Metagenome Analysis	Gp0053143	Gs0063646	2011-04-29	NIH	No	Yes	48479	2011-04-29	Primary	kliolios@lbl.gov	Konstantinos Liolios	ipagani@lbl.gov; nmikhailova@lbl.gov	Ionna Pagani; Natalia Mikhailova	No	Host-associated	Human	Nasopharyngeal	Respiratory system	USA: Maryland: Natonal Institute of Health	Metagenome	Human	Female	Homo sapiens	National Institutes of Health, USA	USA	39.0043	-77.1012	338793263	PRJNA48479	SAMN00074070	Human anterior nares microbial communities from NIH, USA - visit 1, subject 338793263	Airways	Nares	Complete
7000000221	Metagenome	Permanent Draft	Human microbial communities from the National Institute of Health, USA, HMP production phase	Human buccal mucosa microbial communities from NIH, USA - visit 2, subject 763820215	Baylor College of Medicine, J. Craig Venter Institute (JCVI), Washington University in St. Louis	Host-associated	Human	Digestive system	Oral	buccal mucosa	Human microbial communities from the National Institute of Health, USA, HMP production phase	Yes	Metagenome Analysis	Ga0028009	Metagenome Analysis	Gp0052733	Gs0063646	2011-04-29	NIH	No	Yes	48479	2011-04-29	Primary	kliolios@lbl.gov	Konstantinos Liolios	ipagani@lbl.gov; nmikhailova@lbl.gov; nckyrpides@lbl.gov	Ionna Pagani; Natalia Mikhailova; Nikos Kyrpides	No	Host-associated	Human	Oral	Digestive system	USA: Maryland: Natonal Institute of Health	Metagenome	Human	Female	Homo sapiens	National Institutes of Health, USA	USA	39.0043	-77.1012	763820215	PRJNA48479	SAMN00063685	Human buccal mucosa microbial communities from NIH, USA - visit 2, subject 763820215	Oral	Buccal mucosa	Complete
7000000602	Metagenome	Permanent Draft	Human microbial communities from the National Institute of Health, USA, HMP production phase	Human anterior nares microbial communities from NIH, USA - visit 2, subject 159713063	Baylor College of Medicine, J. Craig Venter Institute (JCVI), Washington University in St. Louis	Host-associated	Human	Respiratory system	Nasopharyngeal	anterior nares	Human microbial communities from the National Institute of Health, USA, HMP production phase	Yes	Metagenome Analysis	Ga0027523	Metagenome Analysis	Gp0053174	Gs0063646	2011-04-29	NIH	No	Yes	48479	2011-04-29	Primary	kliolios@lbl.gov	Konstantinos Liolios	ipagani@lbl.gov; nmikhailova@lbl.gov	Ionna Pagani; Natalia Mikhailova	No	Host-associated	Human	Nasopharyngeal	Respiratory system	USA: Maryland: Natonal Institute of Health	Metagenome	Human	Female	Homo sapiens	National Institutes of Health, USA	USA	39.0043	-77.1012	159713063	PRJNA48479	SAMN00045642	Human anterior nares microbial communities from NIH, USA - visit 2, subject 159713063	Airways	Nares	Complete
7000000486	Metagenome	Permanent Draft	Human microbial communities from the National Institute of Health, USA, HMP production phase	Human stool microbial communities from NIH, USA - visit 1, subject 763982056	Baylor College of Medicine, J. Craig Venter Institute (JCVI), Washington University in St. Louis	Host-associated	Human	Digestive system	Large intestine	Fecal	Human microbial communities from the National Institute of Health, USA, HMP production phase	Yes	Metagenome Analysis	Ga0030488	Metagenome Analysis	Gp0053038	Gs0063646	2011-04-29	NIH	No	Yes	48479	2011-04-29	Primary	kliolios@lbl.gov	Konstantinos Liolios	ipagani@lbl.gov; nmikhailova@lbl.gov; snayfach@lbl.gov	Ionna Pagani; Natalia Mikhailova; Stephen Nayfach	No	Host-associated	Human	Large intestine	Digestive system	USA: Maryland: Natonal Institute of Health	Metagenome	Human	Male	Homo sapiens	National Institutes of Health, USA	USA	39.0043	-77.1012	763982056	PRJNA48479	SAMN00036482	Human stool microbial communities from NIH, USA - visit 1, subject 763982056	Gastrointestinal tract		Complete
7000000056	Metagenome	Permanent Draft	Human microbial communities from the National Institute of Health, USA, HMP production phase	Human buccal mucosa microbial communities from NIH, USA - visit 2, subject 604812005	Baylor College of Medicine, J. Craig Venter Institute (JCVI), Washington University in St. Louis	Host-associated	Human	Digestive system	Oral	buccal mucosa	Human microbial communities from the National Institute of Health, USA, HMP production phase	Yes	Metagenome Analysis	Ga0028026	Metagenome Analysis	Gp0052527	Gs0063646	2011-04-29	NIH	No	Yes	48479	2011-04-29	Primary	kliolios@lbl.gov	Konstantinos Liolios	ipagani@lbl.gov; nckyrpides@lbl.gov; NNIvanova@lbl.gov	Ionna Pagani; Nikos Kyrpides; Natalia Ivanova	No	Host-associated	Human	Oral	Digestive system	USA: Maryland: Natonal Institute of Health	Metagenome	Human	Male	Homo sapiens	National Institutes of Health, USA	USA	39.0043	-77.1012	604812005	PRJNA48479	SAMN00066632	Human buccal mucosa microbial communities from NIH, USA - visit 2, subject 604812005	Oral	Buccal mucosa	Complete
7000000193	Metagenome	Permanent Draft	Human microbial communities from the National Institute of Health, USA, HMP production phase	Human stool microbial communities from NIH, USA - visit 2, subject 764184357	Baylor College of Medicine, J. Craig Venter Institute (JCVI), Washington University in St. Louis	Host-associated	Human	Digestive system	Large intestine	Fecal	Human microbial communities from the National Institute of Health, USA, HMP production phase	Yes	Metagenome Analysis	Ga0030579	Metagenome Analysis	Gp0052698	Gs0063646	2011-04-29	NIH	No	Yes	48479	2011-04-29	Primary	kliolios@lbl.gov	Konstantinos Liolios	ipagani@lbl.gov; nmikhailova@lbl.gov	Ionna Pagani; Natalia Mikhailova	No	Host-associated	Human	Large intestine	Digestive system	USA: Maryland: Natonal Institute of Health	Metagenome	Human	Female	Homo sapiens	National Institutes of Health, USA	USA	39.0043	-77.1012	764184357	PRJNA48479	SAMN00068879	Human stool microbial communities from NIH, USA - visit 2, subject 764184357	Gastrointestinal tract		Complete
7000000046	Metagenome	Permanent Draft	Human microbial communities from the National Institute of Health, USA, HMP production phase	Human supragingival plaque microbial communities from NIH, USA - visit 1, subject 159591683	Baylor College of Medicine, J. Craig Venter Institute (JCVI), Washington University in St. Louis	Host-associated	Human	Digestive system	Oral	Supragingival plaque	Human microbial communities from the National Institute of Health, USA, HMP production phase	Yes	Metagenome Analysis	Ga0031007	Metagenome Analysis	Gp0052511	Gs0063646	2011-04-29	NIH	No	Yes	48479	2011-04-29	Primary	kliolios@lbl.gov	Konstantinos Liolios	ipagani@lbl.gov; nckyrpides@lbl.gov; NNIvanova@lbl.gov	Ionna Pagani; Nikos Kyrpides; Natalia Ivanova	No	Host-associated	Human	Oral	Digestive system	USA: Maryland: Natonal Institute of Health	Metagenome	Human	Male	Homo sapiens	National Institutes of Health, USA	USA	39.0043	-77.1012	159591683	PRJNA48479	SAMN00034470	Human supragingival plaque microbial communities from NIH, USA - visit 1, subject 159591683	Oral	Supragingival plaque	Complete
7000000086	Metagenome	Permanent Draft	Human microbial communities from the National Institute of Health, USA, HMP production phase	Human tongue dorsum microbial communities from NIH, USA - visit 2, subject 159227541	Baylor College of Medicine, J. Craig Venter Institute (JCVI), Washington University in St. Louis	Host-associated	Human	Digestive system	Oral	tongue dorsum	Human microbial communities from the National Institute of Health, USA, HMP production phase	Yes	Metagenome Analysis	Ga0031323	Metagenome Analysis	Gp0052562	Gs0063646	2011-04-29	NIH	No	Yes	48479	2011-04-29	Primary	kliolios@lbl.gov	Konstantinos Liolios	ipagani@lbl.gov; nckyrpides@lbl.gov; NNIvanova@lbl.gov	Ionna Pagani; Nikos Kyrpides; Natalia Ivanova	No	Host-associated	Human	Oral	Digestive system	USA: Maryland: Natonal Institute of Health	Metagenome	Human	Female	Homo sapiens	National Institutes of Health, USA	USA	39.0043	-77.1012	159227541	PRJNA48479	SAMN00069156	Human tongue dorsum microbial communities from NIH, USA - visit 2, subject 159227541	Oral	Tongue dorsum	Complete
7000000744	Metagenome	Permanent Draft	Human microbial communities from the National Institute of Health, USA, HMP production phase	Human buccal mucosa microbial communities from NIH, USA - visit 1, subject 764083206	Baylor College of Medicine, J. Craig Venter Institute (JCVI), Washington University in St. Louis	Host-associated	Human	Digestive system	Oral	buccal mucosa	Human microbial communities from the National Institute of Health, USA, HMP production phase	Yes	Metagenome Analysis	Ga0027938	Metagenome Analysis	Gp0053338	Gs0063646	2011-04-29	NIH	No	Yes	48479	2011-04-29	Primary	kliolios@lbl.gov	Konstantinos Liolios	ipagani@lbl.gov; nmikhailova@lbl.gov; nckyrpides@lbl.gov	Ionna Pagani; Natalia Mikhailova; Nikos Kyrpides	No	Host-associated	Human	Oral	Digestive system	National Institutes of Health, USA	Metagenome	Human	Male	Homo sapiens	National Institutes of Health, USA	USA			764083206	PRJNA48479	SAMN00036654	Human buccal mucosa microbial communities from NIH, USA - visit 1, subject 764083206	Oral	Buccal mucosa	Complete
7000000703	Metagenome	Permanent Draft	Human microbial communities from the National Institute of Health, USA, HMP production phase	Human anterior nares microbial communities from NIH, USA - visit 2, subject 763496533	Baylor College of Medicine, J. Craig Venter Institute (JCVI), Washington University in St. Louis	Host-associated	Human	Respiratory system	Nasopharyngeal	anterior nares	Human microbial communities from the National Institute of Health, USA, HMP production phase	Yes	Metagenome Analysis	Ga0027499	Metagenome Analysis	Gp0053288	Gs0063646	2011-04-29	NIH	No	Yes	48479	2011-04-29	Primary	kliolios@lbl.gov	Konstantinos Liolios	ipagani@lbl.gov; nmikhailova@lbl.gov	Ionna Pagani; Natalia Mikhailova	No	Host-associated	Human	Nasopharyngeal	Respiratory system	National Institutes of Health, USA	Metagenome	Human	Male	Homo sapiens	National Institutes of Health, USA	USA			763496533	PRJNA48479	SAMN00040337	Human anterior nares microbial communities from NIH, USA - visit 2, subject 763496533	Airways	Nares	Complete
7000000114	Metagenome	Permanent Draft	Human microbial communities from the National Institute of Health, USA, HMP production phase	Human buccal mucosa microbial communities from NIH, USA - visit 1, subject 160643649	Baylor College of Medicine, J. Craig Venter Institute (JCVI), Washington University in St. Louis	Host-associated	Human	Digestive system	Oral	buccal mucosa	Human microbial communities from the National Institute of Health, USA, HMP production phase	Yes	Metagenome Analysis	Ga0027980	Metagenome Analysis	Gp0052598	Gs0063646	2011-04-29	NIH	No	Yes	48479	2011-04-29	Primary	kliolios@lbl.gov	Konstantinos Liolios	ipagani@lbl.gov; nmikhailova@lbl.gov; nckyrpides@lbl.gov	Ionna Pagani; Natalia Mikhailova; Nikos Kyrpides	No	Host-associated	Human	Oral	Digestive system	USA: Maryland: Natonal Institute of Health	Metagenome	Human	Female	Homo sapiens	National Institutes of Health, USA	USA	39.0043	-77.1012	160643649	PRJNA48479	SAMN00041194	Human buccal mucosa microbial communities from NIH, USA - visit 1, subject 160643649	Oral	Buccal mucosa	Complete
7000000457	Metagenome	Permanent Draft	Human microbial communities from the National Institute of Health, USA, HMP production phase	Human supragingival plaque microbial communities from NIH, USA - visit 2, subject 159571453	Baylor College of Medicine, J. Craig Venter Institute (JCVI), Washington University in St. Louis	Host-associated	Human	Digestive system	Oral	Supragingival plaque	Human microbial communities from the National Institute of Health, USA, HMP production phase	Yes	Metagenome Analysis	Ga0031089	Metagenome Analysis	Gp0053007	Gs0063646	2011-04-29	NIH	No	Yes	48479	2011-04-29	Primary	kliolios@lbl.gov	Konstantinos Liolios	ipagani@lbl.gov; nmikhailova@lbl.gov; nckyrpides@lbl.gov	Ionna Pagani; Natalia Mikhailova; Nikos Kyrpides	No	Host-associated	Human	Oral	Digestive system	USA: Maryland: Natonal Institute of Health	Metagenome	Human	Male	Homo sapiens	National Institutes of Health, USA	USA	39.0043	-77.1012	159571453	PRJNA48479	SAMN00045665	Human supragingival plaque microbial communities from NIH, USA - visit 2, subject 159571453	Oral	Supragingival plaque	Complete
7000000656	Metagenome	Permanent Draft	Human microbial communities from the National Institute of Health, USA, HMP production phase	Human supragingival plaque microbial communities from NIH, USA - visit 2, subject 764042746	Baylor College of Medicine, J. Craig Venter Institute (JCVI), Washington University in St. Louis	Host-associated	Human	Digestive system	Oral	Supragingival plaque	Human microbial communities from the National Institute of Health, USA, HMP production phase	Yes	Metagenome Analysis	Ga0031123	Metagenome Analysis	Gp0053232	Gs0063646	2011-04-29	NIH	No	Yes	48479	2011-04-29	Primary	kliolios@lbl.gov	Konstantinos Liolios	ipagani@lbl.gov; nmikhailova@lbl.gov; nckyrpides@lbl.gov	Ionna Pagani; Natalia Mikhailova; Nikos Kyrpides	No	Host-associated	Human	Oral	Digestive system	National Institutes of Health, USA	Metagenome	Human	Female	Homo sapiens	National Institutes of Health, USA	USA			764042746	PRJNA48479	SAMN00084334	Human supragingival plaque microbial communities from NIH, USA - visit 2, subject 764042746	Oral	Supragingival plaque	Complete
7000000326	Metagenome	Permanent Draft	Human microbial communities from the National Institute of Health, USA, HMP production phase	Human tongue dorsum microbial communities from NIH, USA - visit 1, subject 763435843	Baylor College of Medicine, J. Craig Venter Institute (JCVI), Washington University in St. Louis	Host-associated	Human	Digestive system	Oral	tongue dorsum	Human microbial communities from the National Institute of Health, USA, HMP production phase	Yes	Metagenome Analysis	Ga0031237	Metagenome Analysis	Gp0052854	Gs0063646	2011-04-29	NIH	No	Yes	48479	2011-04-29	Primary	kliolios@lbl.gov	Konstantinos Liolios	ipagani@lbl.gov; nmikhailova@lbl.gov; nckyrpides@lbl.gov	Ionna Pagani; Natalia Mikhailova; Nikos Kyrpides	No	Host-associated	Human	Oral	Digestive system	USA: Maryland: Natonal Institute of Health	Metagenome	Human	Male	Homo sapiens	National Institutes of Health, USA	USA	39.0043	-77.1012	763435843	PRJNA48479	SAMN00035097	Human tongue dorsum microbial communities from NIH, USA - visit 1, subject 763435843	Oral	Tongue dorsum	Complete
7000000403	Metagenome	Permanent Draft	Human microbial communities from the National Institute of Health, USA, HMP production phase	Human stool microbial communities from NIH, USA - visit 2, subject 159713063	Baylor College of Medicine, J. Craig Venter Institute (JCVI), Washington University in St. Louis	Host-associated	Human	Digestive system	Large intestine	Fecal	Human microbial communities from the National Institute of Health, USA, HMP production phase	Yes	Metagenome Analysis	Ga0030562	Metagenome Analysis	Gp0052948	Gs0063646	2011-04-29	NIH	No	Yes	48479	2011-04-29	Primary	kliolios@lbl.gov	Konstantinos Liolios	ipagani@lbl.gov; nmikhailova@lbl.gov	Ionna Pagani; Natalia Mikhailova	No	Host-associated	Human	Large intestine	Digestive system	USA: Maryland: Natonal Institute of Health	Metagenome	Human	Female	Homo sapiens	National Institutes of Health, USA	USA	39.0043	-77.1012	159713063	PRJNA48479	SAMN00045606	Human stool microbial communities from NIH, USA - visit 2, subject 159713063	Gastrointestinal tract		Complete
7000000021	Metagenome	Permanent Draft	Human microbial communities from the National Institute of Health, USA, HMP production phase	Human anterior nares microbial communities from NIH, USA - visit 2 of subject 158256496	Baylor College of Medicine, J. Craig Venter Institute (JCVI), Washington University in St. Louis	Host-associated	Human	Respiratory system	Nasopharyngeal	anterior nares	Human microbial communities from the National Institute of Health, USA, HMP production phase	Yes	Metagenome Analysis	Ga0027515	Metagenome Analysis	Gp0052485	Gs0063646	2011-04-29	NIH	No	Yes	48479	2011-04-29	Primary	kliolios@lbl.gov	Konstantinos Liolios	ipagani@lbl.gov; NNIvanova@lbl.gov	Ionna Pagani; Natalia Ivanova	No	Host-associated	Human	Nasopharyngeal	Respiratory system	USA: Maryland: Natonal Institute of Health	Metagenome	Human	Female	Homo sapiens	National Institutes of Health, USA	USA	39.0043	-77.1012	158256496	PRJNA48479	SAMN00043224	Human anterior nares microbial communities from NIH, USA - visit 2 of subject 158256496	Airways	Nares	Complete
7000000239	Metagenome	Permanent Draft	Human microbial communities from the National Institute of Health, USA, HMP production phase	Human stool microbial communities from NIH, USA - visit 1, subject 763496533	Baylor College of Medicine, J. Craig Venter Institute (JCVI), Washington University in St. Louis	Host-associated	Human	Digestive system	Large intestine	Fecal	Human microbial communities from the National Institute of Health, USA, HMP production phase	Yes	Metagenome Analysis	Ga0030475	Metagenome Analysis	Gp0052757	Gs0063646	2011-04-29	NIH	No	Yes	48479	2011-04-29	Primary	kliolios@lbl.gov	Konstantinos Liolios	ipagani@lbl.gov; nmikhailova@lbl.gov	Ionna Pagani; Natalia Mikhailova	No	Host-associated	Human	Large intestine	Digestive system	USA: Maryland: Natonal Institute of Health	Metagenome	Human	Male	Homo sapiens	National Institutes of Health, USA	USA	39.0043	-77.1012	763496533	PRJNA48479	SAMN00035169	Human stool microbial communities from NIH, USA - visit 1, subject 763496533	Gastrointestinal tract		Complete
7000000300	Metagenome	Permanent Draft	Human microbial communities from the National Institute of Health, USA, HMP production phase	Human stool microbial communities from NIH, USA - visit 2, subject 159814214	Baylor College of Medicine, J. Craig Venter Institute (JCVI), Washington University in St. Louis	Host-associated	Human	Digestive system	Large intestine	Fecal	Human microbial communities from the National Institute of Health, USA, HMP production phase	Yes	Metagenome Analysis	Ga0030589	Metagenome Analysis	Gp0052823	Gs0063646	2011-04-29	NIH	No	Yes	48479	2011-04-29	Primary	kliolios@lbl.gov	Konstantinos Liolios	ipagani@lbl.gov; nmikhailova@lbl.gov	Ionna Pagani; Natalia Mikhailova	No	Host-associated	Human	Large intestine	Digestive system	USA: Maryland: Natonal Institute of Health	Metagenome	Human	Male	Homo sapiens	National Institutes of Health, USA	USA	39.0043	-77.1012	159814214	PRJNA48479	SAMN00063710	Human stool microbial communities from NIH, USA - visit 2, subject 159814214	Gastrointestinal tract		Complete
7000000531	Metagenome	Permanent Draft	Human microbial communities from the National Institute of Health, USA, HMP production phase	Human stool microbial communities from NIH, USA - visit 1, subject 765701615	Baylor College of Medicine, J. Craig Venter Institute (JCVI), Washington University in St. Louis	Host-associated	Human	Digestive system	Large intestine	Fecal	Human microbial communities from the National Institute of Health, USA, HMP production phase	Yes	Metagenome Analysis	Ga0030533	Metagenome Analysis	Gp0053085	Gs0063646	2011-04-29	NIH	No	Yes	48479	2011-04-29	Primary	kliolios@lbl.gov	Konstantinos Liolios	ipagani@lbl.gov; nmikhailova@lbl.gov; snayfach@lbl.gov	Ionna Pagani; Natalia Mikhailova; Stephen Nayfach	No	Host-associated	Human	Large intestine	Digestive system	USA: Maryland: Natonal Institute of Health	Metagenome	Human	Male	Homo sapiens	National Institutes of Health, USA	USA	39.0043	-77.1012	765701615	PRJNA48479	SAMN00069968	Human stool microbial communities from NIH, USA - visit 1, subject 765701615	Gastrointestinal tract		Complete
7000000131	Metagenome	Permanent Draft	Human microbial communities from the National Institute of Health, USA, HMP production phase	Human stool microbial communities from NIH, USA - visit 2, subject 246515023	Baylor College of Medicine, J. Craig Venter Institute (JCVI), Washington University in St. Louis	Host-associated	Human	Digestive system	Large intestine	Fecal	Human microbial communities from the National Institute of Health, USA, HMP production phase	Yes	Metagenome Analysis	Ga0030594	Metagenome Analysis	Gp0052615	Gs0063646	2011-04-29	NIH	No	Yes	48479	2011-04-29	Primary	kliolios@lbl.gov	Konstantinos Liolios	ipagani@lbl.gov; nmikhailova@lbl.gov	Ionna Pagani; Natalia Mikhailova	No	Host-associated	Human	Large intestine	Digestive system	USA: Maryland: Natonal Institute of Health	Metagenome	Human	Female	Homo sapiens	National Institutes of Health, USA	USA	39.0043	-77.1012	246515023	PRJNA48479	SAMN00077726	Human stool microbial communities from NIH, USA - visit 2, subject 246515023	Gastrointestinal tract		Complete
7000000415	Metagenome	Permanent Draft	Human microbial communities from the National Institute of Health, USA, HMP production phase	Human anterior nares microbial communities from NIH, USA - visit 2, subject 763961826 replicate 1	Baylor College of Medicine, J. Craig Venter Institute (JCVI), Washington University in St. Louis	Host-associated	Human	Respiratory system	Nasopharyngeal	anterior nares	Human microbial communities from the National Institute of Health, USA, HMP production phase	Yes	Metagenome Analysis	Ga0027496	Metagenome Analysis	Gp0052964	Gs0063646	2011-04-29	NIH	No	Yes	48479	2011-04-29	Primary	kliolios@lbl.gov	Konstantinos Liolios	ipagani@lbl.gov; nmikhailova@lbl.gov	Ionna Pagani; Natalia Mikhailova	No	Host-associated	Human	Nasopharyngeal	Respiratory system	USA: Maryland: Natonal Institute of Health	Metagenome	Human	Male	Homo sapiens	National Institutes of Health, USA	USA	39.0043	-77.1012	763961826	PRJNA48479	SAMN00040257	Human anterior nares microbial communities from NIH, USA - visit 2, subject 763961826 replicate 1	Airways	Nares	Complete
7000000365	Metagenome	Permanent Draft	Human microbial communities from the National Institute of Health, USA, HMP production phase	Human posterior fornix microbial communities from NIH, USA - visit 1, subject 765013792	Baylor College of Medicine, J. Craig Venter Institute (JCVI), Washington University in St. Louis	Host-associated	Human	Reproductive system	Vagina	posterior fornix	Human microbial communities from the National Institute of Health, USA, HMP production phase	Yes	Metagenome Analysis	Ga0029848	Metagenome Analysis	Gp0052909	Gs0063646	2011-04-29	NIH	No	Yes	48479	2011-04-29	Primary	kliolios@lbl.gov	Konstantinos Liolios	ipagani@lbl.gov; nmikhailova@lbl.gov	Ionna Pagani; Natalia Mikhailova	No	Host-associated	Human	Vagina	Reproductive system	USA: Maryland: Natonal Institute of Health	Metagenome	Human	Female	Homo sapiens	National Institutes of Health, USA	USA	39.0043	-77.1012	765013792	PRJNA48479	SAMN00039987	Human posterior fornix microbial communities from NIH, USA - visit 1, subject 765013792	Urogenital tract	Posterior fornix	Complete
7000000124	Metagenome	Permanent Draft	Human microbial communities from the National Institute of Health, USA, HMP production phase	Human posterior fornix microbial communities from NIH, USA - visit 1, subject 737052003	Baylor College of Medicine, J. Craig Venter Institute (JCVI), Washington University in St. Louis	Host-associated	Human	Reproductive system	Vagina	posterior fornix	Human microbial communities from the National Institute of Health, USA, HMP production phase	Yes	Metagenome Analysis	Ga0029869	Metagenome Analysis	Gp0052608	Gs0063646	2011-04-29	NIH	No	Yes	48479	2011-04-29	Primary	kliolios@lbl.gov	Konstantinos Liolios	ipagani@lbl.gov; nmikhailova@lbl.gov	Ionna Pagani; Natalia Mikhailova	No	Host-associated	Human	Vagina	Reproductive system	USA: Maryland: Natonal Institute of Health	Metagenome	Human	Female	Homo sapiens	National Institutes of Health, USA	USA	39.0043	-77.1012	737052003	PRJNA48479	SAMN00076704	Human posterior fornix microbial communities from NIH, USA - visit 1, subject 737052003	Urogenital tract	Posterior fornix	Complete
7000000554	Metagenome	Permanent Draft	Human microbial communities from the National Institute of Health, USA, HMP production phase	Human tongue dorsum microbial communities from NIH, USA - visit 2, subject 764447348	Baylor College of Medicine, J. Craig Venter Institute (JCVI), Washington University in St. Louis	Host-associated	Human	Digestive system	Oral	tongue dorsum	Human microbial communities from the National Institute of Health, USA, HMP production phase	Yes	Metagenome Analysis	Ga0031330	Metagenome Analysis	Gp0053113	Gs0063646	2011-04-29	NIH	No	Yes	48479	2011-04-29	Primary	kliolios@lbl.gov	Konstantinos Liolios	nmikhailova@lbl.gov; ipagani@lbl.gov; nckyrpides@lbl.gov	Natalia Mikhailova; Ionna Pagani; Nikos Kyrpides	No	Host-associated	Human	Oral	Digestive system	USA: Maryland: Natonal Institute of Health	Metagenome	Human	Male	Homo sapiens	National Institutes of Health, USA	USA	39.0043	-77.1012	764447348	PRJNA48479	SAMN00078345	Human tongue dorsum microbial communities from NIH, USA - visit 2, subject 764447348	Oral	Tongue dorsum	Complete
7000000201	Metagenome	Permanent Draft	Human microbial communities from the National Institute of Health, USA, HMP production phase	Human buccal mucosa microbial communities from NIH, USA - visit 2, subject 763840445	Baylor College of Medicine, J. Craig Venter Institute (JCVI), Washington University in St. Louis	Host-associated	Human	Digestive system	Oral	buccal mucosa	Human microbial communities from the National Institute of Health, USA, HMP production phase	Yes	Metagenome Analysis	Ga0028032	Metagenome Analysis	Gp0052712	Gs0063646	2011-04-29	NIH	No	Yes	48479	2011-04-29	Primary	kliolios@lbl.gov	Konstantinos Liolios	ipagani@lbl.gov; nmikhailova@lbl.gov; nckyrpides@lbl.gov	Ionna Pagani; Natalia Mikhailova; Nikos Kyrpides	No	Host-associated	Human	Oral	Digestive system	USA: Maryland: Natonal Institute of Health	Metagenome	Human	Female	Homo sapiens	National Institutes of Health, USA	USA	39.0043	-77.1012	763840445	PRJNA48479	SAMN00082502	Human buccal mucosa microbial communities from NIH, USA - visit 2, subject 763840445	Oral	Buccal mucosa	Complete
7000000505	Metagenome	Permanent Draft	Human microbial communities from the National Institute of Health, USA, HMP production phase	Human buccal mucosa microbial communities from NIH, USA - visit 1, subject 764508039	Baylor College of Medicine, J. Craig Venter Institute (JCVI), Washington University in St. Louis	Host-associated	Human	Digestive system	Oral	buccal mucosa	Human microbial communities from the National Institute of Health, USA, HMP production phase	Yes	Metagenome Analysis	Ga0027946	Metagenome Analysis	Gp0053057	Gs0063646	2011-04-29	NIH	No	Yes	48479	2011-04-29	Primary	kliolios@lbl.gov	Konstantinos Liolios	ipagani@lbl.gov; nmikhailova@lbl.gov; nckyrpides@lbl.gov	Ionna Pagani; Natalia Mikhailova; Nikos Kyrpides	No	Host-associated	Human	Oral	Digestive system	USA: Maryland: Natonal Institute of Health	Metagenome	Human	Male	Homo sapiens	National Institutes of Health, USA	USA	39.0043	-77.1012	764508039	PRJNA48479	SAMN00037257	Human buccal mucosa microbial communities from NIH, USA - visit 1, subject 764508039	Oral	Buccal mucosa	Complete
7000000604	Metagenome	Permanent Draft	Human microbial communities from the National Institute of Health, USA, HMP production phase	Human tongue dorsum microbial communities from NIH, USA - visit 2, subject 764892411	Baylor College of Medicine, J. Craig Venter Institute (JCVI), Washington University in St. Louis	Host-associated	Human	Digestive system	Oral	tongue dorsum	Human microbial communities from the National Institute of Health, USA, HMP production phase	Yes	Metagenome Analysis	Ga0031288	Metagenome Analysis	Gp0053176	Gs0063646	2011-04-29	NIH	No	Yes	48479	2011-04-29	Primary	kliolios@lbl.gov	Konstantinos Liolios	ipagani@lbl.gov; nmikhailova@lbl.gov; nckyrpides@lbl.gov	Ionna Pagani; Natalia Mikhailova; Nikos Kyrpides	No	Host-associated	Human	Oral	Digestive system	USA: Maryland: Natonal Institute of Health	Metagenome	Human	Male	Homo sapiens	National Institutes of Health, USA	USA	39.0043	-77.1012	764892411	PRJNA48479	SAMN00041112	Human tongue dorsum microbial communities from NIH, USA - visit 2, subject 764892411	Oral	Tongue dorsum	Complete
7000000434	Metagenome	Permanent Draft	Human microbial communities from the National Institute of Health, USA, HMP production phase	Human stool microbial communities from NIH, USA - visit 1, subject 763536994	Baylor College of Medicine, J. Craig Venter Institute (JCVI), Washington University in St. Louis	Host-associated	Human	Digestive system	Large intestine	Fecal	Human microbial communities from the National Institute of Health, USA, HMP production phase	Yes	Metagenome Analysis	Ga0030477	Metagenome Analysis	Gp0052984	Gs0063646	2011-04-29	NIH	No	Yes	48479	2011-04-29	Primary	kliolios@lbl.gov	Konstantinos Liolios	ipagani@lbl.gov; nmikhailova@lbl.gov	Ionna Pagani; Natalia Mikhailova	No	Host-associated	Human	Large intestine	Digestive system	USA: Maryland: Natonal Institute of Health	Metagenome	Human	Male	Homo sapiens	National Institutes of Health, USA	USA	39.0043	-77.1012	763536994	PRJNA48479	SAMN00035505	Human stool microbial communities from NIH, USA - visit 1, subject 763536994	Gastrointestinal tract		Complete
7000000519	Metagenome	Permanent Draft	Human microbial communities from the National Institute of Health, USA, HMP production phase	Human tongue dorsum microbial communities from NIH, USA - visit 1, subject 160178356	Baylor College of Medicine, J. Craig Venter Institute (JCVI), Washington University in St. Louis	Host-associated	Human	Digestive system	Oral	tongue dorsum	Human microbial communities from the National Institute of Health, USA, HMP production phase	Yes	Metagenome Analysis	Ga0031274	Metagenome Analysis	Gp0053072	Gs0063646	2011-04-29	NIH	No	Yes	48479	2011-04-29	Primary	kliolios@lbl.gov	Konstantinos Liolios	ipagani@lbl.gov; nmikhailova@lbl.gov; nckyrpides@lbl.gov	Ionna Pagani; Natalia Mikhailova; Nikos Kyrpides	No	Host-associated	Human	Oral	Digestive system	USA: Maryland: Natonal Institute of Health	Metagenome	Human	Male	Homo sapiens	National Institutes of Health, USA	USA	39.0043	-77.1012	160178356	PRJNA48479	SAMN00039575	Human tongue dorsum microbial communities from NIH, USA - visit 1, subject 160178356	Oral	Tongue dorsum	Complete
7000000724	Metagenome	Permanent Draft	Human microbial communities from the National Institute of Health, USA, HMP production phase	Human throat microbial communities from NIH, USA - visit 1, subject 763577454	Baylor College of Medicine, J. Craig Venter Institute (JCVI), Washington University in St. Louis	Host-associated	Human	Digestive system	Oral	Throat	Human microbial communities from the National Institute of Health, USA, HMP production phase	Yes	Metagenome Analysis	Ga0031220	Metagenome Analysis	Gp0053318	Gs0063646	2011-04-29	NIH	No	Yes	48479	2011-04-29	Primary	kliolios@lbl.gov	Konstantinos Liolios	ipagani@lbl.gov; nmikhailova@lbl.gov; nckyrpides@lbl.gov	Ionna Pagani; Natalia Mikhailova; Nikos Kyrpides	No	Host-associated	Human	Oral	Digestive system	National Institutes of Health, USA	Metagenome	Human	Female	Homo sapiens	National Institutes of Health, USA	USA			763577454	PRJNA48479	SAMN00035693	Human throat microbial communities from NIH, USA - visit 1, subject 763577454	Oral	Throat	Complete
7000000349	Metagenome	Permanent Draft	Human microbial communities from the National Institute of Health, USA, HMP production phase	Human tongue dorsum microbial communities from NIH, USA - visit 2, subject 763759525	Baylor College of Medicine, J. Craig Venter Institute (JCVI), Washington University in St. Louis	Host-associated	Human	Digestive system	Oral	tongue dorsum	Human microbial communities from the National Institute of Health, USA, HMP production phase	Yes	Metagenome Analysis	Ga0031326	Metagenome Analysis	Gp0052887	Gs0063646	2011-04-29	NIH	No	Yes	48479	2011-04-29	Primary	kliolios@lbl.gov	Konstantinos Liolios	nmikhailova@lbl.gov; ipagani@lbl.gov; nckyrpides@lbl.gov	Natalia Mikhailova; Ionna Pagani; Nikos Kyrpides	No	Host-associated	Human	Oral	Digestive system	USA: Maryland: Natonal Institute of Health	Metagenome	Human	Female	Homo sapiens	National Institutes of Health, USA	USA	39.0043	-77.1012	763759525	PRJNA48479	SAMN00067219	Human tongue dorsum microbial communities from NIH, USA - visit 2, subject 763759525	Oral	Tongue dorsum	Complete
7000000258	Metagenome	Permanent Draft	Human microbial communities from the National Institute of Health, USA, HMP production phase	Human stool microbial communities from NIH, USA - visit 1, subject 765074482	Baylor College of Medicine, J. Craig Venter Institute (JCVI), Washington University in St. Louis	Host-associated	Human	Digestive system	Large intestine	Fecal	Human microbial communities from the National Institute of Health, USA, HMP production phase	Yes	Metagenome Analysis	Ga0030501	Metagenome Analysis	Gp0052776	Gs0063646	2011-04-29	NIH	No	Yes	48479	2011-04-29	Primary	kliolios@lbl.gov	Konstantinos Liolios	ipagani@lbl.gov; nmikhailova@lbl.gov; snayfach@lbl.gov	Ionna Pagani; Natalia Mikhailova; Stephen Nayfach	No	Host-associated	Human	Large intestine	Digestive system	USA: Maryland: Natonal Institute of Health	Metagenome	Human	Male	Homo sapiens	National Institutes of Health, USA	USA	39.0043	-77.1012	765074482	PRJNA48479	SAMN00037553	Human stool microbial communities from NIH, USA - visit 1, subject 765074482	Gastrointestinal tract		Complete
7000000619	Metagenome	Permanent Draft	Human microbial communities from the National Institute of Health, USA, HMP production phase	Human buccal mucosa microbial communities from NIH, USA - visit 2, subject 763759525	Baylor College of Medicine, J. Craig Venter Institute (JCVI), Washington University in St. Louis	Host-associated	Human	Digestive system	Oral	buccal mucosa	Human microbial communities from the National Institute of Health, USA, HMP production phase	Yes	Metagenome Analysis	Ga0028008	Metagenome Analysis	Gp0053193	Gs0063646	2011-04-29	NIH	No	Yes	48479	2011-04-29	Primary	kliolios@lbl.gov	Konstantinos Liolios	ipagani@lbl.gov; nmikhailova@lbl.gov; nckyrpides@lbl.gov	Ionna Pagani; Natalia Mikhailova; Nikos Kyrpides	No	Host-associated	Human	Oral	Digestive system	National Institutes of Health, USA	Metagenome	Human	Female	Homo sapiens	National Institutes of Health, USA	USA			763759525	PRJNA48479	SAMN00065987	Human buccal mucosa microbial communities from NIH, USA - visit 2, subject 763759525	Oral	Buccal mucosa	Complete
7000000520	Metagenome	Permanent Draft	Human microbial communities from the National Institute of Health, USA, HMP production phase	Human anterior nares microbial communities from NIH, USA - visit 1, subject 765620695	Baylor College of Medicine, J. Craig Venter Institute (JCVI), Washington University in St. Louis	Host-associated	Human	Respiratory system	Nasopharyngeal	anterior nares	Human microbial communities from the National Institute of Health, USA, HMP production phase	Yes	Metagenome Analysis	Ga0027503	Metagenome Analysis	Gp0053073	Gs0063646	2011-04-29	NIH	No	Yes	48479	2011-04-29	Primary	kliolios@lbl.gov	Konstantinos Liolios	ipagani@lbl.gov; nmikhailova@lbl.gov	Ionna Pagani; Natalia Mikhailova	No	Host-associated	Human	Nasopharyngeal	Respiratory system	USA: Maryland: Natonal Institute of Health	Metagenome	Human	Female	Homo sapiens	National Institutes of Health, USA	USA	39.0043	-77.1012	765620695	PRJNA48479	SAMN00040815	Human anterior nares microbial communities from NIH, USA - visit 1, subject 765620695	Airways	Nares	Complete
7000000058	Metagenome	Permanent Draft	Human microbial communities from the National Institute of Health, USA, HMP production phase	Human tongue dorsum microbial communities from NIH, USA - visit 2, subject 764062976	Baylor College of Medicine, J. Craig Venter Institute (JCVI), Washington University in St. Louis	Host-associated	Human	Digestive system	Oral	tongue dorsum	Human microbial communities from the National Institute of Health, USA, HMP production phase	Yes	Metagenome Analysis	Ga0031352	Metagenome Analysis	Gp0052529	Gs0063646	2011-04-29	NIH	No	Yes	48479	2011-04-29	Primary	kliolios@lbl.gov	Konstantinos Liolios	ipagani@lbl.gov; nckyrpides@lbl.gov; NNIvanova@lbl.gov	Ionna Pagani; Nikos Kyrpides; Natalia Ivanova	No	Host-associated	Human	Oral	Digestive system	USA: Maryland: Natonal Institute of Health	Metagenome	Human	Female	Homo sapiens	National Institutes of Health, USA	USA	39.0043	-77.1012	764062976	PRJNA48479	SAMN00083798	Human tongue dorsum microbial communities from NIH, USA - visit 2, subject 764062976	Oral	Tongue dorsum	Complete
7000000545	Metagenome	Permanent Draft	Human microbial communities from the National Institute of Health, USA, HMP production phase	Human supragingival plaque microbial communities from NIH, USA - visit 1, subject 404239096	Baylor College of Medicine, J. Craig Venter Institute (JCVI), Washington University in St. Louis	Host-associated	Human	Digestive system	Oral	Supragingival plaque	Human microbial communities from the National Institute of Health, USA, HMP production phase	Yes	Metagenome Analysis	Ga0031063	Metagenome Analysis	Gp0053103	Gs0063646	2011-04-29	NIH	No	Yes	48479	2011-04-29	Primary	kliolios@lbl.gov	Konstantinos Liolios	ipagani@lbl.gov; nmikhailova@lbl.gov; nckyrpides@lbl.gov	Ionna Pagani; Natalia Mikhailova; Nikos Kyrpides	No	Host-associated	Human	Oral	Digestive system	USA: Maryland: Natonal Institute of Health	Metagenome	Human	Male	Homo sapiens	National Institutes of Health, USA	USA	39.0043	-77.1012	404239096	PRJNA48479	SAMN00063764	Human supragingival plaque microbial communities from NIH, USA - visit 1, subject 404239096	Oral	Supragingival plaque	Complete
7000000736	Metagenome	Permanent Draft	Human microbial communities from the National Institute of Health, USA, HMP production phase	Human stool microbial communities from NIH, USA - visit 1, subject 763678604	Baylor College of Medicine, J. Craig Venter Institute (JCVI), Washington University in St. Louis	Host-associated	Human	Digestive system	Large intestine	Fecal	Human microbial communities from the National Institute of Health, USA, HMP production phase	Yes	Metagenome Analysis	Ga0030476	Metagenome Analysis	Gp0053330	Gs0063646	2011-04-29	NIH	No	Yes	48479	2011-04-29	Primary	kliolios@lbl.gov	Konstantinos Liolios	ipagani@lbl.gov; nmikhailova@lbl.gov; snayfach@lbl.gov	Ionna Pagani; Natalia Mikhailova; Stephen Nayfach	No	Host-associated	Human	Large intestine	Digestive system	National Institutes of Health, USA	Metagenome	Human	Male	Homo sapiens	National Institutes of Health, USA	USA			763678604	PRJNA48479	SAMN00035453	Human stool microbial communities from NIH, USA - visit 1, subject 763678604	Gastrointestinal tract		Complete
7000000129	Metagenome	Permanent Draft	Human microbial communities from the National Institute of Health, USA, HMP production phase	Human posterior fornix microbial communities from NIH, USA - visit 1, subject 159227541	Baylor College of Medicine, J. Craig Venter Institute (JCVI), Washington University in St. Louis	Host-associated	Human	Reproductive system	Vagina	posterior fornix	Human microbial communities from the National Institute of Health, USA, HMP production phase	Yes	Metagenome Analysis	Ga0029830	Metagenome Analysis	Gp0052613	Gs0063646	2011-04-29	NIH	No	Yes	48479	2011-04-29	Primary	kliolios@lbl.gov	Konstantinos Liolios	ipagani@lbl.gov; nmikhailova@lbl.gov	Ionna Pagani; Natalia Mikhailova	No	Host-associated	Human	Vagina	Reproductive system	USA: Maryland: Natonal Institute of Health	Metagenome	Human	Female	Homo sapiens	National Institutes of Health, USA	USA	39.0043	-77.1012	159227541	PRJNA48479	SAMN00034760	Human posterior fornix microbial communities from NIH, USA - visit 1, subject 159227541	Urogenital tract	Posterior fornix	Complete
7000000177	Metagenome	Permanent Draft	Human microbial communities from the National Institute of Health, USA, HMP production phase	Human buccal mucosa microbial communities from NIH, USA - visit 1, subject 160319967	Baylor College of Medicine, J. Craig Venter Institute (JCVI), Washington University in St. Louis	Host-associated	Human	Digestive system	Oral	buccal mucosa	Human microbial communities from the National Institute of Health, USA, HMP production phase	Yes	Metagenome Analysis	Ga0027957	Metagenome Analysis	Gp0052682	Gs0063646	2011-04-29	NIH	No	Yes	48479	2011-04-29	Primary	kliolios@lbl.gov	Konstantinos Liolios	ipagani@lbl.gov; nmikhailova@lbl.gov; nckyrpides@lbl.gov	Ionna Pagani; Natalia Mikhailova; Nikos Kyrpides	No	Host-associated	Human	Oral	Digestive system	USA: Maryland: Natonal Institute of Health	Metagenome	Human	Female	Homo sapiens	National Institutes of Health, USA	USA	39.0043	-77.1012	160319967	PRJNA48479	SAMN00038659	Human buccal mucosa microbial communities from NIH, USA - visit 1, subject 160319967	Oral	Buccal mucosa	Complete
7000000350	Metagenome	Permanent Draft	Human microbial communities from the National Institute of Health, USA, HMP production phase	Human buccal mucosa microbial communities from NIH, USA - visit 1, subject 160582958	Baylor College of Medicine, J. Craig Venter Institute (JCVI), Washington University in St. Louis	Host-associated	Human	Digestive system	Oral	buccal mucosa	Human microbial communities from the National Institute of Health, USA, HMP production phase	Yes	Metagenome Analysis	Ga0027959	Metagenome Analysis	Gp0052888	Gs0063646	2011-04-29	NIH	No	Yes	48479	2011-04-29	Primary	kliolios@lbl.gov	Konstantinos Liolios	ipagani@lbl.gov; nmikhailova@lbl.gov; nckyrpides@lbl.gov	Ionna Pagani; Natalia Mikhailova; Nikos Kyrpides	No	Host-associated	Human	Oral	Digestive system	USA: Maryland: Natonal Institute of Health	Metagenome	Human	Female	Homo sapiens	National Institutes of Health, USA	USA	39.0043	-77.1012	160582958	PRJNA48479	SAMN00038905	Human buccal mucosa microbial communities from NIH, USA - visit 1, subject 160582958	Oral	Buccal mucosa	Complete
7000000523	Metagenome	Permanent Draft	Human microbial communities from the National Institute of Health, USA, HMP production phase	Human palatine tonsils microbial communities from NIH, USA - visit 2, subject 763496533	Baylor College of Medicine, J. Craig Venter Institute (JCVI), Washington University in St. Louis	Host-associated	Human	Digestive system	Oral	Palatine tonsils	Human microbial communities from the National Institute of Health, USA, HMP production phase	Yes	Metagenome Analysis	Ga0029715	Metagenome Analysis	Gp0053077	Gs0063646	2011-04-29	NIH	No	Yes	48479	2011-04-29	Primary	kliolios@lbl.gov	Konstantinos Liolios	ipagani@lbl.gov; nmikhailova@lbl.gov; nckyrpides@lbl.gov	Ionna Pagani; Natalia Mikhailova; Nikos Kyrpides	No	Host-associated	Human	Oral	Digestive system	USA: Maryland: Natonal Institute of Health	Metagenome	Human	Male	Homo sapiens	National Institutes of Health, USA	USA	39.0043	-77.1012	763496533	PRJNA48479	SAMN00040344	Human palatine tonsils microbial communities from NIH, USA - visit 2, subject 763496533	Oral	Palatine tonsils	Complete
7000000101	Metagenome	Permanent Draft	Human microbial communities from the National Institute of Health, USA, HMP production phase	Human retroauricular crease microbial communities from NIH, USA - visit 2, subject 764305738	Baylor College of Medicine, J. Craig Venter Institute (JCVI), Washington University in St. Louis	Host-associated	Human	Skin	retroauricular crease	Unclassified	Human microbial communities from the National Institute of Health, USA, HMP production phase	Yes	Metagenome Analysis	Ga0030071	Metagenome Analysis	Gp0052577	Gs0063646	2011-04-29	NIH	No	Yes	48479	2011-04-29	Primary	kliolios@lbl.gov	Konstantinos Liolios	ipagani@lbl.gov; nmikhailova@lbl.gov	Ionna Pagani; Natalia Mikhailova	No	Host-associated	Human	retroauricular crease	Skin	USA: Maryland: Natonal Institute of Health	Metagenome	Human	Male	Homo sapiens	National Institutes of Health, USA	USA	39.0043	-77.1012	764305738	PRJNA48479	SAMN00040196	Human retroauricular crease microbial communities from NIH, USA - visit 2, subject 764305738	Skin	Retroauricular crease	Complete
7000000633	Metagenome	Permanent Draft	Human microbial communities from the National Institute of Health, USA, HMP production phase	Human stool microbial communities from NIH, USA - visit 2, subject 763577454	Baylor College of Medicine, J. Craig Venter Institute (JCVI), Washington University in St. Louis	Host-associated	Human	Digestive system	Large intestine	Fecal	Human microbial communities from the National Institute of Health, USA, HMP production phase	Yes	Metagenome Analysis	Ga0030484	Metagenome Analysis	Gp0053209	Gs0063646	2011-04-29	NIH	No	Yes	48479	2011-04-29	Primary	kliolios@lbl.gov	Konstantinos Liolios	ipagani@lbl.gov; nmikhailova@lbl.gov	Ionna Pagani; Natalia Mikhailova	No	Host-associated	Human	Large intestine	Digestive system	National Institutes of Health, USA	Metagenome	Human	Female	Homo sapiens	National Institutes of Health, USA	USA			763577454	PRJNA48479	SAMN00036283	Human stool microbial communities from NIH, USA - visit 2, subject 763577454	Gastrointestinal tract		Complete
7000000477	Metagenome	Permanent Draft	Human microbial communities from the National Institute of Health, USA, HMP production phase	Human anterior nares microbial communities from NIH, USA - visit 1, subject 764447348	Baylor College of Medicine, J. Craig Venter Institute (JCVI), Washington University in St. Louis	Host-associated	Human	Respiratory system	Nasopharyngeal	anterior nares	Human microbial communities from the National Institute of Health, USA, HMP production phase	Yes	Metagenome Analysis	Ga0027472	Metagenome Analysis	Gp0053028	Gs0063646	2011-04-29	NIH	No	Yes	48479	2011-04-29	Primary	kliolios@lbl.gov	Konstantinos Liolios	ipagani@lbl.gov; nmikhailova@lbl.gov	Ionna Pagani; Natalia Mikhailova	No	Host-associated	Human	Nasopharyngeal	Respiratory system	USA: Maryland: Natonal Institute of Health	Metagenome	Human	Male	Homo sapiens	National Institutes of Health, USA	USA	39.0043	-77.1012	764447348	PRJNA48479	SAMN00037214	Human anterior nares microbial communities from NIH, USA - visit 1, subject 764447348	Airways	Nares	Complete
7000000671	Metagenome	Permanent Draft	Human microbial communities from the National Institute of Health, USA, HMP production phase	Human tongue dorsum microbial communities from NIH, USA - visit 1, subject 638754422	Baylor College of Medicine, J. Craig Venter Institute (JCVI), Washington University in St. Louis	Host-associated	Human	Digestive system	Oral	tongue dorsum	Human microbial communities from the National Institute of Health, USA, HMP production phase	Yes	Metagenome Analysis	Ga0031302	Metagenome Analysis	Gp0053247	Gs0063646	2011-04-29	NIH	No	Yes	48479	2011-04-29	Primary	kliolios@lbl.gov	Konstantinos Liolios	ipagani@lbl.gov; nmikhailova@lbl.gov; nckyrpides@lbl.gov	Ionna Pagani; Natalia Mikhailova; Nikos Kyrpides	No	Host-associated	Human	Oral	Digestive system	National Institutes of Health, USA	Metagenome	Human	Female	Homo sapiens	National Institutes of Health, USA	USA			638754422	PRJNA48479	SAMN00043361	Human tongue dorsum microbial communities from NIH, USA - visit 1, subject 638754422	Oral	Tongue dorsum	Complete
7000000038	Metagenome	Permanent Draft	Human microbial communities from the National Institute of Health, USA, HMP production phase	Human stool microbial communities from NIH, USA - visit 1, subject 160400887	Baylor College of Medicine, J. Craig Venter Institute (JCVI), Washington University in St. Louis	Host-associated	Human	Digestive system	Large intestine	Fecal	Human microbial communities from the National Institute of Health, USA, HMP production phase	Yes	Metagenome Analysis	Ga0030540	Metagenome Analysis	Gp0052503	Gs0063646	2011-04-29	NIH	No	Yes	48479	2011-04-29	Primary	kliolios@lbl.gov	Konstantinos Liolios	ipagani@lbl.gov; NNIvanova@lbl.gov	Ionna Pagani; Natalia Ivanova	No	Host-associated	Human	Large intestine	Digestive system	USA: Maryland: Natonal Institute of Health	Metagenome	Human	Male	Homo sapiens	National Institutes of Health, USA	USA	39.0043	-77.1012	160400887	PRJNA48479	SAMN00041451	Human stool microbial communities from NIH, USA - visit 1, subject 160400887	Gastrointestinal tract		Complete
7000000500	Metagenome	Permanent Draft	Human microbial communities from the National Institute of Health, USA, HMP production phase	Human anterior nares microbial communities from NIH, USA - visit 1, subject 764508039	Baylor College of Medicine, J. Craig Venter Institute (JCVI), Washington University in St. Louis	Host-associated	Human	Respiratory system	Nasopharyngeal	anterior nares	Human microbial communities from the National Institute of Health, USA, HMP production phase	Yes	Metagenome Analysis	Ga0027473	Metagenome Analysis	Gp0053052	Gs0063646	2011-04-29	NIH	No	Yes	48479	2011-04-29	Primary	kliolios@lbl.gov	Konstantinos Liolios	ipagani@lbl.gov; nmikhailova@lbl.gov	Ionna Pagani; Natalia Mikhailova	No	Host-associated	Human	Nasopharyngeal	Respiratory system	USA: Maryland: Natonal Institute of Health	Metagenome	Human	Male	Homo sapiens	National Institutes of Health, USA	USA	39.0043	-77.1012	764508039	PRJNA48479	SAMN00037251	Human anterior nares microbial communities from NIH, USA - visit 1, subject 764508039	Airways	Nares	Complete
7000000480	Metagenome	Permanent Draft	Human microbial communities from the National Institute of Health, USA, HMP production phase	Human tongue dorsum microbial communities from NIH, USA - visit 1, subject 764143897	Baylor College of Medicine, J. Craig Venter Institute (JCVI), Washington University in St. Louis	Host-associated	Human	Digestive system	Oral	tongue dorsum	Human microbial communities from the National Institute of Health, USA, HMP production phase	Yes	Metagenome Analysis	Ga0031246	Metagenome Analysis	Gp0053031	Gs0063646	2011-04-29	NIH	No	Yes	48479	2011-04-29	Primary	kliolios@lbl.gov	Konstantinos Liolios	ipagani@lbl.gov; nmikhailova@lbl.gov; nckyrpides@lbl.gov	Ionna Pagani; Natalia Mikhailova; Nikos Kyrpides	No	Host-associated	Human	Oral	Digestive system	USA: Maryland: Natonal Institute of Health	Metagenome	Human	Female	Homo sapiens	National Institutes of Health, USA	USA	39.0043	-77.1012	764143897	PRJNA48479	SAMN00036427	Human tongue dorsum microbial communities from NIH, USA - visit 1, subject 764143897	Oral	Tongue dorsum	Complete
7000000495	Metagenome	Permanent Draft	Human microbial communities from the National Institute of Health, USA, HMP production phase	Human supragingival plaque microbial communities from NIH, USA - visit 1, subject 160704339	Baylor College of Medicine, J. Craig Venter Institute (JCVI), Washington University in St. Louis	Host-associated	Human	Digestive system	Oral	Supragingival plaque	Human microbial communities from the National Institute of Health, USA, HMP production phase	Yes	Metagenome Analysis	Ga0031069	Metagenome Analysis	Gp0053047	Gs0063646	2011-04-29	NIH	No	Yes	48479	2011-04-29	Primary	kliolios@lbl.gov	Konstantinos Liolios	ipagani@lbl.gov; nmikhailova@lbl.gov; nckyrpides@lbl.gov	Ionna Pagani; Natalia Mikhailova; Nikos Kyrpides	No	Host-associated	Human	Oral	Digestive system	USA: Maryland: Natonal Institute of Health	Metagenome	Human	Female	Homo sapiens	National Institutes of Health, USA	USA	39.0043	-77.1012	160704339	PRJNA48479	SAMN00041558	Human supragingival plaque microbial communities from NIH, USA - visit 1, subject 160704339	Oral	Supragingival plaque	Complete
7000000715	Metagenome	Permanent Draft	Human microbial communities from the National Institute of Health, USA, HMP production phase	Human stool microbial communities from NIH, USA - visit 1, subject 763961826	Baylor College of Medicine, J. Craig Venter Institute (JCVI), Washington University in St. Louis	Host-associated	Human	Digestive system	Large intestine	Fecal	Human microbial communities from the National Institute of Health, USA, HMP production phase	Yes	Metagenome Analysis	Ga0030481	Metagenome Analysis	Gp0053300	Gs0063646	2011-04-29	NIH	No	Yes	48479	2011-04-29	Primary	kliolios@lbl.gov	Konstantinos Liolios	ipagani@lbl.gov; nmikhailova@lbl.gov; snayfach@lbl.gov	Ionna Pagani; Natalia Mikhailova; Stephen Nayfach	No	Host-associated	Human	Large intestine	Digestive system	National Institutes of Health, USA	Metagenome	Human	Male	Homo sapiens	National Institutes of Health, USA	USA			763961826	PRJNA48479	SAMN00035901	Human stool microbial communities from NIH, USA - visit 1, subject 763961826	Gastrointestinal tract		Complete
7000000526	Metagenome	Permanent Draft	Human microbial communities from the National Institute of Health, USA, HMP production phase	Human stool microbial communities from NIH, USA - visit 1, subject 765560005	Baylor College of Medicine, J. Craig Venter Institute (JCVI), Washington University in St. Louis	Host-associated	Human	Digestive system	Large intestine	Fecal	Human microbial communities from the National Institute of Health, USA, HMP production phase	Yes	Metagenome Analysis	Ga0030527	Metagenome Analysis	Gp0053080	Gs0063646	2011-04-29	NIH	No	Yes	48479	2011-04-29	Primary	kliolios@lbl.gov	Konstantinos Liolios	ipagani@lbl.gov; nmikhailova@lbl.gov; snayfach@lbl.gov	Ionna Pagani; Natalia Mikhailova; Stephen Nayfach	No	Host-associated	Human	Large intestine	Digestive system	USA: Maryland: Natonal Institute of Health	Metagenome	Human	Male	Homo sapiens	National Institutes of Health, USA	USA	39.0043	-77.1012	765560005	PRJNA48479	SAMN00040615	Human stool microbial communities from NIH, USA - visit 1, subject 765560005	Gastrointestinal tract		Complete
7000000136	Metagenome	Permanent Draft	Human microbial communities from the National Institute of Health, USA, HMP production phase	Human buccal mucosa microbial communities from NIH, USA - visit 1, subject 159207311	Baylor College of Medicine, J. Craig Venter Institute (JCVI), Washington University in St. Louis	Host-associated	Human	Digestive system	Oral	buccal mucosa	Human microbial communities from the National Institute of Health, USA, HMP production phase	Yes	Metagenome Analysis	Ga0027923	Metagenome Analysis	Gp0052632	Gs0063646	2011-04-29	NIH	No	Yes	48479	2011-04-29	Primary	kliolios@lbl.gov	Konstantinos Liolios	ipagani@lbl.gov; nmikhailova@lbl.gov; nckyrpides@lbl.gov	Ionna Pagani; Natalia Mikhailova; Nikos Kyrpides	No	Host-associated	Human	Oral	Digestive system	USA: Maryland: Natonal Institute of Health	Metagenome	Human	Male	Homo sapiens	National Institutes of Health, USA	USA	39.0043	-77.1012	159207311	PRJNA48479	SAMN00034724	Human buccal mucosa microbial communities from NIH, USA - visit 1, subject 159207311	Oral	Buccal mucosa	Complete
7000000298	Metagenome	Permanent Draft	Human microbial communities from the National Institute of Health, USA, HMP production phase	Human tongue dorsum microbial communities from NIH, USA - visit 1, subject 159915365	Baylor College of Medicine, J. Craig Venter Institute (JCVI), Washington University in St. Louis	Host-associated	Human	Digestive system	Oral	tongue dorsum	Human microbial communities from the National Institute of Health, USA, HMP production phase	Yes	Metagenome Analysis	Ga0031264	Metagenome Analysis	Gp0052821	Gs0063646	2011-04-29	NIH	No	Yes	48479	2011-04-29	Primary	kliolios@lbl.gov	Konstantinos Liolios	ipagani@lbl.gov; NNIvanova@lbl.gov; nckyrpides@lbl.gov	Ionna Pagani; Natalia Ivanova; Nikos Kyrpides	No	Host-associated	Human	Oral	Digestive system	USA: Maryland: Natonal Institute of Health	Metagenome	Human	Female	Homo sapiens	National Institutes of Health, USA	USA	39.0043	-77.1012	159915365	PRJNA48479	SAMN00037787	Human tongue dorsum microbial communities from NIH, USA - visit 1, subject 159915365	Oral	Tongue dorsum	Complete
7000000375	Metagenome	Permanent Draft	Human microbial communities from the National Institute of Health, USA, HMP production phase	Human posterior fornix microbial communities from NIH, USA - visit 1, subject 764588959	Baylor College of Medicine, J. Craig Venter Institute (JCVI), Washington University in St. Louis	Host-associated	Human	Reproductive system	Vagina	posterior fornix	Human microbial communities from the National Institute of Health, USA, HMP production phase	Yes	Metagenome Analysis	Ga0029839	Metagenome Analysis	Gp0052919	Gs0063646	2011-04-29	NIH	No	Yes	48479	2011-04-29	Primary	kliolios@lbl.gov	Konstantinos Liolios	ipagani@lbl.gov; nmikhailova@lbl.gov	Ionna Pagani; Natalia Mikhailova	No	Host-associated	Human	Vagina	Reproductive system	USA: Maryland: Natonal Institute of Health	Metagenome	Human	Female	Homo sapiens	National Institutes of Health, USA	USA	39.0043	-77.1012	764588959	PRJNA48479	SAMN00037329	Human posterior fornix microbial communities from NIH, USA - visit 1, subject 764588959	Urogenital tract	Posterior fornix	Complete
7000000292	Metagenome	Permanent Draft	Human microbial communities from the National Institute of Health, USA, HMP production phase	Human tongue dorsum microbial communities from NIH, USA - visit 2, subject 159369152	Baylor College of Medicine, J. Craig Venter Institute (JCVI), Washington University in St. Louis	Host-associated	Human	Digestive system	Oral	tongue dorsum	Human microbial communities from the National Institute of Health, USA, HMP production phase	Yes	Metagenome Analysis	Ga0031310	Metagenome Analysis	Gp0052815	Gs0063646	2011-04-29	NIH	No	Yes	48479	2011-04-29	Primary	kliolios@lbl.gov	Konstantinos Liolios	ipagani@lbl.gov; NNIvanova@lbl.gov; nckyrpides@lbl.gov	Ionna Pagani; Natalia Ivanova; Nikos Kyrpides	No	Host-associated	Human	Oral	Digestive system	USA: Maryland: Natonal Institute of Health	Metagenome	Human	Male	Homo sapiens	National Institutes of Health, USA	USA	39.0043	-77.1012	159369152	PRJNA48479	SAMN00045176	Human tongue dorsum microbial communities from NIH, USA - visit 2, subject 159369152	Oral	Tongue dorsum	Complete
7000000337	Metagenome	Permanent Draft	Human microbial communities from the National Institute of Health, USA, HMP production phase	Human buccal mucosa microbial communities from NIH, USA - visit 1, subject 765034022	Baylor College of Medicine, J. Craig Venter Institute (JCVI), Washington University in St. Louis	Host-associated	Human	Digestive system	Oral	buccal mucosa	Human microbial communities from the National Institute of Health, USA, HMP production phase	Yes	Metagenome Analysis	Ga0027971	Metagenome Analysis	Gp0052875	Gs0063646	2011-04-29	NIH	No	Yes	48479	2011-04-29	Primary	kliolios@lbl.gov	Konstantinos Liolios	ipagani@lbl.gov; nmikhailova@lbl.gov; nckyrpides@lbl.gov	Ionna Pagani; Natalia Mikhailova; Nikos Kyrpides	No	Host-associated	Human	Oral	Digestive system	USA: Maryland: Natonal Institute of Health	Metagenome	Human	Female	Homo sapiens	National Institutes of Health, USA	USA	39.0043	-77.1012	765034022	PRJNA48479	SAMN00040439	Human buccal mucosa microbial communities from NIH, USA - visit 1, subject 765034022	Oral	Buccal mucosa	Complete
7000000299	Metagenome	Permanent Draft	Human microbial communities from the National Institute of Health, USA, HMP production phase	Human anterior nares microbial communities from NIH, USA - visit 2, subject 763759525	Baylor College of Medicine, J. Craig Venter Institute (JCVI), Washington University in St. Louis	Host-associated	Human	Respiratory system	Nasopharyngeal	anterior nares	Human microbial communities from the National Institute of Health, USA, HMP production phase	Yes	Metagenome Analysis	Ga0027527	Metagenome Analysis	Gp0052822	Gs0063646	2011-04-29	NIH	No	Yes	48479	2011-04-29	Primary	kliolios@lbl.gov	Konstantinos Liolios	ipagani@lbl.gov; NNIvanova@lbl.gov	Ionna Pagani; Natalia Ivanova	No	Host-associated	Human	Nasopharyngeal	Respiratory system	USA: Maryland: Natonal Institute of Health	Metagenome	Human	Female	Homo sapiens	National Institutes of Health, USA	USA	39.0043	-77.1012	763759525	PRJNA48479	SAMN00076219	Human anterior nares microbial communities from NIH, USA - visit 2, subject 763759525	Airways	Nares	Complete
7000000078	Metagenome	Permanent Draft	Human microbial communities from the National Institute of Health, USA, HMP production phase	Human posterior fornix microbial communities from NIH, USA - visit 2, subject 159227541	Baylor College of Medicine, J. Craig Venter Institute (JCVI), Washington University in St. Louis	Host-associated	Human	Reproductive system	Vagina	posterior fornix	Human microbial communities from the National Institute of Health, USA, HMP production phase	Yes	Metagenome Analysis	Ga0029866	Metagenome Analysis	Gp0052550	Gs0063646	2011-04-29	NIH	No	Yes	48479	2011-04-29	Primary	kliolios@lbl.gov	Konstantinos Liolios	ipagani@lbl.gov; NNIvanova@lbl.gov	Ionna Pagani; Natalia Ivanova	No	Host-associated	Human	Vagina	Reproductive system	USA: Maryland: Natonal Institute of Health	Metagenome	Human	Female	Homo sapiens	National Institutes of Health, USA	USA	39.0043	-77.1012	159227541	PRJNA48479	SAMN00072765	Human posterior fornix microbial communities from NIH, USA - visit 2, subject 159227541	Urogenital tract	Posterior fornix	Complete
7000000452	Metagenome	Permanent Draft	Human microbial communities from the National Institute of Health, USA, HMP production phase	Human posterior fornix microbial communities from NIH, USA - visit 2, subject 763577454	Baylor College of Medicine, J. Craig Venter Institute (JCVI), Washington University in St. Louis	Host-associated	Human	Reproductive system	Vagina	posterior fornix	Human microbial communities from the National Institute of Health, USA, HMP production phase	Yes	Metagenome Analysis	Ga0029835	Metagenome Analysis	Gp0053002	Gs0063646	2011-04-29	NIH	No	Yes	48479	2011-04-29	Primary	kliolios@lbl.gov	Konstantinos Liolios	ipagani@lbl.gov; nmikhailova@lbl.gov	Ionna Pagani; Natalia Mikhailova	No	Host-associated	Human	Vagina	Reproductive system	USA: Maryland: Natonal Institute of Health	Metagenome	Human	Female	Homo sapiens	National Institutes of Health, USA	USA	39.0043	-77.1012	763577454	PRJNA48479	SAMN00036291	Human posterior fornix microbial communities from NIH, USA - visit 2, subject 763577454	Urogenital tract	Posterior fornix	Complete
7000000197	Metagenome	Permanent Draft	Human microbial communities from the National Institute of Health, USA, HMP production phase	Human tongue dorsum microbial communities from NIH, USA - visit 1, subject 160603188	Baylor College of Medicine, J. Craig Venter Institute (JCVI), Washington University in St. Louis	Host-associated	Human	Digestive system	Oral	tongue dorsum	Human microbial communities from the National Institute of Health, USA, HMP production phase	Yes	Metagenome Analysis	Ga0031272	Metagenome Analysis	Gp0052702	Gs0063646	2011-04-29	NIH	No	Yes	48479	2011-04-29	Primary	kliolios@lbl.gov	Konstantinos Liolios	ipagani@lbl.gov; nmikhailova@lbl.gov; nckyrpides@lbl.gov	Ionna Pagani; Natalia Mikhailova; Nikos Kyrpides	No	Host-associated	Human	Oral	Digestive system	USA: Maryland: Natonal Institute of Health	Metagenome	Human	Male	Homo sapiens	National Institutes of Health, USA	USA	39.0043	-77.1012	160603188	PRJNA48479	SAMN00039026	Human tongue dorsum microbial communities from NIH, USA - visit 1, subject 160603188	Oral	Tongue dorsum	Complete
7000000362	Metagenome	Permanent Draft	Human microbial communities from the National Institute of Health, USA, HMP production phase	Human anterior nares microbial communities from NIH, USA - visit 1, subject 159915365	Baylor College of Medicine, J. Craig Venter Institute (JCVI), Washington University in St. Louis	Host-associated	Human	Respiratory system	Nasopharyngeal	anterior nares	Human microbial communities from the National Institute of Health, USA, HMP production phase	Yes	Metagenome Analysis	Ga0027480	Metagenome Analysis	Gp0052906	Gs0063646	2011-04-29	NIH	No	Yes	48479	2011-04-29	Primary	kliolios@lbl.gov	Konstantinos Liolios	ipagani@lbl.gov; nmikhailova@lbl.gov	Ionna Pagani; Natalia Mikhailova	No	Host-associated	Human	Nasopharyngeal	Respiratory system	USA: Maryland: Natonal Institute of Health	Metagenome	Human	Female	Homo sapiens	National Institutes of Health, USA	USA	39.0043	-77.1012	159915365	PRJNA48479	SAMN00037799	Human anterior nares microbial communities from NIH, USA - visit 1, subject 159915365	Airways	Nares	Complete
7000000108	Metagenome	Permanent Draft	Human microbial communities from the National Institute of Health, USA, HMP production phase	Human stool microbial communities from NIH, USA - visit 2, subject 159611913	Baylor College of Medicine, J. Craig Venter Institute (JCVI), Washington University in St. Louis	Host-associated	Human	Digestive system	Large intestine	Fecal	Human microbial communities from the National Institute of Health, USA, HMP production phase	Yes	Metagenome Analysis	Ga0030565	Metagenome Analysis	Gp0052592	Gs0063646	2011-04-29	NIH	No	Yes	48479	2011-04-29	Primary	kliolios@lbl.gov	Konstantinos Liolios	ipagani@lbl.gov	Ionna Pagani	No	Host-associated	Human	Large intestine	Digestive system	USA: Maryland: Natonal Institute of Health	Metagenome	Human	Male	Homo sapiens	National Institutes of Health, USA	USA	39.0043	-77.1012	159611913	PRJNA48479	SAMN00045843	Human stool microbial communities from NIH, USA - visit 2, subject 159611913	Gastrointestinal tract		Complete
7000000031	Metagenome	Permanent Draft	Human microbial communities from the National Institute of Health, USA, HMP production phase	Human right retroauricular crease microbial communities from NIH, USA - visit 2 of subject 763961826 replicate 2	Baylor College of Medicine, J. Craig Venter Institute (JCVI), Washington University in St. Louis	Host-associated	Human	Skin	retroauricular crease	Unclassified	Human microbial communities from the National Institute of Health, USA, HMP production phase	Yes	Metagenome Analysis	Ga0030073	Metagenome Analysis	Gp0052495	Gs0063646	2011-04-29	NIH	No	Yes	48479	2011-04-29	Primary	kliolios@lbl.gov	Konstantinos Liolios	ipagani@lbl.gov; NNIvanova@lbl.gov	Ionna Pagani; Natalia Ivanova	No	Host-associated	Human	retroauricular crease	Skin	USA: Maryland: Natonal Institute of Health	Metagenome	Human	Male	Homo sapiens	National Institutes of Health, USA	USA	39.0043	-77.1012	763961826	PRJNA48479	SAMN00040234	Human right retroauricular crease microbial communities from NIH, USA - visit 2 of subject 763961826 replicate 2	Skin	Retroauricular crease	Complete
7000000040	Metagenome	Permanent Draft	Human microbial communities from the National Institute of Health, USA, HMP production phase	Human stool microbial communities from NIH, USA - visit 2 of subject 763759525	Baylor College of Medicine, J. Craig Venter Institute (JCVI), Washington University in St. Louis	Host-associated	Human	Digestive system	Large intestine	Fecal	Human microbial communities from the National Institute of Health, USA, HMP production phase	Yes	Metagenome Analysis	Ga0030572	Metagenome Analysis	Gp0052505	Gs0063646	2011-04-29	NIH	No	Yes	48479	2011-04-29	Primary	kliolios@lbl.gov	Konstantinos Liolios	ipagani@lbl.gov; NNIvanova@lbl.gov	Ionna Pagani; Natalia Ivanova	No	Host-associated	Human	Large intestine	Digestive system	USA: Maryland: Natonal Institute of Health	Metagenome	Human	Female	Homo sapiens	National Institutes of Health, USA	USA	39.0043	-77.1012	763759525	PRJNA48479	SAMN00063420	Human stool microbial communities from NIH, USA - visit 2 of subject 763759525	Gastrointestinal tract		Complete
7000000103	Metagenome	Permanent Draft	Human microbial communities from the National Institute of Health, USA, HMP production phase	Human retroauricular crease microbial communities from NIH, USA - visit 1, subject 160603188 replicate 2	Baylor College of Medicine, J. Craig Venter Institute (JCVI), Washington University in St. Louis	Host-associated	Human	Skin	retroauricular crease	Unclassified	Human microbial communities from the National Institute of Health, USA, HMP production phase	Yes	Metagenome Analysis	Ga0030069	Metagenome Analysis	Gp0052579	Gs0063646	2011-04-29	NIH	No	Yes	48479	2011-04-29	Primary	kliolios@lbl.gov	Konstantinos Liolios	ipagani@lbl.gov; nmikhailova@lbl.gov	Ionna Pagani; Natalia Mikhailova	No	Host-associated	Human	retroauricular crease	Skin	USA: Maryland: Natonal Institute of Health	Metagenome	Human	Male	Homo sapiens	National Institutes of Health, USA	USA	39.0043	-77.1012	160603188	PRJNA48479	SAMN00039067	Human retroauricular crease microbial communities from NIH, USA - visit 1, subject 160603188 replicate 2	Skin	Retroauricular crease	Complete
7000000590	Metagenome	Permanent Draft	Human microbial communities from the National Institute of Health, USA, HMP production phase	Human left retroauricular crease microbial communities from NIH, USA - visit 2, subject 764083206	Baylor College of Medicine, J. Craig Venter Institute (JCVI), Washington University in St. Louis	Host-associated	Human	Skin	retroauricular crease	Unclassified	Human microbial communities from the National Institute of Health, USA, HMP production phase	Yes	Metagenome Analysis	Ga0030075	Metagenome Analysis	Gp0053155	Gs0063646	2011-04-29	NIH	No	Yes	48479	2011-04-29	Primary	kliolios@lbl.gov	Konstantinos Liolios	ipagani@lbl.gov; nmikhailova@lbl.gov	Ionna Pagani; Natalia Mikhailova	No	Host-associated	Human	retroauricular crease	Skin	USA: Maryland: Natonal Institute of Health	Metagenome	Human	Male	Homo sapiens	National Institutes of Health, USA	USA	39.0043	-77.1012	764083206	PRJNA48479	SAMN00040281	Human left retroauricular crease microbial communities from NIH, USA - visit 2, subject 764083206	Skin	Retroauricular crease	Complete
7000000580	Metagenome	Permanent Draft	Human microbial communities from the National Institute of Health, USA, HMP production phase	Human anterior nares microbial communities from NIH, USA - visit 2, subject 764487809	Baylor College of Medicine, J. Craig Venter Institute (JCVI), Washington University in St. Louis	Host-associated	Human	Respiratory system	Nasopharyngeal	anterior nares	Human microbial communities from the National Institute of Health, USA, HMP production phase	Yes	Metagenome Analysis	Ga0027529	Metagenome Analysis	Gp0053145	Gs0063646	2011-04-29	NIH	No	Yes	48479	2011-04-29	Primary	kliolios@lbl.gov	Konstantinos Liolios	ipagani@lbl.gov; nmikhailova@lbl.gov	Ionna Pagani; Natalia Mikhailova	No	Host-associated	Human	Nasopharyngeal	Respiratory system	USA: Maryland: Natonal Institute of Health	Metagenome	Human	Male	Homo sapiens	National Institutes of Health, USA	USA	39.0043	-77.1012	764487809	PRJNA48479	SAMN00069753	Human anterior nares microbial communities from NIH, USA - visit 2, subject 764487809	Airways	Nares	Complete
7000000716	Metagenome	Permanent Draft	Human microbial communities from the National Institute of Health, USA, HMP production phase	Human tongue dorsum microbial communities from NIH, USA - visit 2, subject 370425937	Baylor College of Medicine, J. Craig Venter Institute (JCVI), Washington University in St. Louis	Host-associated	Human	Digestive system	Oral	tongue dorsum	Human microbial communities from the National Institute of Health, USA, HMP production phase	Yes	Metagenome Analysis	Ga0031344	Metagenome Analysis	Gp0053301	Gs0063646	2011-04-29	NIH	No	Yes	48479	2011-04-29	Primary	kliolios@lbl.gov	Konstantinos Liolios	ipagani@lbl.gov; nmikhailova@lbl.gov; nckyrpides@lbl.gov	Ionna Pagani; Natalia Mikhailova; Nikos Kyrpides	No	Host-associated	Human	Oral	Digestive system	National Institutes of Health, USA	Metagenome	Human	Female	Homo sapiens	National Institutes of Health, USA	USA			370425937	PRJNA48479	SAMN00064671	Human tongue dorsum microbial communities from NIH, USA - visit 2, subject 370425937	Oral	Tongue dorsum	Complete
7000000224	Metagenome	Permanent Draft	Human microbial communities from the National Institute of Health, USA, HMP production phase	Human tongue dorsum microbial communities from NIH, USA - visit 1, subject 763840445	Baylor College of Medicine, J. Craig Venter Institute (JCVI), Washington University in St. Louis	Host-associated	Human	Digestive system	Oral	tongue dorsum	Human microbial communities from the National Institute of Health, USA, HMP production phase	Yes	Metagenome Analysis	Ga0031241	Metagenome Analysis	Gp0052742	Gs0063646	2011-04-29	NIH	No	Yes	48479	2011-04-29	Primary	kliolios@lbl.gov	Konstantinos Liolios	ipagani@lbl.gov; nmikhailova@lbl.gov; nckyrpides@lbl.gov	Ionna Pagani; Natalia Mikhailova; Nikos Kyrpides	No	Host-associated	Human	Oral	Digestive system	USA: Maryland: Natonal Institute of Health	Metagenome	Human	Female	Homo sapiens	National Institutes of Health, USA	USA	39.0043	-77.1012	763840445	PRJNA48479	SAMN00035791	Human tongue dorsum microbial communities from NIH, USA - visit 1, subject 763840445	Oral	Tongue dorsum	Complete
7000000454	Metagenome	Permanent Draft	Human microbial communities from the National Institute of Health, USA, HMP production phase	Human supragingival plaque microbial communities from NIH, USA - visit 1, subject 764224817	Baylor College of Medicine, J. Craig Venter Institute (JCVI), Washington University in St. Louis	Host-associated	Human	Digestive system	Oral	Supragingival plaque	Human microbial communities from the National Institute of Health, USA, HMP production phase	Yes	Metagenome Analysis	Ga0031026	Metagenome Analysis	Gp0053004	Gs0063646	2011-04-29	NIH	No	Yes	48479	2011-04-29	Primary	kliolios@lbl.gov	Konstantinos Liolios	ipagani@lbl.gov; nmikhailova@lbl.gov; nckyrpides@lbl.gov	Ionna Pagani; Natalia Mikhailova; Nikos Kyrpides	No	Host-associated	Human	Oral	Digestive system	USA: Maryland: Natonal Institute of Health	Metagenome	Human	Male	Homo sapiens	National Institutes of Health, USA	USA	39.0043	-77.1012	764224817	PRJNA48479	SAMN00036973	Human supragingival plaque microbial communities from NIH, USA - visit 1, subject 764224817	Oral	Supragingival plaque	Complete
7000000441	Metagenome	Permanent Draft	Human microbial communities from the National Institute of Health, USA, HMP production phase	Human stool microbial communities from NIH, USA - visit 2, subject 763435843	Baylor College of Medicine, J. Craig Venter Institute (JCVI), Washington University in St. Louis	Host-associated	Human	Digestive system	Large intestine	Fecal	Human microbial communities from the National Institute of Health, USA, HMP production phase	Yes	Metagenome Analysis	Ga0030493	Metagenome Analysis	Gp0052991	Gs0063646	2011-04-29	NIH	No	Yes	48479	2011-04-29	Primary	kliolios@lbl.gov	Konstantinos Liolios	ipagani@lbl.gov	Ionna Pagani	No	Host-associated	Human	Large intestine	Digestive system	USA: Maryland: Natonal Institute of Health	Metagenome	Human	Male	Homo sapiens	National Institutes of Health, USA	USA	39.0043	-77.1012	763435843	PRJNA48479	SAMN00037012	Human stool microbial communities from NIH, USA - visit 2, subject 763435843	Gastrointestinal tract		Complete
7000000287	Metagenome	Permanent Draft	Human microbial communities from the National Institute of Health, USA, HMP production phase	Human right retroauricular crease microbial communities from NIH, USA - visit 2, subject 15961191 replicate 2	Baylor College of Medicine, J. Craig Venter Institute (JCVI), Washington University in St. Louis	Host-associated	Human	Skin	retroauricular crease	Unclassified	Human microbial communities from the National Institute of Health, USA, HMP production phase	Yes	Metagenome Analysis	Ga0030085	Metagenome Analysis	Gp0052810	Gs0063646	2011-04-29	NIH	No	Yes	48479	2011-04-29	Primary	kliolios@lbl.gov	Konstantinos Liolios	ipagani@lbl.gov; nmikhailova@lbl.gov	Ionna Pagani; Natalia Mikhailova	No	Host-associated	Human	retroauricular crease	Skin	USA: Maryland: Natonal Institute of Health	Metagenome	Human	Male	Homo sapiens	National Institutes of Health, USA	USA	39.0043	-77.1012	159611913	PRJNA48479	SAMN00045873	Human right retroauricular crease microbial communities from NIH, USA - visit 2, subject 15961191 replicate 2	Skin	Retroauricular crease	Complete
7000000646	Metagenome	Permanent Draft	Human microbial communities from the National Institute of Health, USA, HMP production phase	Human stool microbial communities from NIH, USA - visit 1, subject 764325968	Baylor College of Medicine, J. Craig Venter Institute (JCVI), Washington University in St. Louis	Host-associated	Human	Digestive system	Large intestine	Fecal	Human microbial communities from the National Institute of Health, USA, HMP production phase	Yes	Metagenome Analysis	Ga0030495	Metagenome Analysis	Gp0053222	Gs0063646	2011-04-29	NIH	No	Yes	48479	2011-04-29	Primary	kliolios@lbl.gov	Konstantinos Liolios	ipagani@lbl.gov; nmikhailova@lbl.gov	Ionna Pagani; Natalia Mikhailova	No	Host-associated	Human	Large intestine	Digestive system	National Institutes of Health, USA	Metagenome	Human	Male	Homo sapiens	National Institutes of Health, USA	USA			764325968	PRJNA48479	SAMN00037178	Human stool microbial communities from NIH, USA - visit 1, subject 764325968	Gastrointestinal tract		Complete
7000000705	Metagenome	Permanent Draft	Human microbial communities from the National Institute of Health, USA, HMP production phase	Human anterior nares microbial communities from NIH, USA - visit 1, subject 160319967	Baylor College of Medicine, J. Craig Venter Institute (JCVI), Washington University in St. Louis	Host-associated	Human	Respiratory system	Nasopharyngeal	anterior nares	Human microbial communities from the National Institute of Health, USA, HMP production phase	Yes	Metagenome Analysis	Ga0027485	Metagenome Analysis	Gp0053290	Gs0063646	2011-04-29	NIH	No	Yes	48479	2011-04-29	Primary	kliolios@lbl.gov	Konstantinos Liolios	ipagani@lbl.gov; nmikhailova@lbl.gov	Ionna Pagani; Natalia Mikhailova	No	Host-associated	Human	Nasopharyngeal	Respiratory system	National Institutes of Health, USA	Metagenome	Human	Female	Homo sapiens	National Institutes of Health, USA	USA			160319967	PRJNA48479	SAMN00038669	Human anterior nares microbial communities from NIH, USA - visit 1, subject 160319967	Airways	Nares	Complete
7000000396	Metagenome	Permanent Draft	Human microbial communities from the National Institute of Health, USA, HMP production phase	Human supragingival plaque microbial communities from NIH, USA - visit 2, subject 604812005	Baylor College of Medicine, J. Craig Venter Institute (JCVI), Washington University in St. Louis	Host-associated	Human	Digestive system	Oral	Supragingival plaque	Human microbial communities from the National Institute of Health, USA, HMP production phase	Yes	Metagenome Analysis	Ga0031115	Metagenome Analysis	Gp0052941	Gs0063646	2011-04-29	NIH	No	Yes	48479	2011-04-29	Primary	kliolios@lbl.gov	Konstantinos Liolios	ipagani@lbl.gov; nmikhailova@lbl.gov; nckyrpides@lbl.gov	Ionna Pagani; Natalia Mikhailova; Nikos Kyrpides	No	Host-associated	Human	Oral	Digestive system	USA: Maryland: Natonal Institute of Health	Metagenome	Human	Male	Homo sapiens	National Institutes of Health, USA	USA	39.0043	-77.1012	604812005	PRJNA48479	SAMN00069277	Human supragingival plaque microbial communities from NIH, USA - visit 2, subject 604812005	Oral	Supragingival plaque	Complete
7000000305	Metagenome	Permanent Draft	Human microbial communities from the National Institute of Health, USA, HMP production phase	Human tongue dorsum microbial communities from NIH, USA - visit 2, subject 686765762	Baylor College of Medicine, J. Craig Venter Institute (JCVI), Washington University in St. Louis	Host-associated	Human	Digestive system	Oral	tongue dorsum	Human microbial communities from the National Institute of Health, USA, HMP production phase	Yes	Metagenome Analysis	Ga0031348	Metagenome Analysis	Gp0052831	Gs0063646	2011-04-29	NIH	No	Yes	48479	2011-04-29	Primary	kliolios@lbl.gov	Konstantinos Liolios	nmikhailova@lbl.gov; ipagani@lbl.gov; nckyrpides@lbl.gov	Natalia Mikhailova; Ionna Pagani; Nikos Kyrpides	No	Host-associated	Human	Oral	Digestive system	USA: Maryland: Natonal Institute of Health	Metagenome	Human	Male	Homo sapiens	National Institutes of Health, USA	USA	39.0043	-77.1012	686765762	PRJNA48479	SAMN00081785	Human tongue dorsum microbial communities from NIH, USA - visit 2, subject 686765762	Oral	Tongue dorsum	Complete
7000000498	Metagenome	Permanent Draft	Human microbial communities from the National Institute of Health, USA, HMP production phase	Human stool microbial communities from NIH, USA - visit 1, subject 160502038	Baylor College of Medicine, J. Craig Venter Institute (JCVI), Washington University in St. Louis	Host-associated	Human	Digestive system	Large intestine	Fecal	Human microbial communities from the National Institute of Health, USA, HMP production phase	Yes	Metagenome Analysis	Ga0030514	Metagenome Analysis	Gp0053050	Gs0063646	2011-04-29	NIH	No	Yes	48479	2011-04-29	Primary	kliolios@lbl.gov	Konstantinos Liolios	ipagani@lbl.gov; nmikhailova@lbl.gov; snayfach@lbl.gov	Ionna Pagani; Natalia Mikhailova; Stephen Nayfach	No	Host-associated	Human	Large intestine	Digestive system	USA: Maryland: Natonal Institute of Health	Metagenome	Human	Female	Homo sapiens	National Institutes of Health, USA	USA	39.0043	-77.1012	160502038	PRJNA48479	SAMN00038739	Human stool microbial communities from NIH, USA - visit 1, subject 160502038	Gastrointestinal tract		Complete
7000000053	Metagenome	Permanent Draft	Human microbial communities from the National Institute of Health, USA, HMP production phase	Human stool microbial communities from NIH, USA - visit 1, subject 159591683	Baylor College of Medicine, J. Craig Venter Institute (JCVI), Washington University in St. Louis	Host-associated	Human	Digestive system	Large intestine	Fecal	Human microbial communities from the National Institute of Health, USA, HMP production phase	Yes	Metagenome Analysis	Ga0030467	Metagenome Analysis	Gp0052518	Gs0063646	2011-04-29	NIH	No	Yes	48479	2011-04-29	Primary	kliolios@lbl.gov	Konstantinos Liolios	ipagani@lbl.gov; NNIvanova@lbl.gov	Ionna Pagani; Natalia Ivanova	No	Host-associated	Human	Large intestine	Digestive system	USA: Maryland: Natonal Institute of Health	Metagenome	Human	Male	Homo sapiens	National Institutes of Health, USA	USA	39.0043	-77.1012	159591683	PRJNA48479	SAMN00034433	Human stool microbial communities from NIH, USA - visit 1, subject 159591683	Gastrointestinal tract		Complete
7000000311	Metagenome	Permanent Draft	Human microbial communities from the National Institute of Health, USA, HMP production phase	Human attached/keratinized gingiva microbial communities from NIH, USA - visit 1, subject 763961826	Baylor College of Medicine, J. Craig Venter Institute (JCVI), Washington University in St. Louis	Host-associated	Human	Digestive system	Oral	Attached/Keratinized gingiva	Human microbial communities from the National Institute of Health, USA, HMP production phase	Yes	Metagenome Analysis	Ga0027596	Metagenome Analysis	Gp0052837	Gs0063646	2011-04-29	NIH	No	Yes	48479	2011-04-29	Primary	kliolios@lbl.gov	Konstantinos Liolios	ipagani@lbl.gov; nmikhailova@lbl.gov; nckyrpides@lbl.gov	Ionna Pagani; Natalia Mikhailova; Nikos Kyrpides	No	Host-associated	Human	Oral	Digestive system	USA: Maryland: Natonal Institute of Health	Metagenome	Human	Male	Homo sapiens	National Institutes of Health, USA	USA	39.0043	-77.1012	763961826	PRJNA48479	SAMN00035905	Human attached/keratinized gingiva microbial communities from NIH, USA - visit 1, subject 763961826	Oral	Attached/Keratinized gingiva	Complete
7000000028	Metagenome	Permanent Draft	Human microbial communities from the National Institute of Health, USA, HMP production phase	Human tongue dorsum microbial communities from NIH, USA - visit 2 of subject 159207311	Baylor College of Medicine, J. Craig Venter Institute (JCVI), Washington University in St. Louis	Host-associated	Human	Digestive system	Oral	tongue dorsum	Human microbial communities from the National Institute of Health, USA, HMP production phase	Yes	Metagenome Analysis	Ga0031313	Metagenome Analysis	Gp0052492	Gs0063646	2011-04-29	NIH	No	Yes	48479	2011-04-29	Primary	kliolios@lbl.gov	Konstantinos Liolios	ipagani@lbl.gov; nckyrpides@lbl.gov; NNIvanova@lbl.gov	Ionna Pagani; Nikos Kyrpides; Natalia Ivanova	No	Host-associated	Human	Oral	Digestive system	USA: Maryland: Natonal Institute of Health	Metagenome	Human	Male	Homo sapiens	National Institutes of Health, USA	USA	39.0043	-77.1012	159207311	PRJNA48479	SAMN00045356	Human tongue dorsum microbial communities from NIH, USA - visit 2 of subject 159207311	Oral	Tongue dorsum	Complete
7000000687	Metagenome	Permanent Draft	Human microbial communities from the National Institute of Health, USA, HMP production phase	Human tongue dorsum microbial communities from NIH, USA - visit 1, subject 508703490	Baylor College of Medicine, J. Craig Venter Institute (JCVI), Washington University in St. Louis	Host-associated	Human	Digestive system	Oral	tongue dorsum	Human microbial communities from the National Institute of Health, USA, HMP production phase	Yes	Metagenome Analysis	Ga0031292	Metagenome Analysis	Gp0053264	Gs0063646	2011-04-29	NIH	No	Yes	48479	2011-04-29	Primary	kliolios@lbl.gov	Konstantinos Liolios	ipagani@lbl.gov; nmikhailova@lbl.gov; nckyrpides@lbl.gov	Ionna Pagani; Natalia Mikhailova; Nikos Kyrpides	No	Host-associated	Human	Oral	Digestive system	National Institutes of Health, USA	Metagenome	Human	Female	Homo sapiens	National Institutes of Health, USA	USA			508703490	PRJNA48479	SAMN00073863	Human tongue dorsum microbial communities from NIH, USA - visit 1, subject 508703490	Oral	Tongue dorsum	Complete
7000000039	Metagenome	Permanent Draft	Human microbial communities from the National Institute of Health, USA, HMP production phase	Human tongue dorsum microbial communities from NIH, USA - visit 1, subject 159369152	Baylor College of Medicine, J. Craig Venter Institute (JCVI), Washington University in St. Louis	Host-associated	Human	Digestive system	Oral	tongue dorsum	Human microbial communities from the National Institute of Health, USA, HMP production phase	Yes	Metagenome Analysis	Ga0031232	Metagenome Analysis	Gp0052504	Gs0063646	2011-04-29	NIH	No	Yes	48479	2011-04-29	Primary	kliolios@lbl.gov	Konstantinos Liolios	ipagani@lbl.gov; NNIvanova@lbl.gov; nckyrpides@lbl.gov	Ionna Pagani; Natalia Ivanova; Nikos Kyrpides	No	Host-associated	Human	Oral	Digestive system	USA: Maryland: Natonal Institute of Health	Metagenome	Human	Male	Homo sapiens	National Institutes of Health, USA	USA	39.0043	-77.1012	159369152	PRJNA48479	SAMN00034382	Human tongue dorsum microbial communities from NIH, USA - visit 1, subject 159369152	Oral	Tongue dorsum	Complete
7000000695	Metagenome	Permanent Draft	Human microbial communities from the National Institute of Health, USA, HMP production phase	Human stool microbial communities from NIH, USA - visit 1, subject 686765762	Baylor College of Medicine, J. Craig Venter Institute (JCVI), Washington University in St. Louis	Host-associated	Human	Digestive system	Large intestine	Fecal	Human microbial communities from the National Institute of Health, USA, HMP production phase	Yes	Metagenome Analysis	Ga0030590	Metagenome Analysis	Gp0053280	Gs0063646	2011-04-29	NIH	No	Yes	48479	2011-04-29	Primary	kliolios@lbl.gov	Konstantinos Liolios	ipagani@lbl.gov; nmikhailova@lbl.gov	Ionna Pagani; Natalia Mikhailova	No	Host-associated	Human	Large intestine	Digestive system	National Institutes of Health, USA	Metagenome	Human	Male	Homo sapiens	National Institutes of Health, USA	USA			686765762	PRJNA48479	SAMN00069909	Human stool microbial communities from NIH, USA - visit 1, subject 686765762	Gastrointestinal tract		Complete
7000000720	Metagenome	Permanent Draft	Human microbial communities from the National Institute of Health, USA, HMP production phase	Human supragingival plaque microbial communities from NIH, USA - visit 2, subject 765094712	Baylor College of Medicine, J. Craig Venter Institute (JCVI), Washington University in St. Louis	Host-associated	Human	Digestive system	Oral	Supragingival plaque	Human microbial communities from the National Institute of Health, USA, HMP production phase	Yes	Metagenome Analysis	Ga0031096	Metagenome Analysis	Gp0053305	Gs0063646	2011-04-29	NIH	No	Yes	48479	2011-04-29	Primary	kliolios@lbl.gov	Konstantinos Liolios	ipagani@lbl.gov; nckyrpides@lbl.gov	Ionna Pagani; Nikos Kyrpides	No	Host-associated	Human	Oral	Digestive system	National Institutes of Health, USA	Metagenome	Human	Male	Homo sapiens	National Institutes of Health, USA	USA			765094712	PRJNA48479	SAMN00065206	Human supragingival plaque microbial communities from NIH, USA - visit 2, subject 765094712	Oral	Supragingival plaque	Complete
7000000192	Metagenome	Permanent Draft	Human microbial communities from the National Institute of Health, USA, HMP production phase	Human stool microbial communities from NIH, USA - visit 1, subject 160603188	Baylor College of Medicine, J. Craig Venter Institute (JCVI), Washington University in St. Louis	Host-associated	Human	Digestive system	Large intestine	Fecal	Human microbial communities from the National Institute of Health, USA, HMP production phase	Yes	Metagenome Analysis	Ga0030516	Metagenome Analysis	Gp0052697	Gs0063646	2011-04-29	NIH	No	Yes	48479	2011-04-29	Primary	kliolios@lbl.gov	Konstantinos Liolios	ipagani@lbl.gov; nmikhailova@lbl.gov	Ionna Pagani; Natalia Mikhailova	No	Host-associated	Human	Large intestine	Digestive system	USA: Maryland: Natonal Institute of Health	Metagenome	Human	Male	Homo sapiens	National Institutes of Health, USA	USA	39.0043	-77.1012	160603188	PRJNA48479	SAMN00039039	Human stool microbial communities from NIH, USA - visit 1, subject 160603188	Gastrointestinal tract		Complete
7000000313	Metagenome	Permanent Draft	Human microbial communities from the National Institute of Health, USA, HMP production phase	Human supragingival plaque microbial communities from NIH, USA - visit 1, subject 604812005	Baylor College of Medicine, J. Craig Venter Institute (JCVI), Washington University in St. Louis	Host-associated	Human	Digestive system	Oral	Supragingival plaque	Human microbial communities from the National Institute of Health, USA, HMP production phase	Yes	Metagenome Analysis	Ga0031092	Metagenome Analysis	Gp0052839	Gs0063646	2011-04-29	NIH	No	Yes	48479	2011-04-29	Primary	kliolios@lbl.gov	Konstantinos Liolios	ipagani@lbl.gov; nmikhailova@lbl.gov; nckyrpides@lbl.gov	Ionna Pagani; Natalia Mikhailova; Nikos Kyrpides	No	Host-associated	Human	Oral	Digestive system	USA: Maryland: Natonal Institute of Health	Metagenome	Human	Male	Homo sapiens	National Institutes of Health, USA	USA	39.0043	-77.1012	604812005	PRJNA48479	SAMN00078062	Human supragingival plaque microbial communities from NIH, USA - visit 1, subject 604812005	Oral	Supragingival plaque	Complete
7000000539	Metagenome	Permanent Draft	Human microbial communities from the National Institute of Health, USA, HMP production phase	Human buccal mucosa microbial communities from NIH, USA - visit 1, subject 604812005	Baylor College of Medicine, J. Craig Venter Institute (JCVI), Washington University in St. Louis	Host-associated	Human	Digestive system	Oral	buccal mucosa	Human microbial communities from the National Institute of Health, USA, HMP production phase	Yes	Metagenome Analysis	Ga0028004	Metagenome Analysis	Gp0053097	Gs0063646	2011-04-29	NIH	No	Yes	48479	2011-04-29	Primary	kliolios@lbl.gov	Konstantinos Liolios	ipagani@lbl.gov; nmikhailova@lbl.gov; nckyrpides@lbl.gov	Ionna Pagani; Natalia Mikhailova; Nikos Kyrpides	No	Host-associated	Human	Oral	Digestive system	USA: Maryland: Natonal Institute of Health	Metagenome	Human	Male	Homo sapiens	National Institutes of Health, USA	USA	39.0043	-77.1012	604812005	PRJNA48479	SAMN00063655	Human buccal mucosa microbial communities from NIH, USA - visit 1, subject 604812005	Oral	Buccal mucosa	Complete
7000000025	Metagenome	Permanent Draft	Human microbial communities from the National Institute of Health, USA, HMP production phase	Human tongue dorsum microbial communities from NIH, USA - visit 2 of subject 159005010	Baylor College of Medicine, J. Craig Venter Institute (JCVI), Washington University in St. Louis	Host-associated	Human	Digestive system	Oral	tongue dorsum	Human microbial communities from the National Institute of Health, USA, HMP production phase	Yes	Metagenome Analysis	Ga0031307	Metagenome Analysis	Gp0052489	Gs0063646	2011-04-29	NIH	No	Yes	48479	2011-04-29	Primary	kliolios@lbl.gov	Konstantinos Liolios	ipagani@lbl.gov; nckyrpides@lbl.gov; NNIvanova@lbl.gov	Ionna Pagani; Nikos Kyrpides; Natalia Ivanova	No	Host-associated	Human	Oral	Digestive system	USA: Maryland: Natonal Institute of Health	Metagenome	Human	Female	Homo sapiens	National Institutes of Health, USA	USA	39.0043	-77.1012	159005010	PRJNA48479	SAMN00044835	Human tongue dorsum microbial communities from NIH, USA - visit 2 of subject 159005010	Oral	Tongue dorsum	Complete
7000000731	Metagenome	Permanent Draft	Human microbial communities from the National Institute of Health, USA, HMP production phase	Human tongue dorsum microbial communities from NIH, USA - visit 1, subject 763536994	Baylor College of Medicine, J. Craig Venter Institute (JCVI), Washington University in St. Louis	Host-associated	Human	Digestive system	Oral	tongue dorsum	Human microbial communities from the National Institute of Health, USA, HMP production phase	Yes	Metagenome Analysis	Ga0031239	Metagenome Analysis	Gp0053325	Gs0063646	2011-04-29	NIH	No	Yes	48479	2011-04-29	Primary	kliolios@lbl.gov	Konstantinos Liolios	ipagani@lbl.gov; nmikhailova@lbl.gov; nckyrpides@lbl.gov	Ionna Pagani; Natalia Mikhailova; Nikos Kyrpides	No	Host-associated	Human	Oral	Digestive system	National Institutes of Health, USA	Metagenome	Human	Male	Homo sapiens	National Institutes of Health, USA	USA			763536994	PRJNA48479	SAMN00035489	Human tongue dorsum microbial communities from NIH, USA - visit 1, subject 763536994	Oral	Tongue dorsum	Complete
7000000068	Metagenome	Permanent Draft	Human microbial communities from the National Institute of Health, USA, HMP production phase	Human anterior nares microbial communities from NIH, USA - visit 1, subject 764487809	Baylor College of Medicine, J. Craig Venter Institute (JCVI), Washington University in St. Louis	Host-associated	Human	Respiratory system	Nasopharyngeal	anterior nares	Human microbial communities from the National Institute of Health, USA, HMP production phase	Yes	Metagenome Analysis	Ga0027468	Metagenome Analysis	Gp0052540	Gs0063646	2011-04-29	NIH	No	Yes	48479	2011-04-29	Primary	kliolios@lbl.gov	Konstantinos Liolios	ipagani@lbl.gov; NNIvanova@lbl.gov	Ionna Pagani; Natalia Ivanova	No	Host-associated	Human	Nasopharyngeal	Respiratory system	USA: Maryland: Natonal Institute of Health	Metagenome	Human	Male	Homo sapiens	National Institutes of Health, USA	USA	39.0043	-77.1012	764487809	PRJNA48479	SAMN00036858	Human anterior nares microbial communities from NIH, USA - visit 1, subject 764487809	Airways	Nares	Complete
7000000157	Metagenome	Permanent Draft	Human microbial communities from the National Institute of Health, USA, HMP production phase	Human retroauricular crease microbial communities from NIH, USA - visit 1, subject 16040088 replicate 2	Baylor College of Medicine, J. Craig Venter Institute (JCVI), Washington University in St. Louis	Host-associated	Human	Skin	retroauricular crease	Unclassified	Human microbial communities from the National Institute of Health, USA, HMP production phase	Yes	Metagenome Analysis	Ga0030080	Metagenome Analysis	Gp0052653	Gs0063646	2011-04-29	NIH	No	Yes	48479	2011-04-29	Primary	kliolios@lbl.gov	Konstantinos Liolios	ipagani@lbl.gov; nmikhailova@lbl.gov	Ionna Pagani; Natalia Mikhailova	No	Host-associated	Human	retroauricular crease	Skin	USA: Maryland: Natonal Institute of Health	Metagenome	Human	Male	Homo sapiens	National Institutes of Health, USA	USA	39.0043	-77.1012	160400887	PRJNA48479	SAMN00041481	Human retroauricular crease microbial communities from NIH, USA - visit 1, subject 16040088 replicate 2	Skin	Retroauricular crease	Complete
7000000247	Metagenome	Permanent Draft	Human microbial communities from the National Institute of Health, USA, HMP production phase	Human supragingival plaque microbial communities from NIH, USA - visit 2, subject 763840445	Baylor College of Medicine, J. Craig Venter Institute (JCVI), Washington University in St. Louis	Host-associated	Human	Digestive system	Oral	Supragingival plaque	Human microbial communities from the National Institute of Health, USA, HMP production phase	Yes	Metagenome Analysis	Ga0031122	Metagenome Analysis	Gp0052765	Gs0063646	2011-04-29	NIH	No	Yes	48479	2011-04-29	Primary	kliolios@lbl.gov	Konstantinos Liolios	ipagani@lbl.gov; nmikhailova@lbl.gov; nckyrpides@lbl.gov	Ionna Pagani; Natalia Mikhailova; Nikos Kyrpides	No	Host-associated	Human	Oral	Digestive system	USA: Maryland: Natonal Institute of Health	Metagenome	Human	Female	Homo sapiens	National Institutes of Health, USA	USA	39.0043	-77.1012	763840445	PRJNA48479	SAMN00083023	Human supragingival plaque microbial communities from NIH, USA - visit 2, subject 763840445	Oral	Supragingival plaque	Complete
7000000347	Metagenome	Permanent Draft	Human microbial communities from the National Institute of Health, USA, HMP production phase	Human posterior fornix microbial communities from NIH, USA - visit 1, subject 160582958	Baylor College of Medicine, J. Craig Venter Institute (JCVI), Washington University in St. Louis	Host-associated	Human	Reproductive system	Vagina	posterior fornix	Human microbial communities from the National Institute of Health, USA, HMP production phase	Yes	Metagenome Analysis	Ga0029847	Metagenome Analysis	Gp0052885	Gs0063646	2011-04-29	NIH	No	Yes	48479	2011-04-29	Primary	kliolios@lbl.gov	Konstantinos Liolios	ipagani@lbl.gov; nmikhailova@lbl.gov	Ionna Pagani; Natalia Mikhailova	No	Host-associated	Human	Vagina	Reproductive system	USA: Maryland: Natonal Institute of Health	Metagenome	Human	Female	Homo sapiens	National Institutes of Health, USA	USA	39.0043	-77.1012	160582958	PRJNA48479	SAMN00038918	Human posterior fornix microbial communities from NIH, USA - visit 1, subject 160582958	Urogenital tract	Posterior fornix	Complete
7000000680	Metagenome	Permanent Draft	Human microbial communities from the National Institute of Health, USA, HMP production phase	Human posterior fornix microbial communities from NIH, USA - visit 2, subject 764811490	Baylor College of Medicine, J. Craig Venter Institute (JCVI), Washington University in St. Louis	Host-associated	Human	Reproductive system	Vagina	posterior fornix	Human microbial communities from the National Institute of Health, USA, HMP production phase	Yes	Metagenome Analysis	Ga0029875	Metagenome Analysis	Gp0053257	Gs0063646	2011-04-29	NIH	No	Yes	48479	2011-04-29	Primary	kliolios@lbl.gov	Konstantinos Liolios	ipagani@lbl.gov; nmikhailova@lbl.gov	Ionna Pagani; Natalia Mikhailova	No	Host-associated	Human	Vagina	Reproductive system	National Institutes of Health, USA	Metagenome	Human	Female	Homo sapiens	National Institutes of Health, USA	USA			764811490	PRJNA48479	SAMN00069246	Human posterior fornix microbial communities from NIH, USA - visit 2, subject 764811490	Urogenital tract	Posterior fornix	Complete
7000000178	Metagenome	Permanent Draft	Human microbial communities from the National Institute of Health, USA, HMP production phase	Human stool microbial communities from NIH, USA - visit 1, subject 159510762	Baylor College of Medicine, J. Craig Venter Institute (JCVI), Washington University in St. Louis	Host-associated	Human	Digestive system	Large intestine	Fecal	Human microbial communities from the National Institute of Health, USA, HMP production phase	Yes	Metagenome Analysis	Ga0030511	Metagenome Analysis	Gp0052683	Gs0063646	2011-04-29	NIH	No	Yes	48479	2011-04-29	Primary	kliolios@lbl.gov	Konstantinos Liolios	ipagani@lbl.gov; nmikhailova@lbl.gov	Ionna Pagani; Natalia Mikhailova	No	Host-associated	Human	Large intestine	Digestive system	USA: Maryland: Natonal Institute of Health	Metagenome	Human	Male	Homo sapiens	National Institutes of Health, USA	USA	39.0043	-77.1012	159510762	PRJNA48479	SAMN00038465	Human stool microbial communities from NIH, USA - visit 1, subject 159510762	Gastrointestinal tract		Complete
7000000015	Metagenome	Permanent Draft	Human microbial communities from the National Institute of Health, USA, HMP production phase	Human posterior fornix microbial communities from NIH, USA - visit 2 of subject 158337416	Baylor College of Medicine, J. Craig Venter Institute (JCVI), Washington University in St. Louis	Host-associated	Human	Reproductive system	Vagina	posterior fornix	Human microbial communities from the National Institute of Health, USA, HMP production phase	Yes	Metagenome Analysis	Ga0029856	Metagenome Analysis	Gp0052479	Gs0063646	2011-04-29	NIH	No	Yes	48479	2011-04-29	Primary	kliolios@lbl.gov	Konstantinos Liolios	ipagani@lbl.gov; NNIvanova@lbl.gov	Ionna Pagani; Natalia Ivanova	No	Host-associated	Human	Vagina	Reproductive system	USA: Maryland: Natonal Institute of Health	Metagenome	Human	Female	Homo sapiens	National Institutes of Health, USA	USA	39.0043	-77.1012	158337416	PRJNA48479	SAMN00043310	Human posterior fornix microbial communities from NIH, USA - visit 2 of subject 158337416	Urogenital tract	Posterior fornix	Complete
7000000462	Metagenome	Permanent Draft	Human microbial communities from the National Institute of Health, USA, HMP production phase	Human tongue dorsum microbial communities from NIH, USA - visit 1, subject 158337416	Baylor College of Medicine, J. Craig Venter Institute (JCVI), Washington University in St. Louis	Host-associated	Human	Digestive system	Oral	tongue dorsum	Human microbial communities from the National Institute of Health, USA, HMP production phase	Yes	Metagenome Analysis	Ga0031227	Metagenome Analysis	Gp0053013	Gs0063646	2011-04-29	NIH	No	Yes	48479	2011-04-29	Primary	kliolios@lbl.gov	Konstantinos Liolios	ipagani@lbl.gov; nmikhailova@lbl.gov; nckyrpides@lbl.gov	Ionna Pagani; Natalia Mikhailova; Nikos Kyrpides	No	Host-associated	Human	Oral	Digestive system	USA: Maryland: Natonal Institute of Health	Metagenome	Human	Female	Homo sapiens	National Institutes of Health, USA	USA	39.0043	-77.1012	158337416	PRJNA48479	SAMN00033497	Human tongue dorsum microbial communities from NIH, USA - visit 1, subject 158337416	Oral	Tongue dorsum	Complete
7000000696	Metagenome	Permanent Draft	Human microbial communities from the National Institute of Health, USA, HMP production phase	Human tongue dorsum microbial communities from NIH, USA - visit 2, subject 159611913	Baylor College of Medicine, J. Craig Venter Institute (JCVI), Washington University in St. Louis	Host-associated	Human	Digestive system	Oral	tongue dorsum	Human microbial communities from the National Institute of Health, USA, HMP production phase	Yes	Metagenome Analysis	Ga0031319	Metagenome Analysis	Gp0053281	Gs0063646	2011-04-29	NIH	No	Yes	48479	2011-04-29	Primary	kliolios@lbl.gov	Konstantinos Liolios	nmikhailova@lbl.gov; ipagani@lbl.gov; nckyrpides@lbl.gov	Natalia Mikhailova; Ionna Pagani; Nikos Kyrpides	No	Host-associated	Human	Oral	Digestive system	National Institutes of Health, USA	Metagenome	Human	Male	Homo sapiens	National Institutes of Health, USA	USA			159611913	PRJNA48479	SAMN00045855	Human tongue dorsum microbial communities from NIH, USA - visit 2, subject 159611913	Oral	Tongue dorsum	Complete
7000000134	Metagenome	Permanent Draft	Human microbial communities from the National Institute of Health, USA, HMP production phase	Human buccal mucosa microbial communities from NIH, USA - visit 1, subject 370425937	Baylor College of Medicine, J. Craig Venter Institute (JCVI), Washington University in St. Louis	Host-associated	Human	Digestive system	Oral	buccal mucosa	Human microbial communities from the National Institute of Health, USA, HMP production phase	Yes	Metagenome Analysis	Ga0027989	Metagenome Analysis	Gp0052630	Gs0063646	2011-04-29	NIH	No	Yes	48479	2011-04-29	Primary	kliolios@lbl.gov	Konstantinos Liolios	ipagani@lbl.gov; nmikhailova@lbl.gov; nckyrpides@lbl.gov	Ionna Pagani; Natalia Mikhailova; Nikos Kyrpides	No	Host-associated	Human	Oral	Digestive system	USA: Maryland: Natonal Institute of Health	Metagenome	Human	Female	Homo sapiens	National Institutes of Health, USA	USA	39.0043	-77.1012	370425937	PRJNA48479	SAMN00043939	Human buccal mucosa microbial communities from NIH, USA - visit 1, subject 370425937	Oral	Buccal mucosa	Complete
7000000315	Metagenome	Permanent Draft	Human microbial communities from the National Institute of Health, USA, HMP production phase	Human supragingival plaque microbial communities from NIH, USA - visit 1, subject 159268001	Baylor College of Medicine, J. Craig Venter Institute (JCVI), Washington University in St. Louis	Host-associated	Human	Digestive system	Oral	Supragingival plaque	Human microbial communities from the National Institute of Health, USA, HMP production phase	Yes	Metagenome Analysis	Ga0031009	Metagenome Analysis	Gp0052841	Gs0063646	2011-04-29	NIH	No	Yes	48479	2011-04-29	Primary	kliolios@lbl.gov	Konstantinos Liolios	ipagani@lbl.gov; nmikhailova@lbl.gov; nckyrpides@lbl.gov	Ionna Pagani; Natalia Mikhailova; Nikos Kyrpides	No	Host-associated	Human	Oral	Digestive system	USA: Maryland: Natonal Institute of Health	Metagenome	Human	Male	Homo sapiens	National Institutes of Health, USA	USA	39.0043	-77.1012	159268001	PRJNA48479	SAMN00034941	Human supragingival plaque microbial communities from NIH, USA - visit 1, subject 159268001	Oral	Supragingival plaque	Complete
7000000650	Metagenome	Permanent Draft	Human microbial communities from the National Institute of Health, USA, HMP production phase	Human supragingival plaque microbial communities from NIH, USA - visit 1, subject 160421117	Baylor College of Medicine, J. Craig Venter Institute (JCVI), Washington University in St. Louis	Host-associated	Human	Digestive system	Oral	Supragingival plaque	Human microbial communities from the National Institute of Health, USA, HMP production phase	Yes	Metagenome Analysis	Ga0031038	Metagenome Analysis	Gp0053226	Gs0063646	2011-04-29	NIH	No	Yes	48479	2011-04-29	Primary	kliolios@lbl.gov	Konstantinos Liolios	ipagani@lbl.gov; nmikhailova@lbl.gov; nckyrpides@lbl.gov	Ionna Pagani; Natalia Mikhailova; Nikos Kyrpides	No	Host-associated	Human	Oral	Digestive system	National Institutes of Health, USA	Metagenome	Human	Male	Homo sapiens	National Institutes of Health, USA	USA			160421117	PRJNA48479	SAMN00037964	Human supragingival plaque microbial communities from NIH, USA - visit 1, subject 160421117	Oral	Supragingival plaque	Complete
7000000010	Metagenome	Permanent Draft	Human microbial communities from the National Institute of Health, USA, HMP production phase	Human supragingival plaque microbial communities from NIH, USA - visit 1, subject 765135172	Baylor College of Medicine, J. Craig Venter Institute (JCVI), Washington University in St. Louis	Host-associated	Human	Digestive system	Oral	Supragingival plaque	Human microbial communities from the National Institute of Health, USA, HMP production phase	Yes	Metagenome Analysis	Ga0031052	Metagenome Analysis	Gp0052474	Gs0063646	2011-04-29	NIH	No	Yes	48479	2011-04-29	Primary	kliolios@lbl.gov	Konstantinos Liolios	ipagani@lbl.gov; nckyrpides@lbl.gov; NNIvanova@lbl.gov	Ionna Pagani; Nikos Kyrpides; Natalia Ivanova	No	Host-associated	Human	Oral	Digestive system	USA: Maryland: Natonal Institute of Health	Metagenome	Human	Male	Homo sapiens	National Institutes of Health, USA	USA	39.0043	-77.1012	765135172	PRJNA48479	SAMN00039996	Human supragingival plaque microbial communities from NIH, USA - visit 1, subject 765135172	Oral	Supragingival plaque	Complete
7000000727	Metagenome	Permanent Draft	Human microbial communities from the National Institute of Health, USA, HMP production phase	Human tongue dorsum microbial communities from NIH, USA - visit 1, subject 763577454	Baylor College of Medicine, J. Craig Venter Institute (JCVI), Washington University in St. Louis	Host-associated	Human	Digestive system	Oral	tongue dorsum	Human microbial communities from the National Institute of Health, USA, HMP production phase	Yes	Metagenome Analysis	Ga0031240	Metagenome Analysis	Gp0053321	Gs0063646	2011-04-29	NIH	No	Yes	48479	2011-04-29	Primary	kliolios@lbl.gov	Konstantinos Liolios	ipagani@lbl.gov; nmikhailova@lbl.gov; nckyrpides@lbl.gov	Ionna Pagani; Natalia Mikhailova; Nikos Kyrpides	No	Host-associated	Human	Oral	Digestive system	National Institutes of Health, USA	Metagenome	Human	Female	Homo sapiens	National Institutes of Health, USA	USA			763577454	PRJNA48479	SAMN00035688	Human tongue dorsum microbial communities from NIH, USA - visit 1, subject 763577454	Oral	Tongue dorsum	Complete
7000000471	Metagenome	Permanent Draft	Human microbial communities from the National Institute of Health, USA, HMP production phase	Human supragingival plaque microbial communities from NIH, USA - visit 2, subject 764062976	Baylor College of Medicine, J. Craig Venter Institute (JCVI), Washington University in St. Louis	Host-associated	Human	Digestive system	Oral	Supragingival plaque	Human microbial communities from the National Institute of Health, USA, HMP production phase	Yes	Metagenome Analysis	Ga0031121	Metagenome Analysis	Gp0053022	Gs0063646	2011-04-29	NIH	No	Yes	48479	2011-04-29	Primary	kliolios@lbl.gov	Konstantinos Liolios	ipagani@lbl.gov; nmikhailova@lbl.gov; nckyrpides@lbl.gov	Ionna Pagani; Natalia Mikhailova; Nikos Kyrpides	No	Host-associated	Human	Oral	Digestive system	USA: Maryland: Natonal Institute of Health	Metagenome	Human	Female	Homo sapiens	National Institutes of Health, USA	USA	39.0043	-77.1012	764062976	PRJNA48479	SAMN00083473	Human supragingival plaque microbial communities from NIH, USA - visit 2, subject 764062976	Oral	Supragingival plaque	Complete
7000000092	Metagenome	Permanent Draft	Human microbial communities from the National Institute of Health, USA, HMP production phase	Human posterior fornix microbial communities from NIH, USA - visit 1, subject 508703490	Baylor College of Medicine, J. Craig Venter Institute (JCVI), Washington University in St. Louis	Host-associated	Human	Reproductive system	Vagina	posterior fornix	Human microbial communities from the National Institute of Health, USA, HMP production phase	Yes	Metagenome Analysis	Ga0029851	Metagenome Analysis	Gp0052568	Gs0063646	2011-04-29	NIH	No	Yes	48479	2011-04-29	Primary	kliolios@lbl.gov	Konstantinos Liolios	ipagani@lbl.gov; NNIvanova@lbl.gov	Ionna Pagani; Natalia Ivanova	No	Host-associated	Human	Vagina	Reproductive system	USA: Maryland: Natonal Institute of Health	Metagenome	Human	Female	Homo sapiens	National Institutes of Health, USA	USA	39.0043	-77.1012	508703490	PRJNA48479	SAMN00070193	Human posterior fornix microbial communities from NIH, USA - visit 1, subject 508703490	Urogenital tract	Posterior fornix	Complete
7000000260	Metagenome	Permanent Draft	Human microbial communities from the National Institute of Health, USA, HMP production phase	Human supragingival plaque microbial communities from NIH, USA - visit 1, subject 765074482	Baylor College of Medicine, J. Craig Venter Institute (JCVI), Washington University in St. Louis	Host-associated	Human	Digestive system	Oral	Supragingival plaque	Human microbial communities from the National Institute of Health, USA, HMP production phase	Yes	Metagenome Analysis	Ga0031034	Metagenome Analysis	Gp0052778	Gs0063646	2011-04-29	NIH	No	Yes	48479	2011-04-29	Primary	kliolios@lbl.gov	Konstantinos Liolios	ipagani@lbl.gov; nmikhailova@lbl.gov; nckyrpides@lbl.gov	Ionna Pagani; Natalia Mikhailova; Nikos Kyrpides	No	Host-associated	Human	Oral	Digestive system	USA: Maryland: Natonal Institute of Health	Metagenome	Human	Male	Homo sapiens	National Institutes of Health, USA	USA	39.0043	-77.1012	765074482	PRJNA48479	SAMN00037549	Human supragingival plaque microbial communities from NIH, USA - visit 1, subject 765074482	Oral	Supragingival plaque	Complete
7000000460	Metagenome	Permanent Draft	Human microbial communities from the National Institute of Health, USA, HMP production phase	Human stool microbial communities from NIH, USA - visit 2, subject 764487809	Baylor College of Medicine, J. Craig Venter Institute (JCVI), Washington University in St. Louis	Host-associated	Human	Digestive system	Large intestine	Fecal	Human microbial communities from the National Institute of Health, USA, HMP production phase	Yes	Metagenome Analysis	Ga0030575	Metagenome Analysis	Gp0053011	Gs0063646	2011-04-29	NIH	No	Yes	48479	2011-04-29	Primary	kliolios@lbl.gov	Konstantinos Liolios	ipagani@lbl.gov; nmikhailova@lbl.gov	Ionna Pagani; Natalia Mikhailova	No	Host-associated	Human	Large intestine	Digestive system	USA: Maryland: Natonal Institute of Health	Metagenome	Human	Male	Homo sapiens	National Institutes of Health, USA	USA	39.0043	-77.1012	764487809	PRJNA48479	SAMN00071040	Human stool microbial communities from NIH, USA - visit 2, subject 764487809	Gastrointestinal tract		Complete
7000000543	Metagenome	Permanent Draft	Human microbial communities from the National Institute of Health, USA, HMP production phase	Human stool microbial communities from NIH, USA - visit 2, subject 158944319	Baylor College of Medicine, J. Craig Venter Institute (JCVI), Washington University in St. Louis	Host-associated	Human	Digestive system	Large intestine	Fecal	Human microbial communities from the National Institute of Health, USA, HMP production phase	Yes	Metagenome Analysis	Ga0030560	Metagenome Analysis	Gp0053101	Gs0063646	2011-04-29	NIH	No	Yes	48479	2011-04-29	Primary	kliolios@lbl.gov	Konstantinos Liolios	ipagani@lbl.gov; nmikhailova@lbl.gov	Ionna Pagani; Natalia Mikhailova	No	Host-associated	Human	Large intestine	Digestive system	USA: Maryland: Natonal Institute of Health	Metagenome	Human	Female	Homo sapiens	National Institutes of Health, USA	USA	39.0043	-77.1012	158944319	PRJNA48479	SAMN00045483	Human stool microbial communities from NIH, USA - visit 2, subject 158944319	Gastrointestinal tract		Complete
7000000400	Metagenome	Permanent Draft	Human microbial communities from the National Institute of Health, USA, HMP production phase	Human tongue dorsum microbial communities from NIH, USA - visit 2, subject 764083206	Baylor College of Medicine, J. Craig Venter Institute (JCVI), Washington University in St. Louis	Host-associated	Human	Digestive system	Oral	tongue dorsum	Human microbial communities from the National Institute of Health, USA, HMP production phase	Yes	Metagenome Analysis	Ga0031282	Metagenome Analysis	Gp0052945	Gs0063646	2011-04-29	NIH	No	Yes	48479	2011-04-29	Primary	kliolios@lbl.gov	Konstantinos Liolios	ipagani@lbl.gov; nmikhailova@lbl.gov; nckyrpides@lbl.gov	Ionna Pagani; Natalia Mikhailova; Nikos Kyrpides	No	Host-associated	Human	Oral	Digestive system	USA: Maryland: Natonal Institute of Health	Metagenome	Human	Male	Homo sapiens	National Institutes of Health, USA	USA	39.0043	-77.1012	764083206	PRJNA48479	SAMN00040289	Human tongue dorsum microbial communities from NIH, USA - visit 2, subject 764083206	Oral	Tongue dorsum	Complete
7000000302	Metagenome	Permanent Draft	Human microbial communities from the National Institute of Health, USA, HMP production phase	Human stool microbial communities from NIH, USA - visit 2, subject 159268001	Baylor College of Medicine, J. Craig Venter Institute (JCVI), Washington University in St. Louis	Host-associated	Human	Digestive system	Large intestine	Fecal	Human microbial communities from the National Institute of Health, USA, HMP production phase	Yes	Metagenome Analysis	Ga0030555	Metagenome Analysis	Gp0052825	Gs0063646	2011-04-29	NIH	No	Yes	48479	2011-04-29	Primary	kliolios@lbl.gov	Konstantinos Liolios	ipagani@lbl.gov; nmikhailova@lbl.gov; snayfach@lbl.gov	Ionna Pagani; Natalia Mikhailova; Stephen Nayfach	No	Host-associated	Human	Large intestine	Digestive system	USA: Maryland: Natonal Institute of Health	Metagenome	Human	Male	Homo sapiens	National Institutes of Health, USA	USA	39.0043	-77.1012	159268001	PRJNA48479	SAMN00045132	Human stool microbial communities from NIH, USA - visit 2, subject 159268001	Gastrointestinal tract		Complete
7000000147	Metagenome	Permanent Draft	Human microbial communities from the National Institute of Health, USA, HMP production phase	Human supragingival plaque microbial communities from NIH, USA - visit 1, subject 763961826	Baylor College of Medicine, J. Craig Venter Institute (JCVI), Washington University in St. Louis	Host-associated	Human	Digestive system	Oral	Supragingival plaque	Human microbial communities from the National Institute of Health, USA, HMP production phase	Yes	Metagenome Analysis	Ga0031014	Metagenome Analysis	Gp0052643	Gs0063646	2011-04-29	NIH	No	Yes	48479	2011-04-29	Primary	kliolios@lbl.gov	Konstantinos Liolios	ipagani@lbl.gov; nmikhailova@lbl.gov; nckyrpides@lbl.gov	Ionna Pagani; Natalia Mikhailova; Nikos Kyrpides	No	Host-associated	Human	Oral	Digestive system	USA: Maryland: Natonal Institute of Health	Metagenome	Human	Male	Homo sapiens	National Institutes of Health, USA	USA	39.0043	-77.1012	763961826	PRJNA48479	SAMN00035908	Human supragingival plaque microbial communities from NIH, USA - visit 1, subject 763961826	Oral	Supragingival plaque	Complete
7000000579	Metagenome	Permanent Draft	Human microbial communities from the National Institute of Health, USA, HMP production phase	Human stool microbial communities from NIH, USA - visit 1, subject 159551223	Baylor College of Medicine, J. Craig Venter Institute (JCVI), Washington University in St. Louis	Host-associated	Human	Digestive system	Large intestine	Fecal	Human microbial communities from the National Institute of Health, USA, HMP production phase	Yes	Metagenome Analysis	Ga0030509	Metagenome Analysis	Gp0053144	Gs0063646	2011-04-29	NIH	No	Yes	48479	2011-04-29	Primary	kliolios@lbl.gov	Konstantinos Liolios	ipagani@lbl.gov; nmikhailova@lbl.gov	Ionna Pagani; Natalia Mikhailova	No	Host-associated	Human	Large intestine	Digestive system	USA: Maryland: Natonal Institute of Health	Metagenome	Human	Male	Homo sapiens	National Institutes of Health, USA	USA	39.0043	-77.1012	159551223	PRJNA48479	SAMN00038321	Human stool microbial communities from NIH, USA - visit 1, subject 159551223	Gastrointestinal tract		Complete
7000000182	Metagenome	Permanent Draft	Human microbial communities from the National Institute of Health, USA, HMP production phase	Human supragingival plaque microbial communities from NIH, USA - visit 1, subject 765640925	Baylor College of Medicine, J. Craig Venter Institute (JCVI), Washington University in St. Louis	Host-associated	Human	Digestive system	Oral	Supragingival plaque	Human microbial communities from the National Institute of Health, USA, HMP production phase	Yes	Metagenome Analysis	Ga0031065	Metagenome Analysis	Gp0052687	Gs0063646	2011-04-29	NIH	No	Yes	48479	2011-04-29	Primary	kliolios@lbl.gov	Konstantinos Liolios	ipagani@lbl.gov; nmikhailova@lbl.gov; nckyrpides@lbl.gov	Ionna Pagani; Natalia Mikhailova; Nikos Kyrpides	No	Host-associated	Human	Oral	Digestive system	USA: Maryland: Natonal Institute of Health	Metagenome	Human	Female	Homo sapiens	National Institutes of Health, USA	USA	39.0043	-77.1012	765640925	PRJNA48479	SAMN00074662	Human supragingival plaque microbial communities from NIH, USA - visit 1, subject 765640925	Oral	Supragingival plaque	Complete
7000000622	Metagenome	Permanent Draft	Human microbial communities from the National Institute of Health, USA, HMP production phase	Human tongue dorsum microbial communities from NIH, USA - visit number 3 of subject 159753524	Baylor College of Medicine, J. Craig Venter Institute (JCVI), Washington University in St. Louis	Host-associated	Human	Digestive system	Oral	tongue dorsum	Human microbial communities from the National Institute of Health, USA, HMP production phase	Yes	Metagenome Analysis	Ga0031357	Metagenome Analysis	Gp0053196	Gs0063646	2011-04-29	NIH	No	Yes	48479	2011-04-29	Primary	kliolios@lbl.gov	Konstantinos Liolios	nmikhailova@lbl.gov; ipagani@lbl.gov; nckyrpides@lbl.gov	Natalia Mikhailova; Ionna Pagani; Nikos Kyrpides	No	Host-associated	Human	Oral	Digestive system	National Institutes of Health, USA	Metagenome	Human	Female	Homo sapiens	National Institutes of Health, USA	USA			159753524	PRJNA48479	SAMN00087903	Human tongue dorsum microbial communities from NIH, USA - visit number 3 of subject 159753524	Oral	Tongue dorsum	Complete
7000000655	Metagenome	Permanent Draft	Human microbial communities from the National Institute of Health, USA, HMP production phase	Human stool microbial communities from NIH, USA - visit 1, subject 160643649	Baylor College of Medicine, J. Craig Venter Institute (JCVI), Washington University in St. Louis	Host-associated	Human	Digestive system	Large intestine	Fecal	Human microbial communities from the National Institute of Health, USA, HMP production phase	Yes	Metagenome Analysis	Ga0030539	Metagenome Analysis	Gp0053231	Gs0063646	2011-04-29	NIH	No	Yes	48479	2011-04-29	Primary	kliolios@lbl.gov	Konstantinos Liolios	ipagani@lbl.gov; nmikhailova@lbl.gov	Ionna Pagani; Natalia Mikhailova	No	Host-associated	Human	Large intestine	Digestive system	National Institutes of Health, USA	Metagenome	Human	Female	Homo sapiens	National Institutes of Health, USA	USA			160643649	PRJNA48479	SAMN00041186	Human stool microbial communities from NIH, USA - visit 1, subject 160643649	Gastrointestinal tract		Complete
7000000417	Metagenome	Permanent Draft	Human microbial communities from the National Institute of Health, USA, HMP production phase	Human stool microbial communities from NIH, USA - visit 1, subject 158742018	Baylor College of Medicine, J. Craig Venter Institute (JCVI), Washington University in St. Louis	Host-associated	Human	Digestive system	Large intestine	Fecal	Human microbial communities from the National Institute of Health, USA, HMP production phase	Yes	Metagenome Analysis	Ga0030463	Metagenome Analysis	Gp0052966	Gs0063646	2011-04-29	NIH	No	Yes	48479	2011-04-29	Primary	kliolios@lbl.gov	Konstantinos Liolios	ipagani@lbl.gov; nmikhailova@lbl.gov	Ionna Pagani; Natalia Mikhailova	No	Host-associated	Human	Large intestine	Digestive system	USA: Maryland: Natonal Institute of Health	Metagenome	Human	Female	Homo sapiens	National Institutes of Health, USA	USA	39.0043	-77.1012	158742018	PRJNA48479	SAMN00032676	Human stool microbial communities from NIH, USA - visit 1, subject 158742018	Gastrointestinal tract		Complete
7000000308	Metagenome	Permanent Draft	Human microbial communities from the National Institute of Health, USA, HMP production phase	Human stool microbial communities from NIH, USA - visit 2, subject 160158126	Baylor College of Medicine, J. Craig Venter Institute (JCVI), Washington University in St. Louis	Host-associated	Human	Digestive system	Large intestine	Fecal	Human microbial communities from the National Institute of Health, USA, HMP production phase	Yes	Metagenome Analysis	Ga0030568	Metagenome Analysis	Gp0052834	Gs0063646	2011-04-29	NIH	No	Yes	48479	2011-04-29	Primary	kliolios@lbl.gov	Konstantinos Liolios	ipagani@lbl.gov; nmikhailova@lbl.gov	Ionna Pagani; Natalia Mikhailova	No	Host-associated	Human	Large intestine	Digestive system	USA: Maryland: Natonal Institute of Health	Metagenome	Human	Male	Homo sapiens	National Institutes of Health, USA	USA	39.0043	-77.1012	160158126	PRJNA48479	SAMN00078779	Human stool microbial communities from NIH, USA - visit 2, subject 160158126	Gastrointestinal tract		Complete
7000000001	Metagenome	Permanent Draft	Human microbial communities from the National Institute of Health, USA, HMP production phase	Human tongue dorsum microbial communities from NIH, USA - visit 1, subject 809635352	Baylor College of Medicine, J. Craig Venter Institute (JCVI), Washington University in St. Louis	Host-associated	Human	Digestive system	Oral	tongue dorsum	Human microbial communities from the National Institute of Health, USA, HMP production phase	Yes	Metagenome Analysis	Ga0029060	Metagenome Analysis	Gp0052465	Gs0063646	2012-04-05	NIH	No	Yes	0	2012-04-05	Primary	kliolios@lbl.gov	Konstantinos Liolios	ipagani@lbl.gov; nckyrpides@lbl.gov; NNIvanova@lbl.gov	Ionna Pagani; Nikos Kyrpides; Natalia Ivanova	No	Host-associated	Human	Oral	Digestive system	USA: Maryland: Natonal Institute of Health	Metagenome	Human	Female	Homo sapiens	National Institutes of Health, USA	USA	39.0043	-77.1012	809635352	PRJNA48479	SAMN00043748	Human tongue dorsum microbial communities from NIH, USA - visit 1, subject 809635352	Oral	Tongue dorsum	Complete
7000000560	Metagenome	Permanent Draft	Human microbial communities from the National Institute of Health, USA, HMP production phase	Human posterior fornix microbial communities from NIH, USA - visit 1, subject 550534656	Baylor College of Medicine, J. Craig Venter Institute (JCVI), Washington University in St. Louis	Host-associated	Human	Reproductive system	Vagina	posterior fornix	Human microbial communities from the National Institute of Health, USA, HMP production phase	Yes	Metagenome Analysis	Ga0029872	Metagenome Analysis	Gp0053119	Gs0063646	2011-04-29	NIH	No	Yes	48479	2011-04-29	Primary	kliolios@lbl.gov	Konstantinos Liolios	ipagani@lbl.gov; nmikhailova@lbl.gov	Ionna Pagani; Natalia Mikhailova	No	Host-associated	Human	Vagina	Reproductive system	USA: Maryland: Natonal Institute of Health	Metagenome	Human	Female	Homo sapiens	National Institutes of Health, USA	USA	39.0043	-77.1012	550534656	PRJNA48479	SAMN00077816	Human posterior fornix microbial communities from NIH, USA - visit 1, subject 550534656	Urogenital tract	Posterior fornix	Complete
7000000485	Metagenome	Permanent Draft	Human microbial communities from the National Institute of Health, USA, HMP production phase	Human posterior fornix microbial communities from NIH, USA - visit 1, subject 765620695	Baylor College of Medicine, J. Craig Venter Institute (JCVI), Washington University in St. Louis	Host-associated	Human	Reproductive system	Vagina	posterior fornix	Human microbial communities from the National Institute of Health, USA, HMP production phase	Yes	Metagenome Analysis	Ga0029850	Metagenome Analysis	Gp0053036	Gs0063646	2011-04-29	NIH	No	Yes	48479	2011-04-29	Primary	kliolios@lbl.gov	Konstantinos Liolios	ipagani@lbl.gov; nmikhailova@lbl.gov	Ionna Pagani; Natalia Mikhailova	No	Host-associated	Human	Vagina	Reproductive system	USA: Maryland: Natonal Institute of Health	Metagenome	Human	Female	Homo sapiens	National Institutes of Health, USA	USA	39.0043	-77.1012	765620695	PRJNA48479	SAMN00040818	Human posterior fornix microbial communities from NIH, USA - visit 1, subject 765620695	Urogenital tract	Posterior fornix	Complete
7000000484	Metagenome	Permanent Draft	Human microbial communities from the National Institute of Health, USA, HMP production phase	Human stool microbial communities from NIH, USA - visit 1, subject 764447348	Baylor College of Medicine, J. Craig Venter Institute (JCVI), Washington University in St. Louis	Host-associated	Human	Digestive system	Large intestine	Fecal	Human microbial communities from the National Institute of Health, USA, HMP production phase	Yes	Metagenome Analysis	Ga0030496	Metagenome Analysis	Gp0053035	Gs0063646	2011-04-29	NIH	No	Yes	48479	2011-04-29	Primary	kliolios@lbl.gov	Konstantinos Liolios	ipagani@lbl.gov; nmikhailova@lbl.gov; snayfach@lbl.gov	Ionna Pagani; Natalia Mikhailova; Stephen Nayfach	No	Host-associated	Human	Large intestine	Digestive system	USA: Maryland: Natonal Institute of Health	Metagenome	Human	Male	Homo sapiens	National Institutes of Health, USA	USA	39.0043	-77.1012	764447348	PRJNA48479	SAMN00037236	Human stool microbial communities from NIH, USA - visit 1, subject 764447348	Gastrointestinal tract		Complete
7000000142	Metagenome	Permanent Draft	Human microbial communities from the National Institute of Health, USA, HMP production phase	Human stool microbial communities from NIH, USA - visit 1, subject 160421117	Baylor College of Medicine, J. Craig Venter Institute (JCVI), Washington University in St. Louis	Host-associated	Human	Digestive system	Large intestine	Fecal	Human microbial communities from the National Institute of Health, USA, HMP production phase	Yes	Metagenome Analysis	Ga0030505	Metagenome Analysis	Gp0052638	Gs0063646	2011-04-29	NIH	No	Yes	48479	2011-04-29	Primary	kliolios@lbl.gov	Konstantinos Liolios	ipagani@lbl.gov; nmikhailova@lbl.gov	Ionna Pagani; Natalia Mikhailova	No	Host-associated	Human	Large intestine	Digestive system	USA: Maryland: Natonal Institute of Health	Metagenome	Human	Male	Homo sapiens	National Institutes of Health, USA	USA	39.0043	-77.1012	160421117	PRJNA48479	SAMN00037971	Human stool microbial communities from NIH, USA - visit 1, subject 160421117	Gastrointestinal tract		Complete
7000000063	Metagenome	Permanent Draft	Human microbial communities from the National Institute of Health, USA, HMP production phase	Human tongue dorsum microbial communities from NIH, USA - visit 2, subject 763577454	Baylor College of Medicine, J. Craig Venter Institute (JCVI), Washington University in St. Louis	Host-associated	Human	Digestive system	Oral	tongue dorsum	Human microbial communities from the National Institute of Health, USA, HMP production phase	Yes	Metagenome Analysis	Ga0031245	Metagenome Analysis	Gp0052535	Gs0063646	2011-04-29	NIH	No	Yes	48479	2011-04-29	Primary	kliolios@lbl.gov	Konstantinos Liolios	ipagani@lbl.gov; nckyrpides@lbl.gov; NNIvanova@lbl.gov	Ionna Pagani; Nikos Kyrpides; Natalia Ivanova	No	Host-associated	Human	Oral	Digestive system	USA: Maryland: Natonal Institute of Health	Metagenome	Human	Female	Homo sapiens	National Institutes of Health, USA	USA	39.0043	-77.1012	763577454	PRJNA48479	SAMN00036275	Human tongue dorsum microbial communities from NIH, USA - visit 2, subject 763577454	Oral	Tongue dorsum	Complete
7000000532	Metagenome	Permanent Draft	Human microbial communities from the National Institute of Health, USA, HMP production phase	Human stool microbial communities from NIH, USA - visit 1, subject 159166850	Baylor College of Medicine, J. Craig Venter Institute (JCVI), Washington University in St. Louis	Host-associated	Human	Digestive system	Large intestine	Fecal	Human microbial communities from the National Institute of Health, USA, HMP production phase	Yes	Metagenome Analysis	Ga0030472	Metagenome Analysis	Gp0053086	Gs0063646	2011-04-29	NIH	No	Yes	48479	2011-04-29	Primary	kliolios@lbl.gov	Konstantinos Liolios	ipagani@lbl.gov; nmikhailova@lbl.gov; snayfach@lbl.gov	Ionna Pagani; Natalia Mikhailova; Stephen Nayfach	No	Host-associated	Human	Large intestine	Digestive system	USA: Maryland: Natonal Institute of Health	Metagenome	Human	Male	Homo sapiens	National Institutes of Health, USA	USA	39.0043	-77.1012	159166850	PRJNA48479	SAMN00032966	Human stool microbial communities from NIH, USA - visit 1, subject 159166850	Gastrointestinal tract		Complete
7000000125	Metagenome	Permanent Draft	Human microbial communities from the National Institute of Health, USA, HMP production phase	Human tongue dorsum microbial communities from NIH, USA - visit 1, subject 764325968	Baylor College of Medicine, J. Craig Venter Institute (JCVI), Washington University in St. Louis	Host-associated	Human	Digestive system	Oral	tongue dorsum	Human microbial communities from the National Institute of Health, USA, HMP production phase	Yes	Metagenome Analysis	Ga0031255	Metagenome Analysis	Gp0052609	Gs0063646	2011-04-29	NIH	No	Yes	48479	2011-04-29	Primary	kliolios@lbl.gov	Konstantinos Liolios	ipagani@lbl.gov; nmikhailova@lbl.gov; nckyrpides@lbl.gov	Ionna Pagani; Natalia Mikhailova; Nikos Kyrpides	No	Host-associated	Human	Oral	Digestive system	USA: Maryland: Natonal Institute of Health	Metagenome	Human	Male	Homo sapiens	National Institutes of Health, USA	USA	39.0043	-77.1012	764325968	PRJNA48479	SAMN00037159	Human tongue dorsum microbial communities from NIH, USA - visit 1, subject 764325968	Oral	Tongue dorsum	Complete
7000000433	Metagenome	Permanent Draft	Human microbial communities from the National Institute of Health, USA, HMP production phase	Human stool microbial communities from NIH, USA - visit 1, subject 765640925	Baylor College of Medicine, J. Craig Venter Institute (JCVI), Washington University in St. Louis	Host-associated	Human	Digestive system	Large intestine	Fecal	Human microbial communities from the National Institute of Health, USA, HMP production phase	Yes	Metagenome Analysis	Ga0030537	Metagenome Analysis	Gp0052983	Gs0063646	2011-04-29	NIH	No	Yes	48479	2011-04-29	Primary	kliolios@lbl.gov	Konstantinos Liolios	ipagani@lbl.gov; nmikhailova@lbl.gov; snayfach@lbl.gov	Ionna Pagani; Natalia Mikhailova; Stephen Nayfach	No	Host-associated	Human	Large intestine	Digestive system	USA: Maryland: Natonal Institute of Health	Metagenome	Human	Female	Homo sapiens	National Institutes of Health, USA	USA	39.0043	-77.1012	765640925	PRJNA48479	SAMN00070761	Human stool microbial communities from NIH, USA - visit 1, subject 765640925	Gastrointestinal tract		Complete
7000000205	Metagenome	Permanent Draft	Human microbial communities from the National Institute of Health, USA, HMP production phase	Human buccal mucosa microbial communities from NIH, USA - visit 1, subject 158742018	Baylor College of Medicine, J. Craig Venter Institute (JCVI), Washington University in St. Louis	Host-associated	Human	Digestive system	Oral	buccal mucosa	Human microbial communities from the National Institute of Health, USA, HMP production phase	Yes	Metagenome Analysis	Ga0027920	Metagenome Analysis	Gp0052717	Gs0063646	2011-04-29	NIH	No	Yes	48479	2011-04-29	Primary	kliolios@lbl.gov	Konstantinos Liolios	ipagani@lbl.gov; nmikhailova@lbl.gov; nckyrpides@lbl.gov	Ionna Pagani; Natalia Mikhailova; Nikos Kyrpides	No	Host-associated	Human	Oral	Digestive system	USA: Maryland: Natonal Institute of Health	Metagenome	Human	Female	Homo sapiens	National Institutes of Health, USA	USA	39.0043	-77.1012	158742018	PRJNA48479	SAMN00032684	Human buccal mucosa microbial communities from NIH, USA - visit 1, subject 158742018	Oral	Buccal mucosa	Complete
7000000342	Metagenome	Permanent Draft	Human microbial communities from the National Institute of Health, USA, HMP production phase	Human tongue dorsum microbial communities from NIH, USA - visit 2, subject 158256496	Baylor College of Medicine, J. Craig Venter Institute (JCVI), Washington University in St. Louis	Host-associated	Human	Digestive system	Oral	tongue dorsum	Human microbial communities from the National Institute of Health, USA, HMP production phase	Yes	Metagenome Analysis	Ga0031300	Metagenome Analysis	Gp0052880	Gs0063646	2011-04-29	NIH	No	Yes	48479	2011-04-29	Primary	kliolios@lbl.gov	Konstantinos Liolios	ipagani@lbl.gov; nmikhailova@lbl.gov; nckyrpides@lbl.gov	Ionna Pagani; Natalia Mikhailova; Nikos Kyrpides	No	Host-associated	Human	Oral	Digestive system	USA: Maryland: Natonal Institute of Health	Metagenome	Human	Female	Homo sapiens	National Institutes of Health, USA	USA	39.0043	-77.1012	158256496	PRJNA48479	SAMN00043172	Human tongue dorsum microbial communities from NIH, USA - visit 2, subject 158256496	Oral	Tongue dorsum	Complete
7000000055	Metagenome	Permanent Draft	Human microbial communities from the National Institute of Health, USA, HMP production phase	Human anterior nares microbial communities from NIH, USA - visit 2, subject 765560005	Baylor College of Medicine, J. Craig Venter Institute (JCVI), Washington University in St. Louis	Host-associated	Human	Respiratory system	Nasopharyngeal	anterior nares	Human microbial communities from the National Institute of Health, USA, HMP production phase	Yes	Metagenome Analysis	Ga0027542	Metagenome Analysis	Gp0052526	Gs0063646	2011-04-29	NIH	No	Yes	48479	2011-04-29	Primary	kliolios@lbl.gov	Konstantinos Liolios	ipagani@lbl.gov; NNIvanova@lbl.gov	Ionna Pagani; Natalia Ivanova	No	Host-associated	Human	Nasopharyngeal	Respiratory system	USA: Maryland: Natonal Institute of Health	Metagenome	Human	Male	Homo sapiens	National Institutes of Health, USA	USA	39.0043	-77.1012	765560005	PRJNA48479	SAMN00082202	Human anterior nares microbial communities from NIH, USA - visit 2, subject 765560005	Airways	Nares	Complete
7000000020	Metagenome	Permanent Draft	Human microbial communities from the National Institute of Health, USA, HMP production phase	Human buccal mucosa microbial communities from NIH, USA - visit 2 of subject 158802708	Baylor College of Medicine, J. Craig Venter Institute (JCVI), Washington University in St. Louis	Host-associated	Human	Digestive system	Oral	buccal mucosa	Human microbial communities from the National Institute of Health, USA, HMP production phase	Yes	Metagenome Analysis	Ga0027991	Metagenome Analysis	Gp0052484	Gs0063646	2011-04-29	NIH	No	Yes	48479	2011-04-29	Primary	kliolios@lbl.gov	Konstantinos Liolios	ipagani@lbl.gov; nckyrpides@lbl.gov; NNIvanova@lbl.gov	Ionna Pagani; Nikos Kyrpides; Natalia Ivanova	No	Host-associated	Human	Oral	Digestive system	USA: Maryland: Natonal Institute of Health	Metagenome	Human	Male	Homo sapiens	National Institutes of Health, USA	USA	39.0043	-77.1012	158802708	PRJNA48479	SAMN00044752	Human buccal mucosa microbial communities from NIH, USA - visit 2 of subject 158802708	Oral	Buccal mucosa	Complete
7000000493	Metagenome	Permanent Draft	Human microbial communities from the National Institute of Health, USA, HMP production phase	Human anterior nares microbial communities from NIH, USA - visit 1, subject 763982056	Baylor College of Medicine, J. Craig Venter Institute (JCVI), Washington University in St. Louis	Host-associated	Human	Respiratory system	Nasopharyngeal	anterior nares	Human microbial communities from the National Institute of Health, USA, HMP production phase	Yes	Metagenome Analysis	Ga0027465	Metagenome Analysis	Gp0053045	Gs0063646	2011-04-29	NIH	No	Yes	48479	2011-04-29	Primary	kliolios@lbl.gov	Konstantinos Liolios	ipagani@lbl.gov; nmikhailova@lbl.gov	Ionna Pagani; Natalia Mikhailova	No	Host-associated	Human	Nasopharyngeal	Respiratory system	USA: Maryland: Natonal Institute of Health	Metagenome	Human	Male	Homo sapiens	National Institutes of Health, USA	USA	39.0043	-77.1012	763982056	PRJNA48479	SAMN00036487	Human anterior nares microbial communities from NIH, USA - visit 1, subject 763982056	Airways	Nares	Complete
7000000249	Metagenome	Permanent Draft	Human microbial communities from the National Institute of Health, USA, HMP production phase	Human buccal mucosa microbial communities from NIH, USA - visit 1, subject 765701615	Baylor College of Medicine, J. Craig Venter Institute (JCVI), Washington University in St. Louis	Host-associated	Human	Digestive system	Oral	buccal mucosa	Human microbial communities from the National Institute of Health, USA, HMP production phase	Yes	Metagenome Analysis	Ga0027976	Metagenome Analysis	Gp0052767	Gs0063646	2011-04-29	NIH	No	Yes	48479	2011-04-29	Primary	kliolios@lbl.gov	Konstantinos Liolios	ipagani@lbl.gov; nmikhailova@lbl.gov; nckyrpides@lbl.gov	Ionna Pagani; Natalia Mikhailova; Nikos Kyrpides	No	Host-associated	Human	Oral	Digestive system	USA: Maryland: Natonal Institute of Health	Metagenome	Human	Male	Homo sapiens	National Institutes of Health, USA	USA	39.0043	-77.1012	765701615	PRJNA48479	SAMN00070637	Human buccal mucosa microbial communities from NIH, USA - visit 1, subject 765701615	Oral	Buccal mucosa	Complete
7000000631	Metagenome	Permanent Draft	Human microbial communities from the National Institute of Health, USA, HMP production phase	Human buccal mucosa microbial communities from NIH, USA - visit 1, subject 338793263	Baylor College of Medicine, J. Craig Venter Institute (JCVI), Washington University in St. Louis	Host-associated	Human	Digestive system	Oral	buccal mucosa	Human microbial communities from the National Institute of Health, USA, HMP production phase	Yes	Metagenome Analysis	Ga0028017	Metagenome Analysis	Gp0053206	Gs0063646	2011-04-29	NIH	No	Yes	48479	2011-04-29	Primary	kliolios@lbl.gov	Konstantinos Liolios	ipagani@lbl.gov; nmikhailova@lbl.gov; nckyrpides@lbl.gov	Ionna Pagani; Natalia Mikhailova; Nikos Kyrpides	No	Host-associated	Human	Oral	Digestive system	National Institutes of Health, USA	Metagenome	Human	Female	Homo sapiens	National Institutes of Health, USA	USA			338793263	PRJNA48479	SAMN00070038	Human buccal mucosa microbial communities from NIH, USA - visit 1, subject 338793263	Oral	Buccal mucosa	Complete
7000000420	Metagenome	Permanent Draft	Human microbial communities from the National Institute of Health, USA, HMP production phase	Human buccal mucosa microbial communities from NIH, USA - visit 2, subject 159551223	Baylor College of Medicine, J. Craig Venter Institute (JCVI), Washington University in St. Louis	Host-associated	Human	Digestive system	Oral	buccal mucosa	Human microbial communities from the National Institute of Health, USA, HMP production phase	Yes	Metagenome Analysis	Ga0027999	Metagenome Analysis	Gp0052969	Gs0063646	2011-04-29	NIH	No	Yes	48479	2011-04-29	Primary	kliolios@lbl.gov	Konstantinos Liolios	ipagani@lbl.gov; nmikhailova@lbl.gov; nckyrpides@lbl.gov	Ionna Pagani; Natalia Mikhailova; Nikos Kyrpides	No	Host-associated	Human	Oral	Digestive system	USA: Maryland: Natonal Institute of Health	Metagenome	Human	Male	Homo sapiens	National Institutes of Health, USA	USA	39.0043	-77.1012	159551223	PRJNA48479	SAMN00045565	Human buccal mucosa microbial communities from NIH, USA - visit 2, subject 159551223	Oral	Buccal mucosa	Complete
7000000360	Metagenome	Permanent Draft	Human microbial communities from the National Institute of Health, USA, HMP production phase	Human stool microbial communities from NIH, USA - visit 1, subject 159915365	Baylor College of Medicine, J. Craig Venter Institute (JCVI), Washington University in St. Louis	Host-associated	Human	Digestive system	Large intestine	Fecal	Human microbial communities from the National Institute of Health, USA, HMP production phase	Yes	Metagenome Analysis	Ga0030504	Metagenome Analysis	Gp0052904	Gs0063646	2011-04-29	NIH	No	Yes	48479	2011-04-29	Primary	kliolios@lbl.gov	Konstantinos Liolios	ipagani@lbl.gov; nmikhailova@lbl.gov	Ionna Pagani; Natalia Mikhailova	No	Host-associated	Human	Large intestine	Digestive system	USA: Maryland: Natonal Institute of Health	Metagenome	Human	Female	Homo sapiens	National Institutes of Health, USA	USA	39.0043	-77.1012	159915365	PRJNA48479	SAMN00037803	Human stool microbial communities from NIH, USA - visit 1, subject 159915365	Gastrointestinal tract		Complete
7000000047	Metagenome	Permanent Draft	Human microbial communities from the National Institute of Health, USA, HMP production phase	Human retroauricular creasemicrobial communities from NIH, USA - visit 1, subject 404239096	Baylor College of Medicine, J. Craig Venter Institute (JCVI), Washington University in St. Louis	Host-associated	Human	Skin	retroauricular crease	Unclassified	Human microbial communities from the National Institute of Health, USA, HMP production phase	Yes	Metagenome Analysis	Ga0030079	Metagenome Analysis	Gp0052512	Gs0063646	2011-04-29	NIH	No	Yes	48479	2011-04-29	Primary	kliolios@lbl.gov	Konstantinos Liolios	ipagani@lbl.gov; NNIvanova@lbl.gov	Ionna Pagani; Natalia Ivanova	No	Host-associated	Human	retroauricular crease	Skin	USA: Maryland: Natonal Institute of Health	Metagenome	Human	Male	Homo sapiens	National Institutes of Health, USA	USA	39.0043	-77.1012	404239096	PRJNA48479	SAMN00078230	Human retroauricular creasemicrobial communities from NIH, USA - visit 1, subject 404239096	Skin	Retroauricular crease	Complete
7000000447	Metagenome	Permanent Draft	Human microbial communities from the National Institute of Health, USA, HMP production phase	Human supragingival plaque microbial communities from NIH, USA - visit 1, subject 763496533	Baylor College of Medicine, J. Craig Venter Institute (JCVI), Washington University in St. Louis	Host-associated	Human	Digestive system	Oral	Supragingival plaque	Human microbial communities from the National Institute of Health, USA, HMP production phase	Yes	Metagenome Analysis	Ga0031011	Metagenome Analysis	Gp0052997	Gs0063646	2011-04-29	NIH	No	Yes	48479	2011-04-29	Primary	kliolios@lbl.gov	Konstantinos Liolios	ipagani@lbl.gov; nmikhailova@lbl.gov; nckyrpides@lbl.gov	Ionna Pagani; Natalia Mikhailova; Nikos Kyrpides	No	Host-associated	Human	Oral	Digestive system	USA: Maryland: Natonal Institute of Health	Metagenome	Human	Male	Homo sapiens	National Institutes of Health, USA	USA	39.0043	-77.1012	763496533	PRJNA48479	SAMN00035167	Human supragingival plaque microbial communities from NIH, USA - visit 1, subject 763496533	Oral	Supragingival plaque	Complete
7000000404	Metagenome	Permanent Draft	Human microbial communities from the National Institute of Health, USA, HMP production phase	Human supragingival plaque microbial communities from NIH, USA - visit 1, subject 158499257	Baylor College of Medicine, J. Craig Venter Institute (JCVI), Washington University in St. Louis	Host-associated	Human	Digestive system	Oral	Supragingival plaque	Human microbial communities from the National Institute of Health, USA, HMP production phase	Yes	Metagenome Analysis	Ga0031003	Metagenome Analysis	Gp0052949	Gs0063646	2011-04-29	NIH	No	Yes	48479	2011-04-29	Primary	kliolios@lbl.gov	Konstantinos Liolios	ipagani@lbl.gov; nmikhailova@lbl.gov; nckyrpides@lbl.gov	Ionna Pagani; Natalia Mikhailova; Nikos Kyrpides	No	Host-associated	Human	Oral	Digestive system	USA: Maryland: Natonal Institute of Health	Metagenome	Human	Male	Homo sapiens	National Institutes of Health, USA	USA	39.0043	-77.1012	158499257	PRJNA48479	SAMN00032589	Human supragingival plaque microbial communities from NIH, USA - visit 1, subject 158499257	Oral	Supragingival plaque	Complete
7000000351	Metagenome	Permanent Draft	Human microbial communities from the National Institute of Health, USA, HMP production phase	Human tongue dorsum microbial communities from NIH, USA - visit 2, subject 763536994	Baylor College of Medicine, J. Craig Venter Institute (JCVI), Washington University in St. Louis	Host-associated	Human	Digestive system	Oral	tongue dorsum	Human microbial communities from the National Institute of Health, USA, HMP production phase	Yes	Metagenome Analysis	Ga0031290	Metagenome Analysis	Gp0052890	Gs0063646	2011-04-29	NIH	No	Yes	48479	2011-04-29	Primary	kliolios@lbl.gov	Konstantinos Liolios	ipagani@lbl.gov; nmikhailova@lbl.gov; nckyrpides@lbl.gov	Ionna Pagani; Natalia Mikhailova; Nikos Kyrpides	No	Host-associated	Human	Oral	Digestive system	USA: Maryland: Natonal Institute of Health	Metagenome	Human	Male	Homo sapiens	National Institutes of Health, USA	USA	39.0043	-77.1012	763536994	PRJNA48479	SAMN00067228	Human tongue dorsum microbial communities from NIH, USA - visit 2, subject 763536994	Oral	Tongue dorsum	Complete
7000000325	Metagenome	Permanent Draft	Human microbial communities from the National Institute of Health, USA, HMP production phase	Human buccal mucosa microbial communities from NIH, USA - visit 1, subject 763982056	Baylor College of Medicine, J. Craig Venter Institute (JCVI), Washington University in St. Louis	Host-associated	Human	Digestive system	Oral	buccal mucosa	Human microbial communities from the National Institute of Health, USA, HMP production phase	Yes	Metagenome Analysis	Ga0027936	Metagenome Analysis	Gp0052853	Gs0063646	2011-04-29	NIH	No	Yes	48479	2011-04-29	Primary	kliolios@lbl.gov	Konstantinos Liolios	ipagani@lbl.gov; nmikhailova@lbl.gov; nckyrpides@lbl.gov	Ionna Pagani; Natalia Mikhailova; Nikos Kyrpides	No	Host-associated	Human	Oral	Digestive system	USA: Maryland: Natonal Institute of Health	Metagenome	Human	Male	Homo sapiens	National Institutes of Health, USA	USA	39.0043	-77.1012	763982056	PRJNA48479	SAMN00036492	Human buccal mucosa microbial communities from NIH, USA - visit 1, subject 763982056	Oral	Buccal mucosa	Complete
7000000008	Metagenome	Permanent Draft	Human microbial communities from the National Institute of Health, USA, HMP production phase	Human buccal mucosa microbial communities from NIH, USA - visit 1, subject 159814214	Baylor College of Medicine, J. Craig Venter Institute (JCVI), Washington University in St. Louis	Host-associated	Human	Digestive system	Oral	buccal mucosa	Human microbial communities from the National Institute of Health, USA, HMP production phase	Yes	Metagenome Analysis	Ga0029049	Metagenome Analysis	Gp0052472	Gs0063646	2012-04-05	NIH	No	Yes	0	2012-04-05	Primary	kliolios@lbl.gov	Konstantinos Liolios	ipagani@lbl.gov; nckyrpides@lbl.gov; NNIvanova@lbl.gov	Ionna Pagani; Nikos Kyrpides; Natalia Ivanova	No	Host-associated	Human	Oral	Digestive system	USA: Maryland: Natonal Institute of Health	Metagenome	Human	Male	Homo sapiens	National Institutes of Health, USA	USA	39.0043	-77.1012	159814214	PRJNA48479	SAMN00038433	Human buccal mucosa microbial communities from NIH, USA - visit 1, subject 159814214	Oral	Buccal mucosa	Complete
7000000270	Metagenome	Permanent Draft	Human microbial communities from the National Institute of Health, USA, HMP production phase	Human tongue dorsum microbial communities from NIH, USA - visit 2, subject 764325968	Baylor College of Medicine, J. Craig Venter Institute (JCVI), Washington University in St. Louis	Host-associated	Human	Digestive system	Oral	tongue dorsum	Human microbial communities from the National Institute of Health, USA, HMP production phase	Yes	Metagenome Analysis	Ga0031328	Metagenome Analysis	Gp0052788	Gs0063646	2011-04-29	NIH	No	Yes	48479	2011-04-29	Primary	kliolios@lbl.gov	Konstantinos Liolios	ipagani@lbl.gov; nckyrpides@lbl.gov; NNIvanova@lbl.gov	Ionna Pagani; Nikos Kyrpides; Natalia Ivanova	No	Host-associated	Human	Oral	Digestive system	USA: Maryland: Natonal Institute of Health	Metagenome	Human	Male	Homo sapiens	National Institutes of Health, USA	USA	39.0043	-77.1012	764325968	PRJNA48479	SAMN00068420	Human tongue dorsum microbial communities from NIH, USA - visit 2, subject 764325968	Oral	Tongue dorsum	Complete
7000000418	Metagenome	Permanent Draft	Human microbial communities from the National Institute of Health, USA, HMP production phase	Human stool microbial communities from NIH, USA - visit 1, subject 158337416	Baylor College of Medicine, J. Craig Venter Institute (JCVI), Washington University in St. Louis	Host-associated	Human	Digestive system	Large intestine	Fecal	Human microbial communities from the National Institute of Health, USA, HMP production phase	Yes	Metagenome Analysis	Ga0030459	Metagenome Analysis	Gp0052967	Gs0063646	2011-04-29	NIH	No	Yes	48479	2011-04-29	Primary	kliolios@lbl.gov	Konstantinos Liolios	ipagani@lbl.gov; nmikhailova@lbl.gov; snayfach@lbl.gov	Ionna Pagani; Natalia Mikhailova; Stephen Nayfach	No	Host-associated	Human	Large intestine	Digestive system	USA: Maryland: Natonal Institute of Health	Metagenome	Human	Female	Homo sapiens	National Institutes of Health, USA	USA	39.0043	-77.1012	158337416	PRJNA48479	SAMN00033491	Human stool microbial communities from NIH, USA - visit 1, subject 158337416	Gastrointestinal tract		Complete
7000000288	Metagenome	Permanent Draft	Human microbial communities from the National Institute of Health, USA, HMP production phase	Human supragingival plaque microbial communities from NIH, USA - visit 2, subject 159510762	Baylor College of Medicine, J. Craig Venter Institute (JCVI), Washington University in St. Louis	Host-associated	Human	Digestive system	Oral	Supragingival plaque	Human microbial communities from the National Institute of Health, USA, HMP production phase	Yes	Metagenome Analysis	Ga0031084	Metagenome Analysis	Gp0052811	Gs0063646	2011-04-29	NIH	No	Yes	48479	2011-04-29	Primary	kliolios@lbl.gov	Konstantinos Liolios	ipagani@lbl.gov; NNIvanova@lbl.gov; nckyrpides@lbl.gov	Ionna Pagani; Natalia Ivanova; Nikos Kyrpides	No	Host-associated	Human	Oral	Digestive system	USA: Maryland: Natonal Institute of Health	Metagenome	Human	Male	Homo sapiens	National Institutes of Health, USA	USA	39.0043	-77.1012	159510762	PRJNA48479	SAMN00045305	Human supragingival plaque microbial communities from NIH, USA - visit 2, subject 159510762	Oral	Supragingival plaque	Complete
7000000567	Metagenome	Permanent Draft	Human microbial communities from the National Institute of Health, USA, HMP production phase	Human anterior nares microbial communities from NIH, USA - visit 1, subject 764325968	Baylor College of Medicine, J. Craig Venter Institute (JCVI), Washington University in St. Louis	Host-associated	Human	Respiratory system	Nasopharyngeal	anterior nares	Human microbial communities from the National Institute of Health, USA, HMP production phase	Yes	Metagenome Analysis	Ga0027471	Metagenome Analysis	Gp0053132	Gs0063646	2011-04-29	NIH	No	Yes	48479	2011-04-29	Primary	kliolios@lbl.gov	Konstantinos Liolios	ipagani@lbl.gov; nmikhailova@lbl.gov	Ionna Pagani; Natalia Mikhailova	No	Host-associated	Human	Nasopharyngeal	Respiratory system	USA: Maryland: Natonal Institute of Health	Metagenome	Human	Male	Homo sapiens	National Institutes of Health, USA	USA	39.0043	-77.1012	764325968	PRJNA48479	SAMN00037155	Human anterior nares microbial communities from NIH, USA - visit 1, subject 764325968	Airways	Nares	Complete
7000000589	Metagenome	Permanent Draft	Human microbial communities from the National Institute of Health, USA, HMP production phase	Human right retroauricular crease microbial communities from NIH, USA - visit 2, subject 764083206 replicate 1	Baylor College of Medicine, J. Craig Venter Institute (JCVI), Washington University in St. Louis	Host-associated	Human	Skin	retroauricular crease	Unclassified	Human microbial communities from the National Institute of Health, USA, HMP production phase	Yes	Metagenome Analysis	Ga0030076	Metagenome Analysis	Gp0053154	Gs0063646	2011-04-29	NIH	No	Yes	48479	2011-04-29	Primary	kliolios@lbl.gov	Konstantinos Liolios	ipagani@lbl.gov; nmikhailova@lbl.gov	Ionna Pagani; Natalia Mikhailova	No	Host-associated	Human	retroauricular crease	Skin	USA: Maryland: Natonal Institute of Health	Metagenome	Human	Male	Homo sapiens	National Institutes of Health, USA	USA	39.0043	-77.1012	764083206	PRJNA48479	SAMN00040282	Human right retroauricular crease microbial communities from NIH, USA - visit 2, subject 764083206 replicate 1	Skin	Retroauricular crease	Complete
7000000280	Metagenome	Permanent Draft	Human microbial communities from the National Institute of Health, USA, HMP production phase	Human anterior nares microbial communities from NIH, USA - visit 1, subject 160178356	Baylor College of Medicine, J. Craig Venter Institute (JCVI), Washington University in St. Louis	Host-associated	Human	Respiratory system	Nasopharyngeal	anterior nares	Human microbial communities from the National Institute of Health, USA, HMP production phase	Yes	Metagenome Analysis	Ga0027489	Metagenome Analysis	Gp0052802	Gs0063646	2011-04-29	NIH	No	Yes	48479	2011-04-29	Primary	kliolios@lbl.gov	Konstantinos Liolios	ipagani@lbl.gov; NNIvanova@lbl.gov	Ionna Pagani; Natalia Ivanova	No	Host-associated	Human	Nasopharyngeal	Respiratory system	USA: Maryland: Natonal Institute of Health	Metagenome	Human	Male	Homo sapiens	National Institutes of Health, USA	USA	39.0043	-77.1012	160178356	PRJNA48479	SAMN00039587	Human anterior nares microbial communities from NIH, USA - visit 1, subject 160178356	Airways	Nares	Complete
7000000714	Metagenome	Permanent Draft	Human microbial communities from the National Institute of Health, USA, HMP production phase	Human posterior fornix microbial communities from NIH, USA - visit 1, subject 158337416	Baylor College of Medicine, J. Craig Venter Institute (JCVI), Washington University in St. Louis	Host-associated	Human	Reproductive system	Vagina	posterior fornix	Human microbial communities from the National Institute of Health, USA, HMP production phase	Yes	Metagenome Analysis	Ga0029826	Metagenome Analysis	Gp0053299	Gs0063646	2011-04-29	NIH	No	Yes	48479	2011-04-29	Primary	kliolios@lbl.gov	Konstantinos Liolios	ipagani@lbl.gov; nmikhailova@lbl.gov	Ionna Pagani; Natalia Mikhailova	No	Host-associated	Human	Vagina	Reproductive system	National Institutes of Health, USA	Metagenome	Human	Female	Homo sapiens	National Institutes of Health, USA	USA			158337416	PRJNA48479	SAMN00033512	Human posterior fornix microbial communities from NIH, USA - visit 1, subject 158337416	Urogenital tract	Posterior fornix	Complete
7000000029	Metagenome	Permanent Draft	Human microbial communities from the National Institute of Health, USA, HMP production phase	Human tongue dorsum microbial communities from NIH, USA - visit 2 of subject 764487809	Baylor College of Medicine, J. Craig Venter Institute (JCVI), Washington University in St. Louis	Host-associated	Human	Digestive system	Oral	tongue dorsum	Human microbial communities from the National Institute of Health, USA, HMP production phase	Yes	Metagenome Analysis	Ga0031329	Metagenome Analysis	Gp0052493	Gs0063646	2011-04-29	NIH	No	Yes	48479	2011-04-29	Primary	kliolios@lbl.gov	Konstantinos Liolios	ipagani@lbl.gov; nckyrpides@lbl.gov; NNIvanova@lbl.gov	Ionna Pagani; Nikos Kyrpides; Natalia Ivanova	No	Host-associated	Human	Oral	Digestive system	USA: Maryland: Natonal Institute of Health	Metagenome	Human	Male	Homo sapiens	National Institutes of Health, USA	USA	39.0043	-77.1012	764487809	PRJNA48479	SAMN00062140	Human tongue dorsum microbial communities from NIH, USA - visit 2 of subject 764487809	Oral	Tongue dorsum	Complete
7000000595	Metagenome	Permanent Draft	Human microbial communities from the National Institute of Health, USA, HMP production phase	Human palatine tonsils microbial communities from NIH, USA - visit 2, subject 763961826	Baylor College of Medicine, J. Craig Venter Institute (JCVI), Washington University in St. Louis	Host-associated	Human	Digestive system	Oral	Palatine tonsils	Human microbial communities from the National Institute of Health, USA, HMP production phase	Yes	Metagenome Analysis	Ga0029714	Metagenome Analysis	Gp0053167	Gs0063646	2011-04-29	NIH	No	Yes	48479	2011-04-29	Primary	kliolios@lbl.gov	Konstantinos Liolios	ipagani@lbl.gov; nmikhailova@lbl.gov; nckyrpides@lbl.gov	Ionna Pagani; Natalia Mikhailova; Nikos Kyrpides	No	Host-associated	Human	Oral	Digestive system	USA: Maryland: Natonal Institute of Health	Metagenome	Human	Male	Homo sapiens	National Institutes of Health, USA	USA	39.0043	-77.1012	763961826	PRJNA48479	SAMN00040244	Human palatine tonsils microbial communities from NIH, USA - visit 2, subject 763961826	Oral	Palatine tonsils	Complete
7000000620	Metagenome	Permanent Draft	Human microbial communities from the National Institute of Health, USA, HMP production phase	Human anterior nares microbial communities from NIH, USA - visit 2, subject 763840445	Baylor College of Medicine, J. Craig Venter Institute (JCVI), Washington University in St. Louis	Host-associated	Human	Respiratory system	Nasopharyngeal	anterior nares	Human microbial communities from the National Institute of Health, USA, HMP production phase	Yes	Metagenome Analysis	Ga0027541	Metagenome Analysis	Gp0053194	Gs0063646	2011-04-29	NIH	No	Yes	48479	2011-04-29	Primary	kliolios@lbl.gov	Konstantinos Liolios	ipagani@lbl.gov; nmikhailova@lbl.gov	Ionna Pagani; Natalia Mikhailova	No	Host-associated	Human	Nasopharyngeal	Respiratory system	National Institutes of Health, USA	Metagenome	Human	Female	Homo sapiens	National Institutes of Health, USA	USA			763840445	PRJNA48479	SAMN00081737	Human anterior nares microbial communities from NIH, USA - visit 2, subject 763840445	Airways	Nares	Complete
7000000378	Metagenome	Permanent Draft	Human microbial communities from the National Institute of Health, USA, HMP production phase	Human anterior nares microbial communities from NIH, USA - visit 1, subject 159551223	Baylor College of Medicine, J. Craig Venter Institute (JCVI), Washington University in St. Louis	Host-associated	Human	Respiratory system	Nasopharyngeal	anterior nares	Human microbial communities from the National Institute of Health, USA, HMP production phase	Yes	Metagenome Analysis	Ga0027483	Metagenome Analysis	Gp0052922	Gs0063646	2011-04-29	NIH	No	Yes	48479	2011-04-29	Primary	kliolios@lbl.gov	Konstantinos Liolios	ipagani@lbl.gov; nmikhailova@lbl.gov	Ionna Pagani; Natalia Mikhailova	No	Host-associated	Human	Nasopharyngeal	Respiratory system	USA: Maryland: Natonal Institute of Health	Metagenome	Human	Male	Homo sapiens	National Institutes of Health, USA	USA	39.0043	-77.1012	159551223	PRJNA48479	SAMN00038374	Human anterior nares microbial communities from NIH, USA - visit 1, subject 159551223	Airways	Nares	Complete
7000000405	Metagenome	Permanent Draft	Human microbial communities from the National Institute of Health, USA, HMP production phase	Human tongue dorsum microbial communities from NIH, USA - visit 2, subject 158944319	Baylor College of Medicine, J. Craig Venter Institute (JCVI), Washington University in St. Louis	Host-associated	Human	Digestive system	Oral	tongue dorsum	Human microbial communities from the National Institute of Health, USA, HMP production phase	Yes	Metagenome Analysis	Ga0031314	Metagenome Analysis	Gp0052950	Gs0063646	2011-04-29	NIH	No	Yes	48479	2011-04-29	Primary	kliolios@lbl.gov	Konstantinos Liolios	nmikhailova@lbl.gov; ipagani@lbl.gov; nckyrpides@lbl.gov	Natalia Mikhailova; Ionna Pagani; Nikos Kyrpides	No	Host-associated	Human	Oral	Digestive system	USA: Maryland: Natonal Institute of Health	Metagenome	Human	Female	Homo sapiens	National Institutes of Health, USA	USA	39.0043	-77.1012	158944319	PRJNA48479	SAMN00045495	Human tongue dorsum microbial communities from NIH, USA - visit 2, subject 158944319	Oral	Tongue dorsum	Complete
7000000745	Metagenome	Permanent Draft	Human microbial communities from the National Institute of Health, USA, HMP production phase	Human tongue dorsum microbial communities from NIH, USA - visit 1, subject 764083206	Baylor College of Medicine, J. Craig Venter Institute (JCVI), Washington University in St. Louis	Host-associated	Human	Digestive system	Oral	tongue dorsum	Human microbial communities from the National Institute of Health, USA, HMP production phase	Yes	Metagenome Analysis	Ga0031249	Metagenome Analysis	Gp0053339	Gs0063646	2011-04-29	NIH	No	Yes	48479	2011-04-29	Primary	kliolios@lbl.gov	Konstantinos Liolios	ipagani@lbl.gov; nmikhailova@lbl.gov; nckyrpides@lbl.gov	Ionna Pagani; Natalia Mikhailova; Nikos Kyrpides	No	Host-associated	Human	Oral	Digestive system	National Institutes of Health, USA	Metagenome	Human	Male	Homo sapiens	National Institutes of Health, USA	USA			764083206	PRJNA48479	SAMN00036652	Human tongue dorsum microbial communities from NIH, USA - visit 1, subject 764083206	Oral	Tongue dorsum	Complete
7000000608	Metagenome	Permanent Draft	Human microbial communities from the National Institute of Health, USA, HMP production phase	Human tongue dorsum microbial communities from NIH, USA - visit 2, subject 159713063	Baylor College of Medicine, J. Craig Venter Institute (JCVI), Washington University in St. Louis	Host-associated	Human	Digestive system	Oral	tongue dorsum	Human microbial communities from the National Institute of Health, USA, HMP production phase	Yes	Metagenome Analysis	Ga0031316	Metagenome Analysis	Gp0053180	Gs0063646	2011-04-29	NIH	No	Yes	48479	2011-04-29	Primary	kliolios@lbl.gov	Konstantinos Liolios	nmikhailova@lbl.gov; ipagani@lbl.gov; nckyrpides@lbl.gov	Natalia Mikhailova; Ionna Pagani; Nikos Kyrpides	No	Host-associated	Human	Oral	Digestive system	USA: Maryland: Natonal Institute of Health	Metagenome	Human	Female	Homo sapiens	National Institutes of Health, USA	USA	39.0043	-77.1012	159713063	PRJNA48479	SAMN00045593	Human tongue dorsum microbial communities from NIH, USA - visit 2, subject 159713063	Oral	Tongue dorsum	Complete
7000000690	Metagenome	Permanent Draft	Human microbial communities from the National Institute of Health, USA, HMP production phase	Human stool microbial communities from NIH, USA - visit 2, subject 638754422	Baylor College of Medicine, J. Craig Venter Institute (JCVI), Washington University in St. Louis	Host-associated	Human	Digestive system	Large intestine	Fecal	Human microbial communities from the National Institute of Health, USA, HMP production phase	Yes	Metagenome Analysis	Ga0030592	Metagenome Analysis	Gp0053267	Gs0063646	2011-04-29	NIH	No	Yes	48479	2011-04-29	Primary	kliolios@lbl.gov	Konstantinos Liolios	ipagani@lbl.gov	Ionna Pagani	No	Host-associated	Human	Large intestine	Digestive system	National Institutes of Health, USA	Metagenome	Human	Female	Homo sapiens	National Institutes of Health, USA	USA			638754422	PRJNA48479	SAMN00075991	Human stool microbial communities from NIH, USA - visit 2, subject 638754422	Gastrointestinal tract		Complete
7000000273	Metagenome	Permanent Draft	Human microbial communities from the National Institute of Health, USA, HMP production phase	Human anterior nares microbial communities from NIH, USA - visit 1, subject 159490532	Baylor College of Medicine, J. Craig Venter Institute (JCVI), Washington University in St. Louis	Host-associated	Human	Respiratory system	Nasopharyngeal	anterior nares	Human microbial communities from the National Institute of Health, USA, HMP production phase	Yes	Metagenome Analysis	Ga0027482	Metagenome Analysis	Gp0052791	Gs0063646	2011-04-29	NIH	No	Yes	48479	2011-04-29	Primary	kliolios@lbl.gov	Konstantinos Liolios	ipagani@lbl.gov; nmikhailova@lbl.gov	Ionna Pagani; Natalia Mikhailova	No	Host-associated	Human	Nasopharyngeal	Respiratory system	USA: Maryland: Natonal Institute of Health	Metagenome	Human	Male	Homo sapiens	National Institutes of Health, USA	USA	39.0043	-77.1012	159490532	PRJNA48479	SAMN00038262	Human anterior nares microbial communities from NIH, USA - visit 1, subject 159490532	Airways	Nares	Complete
7000000661	Metagenome	Permanent Draft	Human microbial communities from the National Institute of Health, USA, HMP production phase	Human stool microbial communities from NIH, USA - visit 2, subject 159490532	Baylor College of Medicine, J. Craig Venter Institute (JCVI), Washington University in St. Louis	Host-associated	Human	Digestive system	Large intestine	Fecal	Human microbial communities from the National Institute of Health, USA, HMP production phase	Yes	Metagenome Analysis	Ga0030567	Metagenome Analysis	Gp0053237	Gs0063646	2011-04-29	NIH	No	Yes	48479	2011-04-29	Primary	kliolios@lbl.gov	Konstantinos Liolios	ipagani@lbl.gov; nmikhailova@lbl.gov; snayfach@lbl.gov	Ionna Pagani; Natalia Mikhailova; Stephen Nayfach	No	Host-associated	Human	Large intestine	Digestive system	National Institutes of Health, USA	Metagenome	Human	Male	Homo sapiens	National Institutes of Health, USA	USA			159490532	PRJNA48479	SAMN00072036	Human stool microbial communities from NIH, USA - visit 2, subject 159490532	Gastrointestinal tract		Complete
7000000464	Metagenome	Permanent Draft	Human microbial communities from the National Institute of Health, USA, HMP production phase	Human stool microbial communities from NIH, USA - visit number 3 of subject 159753524	Baylor College of Medicine, J. Craig Venter Institute (JCVI), Washington University in St. Louis	Host-associated	Human	Digestive system	Large intestine	Fecal	Human microbial communities from the National Institute of Health, USA, HMP production phase	Yes	Metagenome Analysis	Ga0030603	Metagenome Analysis	Gp0053015	Gs0063646	2011-04-29	NIH	No	Yes	48479	2011-04-29	Primary	kliolios@lbl.gov	Konstantinos Liolios	ipagani@lbl.gov; nmikhailova@lbl.gov; snayfach@lbl.gov	Ionna Pagani; Natalia Mikhailova; Stephen Nayfach	No	Host-associated	Human	Large intestine	Digestive system	USA: Maryland: Natonal Institute of Health	Metagenome	Human	Female	Homo sapiens	National Institutes of Health, USA	USA	39.0043	-77.1012	159753524	PRJNA48479	SAMN00087897	Human stool microbial communities from NIH, USA - visit number 3 of subject 159753524	Gastrointestinal tract		Complete
7000000707	Metagenome	Permanent Draft	Human microbial communities from the National Institute of Health, USA, HMP production phase	Human tongue dorsum microbial communities from NIH, USA - visit 2, subject 763961826 replicate 2	Baylor College of Medicine, J. Craig Venter Institute (JCVI), Washington University in St. Louis	Host-associated	Human	Digestive system	Oral	tongue dorsum	Human microbial communities from the National Institute of Health, USA, HMP production phase	Yes	Metagenome Analysis	Ga0031281	Metagenome Analysis	Gp0053292	Gs0063646	2011-04-29	NIH	No	Yes	48479	2011-04-29	Primary	kliolios@lbl.gov	Konstantinos Liolios	ipagani@lbl.gov; nmikhailova@lbl.gov; nckyrpides@lbl.gov	Ionna Pagani; Natalia Mikhailova; Nikos Kyrpides	No	Host-associated	Human	Oral	Digestive system	National Institutes of Health, USA	Metagenome	Human	Male	Homo sapiens	National Institutes of Health, USA	USA			763961826	PRJNA48479	SAMN00040263	Human tongue dorsum microbial communities from NIH, USA - visit 2, subject 763961826 replicate 2	Oral	Tongue dorsum	Complete
7000000312	Metagenome	Permanent Draft	Human microbial communities from the National Institute of Health, USA, HMP production phase	Human tongue dorsum microbial communities from NIH, USA - visit 1, subject 763961826	Baylor College of Medicine, J. Craig Venter Institute (JCVI), Washington University in St. Louis	Host-associated	Human	Digestive system	Oral	tongue dorsum	Human microbial communities from the National Institute of Health, USA, HMP production phase	Yes	Metagenome Analysis	Ga0031242	Metagenome Analysis	Gp0052838	Gs0063646	2011-04-29	NIH	No	Yes	48479	2011-04-29	Primary	kliolios@lbl.gov	Konstantinos Liolios	ipagani@lbl.gov; nmikhailova@lbl.gov; nckyrpides@lbl.gov	Ionna Pagani; Natalia Mikhailova; Nikos Kyrpides	No	Host-associated	Human	Oral	Digestive system	USA: Maryland: Natonal Institute of Health	Metagenome	Human	Male	Homo sapiens	National Institutes of Health, USA	USA	39.0043	-77.1012	763961826	PRJNA48479	SAMN00035902	Human tongue dorsum microbial communities from NIH, USA - visit 1, subject 763961826	Oral	Tongue dorsum	Complete
7000000552	Metagenome	Permanent Draft	Human microbial communities from the National Institute of Health, USA, HMP production phase	Human buccal mucosa microbial communities from NIH, USA - visit number 3 of subject 158883629	Baylor College of Medicine, J. Craig Venter Institute (JCVI), Washington University in St. Louis	Host-associated	Human	Digestive system	Oral	buccal mucosa	Human microbial communities from the National Institute of Health, USA, HMP production phase	Yes	Metagenome Analysis	Ga0028029	Metagenome Analysis	Gp0053110	Gs0063646	2011-04-29	NIH	No	Yes	48479	2011-04-29	Primary	kliolios@lbl.gov	Konstantinos Liolios	ipagani@lbl.gov; nmikhailova@lbl.gov; nckyrpides@lbl.gov	Ionna Pagani; Natalia Mikhailova; Nikos Kyrpides	No	Host-associated	Human	Oral	Digestive system	USA: Maryland: Natonal Institute of Health	Metagenome	Human	Female	Homo sapiens	National Institutes of Health, USA	USA	39.0043	-77.1012	158883629	PRJNA48479	SAMN00085573	Human buccal mucosa microbial communities from NIH, USA - visit number 3 of subject 158883629	Oral	Buccal mucosa	Complete
7000000511	Metagenome	Permanent Draft	Human microbial communities from the National Institute of Health, USA, HMP production phase	Human tongue dorsum microbial communities from NIH, USA - visit 1, subject 765094712	Baylor College of Medicine, J. Craig Venter Institute (JCVI), Washington University in St. Louis	Host-associated	Human	Digestive system	Oral	tongue dorsum	Human microbial communities from the National Institute of Health, USA, HMP production phase	Yes	Metagenome Analysis	Ga0031276	Metagenome Analysis	Gp0053064	Gs0063646	2011-04-29	NIH	No	Yes	48479	2011-04-29	Primary	kliolios@lbl.gov	Konstantinos Liolios	ipagani@lbl.gov; nmikhailova@lbl.gov; nckyrpides@lbl.gov	Ionna Pagani; Natalia Mikhailova; Nikos Kyrpides	No	Host-associated	Human	Oral	Digestive system	USA: Maryland: Natonal Institute of Health	Metagenome	Human	Male	Homo sapiens	National Institutes of Health, USA	USA	39.0043	-77.1012	765094712	PRJNA48479	SAMN00039809	Human tongue dorsum microbial communities from NIH, USA - visit 1, subject 765094712	Oral	Tongue dorsum	Complete
7000000030	Metagenome	Permanent Draft	Human microbial communities from the National Institute of Health, USA, HMP production phase	Human anterior nares microbial communities from NIH, USA - visit 1, subject 158479027	Baylor College of Medicine, J. Craig Venter Institute (JCVI), Washington University in St. Louis	Host-associated	Human	Respiratory system	Nasopharyngeal	anterior nares	Human microbial communities from the National Institute of Health, USA, HMP production phase	Yes	Metagenome Analysis	Ga0027453	Metagenome Analysis	Gp0052494	Gs0063646	2011-04-29	NIH	No	Yes	48479	2011-04-29	Primary	kliolios@lbl.gov	Konstantinos Liolios	ipagani@lbl.gov; NNIvanova@lbl.gov	Ionna Pagani; Natalia Ivanova	No	Host-associated	Human	Nasopharyngeal	Respiratory system	USA: Maryland: Natonal Institute of Health	Metagenome	Human	Male	Homo sapiens	National Institutes of Health, USA	USA	39.0043	-77.1012	158479027	PRJNA48479	SAMN00032569	Human anterior nares microbial communities from NIH, USA - visit 1, subject 158479027	Airways	Nares	Complete
7000000470	Metagenome	Permanent Draft	Human microbial communities from the National Institute of Health, USA, HMP production phase	Human posterior fornix microbial communities from NIH, USA - visit 1, subject 763759525	Baylor College of Medicine, J. Craig Venter Institute (JCVI), Washington University in St. Louis	Host-associated	Human	Reproductive system	Vagina	posterior fornix	Human microbial communities from the National Institute of Health, USA, HMP production phase	Yes	Metagenome Analysis	Ga0029836	Metagenome Analysis	Gp0053021	Gs0063646	2011-04-29	NIH	No	Yes	48479	2011-04-29	Primary	kliolios@lbl.gov	Konstantinos Liolios	ipagani@lbl.gov; nmikhailova@lbl.gov	Ionna Pagani; Natalia Mikhailova	No	Host-associated	Human	Vagina	Reproductive system	USA: Maryland: Natonal Institute of Health	Metagenome	Human	Female	Homo sapiens	National Institutes of Health, USA	USA	39.0043	-77.1012	763759525	PRJNA48479	SAMN00036386	Human posterior fornix microbial communities from NIH, USA - visit 1, subject 763759525	Urogenital tract	Posterior fornix	Complete
7000000615	Metagenome	Permanent Draft	Human microbial communities from the National Institute of Health, USA, HMP production phase	Human supragingival plaque microbial communities from NIH, USA - visit 1, subject 765620695	Baylor College of Medicine, J. Craig Venter Institute (JCVI), Washington University in St. Louis	Host-associated	Human	Digestive system	Oral	Supragingival plaque	Human microbial communities from the National Institute of Health, USA, HMP production phase	Yes	Metagenome Analysis	Ga0031060	Metagenome Analysis	Gp0053187	Gs0063646	2011-04-29	NIH	No	Yes	48479	2011-04-29	Primary	kliolios@lbl.gov	Konstantinos Liolios	ipagani@lbl.gov; nmikhailova@lbl.gov; nckyrpides@lbl.gov	Ionna Pagani; Natalia Mikhailova; Nikos Kyrpides	No	Host-associated	Human	Oral	Digestive system	USA: Maryland: Natonal Institute of Health	Metagenome	Human	Female	Homo sapiens	National Institutes of Health, USA	USA	39.0043	-77.1012	765620695	PRJNA48479	SAMN00040809	Human supragingival plaque microbial communities from NIH, USA - visit 1, subject 765620695	Oral	Supragingival plaque	Complete
7000000469	Metagenome	Permanent Draft	Human microbial communities from the National Institute of Health, USA, HMP production phase	Human supragingival plaque microbial communities from NIH, USA - visit 1, subject 764083206 replicate 1	Baylor College of Medicine, J. Craig Venter Institute (JCVI), Washington University in St. Louis	Host-associated	Human	Digestive system	Oral	Supragingival plaque	Human microbial communities from the National Institute of Health, USA, HMP production phase	Yes	Metagenome Analysis	Ga0031022	Metagenome Analysis	Gp0053020	Gs0063646	2011-04-29	NIH	No	Yes	48479	2011-04-29	Primary	kliolios@lbl.gov	Konstantinos Liolios	ipagani@lbl.gov; nmikhailova@lbl.gov; nckyrpides@lbl.gov	Ionna Pagani; Natalia Mikhailova; Nikos Kyrpides	No	Host-associated	Human	Oral	Digestive system	USA: Maryland: Natonal Institute of Health	Metagenome	Human	Male	Homo sapiens	National Institutes of Health, USA	USA	39.0043	-77.1012	764083206	PRJNA48479	SAMN00036658	Human supragingival plaque microbial communities from NIH, USA - visit 1, subject 764083206 replicate 1	Oral	Supragingival plaque	Complete
7000000432	Metagenome	Permanent Draft	Human microbial communities from the National Institute of Health, USA, HMP production phase	Human tongue dorsum microbial communities from NIH, USA - visit 2, subject 763840445	Baylor College of Medicine, J. Craig Venter Institute (JCVI), Washington University in St. Louis	Host-associated	Human	Digestive system	Oral	tongue dorsum	Human microbial communities from the National Institute of Health, USA, HMP production phase	Yes	Metagenome Analysis	Ga0031353	Metagenome Analysis	Gp0052982	Gs0063646	2011-04-29	NIH	No	Yes	48479	2011-04-29	Primary	kliolios@lbl.gov	Konstantinos Liolios	nmikhailova@lbl.gov; ipagani@lbl.gov; nckyrpides@lbl.gov	Natalia Mikhailova; Ionna Pagani; Nikos Kyrpides	No	Host-associated	Human	Oral	Digestive system	USA: Maryland: Natonal Institute of Health	Metagenome	Human	Female	Homo sapiens	National Institutes of Health, USA	USA	39.0043	-77.1012	763840445	PRJNA48479	SAMN00082217	Human tongue dorsum microbial communities from NIH, USA - visit 2, subject 763840445	Oral	Tongue dorsum	Complete
7000000494	Metagenome	Permanent Draft	Human microbial communities from the National Institute of Health, USA, HMP production phase	Human supragingival plaque microbial communities from NIH, USA - visit 2, subject 158479027	Baylor College of Medicine, J. Craig Venter Institute (JCVI), Washington University in St. Louis	Host-associated	Human	Digestive system	Oral	Supragingival plaque	Human microbial communities from the National Institute of Health, USA, HMP production phase	Yes	Metagenome Analysis	Ga0031071	Metagenome Analysis	Gp0053046	Gs0063646	2011-04-29	NIH	No	Yes	48479	2011-04-29	Primary	kliolios@lbl.gov	Konstantinos Liolios	ipagani@lbl.gov; nmikhailova@lbl.gov; nckyrpides@lbl.gov	Ionna Pagani; Natalia Mikhailova; Nikos Kyrpides	No	Host-associated	Human	Oral	Digestive system	USA: Maryland: Natonal Institute of Health	Metagenome	Human	Male	Homo sapiens	National Institutes of Health, USA	USA	39.0043	-77.1012	158479027	PRJNA48479	SAMN00042695	Human supragingival plaque microbial communities from NIH, USA - visit 2, subject 158479027	Oral	Supragingival plaque	Complete
7000000553	Metagenome	Permanent Draft	Human microbial communities from the National Institute of Health, USA, HMP production phase	Human tongue dorsum microbial communities from NIH, USA - visit 1, subject 764042746	Baylor College of Medicine, J. Craig Venter Institute (JCVI), Washington University in St. Louis	Host-associated	Human	Digestive system	Oral	tongue dorsum	Human microbial communities from the National Institute of Health, USA, HMP production phase	Yes	Metagenome Analysis	Ga0031248	Metagenome Analysis	Gp0053111	Gs0063646	2011-04-29	NIH	No	Yes	48479	2011-04-29	Primary	kliolios@lbl.gov	Konstantinos Liolios	ipagani@lbl.gov; nmikhailova@lbl.gov; nckyrpides@lbl.gov	Ionna Pagani; Natalia Mikhailova; Nikos Kyrpides	No	Host-associated	Human	Oral	Digestive system	USA: Maryland: Natonal Institute of Health	Metagenome	Human	Female	Homo sapiens	National Institutes of Health, USA	USA	39.0043	-77.1012	764042746	PRJNA48479	SAMN00036613	Human tongue dorsum microbial communities from NIH, USA - visit 1, subject 764042746	Oral	Tongue dorsum	Complete
7000000206	Metagenome	Permanent Draft	Human microbial communities from the National Institute of Health, USA, HMP production phase	Human anterior nares microbial communities from NIH, USA - visit 1, subject 765337473	Baylor College of Medicine, J. Craig Venter Institute (JCVI), Washington University in St. Louis	Host-associated	Human	Respiratory system	Nasopharyngeal	anterior nares	Human microbial communities from the National Institute of Health, USA, HMP production phase	Yes	Metagenome Analysis	Ga0027501	Metagenome Analysis	Gp0052718	Gs0063646	2011-04-29	NIH	No	Yes	48479	2011-04-29	Primary	kliolios@lbl.gov	Konstantinos Liolios	ipagani@lbl.gov; nmikhailova@lbl.gov	Ionna Pagani; Natalia Mikhailova	No	Host-associated	Human	Nasopharyngeal	Respiratory system	USA: Maryland: Natonal Institute of Health	Metagenome	Human	Female	Homo sapiens	National Institutes of Health, USA	USA	39.0043	-77.1012	765337473	PRJNA48479	SAMN00040557	Human anterior nares microbial communities from NIH, USA - visit 1, subject 765337473	Airways	Nares	Complete
7000000348	Metagenome	Permanent Draft	Human microbial communities from the National Institute of Health, USA, HMP production phase	Human stool microbial communities from NIH, USA - visit 1, subject 160582958	Baylor College of Medicine, J. Craig Venter Institute (JCVI), Washington University in St. Louis	Host-associated	Human	Digestive system	Large intestine	Fecal	Human microbial communities from the National Institute of Health, USA, HMP production phase	Yes	Metagenome Analysis	Ga0030515	Metagenome Analysis	Gp0052886	Gs0063646	2011-04-29	NIH	No	Yes	48479	2011-04-29	Primary	kliolios@lbl.gov	Konstantinos Liolios	ipagani@lbl.gov; nmikhailova@lbl.gov	Ionna Pagani; Natalia Mikhailova	No	Host-associated	Human	Large intestine	Digestive system	USA: Maryland: Natonal Institute of Health	Metagenome	Human	Female	Homo sapiens	National Institutes of Health, USA	USA	39.0043	-77.1012	160582958	PRJNA48479	SAMN00038919	Human stool microbial communities from NIH, USA - visit 1, subject 160582958	Gastrointestinal tract		Complete
7000000573	Metagenome	Permanent Draft	Human microbial communities from the National Institute of Health, USA, HMP production phase	Human anterior nares microbial communities from NIH, USA - visit 1, subject 160582958	Baylor College of Medicine, J. Craig Venter Institute (JCVI), Washington University in St. Louis	Host-associated	Human	Respiratory system	Nasopharyngeal	anterior nares	Human microbial communities from the National Institute of Health, USA, HMP production phase	Yes	Metagenome Analysis	Ga0027486	Metagenome Analysis	Gp0053138	Gs0063646	2011-04-29	NIH	No	Yes	48479	2011-04-29	Primary	kliolios@lbl.gov	Konstantinos Liolios	ipagani@lbl.gov; nmikhailova@lbl.gov	Ionna Pagani; Natalia Mikhailova	No	Host-associated	Human	Nasopharyngeal	Respiratory system	USA: Maryland: Natonal Institute of Health	Metagenome	Human	Female	Homo sapiens	National Institutes of Health, USA	USA	39.0043	-77.1012	160582958	PRJNA48479	SAMN00038915	Human anterior nares microbial communities from NIH, USA - visit 1, subject 160582958	Airways	Nares	Complete
7000000686	Metagenome	Permanent Draft	Human microbial communities from the National Institute of Health, USA, HMP production phase	Human supragingival plaque microbial communities from NIH, USA - visit 1, subject 765560005	Baylor College of Medicine, J. Craig Venter Institute (JCVI), Washington University in St. Louis	Host-associated	Human	Digestive system	Oral	Supragingival plaque	Human microbial communities from the National Institute of Health, USA, HMP production phase	Yes	Metagenome Analysis	Ga0031059	Metagenome Analysis	Gp0053263	Gs0063646	2011-04-29	NIH	No	Yes	48479	2011-04-29	Primary	kliolios@lbl.gov	Konstantinos Liolios	ipagani@lbl.gov; nmikhailova@lbl.gov; nckyrpides@lbl.gov	Ionna Pagani; Natalia Mikhailova; Nikos Kyrpides	No	Host-associated	Human	Oral	Digestive system	National Institutes of Health, USA	Metagenome	Human	Male	Homo sapiens	National Institutes of Health, USA	USA			765560005	PRJNA48479	SAMN00040605	Human supragingival plaque microbial communities from NIH, USA - visit 1, subject 765560005	Oral	Supragingival plaque	Complete
7000000077	Metagenome	Permanent Draft	Human microbial communities from the National Institute of Health, USA, HMP production phase	Human stool microbial communities from NIH, USA - visit 2, subject 686765762	Baylor College of Medicine, J. Craig Venter Institute (JCVI), Washington University in St. Louis	Host-associated	Human	Digestive system	Large intestine	Fecal	Human microbial communities from the National Institute of Health, USA, HMP production phase	Yes	Metagenome Analysis	Ga0030597	Metagenome Analysis	Gp0052549	Gs0063646	2011-04-29	NIH	No	Yes	48479	2011-04-29	Primary	kliolios@lbl.gov	Konstantinos Liolios	ipagani@lbl.gov; NNIvanova@lbl.gov	Ionna Pagani; Natalia Ivanova	No	Host-associated	Human	Large intestine	Digestive system	USA: Maryland: Natonal Institute of Health	Metagenome	Human	Male	Homo sapiens	National Institutes of Health, USA	USA	39.0043	-77.1012	686765762	PRJNA48479	SAMN00083669	Human stool microbial communities from NIH, USA - visit 2, subject 686765762	Gastrointestinal tract		Complete
7000000363	Metagenome	Permanent Draft	Human microbial communities from the National Institute of Health, USA, HMP production phase	Human supragingival plaque microbial communities from NIH, USA - visit 1, subject 764325968	Baylor College of Medicine, J. Craig Venter Institute (JCVI), Washington University in St. Louis	Host-associated	Human	Digestive system	Oral	Supragingival plaque	Human microbial communities from the National Institute of Health, USA, HMP production phase	Yes	Metagenome Analysis	Ga0031029	Metagenome Analysis	Gp0052907	Gs0063646	2011-04-29	NIH	No	Yes	48479	2011-04-29	Primary	kliolios@lbl.gov	Konstantinos Liolios	ipagani@lbl.gov; nmikhailova@lbl.gov; nckyrpides@lbl.gov	Ionna Pagani; Natalia Mikhailova; Nikos Kyrpides	No	Host-associated	Human	Oral	Digestive system	USA: Maryland: Natonal Institute of Health	Metagenome	Human	Male	Homo sapiens	National Institutes of Health, USA	USA	39.0043	-77.1012	764325968	PRJNA48479	SAMN00037165	Human supragingival plaque microbial communities from NIH, USA - visit 1, subject 764325968	Oral	Supragingival plaque	Complete
7000000336	Metagenome	Permanent Draft	Human microbial communities from the National Institute of Health, USA, HMP production phase	Human buccal mucosa microbial communities from NIH, USA - visit 2, subject 764083206	Baylor College of Medicine, J. Craig Venter Institute (JCVI), Washington University in St. Louis	Host-associated	Human	Digestive system	Oral	buccal mucosa	Human microbial communities from the National Institute of Health, USA, HMP production phase	Yes	Metagenome Analysis	Ga0027969	Metagenome Analysis	Gp0052874	Gs0063646	2011-04-29	NIH	No	Yes	48479	2011-04-29	Primary	kliolios@lbl.gov	Konstantinos Liolios	ipagani@lbl.gov; nmikhailova@lbl.gov; nckyrpides@lbl.gov	Ionna Pagani; Natalia Mikhailova; Nikos Kyrpides	No	Host-associated	Human	Oral	Digestive system	USA: Maryland: Natonal Institute of Health	Metagenome	Human	Male	Homo sapiens	National Institutes of Health, USA	USA	39.0043	-77.1012	764083206	PRJNA48479	SAMN00040291	Human buccal mucosa microbial communities from NIH, USA - visit 2, subject 764083206	Oral	Buccal mucosa	Complete
7000000175	Metagenome	Permanent Draft	Human microbial communities from the National Institute of Health, USA, HMP production phase	Human supragingival plaque microbial communities from NIH, USA - visit 1, subject 160319967	Baylor College of Medicine, J. Craig Venter Institute (JCVI), Washington University in St. Louis	Host-associated	Human	Digestive system	Oral	Supragingival plaque	Human microbial communities from the National Institute of Health, USA, HMP production phase	Yes	Metagenome Analysis	Ga0031043	Metagenome Analysis	Gp0052680	Gs0063646	2011-04-29	NIH	No	Yes	48479	2011-04-29	Primary	kliolios@lbl.gov	Konstantinos Liolios	ipagani@lbl.gov; nmikhailova@lbl.gov; nckyrpides@lbl.gov	Ionna Pagani; Natalia Mikhailova; Nikos Kyrpides	No	Host-associated	Human	Oral	Digestive system	USA: Maryland: Natonal Institute of Health	Metagenome	Human	Female	Homo sapiens	National Institutes of Health, USA	USA	39.0043	-77.1012	160319967	PRJNA48479	SAMN00038663	Human supragingival plaque microbial communities from NIH, USA - visit 1, subject 160319967	Oral	Supragingival plaque	Complete
7000000645	Metagenome	Permanent Draft	Human microbial communities from the National Institute of Health, USA, HMP production phase	Human posterior fornix microbial communities from NIH, USA - visit 1, subject 159753524 replicate 1	Baylor College of Medicine, J. Craig Venter Institute (JCVI), Washington University in St. Louis	Host-associated	Human	Reproductive system	Vagina	posterior fornix	Human microbial communities from the National Institute of Health, USA, HMP production phase	Yes	Metagenome Analysis	Ga0029842	Metagenome Analysis	Gp0053221	Gs0063646	2011-04-29	NIH	No	Yes	48479	2011-04-29	Primary	kliolios@lbl.gov	Konstantinos Liolios	ipagani@lbl.gov; nmikhailova@lbl.gov	Ionna Pagani; Natalia Mikhailova	No	Host-associated	Human	Vagina	Reproductive system	National Institutes of Health, USA	Metagenome	Human	Female	Homo sapiens	National Institutes of Health, USA	USA			159753524	PRJNA48479	SAMN00037777	Human posterior fornix microbial communities from NIH, USA - visit 1, subject 159753524 replicate 1	Urogenital tract	Posterior fornix	Complete
7000000385	Metagenome	Permanent Draft	Human microbial communities from the National Institute of Health, USA, HMP production phase	Human stool microbial communities from NIH, USA - visit 1, subject 160319967	Baylor College of Medicine, J. Craig Venter Institute (JCVI), Washington University in St. Louis	Host-associated	Human	Digestive system	Large intestine	Fecal	Human microbial communities from the National Institute of Health, USA, HMP production phase	Yes	Metagenome Analysis	Ga0030513	Metagenome Analysis	Gp0052930	Gs0063646	2011-04-29	NIH	No	Yes	48479	2011-04-29	Primary	kliolios@lbl.gov	Konstantinos Liolios	ipagani@lbl.gov; nmikhailova@lbl.gov	Ionna Pagani; Natalia Mikhailova	No	Host-associated	Human	Large intestine	Digestive system	USA: Maryland: Natonal Institute of Health	Metagenome	Human	Female	Homo sapiens	National Institutes of Health, USA	USA	39.0043	-77.1012	160319967	PRJNA48479	SAMN00038651	Human stool microbial communities from NIH, USA - visit 1, subject 160319967	Gastrointestinal tract		Complete
7000000451	Metagenome	Permanent Draft	Human microbial communities from the National Institute of Health, USA, HMP production phase	Human Mid vagina microbial communities from NIH, USA - visit 2, subject 763577454	Baylor College of Medicine, J. Craig Venter Institute (JCVI), Washington University in St. Louis	Host-associated	Human	Reproductive system	Vagina	Midpoint vagina	Human microbial communities from the National Institute of Health, USA, HMP production phase	Yes	Metagenome Analysis	Ga0029443	Metagenome Analysis	Gp0053001	Gs0063646	2011-04-29	NIH	No	Yes	48479	2011-04-29	Primary	kliolios@lbl.gov	Konstantinos Liolios	ipagani@lbl.gov; nmikhailova@lbl.gov	Ionna Pagani; Natalia Mikhailova	No	Host-associated	Human	Vagina	Reproductive system	USA: Maryland: Natonal Institute of Health	Metagenome	Human	Female	Homo sapiens	National Institutes of Health, USA	USA	39.0043	-77.1012	763577454	PRJNA48479	SAMN00036290	Human Mid vagina microbial communities from NIH, USA - visit 2, subject 763577454	Urogenital tract	Vaginal	Complete
7000000732	Metagenome	Permanent Draft	Human microbial communities from the National Institute of Health, USA, HMP production phase	Human posterior fornix microbial communities from NIH, USA - visit 2, subject 763901136	Baylor College of Medicine, J. Craig Venter Institute (JCVI), Washington University in St. Louis	Host-associated	Human	Reproductive system	Vagina	posterior fornix	Human microbial communities from the National Institute of Health, USA, HMP production phase	Yes	Metagenome Analysis	Ga0029884	Metagenome Analysis	Gp0053326	Gs0063646	2011-04-29	NIH	No	Yes	48479	2011-04-29	Primary	kliolios@lbl.gov	Konstantinos Liolios	ipagani@lbl.gov; nmikhailova@lbl.gov	Ionna Pagani; Natalia Mikhailova	No	Host-associated	Human	Vagina	Reproductive system	National Institutes of Health, USA	Metagenome	Human	Female	Homo sapiens	National Institutes of Health, USA	USA			763901136	PRJNA48479	SAMN00084371	Human posterior fornix microbial communities from NIH, USA - visit 2, subject 763901136	Urogenital tract	Posterior fornix	Complete
[truncated: 315 more rows]
[truncated: 48 more columns]

## Sheet: before QC
taxon_oid	Domain	Status	Study Name	Genome Name / Sample Name	Sequencing Center	Genome Size	Gene Count	RSID/MRN extracted by matlab [contains 4 errors]	MRN exoported from JGI (contains no errors)	Pass QC?	visit	HMP Isolation Body Site	HMP Isolation Body Subsite
[truncated: 748 more rows]
