# Supplementary material for: Identification and spatio-temporal tracking of ubiquitous phage families in the human microbiome
Source: Front Microbiomes. 2023 Feb 14;1:1097124. doi: 10.3389/frmbi.2022.1097124 (PMC12993540; doi:10.3389/frmbi.2022.1097124)
Supplement: Supplementary file 2 [file DataSheet_2.zip › Table S9.xlsx]

## Sheet: Table S9
Table S9. Environmental metagenomes and viromes interrogated for the presence of TerL markers.

## Sheet: Panel a (metagenomes)
Environment classification
Class	Order	Family	Taxon index	IMG genome ID	Genome Name / Sample Name	Domain	Sequencing Status	Study Name	Sequencing Center	Phylum	Class	Order	Family	Genus	Species	IMG Product Assignment	IMG Release/Pipeline Version	IMG Submission ID	JGI Project ID / ITS SP ID	JGI Analysis Product Name	JGI Analysis Project Type	GOLD Analysis Project ID	GOLD Analysis Project Type	GOLD Sequencing Project ID	GOLD Study ID	Add Date	Assembly Method	Sequencing Method	Combined Sample	Comments	Distance Matrix Calc. Date	Funding Agency	Gene Model QC	High Quality	Is Public	NCBI Taxon ID	NCBI Project ID	RefSeq Project ID	Release Date	Submission Type	Alt. Contact Email	Alt. Contact Name	Alt2. Contact Emails	Alt2. Contact Names	Altitude In Meters	Contact Email	Contact Name	Cultured	Depth In Meters
Air	Indoor Air	unclassified	1	2003000006	Singapore Air Sample 1	Metagenome	Permanent Draft	Air microbial communities from Singapore	DOE Joint Genome Institute (JGI)	Environmental	Air	Indoor Air	Unclassified	Unclassified	Air microbial communities from Singapore		0	0	0		Metagenome Analysis	Ga0027393	Metagenome Analysis	Gp0050986	Gs0055737	2006-12-20							No		Yes	0	37809	0	2009-10-15	Primary	NCKyrpides@lbl.gov	Nikos Kyrpides	ruanyj@gis.a-star.edu.sg	Yijun Ruan	8	ruanyj@gis.a-star.edu.sg	Yijun Ruan	No
			2	2003000007	Singapore Air Sample 2	Metagenome	Permanent Draft	Air microbial communities from Singapore	DOE Joint Genome Institute (JGI)	Environmental	Air	Outdoor Air	Unclassified	Unclassified	Air microbial communities from Singapore		0	0	0		Metagenome Analysis	Ga0027394	Metagenome Analysis	Gp0050985	Gs0055737	2006-12-20							No	Yes	Yes	0	37811	0	2009-10-15	Primary	NCKyrpides@lbl.gov	Nikos Kyrpides	ruanyj@gis.a-star.edu.sg	Yijun Ruan	12	ruanyj@gis.a-star.edu.sg	Yijun Ruan	No	1
Aquatic	Freshwater	Lentic	3	2166559022	Fresh water microbial communities from LaBonte Lake, Laramie, Wyoming, sample from algal/cyanobacterial bloom material peak-bloom 1	Metagenome	Permanent Draft	Freshwater microbial communities from LaBonte Lake, Laramie, Wyoming, USA	DOE Joint Genome Institute (JGI)	Environmental	Aquatic	Freshwater	Lentic	Unclassified	Freshwater microbial communities from LaBonte Lake, Laramie, Wyoming, USA	Yes	0	3160	401962		Metagenome Analysis	Ga0026532	Metagenome Analysis	Gp0051493	Gs0060830	2011-06-12	Newbler v. 2.5	454 GS FLX Titanium				DOE	No		Yes	0	0	0	2011-09-30	Primary	NCKyrpides@lbl.gov	Nikos Kyrpides	sgtringe@lbl.gov	Susannah Tringe	2177	sgtringe@lbl.gov	Susannah Tringe	No
			4	2189573023	Fresh water microbial communities from LaBonte Lake, Laramie, Wyoming, sample from algal/cyanobacterial bloom material peak-bloom 2	Metagenome	Permanent Draft	Freshwater microbial communities from LaBonte Lake, Laramie, Wyoming, USA	DOE Joint Genome Institute (JGI)	Environmental	Aquatic	Freshwater	Lentic	Unclassified	Freshwater microbial communities from LaBonte Lake, Laramie, Wyoming, USA	Yes	0	3309	401963		Metagenome Analysis	Ga0026430	Metagenome Analysis	Gp0051494	Gs0060830	2011-07-05	Newbler v. 2.5	454 GS FLX Titanium				DOE	No		Yes	0	0	0	2011-09-30	Primary	NCKyrpides@lbl.gov	Nikos Kyrpides	sgtringe@lbl.gov	Susannah Tringe	2177	sgtringe@lbl.gov	Susannah Tringe	No
			5	2149837011	Fresh water microbial communities from LaBonte Lake, Laramie, Wyoming, sample from post-bloom	Metagenome	Permanent Draft	Freshwater microbial communities from LaBonte Lake, Laramie, Wyoming, USA	DOE Joint Genome Institute (JGI)	Environmental	Aquatic	Freshwater	Lentic	Unclassified	Freshwater microbial communities from LaBonte Lake, Laramie, Wyoming, USA	Yes	0	2569	403280		Metagenome Analysis	Ga0026455	Metagenome Analysis	Gp0051496	Gs0060830	2011-04-18	Newbler v. 2.5	454 GS FLX Titanium				DOE	No		Yes	0	0	0	2011-09-30	Primary	NCKyrpides@lbl.gov	Nikos Kyrpides	sgtringe@lbl.gov	Susannah Tringe	2177	sgtringe@lbl.gov	Susannah Tringe	No
			6	2149837010	Fresh water microbial communities from LaBonte Lake, Laramie, Wyoming, sample from pre-bloom	Metagenome	Permanent Draft	Freshwater microbial communities from LaBonte Lake, Laramie, Wyoming, USA	DOE Joint Genome Institute (JGI)	Environmental	Aquatic	Freshwater	Lentic	Unclassified	Freshwater microbial communities from LaBonte Lake, Laramie, Wyoming, USA	Yes	0	2568	401958		Metagenome Analysis	Ga0026533	Metagenome Analysis	Gp0051491	Gs0060830	2011-04-18						DOE	No		Yes	0	0	0	2011-09-30	Primary	NCKyrpides@lbl.gov	Nikos Kyrpides	sgtringe@lbl.gov	Susannah Tringe	2177	sgtringe@lbl.gov	Susannah Tringe	No
			7	3300005645	Brackish water microbial communities from Lake Sakinaw in Canada: eDNA_2 (120m)	Metagenome	Permanent Draft	Brackish water microbial communities from Lake Sakinaw,Canada	DOE Joint Genome Institute (JGI)	Environmental	Aquatic	Non-marine Saline and Alkaline	Saline	Unclassified	Brackish water microbial communities from Lake Sakinaw,Canada	Yes	0	67377	403173		Metagenome Analysis	Ga0077109	Metagenome Analysis	Gp0052015	Gs0063342	2015-08-29	Unknown	454	No		2015-09-21	E; D; O	No		Yes	0	0	0		Primary	Ioanna.Pagani@thermofisher.com	Ioanna Pagani	supratimmukherjee@lbl.gov; twoyke@lbl.gov	Supratim Mukherjee; Tanja Woyke		twoyke@lbl.gov	Tanja Woyke	No	120
			8	3300000176	Freshwater microbial communities from Trout Bog Lake, WI - Practice 03JUN2009 epilimnion	Metagenome	Permanent Draft	Freshwater microbial communities from Lake Mendota and Trout Bog Lake, Wisconsin, USA	DOE Joint Genome Institute (JGI)	Environmental	Aquatic	Freshwater	Lentic	Epilimnion	Freshwater microbial communities from Lake Mendota and Trout Bog Lake, Wisconsin, USA	Yes	0	5696	403936		Metagenome Analysis	Ga0026184	Metagenome Analysis	Gp0052144	Gs0063444	2012-06-13	SOAPdenovo, Newbler, Minimus2	Illumina GAIIx			2015-09-21	DOE	No		Yes	0	0	0	2012-09-21	Reanalysis	kliolios@lbl.gov	Konstantinos Liolios	tmcmahon@engr.wisc.edu; rstepanauskas@bigelow.org; rrmalmstrom@lbl.gov; mmoran@uga.edu; stebe@ebc.uu.se	Katherine McMahon; Ramunas Stepanauskas; Rex Malmstrom; Mary Ann Moran; Stefan Bertilsson		tmcmahon@engr.wisc.edu	Katherine McMahon	No
			9	3300000203	Freshwater microbial communities from Trout Bog Lake, WI - Practice 18AUG2009 epilimnion	Metagenome	Permanent Draft	Freshwater microbial communities from Lake Mendota and Trout Bog Lake, Wisconsin, USA	DOE Joint Genome Institute (JGI)	Environmental	Aquatic	Freshwater	Lentic	Epilimnion	Freshwater microbial communities from Lake Mendota and Trout Bog Lake, Wisconsin, USA	Yes	0	5698	403938		Metagenome Analysis	Ga0025995	Metagenome Analysis	Gp0053479	Gs0063444	2012-06-13	SOAPdenovo, Newbler, Minimus2	Illumina GAIIx			2015-09-21	DOE	No		Yes	0	0	0	2012-09-21	Reanalysis	malfatti3@llnl.gov	Stephanie Malfatti	tmcmahon@engr.wisc.edu; stebe@ebc.uu.se; mmoran@uga.edu; rstepanauskas@bigelow.org; rrmalmstrom@lbl.gov	Katherine McMahon; Stefan Bertilsson; Mary Ann Moran; Ramunas Stepanauskas; Rex Malmstrom		tmcmahon@engr.wisc.edu	Katherine McMahon	No
			10	3300000162	Freshwater microbial communities from Trout Bog Lake, WI - Practice 03JUN2009 hypolimnion	Metagenome	Permanent Draft	Freshwater microbial communities from Lake Mendota and Trout Bog Lake, Wisconsin, USA	DOE Joint Genome Institute (JGI)	Environmental	Aquatic	Freshwater	Lentic	Hypolimnion	Freshwater microbial communities from Lake Mendota and Trout Bog Lake, Wisconsin, USA	Yes	0	5697	403937		Metagenome Analysis	Ga0026172	Metagenome Analysis	Gp0053481	Gs0063444	2012-06-13	SOAPdenovo, Newbler, Minimus2	Illumina GAIIx			2015-09-21	DOE	No		Yes	0	0	0	2012-09-21	Reanalysis	malfatti3@llnl.gov	Stephanie Malfatti	tmcmahon@engr.wisc.edu; mmoran@uga.edu; rrmalmstrom@lbl.gov; stebe@ebc.uu.se; rstepanauskas@bigelow.org	Katherine McMahon; Mary Ann Moran; Rex Malmstrom; Stefan Bertilsson; Ramunas Stepanauskas		tmcmahon@engr.wisc.edu	Katherine McMahon	No
			11	3300000986	Hypersaline microbial mat communities from Hot Lake, Washington, USA - Section #2	Metagenome	Permanent Draft	Saline, thermophilic phototrophic and chemotrophic mat microbial communities from various locations in USA and Mexico	DOE Joint Genome Institute (JGI)	Environmental	Aquatic	Non-marine Saline and Alkaline	Hypersaline	Microbial mats	Saline, thermophilic phototrophic and chemotrophic mat microbial communities from various locations in USA and Mexico	Yes	0	13113	1014024	Metagenome Standard Draft	Metagenome Analysis	Ga0002829	Metagenome Analysis	Gp0054703	Gs0067861	2013-03-01		Illumina HiSeq 2000, Illumina HiSeq 2500			2015-09-21	DOE	No		Yes	0	0	0	2013-05-01	Primary			NNIvanova@lbl.gov; jim.fredrickson@pnnl.gov	Natalia Ivanova; Jim Fredrickson		jim.fredrickson@pnnl.gov	Jim Fredrickson	No	0.35
			12	3300000911	Hypersaline microbial mat communities from Hot Lake, Washington, USA - Section #5	Metagenome	Permanent Draft	Saline, thermophilic phototrophic and chemotrophic mat microbial communities from various locations in USA and Mexico	DOE Joint Genome Institute (JGI)	Environmental	Aquatic	Non-marine Saline and Alkaline	Hypersaline	Microbial mats	Saline, thermophilic phototrophic and chemotrophic mat microbial communities from various locations in USA and Mexico	Yes	0	12856	1014033	Metagenome Standard Draft	Metagenome Analysis	Ga0002832	Metagenome Analysis	Gp0054702	Gs0067861	2013-02-22		Illumina HiSeq 2000, Illumina HiSeq 2500			2015-09-21	DOE	No		Yes	0	0	0	2013-04-26	Primary			NNIvanova@lbl.gov; jim.fredrickson@pnnl.gov	Natalia Ivanova; Jim Fredrickson		jim.fredrickson@pnnl.gov	Jim Fredrickson	No	0.35
			13	3300000497	Lentic microbial communities from Lake Waban, Wellesley MA, that are anoxygenic and photosynthetic, photosynthetic consortia incandescent light	Metagenome	Draft	Lentic microbial communities from Lake Waban, Wellesley MA, that are anoxygenic and photosynthetic	Marine Biological Laboratory	Environmental	Aquatic	Freshwater	Lentic	Littoral zone	Lentic microbial communities from Lake Waban, Wellesley MA, that are anoxygenic and photosynthetic	Yes	0	10946	0		Metagenome Analysis	Ga0011572	Metagenome Analysis	Gp0055180	Gs0074289	2012-11-18		Illumina			2015-09-21		No		Yes	0	0	0	2012-11-25	Primary	jean.huang@olin.edu	Jean Huang	jean.huang@olin.edu	Jean Huang	30	jean.huang@olin.edu	Jean Huang	No	0.3
			14	3300005488	Sediment ecosystem from Lake Washington, Seattle, Washington, USA - Methane enrichment	Metagenome	Finished	Sediment methylotrophic communities from Lake Washington, Seattle, Washington, USA	DOE Joint Genome Institute (JGI)	Environmental	Aquatic	Freshwater	Lentic	Sediment	Sediment methylotrophic communities from Lake Washington, Seattle, Washington, USA	Yes	0	65888	16104		Metagenome Analysis	Ga0074213	Metagenome Analysis	Gp0050991	Gs0055738	2015-08-07	LUCY, PGA Assembler		No		2015-09-21	E; D; O	No		Yes	0	0	0		Primary	NCKyrpides@lbl.gov	Nikos Kyrpides	milachis@u.washington.edu; supratimmukherjee@lbl.gov	Ludmila Chistoserdova; Supratim Mukherjee	5	milachis@u.washington.edu	Ludmila Chistoserdova	No	63
			15	2088090005	Sediment microbial communities from Lake Washington, Seattle, for Methane and Nitrogen Cycles, original sample replicate 1	Metagenome	Permanent Draft	Freshwater sediment microbial communities from Lake Washington, Seattle, USA, for methane and nitrogen cycles	DOE Joint Genome Institute (JGI)	Environmental	Aquatic	Freshwater	Lentic	Sediment	Freshwater sediment microbial communities from Lake Washington, Seattle, USA, for methane and nitrogen cycles	Yes	0	1873	401940		Metagenome Analysis	Ga0026386	Metagenome Analysis	Gp0052035	Gs0060820	2010-12-15	Newbler	454 GS FLX Titanium			2015-09-21	DOE	No		Yes	0	0	0	2013-04-18	Primary	sgtringe@lbl.gov	Susannah Tringe	milachis@u.washington.edu	Ludmila Chistoserdova	5	milachis@u.washington.edu	Ludmila Chistoserdova	No	62
			16	2046860005	Sediment microbial communities from Lake Washington, Seattle, for Methane and Nitrogen Cycles, sample from SIP 13C-methane aerobic no nitrate additional fraction	Metagenome	Permanent Draft	Freshwater sediment microbial communities from Lake Washington, Seattle, USA, for methane and nitrogen cycles	DOE Joint Genome Institute (JGI)	Environmental	Aquatic	Freshwater	Lentic	Sediment	Freshwater sediment microbial communities from Lake Washington, Seattle, USA, for methane and nitrogen cycles	Yes	0	1375	401942		Metagenome Analysis	Ga0026414	Metagenome Analysis	Gp0051622	Gs0060820	2010-05-01	Newbler	454 GS FLX Titanium				DOE	No		Yes	0	0	0	2013-04-18	Primary	sgtringe@lbl.gov	Susannah Tringe	milachis@u.washington.edu	Ludmila Chistoserdova		milachis@u.washington.edu	Ludmila Chistoserdova	No	62
			17	2088090007	Freshwater sediment microbial communities from Lake Washington, Seattle, for methane and nitrogen Cycles - from flow sorted anaerobic plus nitrate	Metagenome	Permanent Draft	Freshwater sediment microbial communities from Lake Washington, Seattle, USA, for methane and nitrogen cycles	DOE Joint Genome Institute (JGI)	Environmental	Aquatic	Freshwater	Lentic	Unclassified	Freshwater sediment microbial communities from Lake Washington, Seattle, USA, for methane and nitrogen cycles	Yes	0	1876	401947		Metagenome Analysis	Ga0026442	Metagenome Analysis	Gp0051558	Gs0060820	2010-12-15	Newbler v. 2.5	454 GS FLX Titanium				DOE	No		Yes	0	0	0	2013-04-18	Primary	NCKyrpides@lbl.gov	Nikos Kyrpides	milachis@u.washington.edu	Ludmila Chistoserdova		milachis@u.washington.edu	Ludmila Chistoserdova	No	62
			18	3300000820	Freshwater microbial communities from Trout Bog Lake, WI - 28JUN2007 epilimnion	Metagenome	Draft	Freshwater microbial communities from Lake Mendota and Trout Bog Lake, Wisconsin, USA	DOE Joint Genome Institute (JGI)	Environmental	Aquatic	Freshwater	Lentic	Epilimnion	Freshwater microbial communities from Lake Mendota and Trout Bog Lake, Wisconsin, USA	Yes	0	12063	404803		Metagenome Analysis	Ga0026362	Metagenome Analysis	Gp0053720	Gs0063444	2013-01-15		Illumina HiSeq 2000			2015-09-21	DOE	No		Yes	0	0	0	2013-04-18	Reanalysis	Ioanna.Pagani@thermofisher.com	Ioanna Pagani	tmcmahon@engr.wisc.edu; mmoran@uga.edu; stebe@ebc.uu.se; rstepanauskas@bigelow.org; rrmalmstrom@lbl.gov	Katherine McMahon; Mary Ann Moran; Stefan Bertilsson; Ramunas Stepanauskas; Rex Malmstrom		tmcmahon@engr.wisc.edu	Katherine McMahon	No
			19	3300000834	Freshwater microbial communities from Trout Bog Lake, WI - 28JUN2007 epilimnion	Metagenome	Draft	Freshwater microbial communities from Lake Mendota and Trout Bog Lake, Wisconsin, USA	DOE Joint Genome Institute (JGI)	Environmental	Aquatic	Freshwater	Lentic	Epilimnion	Freshwater microbial communities from Lake Mendota and Trout Bog Lake, Wisconsin, USA	Yes	0	12350	404803		Metagenome Analysis	Ga0026363	Metagenome Analysis	Gp0053720	Gs0063444	2013-01-16		Illumina HiSeq 2000			2015-09-21	DOE	No		Yes	0	0	0	2013-04-18	Reanalysis	Ioanna.Pagani@thermofisher.com	Ioanna Pagani	tmcmahon@engr.wisc.edu; mmoran@uga.edu; stebe@ebc.uu.se; rstepanauskas@bigelow.org; rrmalmstrom@lbl.gov	Katherine McMahon; Mary Ann Moran; Stefan Bertilsson; Ramunas Stepanauskas; Rex Malmstrom		tmcmahon@engr.wisc.edu	Katherine McMahon	No
			20	3300000823	Freshwater microbial communities from Trout Bog Lake, WI - 28MAY2007 hypolimnion	Metagenome	Draft	Freshwater microbial communities from Lake Mendota and Trout Bog Lake, Wisconsin, USA	DOE Joint Genome Institute (JGI)	Environmental	Aquatic	Freshwater	Lentic	Hypolimnion	Freshwater microbial communities from Lake Mendota and Trout Bog Lake, Wisconsin, USA	Yes	0	12067	404891		Metagenome Analysis	Ga0024973	Metagenome Analysis	Gp0054261	Gs0063444	2013-01-16		Illumina HiSeq 2000			2015-09-21	DOE	No		Yes	0	0	0	2013-04-18	Reanalysis	Ioanna.Pagani@thermofisher.com	Ioanna Pagani	tmcmahon@engr.wisc.edu; rrmalmstrom@lbl.gov; stebe@ebc.uu.se; rstepanauskas@bigelow.org; mmoran@uga.edu	Katherine McMahon; Rex Malmstrom; Stefan Bertilsson; Ramunas Stepanauskas; Mary Ann Moran		tmcmahon@engr.wisc.edu	Katherine McMahon	No
			21	3300000817	Freshwater microbial communities from Trout Bog Lake, WI - 28MAY2007 hypolimnion	Metagenome	Draft	Freshwater microbial communities from Lake Mendota and Trout Bog Lake, Wisconsin, USA	DOE Joint Genome Institute (JGI)	Environmental	Aquatic	Freshwater	Lentic	Hypolimnion	Freshwater microbial communities from Lake Mendota and Trout Bog Lake, Wisconsin, USA	Yes	0	12069	404891		Metagenome Analysis	Ga0024974	Metagenome Analysis	Gp0054261	Gs0063444	2013-01-15		Illumina HiSeq 2000			2015-09-21	DOE	No		Yes	0	0	0	2013-04-18	Reanalysis	Ioanna.Pagani@thermofisher.com	Ioanna Pagani	tmcmahon@engr.wisc.edu; rrmalmstrom@lbl.gov; stebe@ebc.uu.se; rstepanauskas@bigelow.org; mmoran@uga.edu	Katherine McMahon; Rex Malmstrom; Stefan Bertilsson; Ramunas Stepanauskas; Mary Ann Moran		tmcmahon@engr.wisc.edu	Katherine McMahon	No
Aquatic	Freshwater	Groundwater	22	3300005360	Acid Mine Drainage (ARMAN) microbial communities from Richmond mine, Iron Mountain, CA, sample from Ultra Back A BS	Metagenome	Permanent Draft	Acid Mine Drainage (AMD) microbial and viral communities from Richmond mine, Iron Mountain, CA	DOE Joint Genome Institute (JGI), University of California, Berkeley	Environmental	Aquatic	Freshwater	Groundwater	Acid Mine Drainage	Acid Mine Drainage (AMD) microbial and viral communities from Richmond mine, Iron Mountain, CA	Yes	0	65398	16811		Metagenome Analysis	Ga0074231	Metagenome Analysis	Gp0051182	Gs0053288	2015-07-03	Unkonwn	Sanger	No		2015-09-21		No		Yes	0	0	0		Reanalysis	sgtringe@lbl.gov	Susannah Tringe	jill@eps.berkeley.edu; nckyrpides@lbl.gov	Banfield, Jillian F.; Nikos Kyrpides		jill@eps.berkeley.edu	Banfield, Jillian F.	No
			23	2010484004	Acid Mine Drainage (ARMAN) microbial communities from Richmond mine, Iron Mountain, CA, sample from Ultra Back A BS	Metagenome	Permanent Draft	Acid Mine Drainage (AMD) microbial and viral communities from Richmond mine, Iron Mountain, CA	DOE Joint Genome Institute (JGI), University of California, Berkeley	Environmental	Aquatic	Freshwater	Groundwater	Acid Mine Drainage	Acid Mine Drainage (AMD) microbial and viral communities from Richmond mine, Iron Mountain, CA	Yes	0	173	16811		Metagenome Analysis	Ga0026418	Metagenome Analysis	Gp0051182	Gs0053288	2008-05-30		Sanger					No		Yes	0	20823	0	2013-04-18	Reanalysis	sgtringe@lbl.gov	Susannah Tringe	jill@eps.berkeley.edu; nckyrpides@lbl.gov	Banfield, Jillian F.; Nikos Kyrpides		jill@eps.berkeley.edu	Banfield, Jillian F.	No
			24	2007427000	Uranium contaminated groundwater from Oak Ridge Integrated Field Research Center, Tennessee	Metagenome	Finished	Groundwater microbial communities from Oak Ridge Integrated Field Research Center, Tennessee, that are pristine and uranium contaminated	DOE Joint Genome Institute (JGI)	Environmental	Aquatic	Freshwater	Groundwater	Contaminated	Groundwater microbial communities from Oak Ridge Integrated Field Research Center, Tennessee, that are pristine and uranium contaminated		0	0	0		Metagenome Analysis	Ga0029665	Metagenome Analysis	Gp0052204	Gs0056648	2007-09-29	Paracel Genome Assembler						No		Yes	0	37789	0	2009-10-15	Reanalysis	hemmecl@gmail.com	Chris Hemme	jzhou@ou.edu; nckyrpides@lbl.gov	Zhou, Jizhong; Nikos Kyrpides	256	jzhou@ou.edu	Zhou, Jizhong	No	21
			25	3300005701	Sinkhole freshwater microbial communities from Lake Huron, US, Ph40x	Metagenome	Permanent Draft	Sinkhole freshwater microbial communities from Lake Huron, US	University of Michigan	Environmental	Aquatic	Freshwater	Groundwater	Unclassified	Sinkhole freshwater microbial communities from Lake Huron, US	Yes	0	65407	0		Metagenome Analysis	Ga0074252	Metagenome Analysis	Gp0051825	Gs0045862	2015-08-31	MIRA3	454 GS FLX Titanium	No		2015-09-21		No		Yes	0	0	0		Primary	gdick@umich.edu	Gregory Dick	gdick@umich.edu	Gregory Dick	170	gdick@umich.edu	Gregory Dick	No	23
			26	2049941002	Sinkhole freshwater microbial communities from Lake Huron, US, Sample 419	Metagenome	Permanent Draft	Sinkhole freshwater microbial communities from Lake Huron, US	University of Michigan	Environmental	Aquatic	Freshwater	Groundwater	Unclassified	Sinkhole freshwater microbial communities from Lake Huron, US	Yes	0	1416	0		Metagenome Analysis	Ga0011148	Metagenome Analysis	Gp0051696	Gs0045862	2010-05-24	MIRA 3	454 GS FLX Titanium					No		Yes	0	0	0	2012-04-17	Primary	gdick@umich.edu	Gregory Dick	gdick@umich.edu	Gregory Dick	170	gdick@umich.edu	Gregory Dick	No	23
			27	3300000574	Subsurface groundwater microbial communities from S. Glens Falls, New York, USA - GMW46 contaminated, 5.4 m	Metagenome	Permanent Draft	Groundwater microbial communities from coal-tar-waste-contaminated well in S. Glens Falls, New York, USA	DOE Joint Genome Institute (JGI)	Environmental	Aquatic	Freshwater	Groundwater	Contaminated	Groundwater microbial communities from coal-tar-waste-contaminated well in S. Glens Falls, New York, USA	Yes	0	11328	1001468	Metagenome Standard Draft	Metagenome Analysis	Ga0000295	Metagenome Analysis	Gp0053849	Gs0069861	2012-12-10		Illumina HiSeq 2000, Illumina HiSeq 2500			2015-09-21	DOE	No		Yes	0	0	0	2013-03-29	Primary	Ioanna.Pagani@thermofisher.com	Ioanna Pagani	elm3@cornell.edu; NNIvanova@lbl.gov	Eugene Madsen; Natalia Ivanova	90	elm3@cornell.edu	Eugene Madsen	No	5.4
			28	3300000571	Subsurface groundwater microbial communities from S. Glens Falls, New York, USA - GMW60B uncontaminated upgradient, 5.4 m	Metagenome	Permanent Draft	Groundwater microbial communities from coal-tar-waste-contaminated well in S. Glens Falls, New York, USA	DOE Joint Genome Institute (JGI)	Environmental	Aquatic	Freshwater	Groundwater	Contaminated	Groundwater microbial communities from coal-tar-waste-contaminated well in S. Glens Falls, New York, USA	Yes	0	11329	1001471	Metagenome Standard Draft	Metagenome Analysis	Ga0000296	Metagenome Analysis	Gp0053850	Gs0069861	2012-12-09		Illumina HiSeq 2000, Illumina HiSeq 2500			2015-09-21	DOE	No		Yes	0	0	0	2013-03-29	Primary	Ioanna.Pagani@thermofisher.com	Ioanna Pagani	elm3@cornell.edu	Eugene Madsen	90	elm3@cornell.edu	Eugene Madsen	No	5.4
			29	2006543007	Uranium contaminated groundwater from Oak Ridge Integrated Field Research Center, Tennessee	Metagenome	Finished	Groundwater microbial communities from Oak Ridge Integrated Field Research Center, Tennessee, that are pristine and uranium contaminated	DOE Joint Genome Institute (JGI)	Environmental	Aquatic	Freshwater	Groundwater	Contaminated	Groundwater microbial communities from Oak Ridge Integrated Field Research Center, Tennessee, that are pristine and uranium contaminated		0	0	0		Metagenome Analysis	Ga0029666	Metagenome Analysis	Gp0052204	Gs0056648	2007-08-04	Paracel Genome Assembler						No		Yes	0	0	0	2009-10-15	Reanalysis	hemmecl@gmail.com	Chris Hemme	jzhou@ou.edu; nckyrpides@lbl.gov	Zhou, Jizhong; Nikos Kyrpides	256	jzhou@ou.edu	Zhou, Jizhong	No	21
			30	3300000815	Contaminated groundwater microbial communities from Rifle, Colorado, USA - Rifle Groundwater A1	Metagenome	Permanent Draft	Soil microbial communities from Rifle, Colorado, USA	DOE Joint Genome Institute (JGI)	Environmental	Aquatic	Freshwater	Groundwater	Unclassified	Soil microbial communities from Rifle, Colorado, USA	Yes	0	11820	1006501	Metagenome Standard Draft	Metagenome Analysis	Ga0000957	Metagenome Analysis	Gp0054516	Gs0053054	2013-01-04		Illumina HiSeq 2000, Illumina HiSeq 2500			2015-09-21	DOE	No		Yes	0	0	0	2013-03-29	Primary	ealobos@lbl.gov	Elizabeth Lobos	jbanfield@berkeley.edu; supratimmukherjee@lbl.gov; jaffe@princeton.edu; kerkhof@marine.rutgers.edu; mjwilkins@gmail.com; philip.long@pnnl.gov; dlovley@microbio.umass.edu; bcthomas@berkeley.edu; kwrighton@gmail.com; itaish@berkeley.edu; wilkins.231@osu.edu	Jill Banfield; Supratim Mukherjee; Peter Jaffe; Lee Lee Kerkhof; Mike J. Wilkins; Philip Long; Derek Lovley; Brian C. Thomas; Kelly Wrighton; Itai Sharon; Michael Wilkins	1600	jbanfield@berkeley.edu	Jill Banfield	No
Aquatic	Freshwater	Lotic	31	3300000269	Lotic microbial communities from Mississippi River at two locations in the state of Minnesota, sample from River Site 7, Mississippi Headwaters	Metagenome	Permanent Draft	Lotic microbial communities from Mississippi River at two locations in the state of Minnesota	University of Minnesota	Environmental	Aquatic	Freshwater	Lotic	Unclassified	Lotic microbial communities from Mississippi River at two locations in the state of Minnesota	Yes	0	9058	0		Metagenome Analysis	Ga0011189	Metagenome Analysis	Gp0053776	Gs0054941	2012-08-04		Illumina GAIIx			2015-09-21		No		Yes	0	0	0	2012-08-10	Primary	gibb0098@umn.edu	Brian Gibbens	gibb0098@umn.edu	Brian Gibbens	200	gibb0098@umn.edu	Brian Gibbens	No	0
Aquatic	Freshwater	Ice	32	3300005622	Freshwater microbial communities from Lake Vostok at Ice accretion - 5G Core	Metagenome	Draft	Freshwater microbial communities from Lake Vostok at Ice accretion	DOE Joint Genome Institute (JGI)	Environmental	Aquatic	Freshwater	Ice	Ice accretions	Freshwater microbial communities from Lake Vostok at Ice accretion	Yes	0	67365	400491		Metagenome Analysis	Ga0078788	Metagenome Analysis	Gp0052119	Gs0060824	2015-08-29	Unknown	454 GS FLX Titanium, Illumina GAIIx	No		2015-09-21	E; D; O	No		Yes	0	0	0		Primary	kliolios@lbl.gov	Konstantinos Liolios	supratimmukherjee@lbl.gov; phugenholtz@lbl.gov	Supratim Mukherjee; Phil Hugenholtz	3500	phugenholtz@lbl.gov	Phil Hugenholtz	No	3605
Aquatic	Marine	Intertidal zone	33	2236876003	Estuarine microbial communities from Columbia River, sample from South Channel ETM site, GS313-0p8-ETM-15m	Metagenome	Draft	Marine and estuarine microbial communities from Columbia River Coastal Margin	University of South Carolina	Environmental	Aquatic	Marine	Intertidal zone	Estuary	Marine and estuarine microbial communities from Columbia River Coastal Margin	Yes	0	6838	0		Metagenome Analysis	Ga0011256	Metagenome Analysis	Gp0054171	Gs0047387	2012-02-18		454 GS FLX					No		Yes	0	0	0	2013-05-31	Primary	mariyasmit@hotmail.com	Mariya Smit	mariyasmit@hotmail.com	Mariya W. Smit		mariyasmit@hotmail.com	Mariya W. Smit	No	15
			34	2236876005	Estuarine microbial communities from Columbia River, sample from South Channel ETM site, GS313-3LG-ETM-15m	Metagenome	Draft	Marine and estuarine microbial communities from Columbia River Coastal Margin	University of South Carolina	Environmental	Aquatic	Marine	Intertidal zone	Estuary	Marine and estuarine microbial communities from Columbia River Coastal Margin	Yes	0	6840	0		Metagenome Analysis	Ga0011258	Metagenome Analysis	Gp0054206	Gs0047387	2012-02-18		454 GS FLX					No		Yes	0	0	0	2013-05-31	Primary	mariyasmit@hotmail.com	Mariya Smit	mariyasmit@hotmail.com	Mariya W. Smit		mariyasmit@hotmail.com	Mariya W. Smit	No	15
			35	3300001934	Estuary microbial communities from Chesapeake Bay, Maryland, USA - MOVE858	Metagenome	Permanent Draft	Marine microbial communities from Global Ocean Sampling (GOS)	J. Craig Venter Institute (JCVI)	Environmental	Aquatic	Marine	Intertidal zone	Unclassified	Marine microbial communities from Global Ocean Sampling (GOS)	Yes	0	21829	0		Metagenome Analysis	Ga0016856	Metagenome Analysis	Gp0056302	Gs0055716	2013-10-28		Sanger, 454 GS20	No		2015-09-21	Moore Foundation	No		Yes	0	0	0	2013-12-17	Primary	Ioanna.Pagani@thermofisher.com	Ioanna Pagani	jcventer@tcag.org; nckyrpides@lbl.gov	Venter JC; Nikos Kyrpides		jcventer@tcag.org	Venter JC	No	2.07
			36	3300000457	Halophilic bacterium cultivated from rock salt, sample 2	Metagenome	Draft	Enriched halophilic microbial communities from rock salt Saint-Guen, France	Marine Biological Laboratory	Environmental	Aquatic	Marine	Intertidal zone	Sediment	Enriched halophilic microbial communities from rock salt Saint-Guen, France	Yes	0	11013	0		Metagenome Analysis	Ga0011537	Metagenome Analysis	Gp0055249	Gs0075640	2012-11-14		Illumina			2015-09-21		No		Yes	0	0	0	2012-11-25	Primary	jean.huang@olin.edu	Jean Huang	jean.huang@olin.edu	Jean Huang	160	jean.huang@olin.edu	Jean Huang	No
			37	3300001944	Marine microbial communities from Cabo Marshall, Isabella Island, Equador - GS036	Metagenome	Permanent Draft	Marine microbial communities from Global Ocean Sampling (GOS)	J. Craig Venter Institute (JCVI)	Environmental	Aquatic	Marine	Intertidal zone	Unclassified	Marine microbial communities from Global Ocean Sampling (GOS)	Yes	0	21813	0		Metagenome Analysis	Ga0016899	Metagenome Analysis	Gp0055506	Gs0055716	2013-10-28		Sanger, 454 GS20	No		2015-09-21	Moore Foundation	No		Yes	0	0	0	2013-12-17	Primary	Ioanna.Pagani@thermofisher.com	Ioanna Pagani	jcventer@tcag.org; nckyrpides@lbl.gov	Venter JC; Nikos Kyrpides		jcventer@tcag.org	Venter JC	No	2.1
			38	3300001948	Marine microbial communities from Chesapeake Bay, Maryland, USA - GS012	Metagenome	Permanent Draft	Marine microbial communities from Global Ocean Sampling (GOS)	J. Craig Venter Institute (JCVI)	Environmental	Aquatic	Marine	Intertidal zone	Unclassified	Marine microbial communities from Global Ocean Sampling (GOS)	Yes	0	21790	0		Metagenome Analysis	Ga0016701	Metagenome Analysis	Gp0056486	Gs0055716	2013-10-28		Sanger, 454 GS20	No		2015-09-21	Moore Foundation	No		Yes	0	0	0	2013-12-17	Primary	Ioanna.Pagani@thermofisher.com	Ioanna Pagani	jcventer@tcag.org; nckyrpides@lbl.gov	Venter JC; Nikos Kyrpides		jcventer@tcag.org	Venter JC	No	13.2
			39	3300001965	Marine microbial communities from Coastal Floreana, Equador - GS028	Metagenome	Permanent Draft	Marine microbial communities from Global Ocean Sampling (GOS)	J. Craig Venter Institute (JCVI)	Environmental	Aquatic	Marine	Intertidal zone	Unclassified	Marine microbial communities from Global Ocean Sampling (GOS)	Yes	0	21805	0		Metagenome Analysis	Ga0016916	Metagenome Analysis	Gp0055479	Gs0055716	2013-10-28		Sanger, 454 GS20	No		2015-09-21	Moore Foundation	No		Yes	0	0	0	2013-12-17	Primary	Ioanna.Pagani@thermofisher.com	Ioanna Pagani	jcventer@tcag.org; nckyrpides@lbl.gov	Venter JC; Nikos Kyrpides		jcventer@tcag.org	Venter JC	No	2
			40	2236876008	Marine microbial communities from Columbia River, CM, sample from Cape Meares, GS311-3LG-Deep1200	Metagenome	Draft	Marine and estuarine microbial communities from Columbia River Coastal Margin	University of South Carolina	Environmental	Aquatic	Marine	Intertidal zone	Unclassified	Marine and estuarine microbial communities from Columbia River Coastal Margin	Yes	0	6843	0		Metagenome Analysis	Ga0011259	Metagenome Analysis	Gp0054209	Gs0047387	2012-02-18		454 GS FLX					No		Yes	0	0	0	2013-05-31	Primary	mariyasmit@hotmail.com	Mariya Smit	mariyasmit@hotmail.com	Mariya W. Smit		mariyasmit@hotmail.com	Mariya W. Smit	No	1200
			41	2236876011	Marine microbial communities from Columbia River, CM, sample from Newport Hydroline, GS310-3LG-Hyp-75m	Metagenome	Draft	Marine and estuarine microbial communities from Columbia River Coastal Margin	University of South Carolina	Environmental	Aquatic	Marine	Intertidal zone	Unclassified	Marine and estuarine microbial communities from Columbia River Coastal Margin	Yes	0	6846	0		Metagenome Analysis	Ga0011261	Metagenome Analysis	Gp0054212	Gs0047387	2012-02-18		454 GS FLX					No		Yes	0	0	0	2013-05-31	Primary	mariyasmit@hotmail.com	Mariya Smit	mariyasmit@hotmail.com	Mariya W. Smit		mariyasmit@hotmail.com	Mariya W. Smit	No	75
			42	3300001950	Marine microbial communities from Delaware Bay, New Jersey, USA - GS011	Metagenome	Permanent Draft	Marine microbial communities from Global Ocean Sampling (GOS)	J. Craig Venter Institute (JCVI)	Environmental	Aquatic	Marine	Intertidal zone	Unclassified	Marine microbial communities from Global Ocean Sampling (GOS)	Yes	0	21789	0		Metagenome Analysis	Ga0016900	Metagenome Analysis	Gp0056452	Gs0055716	2013-10-28		Sanger, 454 GS20	No		2015-09-21	Moore Foundation	No		Yes	0	0	0	2013-12-17	Primary	Ioanna.Pagani@thermofisher.com	Ioanna Pagani	jcventer@tcag.org; nckyrpides@lbl.gov	Venter JC; Nikos Kyrpides		jcventer@tcag.org	Venter JC	No	1
			43	3300001967	Marine microbial communities from Devil's Crown, Floreana Island, Equador - GS027	Metagenome	Permanent Draft	Marine microbial communities from Global Ocean Sampling (GOS)	J. Craig Venter Institute (JCVI)	Environmental	Aquatic	Marine	Intertidal zone	Unclassified	Marine microbial communities from Global Ocean Sampling (GOS)	Yes	0	21804	0		Metagenome Analysis	Ga0016740	Metagenome Analysis	Gp0056492	Gs0055716	2013-10-28		Sanger, 454 GS20	No		2015-09-21	Moore Foundation	No		Yes	0	0	0	2013-12-17	Primary	Ioanna.Pagani@thermofisher.com	Ioanna Pagani	jcventer@tcag.org; nckyrpides@lbl.gov	Venter JC; Nikos Kyrpides		jcventer@tcag.org	Venter JC	No	2.2
			44	3300001961	Marine microbial communities from Dirty Rock, Cocos Island, Costa Rica - GS025	Metagenome	Permanent Draft	Marine microbial communities from Global Ocean Sampling (GOS)	J. Craig Venter Institute (JCVI)	Environmental	Aquatic	Marine	Intertidal zone	Unclassified	Marine microbial communities from Global Ocean Sampling (GOS)	Yes	0	21802	0		Metagenome Analysis	Ga0016738	Metagenome Analysis	Gp0056490	Gs0055716	2013-10-28		Sanger, 454 GS20	No		2015-09-21	Moore Foundation	No		Yes	0	0	0	2013-12-17	Primary	Ioanna.Pagani@thermofisher.com	Ioanna Pagani	jcventer@tcag.org; nckyrpides@lbl.gov	Venter JC; Nikos Kyrpides		jcventer@tcag.org	Venter JC	No	1.1
			45	3300001936	Marine microbial communities from Halifax, Nova Scotia, Canada - GS004	Metagenome	Permanent Draft	Marine microbial communities from Global Ocean Sampling (GOS)	J. Craig Venter Institute (JCVI)	Environmental	Aquatic	Marine	Intertidal zone	Unclassified	Marine microbial communities from Global Ocean Sampling (GOS)	Yes	0	21782	0		Metagenome Analysis	Ga0016858	Metagenome Analysis	Gp0055692	Gs0055716	2013-10-28		Sanger, 454 GS20	No		2015-09-21	Moore Foundation	No		Yes	0	0	0	2013-12-17	Primary	Ioanna.Pagani@thermofisher.com	Ioanna Pagani	jcventer@tcag.org; nckyrpides@lbl.gov	Venter JC; Nikos Kyrpides		jcventer@tcag.org	Venter JC	No	2
			46	3300001963	Marine microbial communities from Nags Head, North Carolina, USA - GS013	Metagenome	Permanent Draft	Marine microbial communities from Global Ocean Sampling (GOS)	J. Craig Venter Institute (JCVI)	Environmental	Aquatic	Marine	Intertidal zone	Unclassified	Marine microbial communities from Global Ocean Sampling (GOS)	Yes	0	21791	0		Metagenome Analysis	Ga0016902	Metagenome Analysis	Gp0056487	Gs0055716	2013-10-28		Sanger, 454 GS20	No		2015-09-21	Moore Foundation	No		Yes	0	0	0	2013-12-17	Primary	Ioanna.Pagani@thermofisher.com	Ioanna Pagani	jcventer@tcag.org; nckyrpides@lbl.gov	Venter JC; Nikos Kyrpides		jcventer@tcag.org	Venter JC	No	2.1
			47	3300001952	Marine microbial communities from Newport Harbor, Rhode Island, USA - GS008	Metagenome	Permanent Draft	Marine microbial communities from Global Ocean Sampling (GOS)	J. Craig Venter Institute (JCVI)	Environmental	Aquatic	Marine	Intertidal zone	Unclassified	Marine microbial communities from Global Ocean Sampling (GOS)	Yes	0	21786	0		Metagenome Analysis	Ga0016703	Metagenome Analysis	Gp0055470	Gs0055716	2013-10-28		Sanger, 454 GS20	No		2015-09-21	Moore Foundation	No		Yes	0	0	0	2013-12-17	Primary	Ioanna.Pagani@thermofisher.com	Ioanna Pagani	jcventer@tcag.org; nckyrpides@lbl.gov	Venter JC; Nikos Kyrpides		jcventer@tcag.org	Venter JC	No	1
			48	3300001946	Marine microbial communities from North James Bay, Santigo Island, Equador	Metagenome	Permanent Draft	Marine microbial communities from Global Ocean Sampling (GOS)	J. Craig Venter Institute (JCVI)	Environmental	Aquatic	Marine	Intertidal zone	Unclassified	Marine microbial communities from Global Ocean Sampling (GOS)	Yes	0	21806	0		Metagenome Analysis	Ga0016915	Metagenome Analysis	Gp0055500	Gs0055716	2013-10-28		Sanger, 454 GS20	No		2015-09-21	Moore Foundation	No		Yes	0	0	0	2013-12-17	Primary	Ioanna.Pagani@thermofisher.com	Ioanna Pagani	jcventer@tcag.org; nckyrpides@lbl.gov	Venter JC; Nikos Kyrpides		jcventer@tcag.org	Venter JC	No	2.1
			49	3300001956	Marine microbial communities from Rangirora Atoll, Polynesia Archipelagos - GS051	Metagenome	Permanent Draft	Marine microbial communities from Global Ocean Sampling (GOS)	J. Craig Venter Institute (JCVI)	Environmental	Aquatic	Marine	Intertidal zone	Unclassified	Marine microbial communities from Global Ocean Sampling (GOS)	Yes	0	21828	0		Metagenome Analysis	Ga0016715	Metagenome Analysis	Gp0056301	Gs0055716	2013-10-28		Sanger, 454 GS20	No		2015-09-21	Moore Foundation	No		Yes	0	0	0	2013-12-17	Primary	Ioanna.Pagani@thermofisher.com	Ioanna Pagani	jcventer@tcag.org; nckyrpides@lbl.gov	Venter JC; Nikos Kyrpides		jcventer@tcag.org	Venter JC	No	1
			50	3300001924	Marine microbial communities from Tikehau Lagoon, Polynesia Archipelagos - GS050	Metagenome	Permanent Draft	Marine microbial communities from Global Ocean Sampling (GOS)	J. Craig Venter Institute (JCVI)	Environmental	Aquatic	Marine	Intertidal zone	Unclassified	Marine microbial communities from Global Ocean Sampling (GOS)	Yes	0	21827	0		Metagenome Analysis	Ga0016840	Metagenome Analysis	Gp0055807	Gs0055716	2013-10-28		Sanger, 454 GS20	No		2015-09-21	Moore Foundation	No		Yes	0	0	0	2013-12-17	Primary	Ioanna.Pagani@thermofisher.com	Ioanna Pagani	jcventer@tcag.org; nckyrpides@lbl.gov	Venter JC; Nikos Kyrpides		jcventer@tcag.org	Venter JC	No	1.2
			51	3300001974	Marine microbial communities from Upwelling, Fernandina Island, Equador - GS031	Metagenome	Permanent Draft	Marine microbial communities from Global Ocean Sampling (GOS)	J. Craig Venter Institute (JCVI)	Environmental	Aquatic	Marine	Intertidal zone	Unclassified	Marine microbial communities from Global Ocean Sampling (GOS)	Yes	0	21808	0		Metagenome Analysis	Ga0016866	Metagenome Analysis	Gp0055502	Gs0055716	2013-10-28		Sanger, 454 GS20	No		2015-09-21	Moore Foundation	No		Yes	0	0	0	2013-12-17	Primary	Ioanna.Pagani@thermofisher.com	Ioanna Pagani	jcventer@tcag.org; nckyrpides@lbl.gov	Venter JC; Nikos Kyrpides		jcventer@tcag.org	Venter JC	No	12
			52	3300001957	Marine microbial communities from Wolf Island, Equador - GS035	Metagenome	Permanent Draft	Marine microbial communities from Global Ocean Sampling (GOS)	J. Craig Venter Institute (JCVI)	Environmental	Aquatic	Marine	Intertidal zone	Unclassified	Marine microbial communities from Global Ocean Sampling (GOS)	Yes	0	21812	0		Metagenome Analysis	Ga0016735	Metagenome Analysis	Gp0055505	Gs0055716	2013-10-28		Sanger, 454 GS20	No		2015-09-21	Moore Foundation	No		Yes	0	0	0	2013-12-17	Primary	Ioanna.Pagani@thermofisher.com	Ioanna Pagani	jcventer@tcag.org; nckyrpides@lbl.gov	Venter JC; Nikos Kyrpides		jcventer@tcag.org	Venter JC	No	1.7
			53	2199352009	Marine subseafloor sediment microbial communities, sample from White Oak River Estuary, NC, USA 14E	Metagenome	Permanent Draft	Marine sediment microbial communities from the Peru Margin, Gulf of Mexico and South Pacific Gyre	DOE Joint Genome Institute (JGI)	Environmental	Aquatic	Marine	Intertidal zone	Sediment	Marine sediment microbial communities from the Peru Margin, Gulf of Mexico and South Pacific Gyre	Yes	0	5778	400476		Metagenome Analysis	Ga0026539	Metagenome Analysis	Gp0053901	Gs0063499	2011-09-10	SOAPdenovo, Newbler, Minimus2	Illumina GAIIx					No		Yes	0	0	0	2011-12-16	Primary	malfatti3@llnl.gov	Stephanie Malfatti	jfbiddle@udel.edu	Jennifer Biddle	0	jfbiddle@udel.edu	Jennifer Biddle	No	0.24
			54	3300000499	Microbial Communities from Little Sippewissett Salt Marsh, Woods Hole, MA that are anoxygenic and photosynthetic, Marine photosynthetic community that grows at 940nm with malate	Metagenome	Draft	Salt marsh microbial communities from Little Sippewissett, Woods Hole, MA that are anoxygenic and photosynthetic	Marine Biological Laboratory	Environmental	Aquatic	Marine	Intertidal zone	Salt marsh	Salt marsh microbial communities from Little Sippewissett, Woods Hole, MA that are anoxygenic and photosynthetic	Yes	0	10958	0		Metagenome Analysis	Ga0011576	Metagenome Analysis	Gp0055184	Gs0075607	2012-11-18		Illumina			2015-09-21		No		Yes	0	0	0	2012-11-25	Primary	jean.huang@olin.edu	Jean Huang	jean.huang@olin.edu	Jean Huang	1	jean.huang@olin.edu	Jean Huang	No
			55	3300000503	Microbial Communities from Little Sippewissett Salt Marsh, Woods Hole, MA that are anoxygenic and photosynthetic, Photosynthetic Consortia grown using light of 750nm	Metagenome	Draft	Salt marsh microbial communities from Little Sippewissett, Woods Hole, MA that are anoxygenic and photosynthetic	Marine Biological Laboratory	Environmental	Aquatic	Marine	Intertidal zone	Salt marsh	Salt marsh microbial communities from Little Sippewissett, Woods Hole, MA that are anoxygenic and photosynthetic	Yes	0	10957	0		Metagenome Analysis	Ga0011555	Metagenome Analysis	Gp0055183	Gs0075607	2012-11-18		Illumina			2015-09-21		No		Yes	0	0	0	2012-11-25	Primary	jean.huang@olin.edu	Jean Huang	jean.huang@olin.edu	Jean Huang	1	jean.huang@olin.edu	Jean Huang	No
			56	3300000389	Rhopaloeides odorabile metagenome replicate 2	Metagenome	Permanent Draft	Porifera Rhopaloeides odorabile microbial communities from Palm Island, Great Barrier Reef	J. Craig Venter Institute (JCVI)	Environmental	Aquatic	Marine	Intertidal zone	Coral reef	Porifera Rhopaloeides odorabile microbial communities from Palm Island, Great Barrier Reef	Yes	0	10557	0		Metagenome Analysis	Ga0011440	Metagenome Analysis	Gp0054542	Gs0074055	2012-10-14		454 GS FLX Titanium			2015-09-21		No		Yes	0	0	0		Primary	janine.kamke@gmail.com	Janine Kamke	t.thomas@unsw.edu.au	Torsten Thomas	0	t.thomas@unsw.edu.au	Torsten Thomas	No	8
			57	2006543006	Marine microbial communities from anoxic basin of Saanich Inlet - SI040908_100	Metagenome	Finished	Marine microbial communities from anoxic basin of Saanich Inlet in Vancouver, Canada	DOE Joint Genome Institute (JGI)	Environmental	Aquatic	Marine	Intertidal zone	Unclassified	Marine microbial communities from anoxic basin of Saanich Inlet in Vancouver, Canada		0	0	400369		Metagenome Analysis	Ga0030190	Metagenome Analysis	Gp0051467	Gs0056624	2007-08-04							No		Yes	0	0	0	2012-09-26	Primary	NCKyrpides@lbl.gov	Nikos Kyrpides	sgtringe@lbl.gov	Susannah Tringe	0	sgtringe@lbl.gov	Susannah Tringe	No	100
			58	3300000224	Marine microbial communities from expanding oxygen minimum zones in the Saanich Inlet - 34 06/16/09 10m	Metagenome	Draft	Marine microbial communities from expanding oxygen minimum zones in the northeastern subarctic Pacific Ocean	DOE Joint Genome Institute (JGI)	Environmental	Aquatic	Marine	Intertidal zone	Unclassified	Marine microbial communities from expanding oxygen minimum zones in the northeastern subarctic Pacific Ocean	Yes	0	8317	405448		Metagenome Analysis	Ga0026468	Metagenome Analysis	Gp0053589	Gs0046785	2012-07-18		Illumina HiSeq 2000			2015-09-21	DOE	No		Yes	0	0	0	2012-09-21	Primary	Ioanna.Pagani@thermofisher.com	Ioanna Pagani	shallam@interchange.ubc.ca	Steven Hallam	20	shallam@interchange.ubc.ca	Steven Hallam	No	10
			59	3300000226	Marine microbial communities from expanding oxygen minimum zones in the Saanich Inlet - 34 06/16/09 135m	Metagenome	Draft	Marine microbial communities from expanding oxygen minimum zones in the northeastern subarctic Pacific Ocean	DOE Joint Genome Institute (JGI)	Environmental	Aquatic	Marine	Intertidal zone	Unclassified	Marine microbial communities from expanding oxygen minimum zones in the northeastern subarctic Pacific Ocean	Yes	0	8319	405451		Metagenome Analysis	Ga0026470	Metagenome Analysis	Gp0054166	Gs0046785	2012-07-18		Illumina HiSeq 2000			2015-09-21	DOE	No		Yes	0	0	0	2012-09-21	Primary	Ioanna.Pagani@thermofisher.com	Ioanna Pagani	shallam@interchange.ubc.ca	Steven Hallam	20	shallam@interchange.ubc.ca	Steven Hallam	No	135
			60	3300000172	Marine microbial communities from expanding oxygen minimum zones in the Saanich Inlet - 34 06/16/09 200m	Metagenome	Draft	Marine microbial communities from expanding oxygen minimum zones in the northeastern subarctic Pacific Ocean	DOE Joint Genome Institute (JGI)	Environmental	Aquatic	Marine	Intertidal zone	Unclassified	Marine microbial communities from expanding oxygen minimum zones in the northeastern subarctic Pacific Ocean	Yes	0	8966	405453		Metagenome Analysis	Ga0026190	Metagenome Analysis	Gp0053590	Gs0046785	2012-06-13		Illumina HiSeq 2000			2015-09-21	DOE	No		Yes	0	0	0	2012-06-25	Primary	Ioanna.Pagani@thermofisher.com	Ioanna Pagani	shallam@interchange.ubc.ca	Steven Hallam	20	shallam@interchange.ubc.ca	Steven Hallam	No	200
			61	3300000238	Marine microbial communities from expanding oxygen minimum zones in the Saanich Inlet - 36 08/11/09 100m	Metagenome	Draft	Marine microbial communities from expanding oxygen minimum zones in the northeastern subarctic Pacific Ocean	DOE Joint Genome Institute (JGI)	Environmental	Aquatic	Marine	Intertidal zone	Unclassified	Marine microbial communities from expanding oxygen minimum zones in the northeastern subarctic Pacific Ocean	Yes	0	8402	405455		Metagenome Analysis	Ga0026515	Metagenome Analysis	Gp0053617	Gs0046785	2012-07-24		Illumina HiSeq 2000			2015-09-21	DOE	No		Yes	0	0	0	2012-09-21	Primary	Ioanna.Pagani@thermofisher.com	Ioanna Pagani	shallam@interchange.ubc.ca	Steven Hallam	7	shallam@interchange.ubc.ca	Steven Hallam	No	100
			62	3300000239	Marine microbial communities from expanding oxygen minimum zones in the Saanich Inlet - 36 08/11/09 120m	Metagenome	Draft	Marine microbial communities from expanding oxygen minimum zones in the northeastern subarctic Pacific Ocean	DOE Joint Genome Institute (JGI)	Environmental	Aquatic	Marine	Intertidal zone	Unclassified	Marine microbial communities from expanding oxygen minimum zones in the northeastern subarctic Pacific Ocean	Yes	0	8403	405456		Metagenome Analysis	Ga0026516	Metagenome Analysis	Gp0053618	Gs0046785	2012-07-24		Illumina HiSeq 2000			2015-09-21	DOE	No		Yes	0	0	0	2012-09-21	Primary	Ioanna.Pagani@thermofisher.com	Ioanna Pagani	shallam@interchange.ubc.ca	Steven Hallam	7	shallam@interchange.ubc.ca	Steven Hallam	No	120
			63	3300000170	Marine microbial communities from expanding oxygen minimum zones in the Saanich Inlet - 36 08/11/09 135m	Metagenome	Draft	Marine microbial communities from expanding oxygen minimum zones in the northeastern subarctic Pacific Ocean	DOE Joint Genome Institute (JGI)	Environmental	Aquatic	Marine	Intertidal zone	Unclassified	Marine microbial communities from expanding oxygen minimum zones in the northeastern subarctic Pacific Ocean	Yes	0	8623	405457		Metagenome Analysis	Ga0026188	Metagenome Analysis	Gp0053619	Gs0046785	2012-06-13		Illumina HiSeq 2000			2015-09-21	DOE	No		Yes	0	0	0	2012-06-25	Primary	Ioanna.Pagani@thermofisher.com	Ioanna Pagani	shallam@interchange.ubc.ca	Steven Hallam	7	shallam@interchange.ubc.ca	Steven Hallam	No	135
			64	3300000204	Marine microbial communities from expanding oxygen minimum zones in the Saanich Inlet - 36 08/11/09 150m	Metagenome	Draft	Marine microbial communities from expanding oxygen minimum zones in the northeastern subarctic Pacific Ocean	DOE Joint Genome Institute (JGI)	Environmental	Aquatic	Marine	Intertidal zone	Unclassified	Marine microbial communities from expanding oxygen minimum zones in the northeastern subarctic Pacific Ocean	Yes	0	8624	405458		Metagenome Analysis	Ga0025998	Metagenome Analysis	Gp0053620	Gs0046785	2012-06-13		Illumina HiSeq 2000			2015-09-21	DOE	No		Yes	0	0	0	2012-06-25	Primary	Ioanna.Pagani@thermofisher.com	Ioanna Pagani	shallam@interchange.ubc.ca	Steven Hallam	7	shallam@interchange.ubc.ca	Steven Hallam	No	150
			65	3300000167	Marine microbial communities from expanding oxygen minimum zones in the Saanich Inlet - 39 11/10/09 120m	Metagenome	Draft	Marine microbial communities from expanding oxygen minimum zones in the northeastern subarctic Pacific Ocean	DOE Joint Genome Institute (JGI)	Environmental	Aquatic	Marine	Intertidal zone	Unclassified	Marine microbial communities from expanding oxygen minimum zones in the northeastern subarctic Pacific Ocean	Yes	0	8738	405462		Metagenome Analysis	Ga0026178	Metagenome Analysis	Gp0054197	Gs0046785	2012-06-13		Illumina HiSeq 2000			2015-09-21	DOE	No		Yes	0	0	0	2012-06-25	Primary	Ioanna.Pagani@thermofisher.com	Ioanna Pagani	shallam@interchange.ubc.ca	Steven Hallam	20	shallam@interchange.ubc.ca	Steven Hallam	No	120
			66	3300000164	Marine microbial communities from expanding oxygen minimum zones in the Saanich Inlet - 39 11/10/09 200m	Metagenome	Draft	Marine microbial communities from expanding oxygen minimum zones in the northeastern subarctic Pacific Ocean	DOE Joint Genome Institute (JGI)	Environmental	Aquatic	Marine	Intertidal zone	Unclassified	Marine microbial communities from expanding oxygen minimum zones in the northeastern subarctic Pacific Ocean	Yes	0	8969	405465		Metagenome Analysis	Ga0026176	Metagenome Analysis	Gp0054200	Gs0046785	2012-06-13		Illumina HiSeq 2000			2015-09-21	DOE	No		Yes	0	0	0	2012-06-25	Primary	Ioanna.Pagani@thermofisher.com	Ioanna Pagani	shallam@interchange.ubc.ca	Steven Hallam	20	shallam@interchange.ubc.ca	Steven Hallam	No	200
			67	3300000148	Marine microbial communities from expanding oxygen minimum zones in the Saanich Inlet - 47 07/07/10 100m	Metagenome	Draft	Marine microbial communities from expanding oxygen minimum zones in the northeastern subarctic Pacific Ocean	DOE Joint Genome Institute (JGI)	Environmental	Aquatic	Marine	Intertidal zone	Unclassified	Marine microbial communities from expanding oxygen minimum zones in the northeastern subarctic Pacific Ocean	Yes	0	8741	405467		Metagenome Analysis	Ga0026213	Metagenome Analysis	Gp0053391	Gs0046785	2012-06-13		Illumina HiSeq 2000			2015-09-21	DOE	No		Yes	0	0	0	2012-06-25	Primary	Ioanna.Pagani@thermofisher.com	Ioanna Pagani	shallam@interchange.ubc.ca	Steven Hallam	20	shallam@interchange.ubc.ca	Steven Hallam	No	100
			68	3300000193	Marine microbial communities from expanding oxygen minimum zones in the Saanich Inlet - 47 07/07/10 135m	Metagenome	Draft	Marine microbial communities from expanding oxygen minimum zones in the northeastern subarctic Pacific Ocean	DOE Joint Genome Institute (JGI)	Environmental	Aquatic	Marine	Intertidal zone	Unclassified	Marine microbial communities from expanding oxygen minimum zones in the northeastern subarctic Pacific Ocean	Yes	0	8743	405469		Metagenome Analysis	Ga0026193	Metagenome Analysis	Gp0053393	Gs0046785	2012-06-13		Illumina HiSeq 2000			2015-09-21	DOE	No		Yes	0	0	0	2012-06-25	Primary	Ioanna.Pagani@thermofisher.com	Ioanna Pagani	shallam@interchange.ubc.ca	Steven Hallam	20	shallam@interchange.ubc.ca	Steven Hallam	No	135
			69	3300000154	Marine microbial communities from expanding oxygen minimum zones in the Saanich Inlet - 47 07/07/10 150m	Metagenome	Draft	Marine microbial communities from expanding oxygen minimum zones in the northeastern subarctic Pacific Ocean	DOE Joint Genome Institute (JGI)	Environmental	Aquatic	Marine	Intertidal zone	Unclassified	Marine microbial communities from expanding oxygen minimum zones in the northeastern subarctic Pacific Ocean	Yes	0	8744	405470		Metagenome Analysis	Ga0026127	Metagenome Analysis	Gp0053394	Gs0046785	2012-06-13		Illumina HiSeq 2000			2015-09-21	DOE	No		Yes	0	0	0	2012-06-25	Primary	Ioanna.Pagani@thermofisher.com	Ioanna Pagani	shallam@interchange.ubc.ca	Steven Hallam	20	shallam@interchange.ubc.ca	Steven Hallam	No	150
			70	3300000324	Marine microbial communities from expanding oxygen minimum zones in the Saanich Inlet - 48 08/11/10 100m	Metagenome	Draft	Marine microbial communities from expanding oxygen minimum zones in the northeastern subarctic Pacific Ocean	DOE Joint Genome Institute (JGI)	Environmental	Aquatic	Marine	Intertidal zone	Unclassified	Marine microbial communities from expanding oxygen minimum zones in the northeastern subarctic Pacific Ocean	Yes	0	9512	405473		Metagenome Analysis	Ga0026472	Metagenome Analysis	Gp0053416	Gs0046785	2012-08-16		Illumina HiSeq 2000			2015-09-21	DOE	No		Yes	0	0	0	2012-12-20	Primary	Ioanna.Pagani@thermofisher.com	Ioanna Pagani	shallam@interchange.ubc.ca	Steven Hallam	20	shallam@interchange.ubc.ca	Steven Hallam	No	100
			71	3300000207	Marine microbial communities from expanding oxygen minimum zones in the Saanich Inlet - 48 08/11/10 10m	Metagenome	Draft	Marine microbial communities from expanding oxygen minimum zones in the northeastern subarctic Pacific Ocean	DOE Joint Genome Institute (JGI)	Environmental	Aquatic	Marine	Intertidal zone	Unclassified	Marine microbial communities from expanding oxygen minimum zones in the northeastern subarctic Pacific Ocean	Yes	0	8791	405472		Metagenome Analysis	Ga0026122	Metagenome Analysis	Gp0053395	Gs0046785	2012-06-13		Illumina HiSeq 2000			2015-09-21	DOE	No		Yes	0	0	0	2012-06-25	Primary	Ioanna.Pagani@thermofisher.com	Ioanna Pagani	shallam@interchange.ubc.ca	Steven Hallam	20	shallam@interchange.ubc.ca	Steven Hallam	No	10
			72	3300000200	Marine microbial communities from expanding oxygen minimum zones in the Saanich Inlet - 48 08/11/10 150m	Metagenome	Draft	Marine microbial communities from expanding oxygen minimum zones in the northeastern subarctic Pacific Ocean	DOE Joint Genome Institute (JGI)	Environmental	Aquatic	Marine	Intertidal zone	Unclassified	Marine microbial communities from expanding oxygen minimum zones in the northeastern subarctic Pacific Ocean	Yes	0	8812	405476		Metagenome Analysis	Ga0025993	Metagenome Analysis	Gp0053419	Gs0046785	2012-06-13		Illumina HiSeq 2000			2015-09-21	DOE	No		Yes	0	0	0	2012-06-25	Primary	Ioanna.Pagani@thermofisher.com	Ioanna Pagani	shallam@interchange.ubc.ca	Steven Hallam	20	shallam@interchange.ubc.ca	Steven Hallam	No	150
			73	3300000158	Marine microbial communities from expanding oxygen minimum zones in the Saanich Inlet - 54 02/08/11 100m	Metagenome	Draft	Marine microbial communities from expanding oxygen minimum zones in the northeastern subarctic Pacific Ocean	DOE Joint Genome Institute (JGI)	Environmental	Aquatic	Marine	Intertidal zone	Unclassified	Marine microbial communities from expanding oxygen minimum zones in the northeastern subarctic Pacific Ocean	Yes	0	8925	405485		Metagenome Analysis	Ga0026130	Metagenome Analysis	Gp0053622	Gs0046785	2012-06-13		Illumina HiSeq 2000			2015-09-21	DOE	No		Yes	0	0	0	2012-06-25	Primary	Ioanna.Pagani@thermofisher.com	Ioanna Pagani	shallam@interchange.ubc.ca	Steven Hallam	20	shallam@interchange.ubc.ca	Steven Hallam	No	100
			74	3300000146	Marine microbial communities from expanding oxygen minimum zones in the Saanich Inlet - 54 02/08/11 120m	Metagenome	Draft	Marine microbial communities from expanding oxygen minimum zones in the northeastern subarctic Pacific Ocean	DOE Joint Genome Institute (JGI)	Environmental	Aquatic	Marine	Intertidal zone	Unclassified	Marine microbial communities from expanding oxygen minimum zones in the northeastern subarctic Pacific Ocean	Yes	0	8926	405486		Metagenome Analysis	Ga0026201	Metagenome Analysis	Gp0053650	Gs0046785	2012-06-13		Illumina HiSeq 2000			2015-09-21	DOE	No		Yes	0	0	0	2012-06-25	Primary	Ioanna.Pagani@thermofisher.com	Ioanna Pagani	shallam@interchange.ubc.ca	Steven Hallam	20	shallam@interchange.ubc.ca	Steven Hallam	No	120
			75	3300000214	Marine microbial communities from expanding oxygen minimum zones in the Saanich Inlet - 54 02/08/11 200m	Metagenome	Draft	Marine microbial communities from expanding oxygen minimum zones in the northeastern subarctic Pacific Ocean	DOE Joint Genome Institute (JGI)	Environmental	Aquatic	Marine	Intertidal zone	Unclassified	Marine microbial communities from expanding oxygen minimum zones in the northeastern subarctic Pacific Ocean	Yes	0	8929	405489		Metagenome Analysis	Ga0026166	Metagenome Analysis	Gp0053652	Gs0046785	2012-06-13		Illumina HiSeq 2000			2015-09-21	DOE	No		Yes	0	0	0	2012-06-25	Primary	Ioanna.Pagani@thermofisher.com	Ioanna Pagani	shallam@interchange.ubc.ca	Steven Hallam	20	shallam@interchange.ubc.ca	Steven Hallam	No	200
			76	3300000174	Marine microbial communities from expanding oxygen minimum zones in the Saanich Inlet - 60 08/10/11 200m	Metagenome	Draft	Marine microbial communities from expanding oxygen minimum zones in the northeastern subarctic Pacific Ocean	DOE Joint Genome Institute (JGI)	Environmental	Aquatic	Marine	Intertidal zone	Unclassified	Marine microbial communities from expanding oxygen minimum zones in the northeastern subarctic Pacific Ocean	Yes	0	8932	405492		Metagenome Analysis	Ga0026192	Metagenome Analysis	Gp0053655	Gs0046785	2012-06-13		Illumina HiSeq 2000			2015-09-21	DOE	No		Yes	0	0	0	2012-06-25	Primary	Ioanna.Pagani@thermofisher.com	Ioanna Pagani	shallam@interchange.ubc.ca	Steven Hallam	20	shallam@interchange.ubc.ca	Steven Hallam	No	200
Aquatic	Marine	Oceanic	77	2014613002	Marine planktonic communities from Hawaii Ocean Times Series Station (HOT/ALOHA) - 1_Upper_euphotic_10m	Metagenome	Permanent Draft	Marine planktonic communities from Hawaii Ocean Times Series Station (HOT/ALOHA)	DOE Joint Genome Institute (JGI)	Environmental	Aquatic	Marine	Oceanic	Photic zone	Marine planktonic communities from Hawaii Ocean Times Series Station (HOT/ALOHA)	Yes	0	439	0		Metagenome Analysis	Ga0011123	Metagenome Analysis	Gp0051026	Gs0056617	2009-01-27							No		Yes	0	16339	0	2009-10-15	Primary	NCKyrpides@lbl.gov	Nikos Kyrpides	delong@mit.edu; eaeloefadrosh@lbl.gov; subhash353@gmail.com	Edward DeLong; Emiley Eloe-Fadrosh; Subhash Yadav	0	delong@mit.edu	Edward DeLong	No	10
			78	2014642004	Marine planktonic communities from Hawaii Ocean Times Series Station (HOT/ALOHA) - 7_Deep_abyss_4000m	Metagenome	Permanent Draft	Marine planktonic communities from Hawaii Ocean Times Series Station (HOT/ALOHA)	DOE Joint Genome Institute (JGI)	Environmental	Aquatic	Marine	Oceanic	Abyssal plane	Marine planktonic communities from Hawaii Ocean Times Series Station (HOT/ALOHA)	Yes	0	445	0		Metagenome Analysis	Ga0011162	Metagenome Analysis	Gp0051072	Gs0056617	2009-02-09							No		Yes	0	16339	0	2009-10-15	Primary	NCKyrpides@lbl.gov	Nikos Kyrpides	delong@mit.edu; eaeloefadrosh@lbl.gov	Edward DeLong; Emiley Eloe-Fadrosh	0	delong@mit.edu	Edward DeLong	No	4000
			79	3300000322	Marine microbial communities from expanding oxygen minimum zones in Line P, North Pacific Ocean - August 2008 P12 1000m	Metagenome	Draft	Marine microbial communities from expanding oxygen minimum zones in the northeastern subarctic Pacific Ocean	DOE Joint Genome Institute (JGI)	Environmental	Aquatic	Marine	Oceanic	Aphotic zone	Marine microbial communities from expanding oxygen minimum zones in the northeastern subarctic Pacific Ocean	Yes	0	9509	405404		Metagenome Analysis	Ga0026522	Metagenome Analysis	Gp0053608	Gs0046785	2012-08-15		454, Illumina			2015-09-21	DOE	No		Yes	0	0	0	2012-12-20	Primary	NCKyrpides@lbl.gov	Nikos Kyrpides	shallam@interchange.ubc.ca	Steven Hallam	0	shallam@interchange.ubc.ca	Steven Hallam	No	1000
			80	3300000161	Marine microbial communities from expanding oxygen minimum zones in Line P, North Pacific Ocean - August 2008 P12 2000m	Metagenome	Draft	Marine microbial communities from expanding oxygen minimum zones in the northeastern subarctic Pacific Ocean	DOE Joint Genome Institute (JGI)	Environmental	Aquatic	Marine	Oceanic	Aphotic zone	Marine microbial communities from expanding oxygen minimum zones in the northeastern subarctic Pacific Ocean	Yes	0	8169	405405		Metagenome Analysis	Ga0026146	Metagenome Analysis	Gp0053610	Gs0046785	2012-06-13		454, Illumina			2015-09-21	DOE	No		Yes	0	0	0	2012-06-25	Primary	NCKyrpides@lbl.gov	Nikos Kyrpides	shallam@interchange.ubc.ca	Steven Hallam	0	shallam@interchange.ubc.ca	Steven Hallam	No	2000
			81	3300000159	Marine microbial communities from expanding oxygen minimum zones in Line P, North Pacific Ocean - August 2008 P26 10m	Metagenome	Draft	Marine microbial communities from expanding oxygen minimum zones in the northeastern subarctic Pacific Ocean	DOE Joint Genome Institute (JGI)	Environmental	Aquatic	Marine	Oceanic	Photic zone	Marine microbial communities from expanding oxygen minimum zones in the northeastern subarctic Pacific Ocean	Yes	0	8213	405429		Metagenome Analysis	Ga0026145	Metagenome Analysis	Gp0053614	Gs0046785	2012-06-13		454, Illumina			2015-09-21	DOE	No		Yes	0	0	0	2012-06-25	Primary	NCKyrpides@lbl.gov	Nikos Kyrpides	shallam@interchange.ubc.ca	Steven Hallam	0	shallam@interchange.ubc.ca	Steven Hallam	No	10
			82	3300000196	Marine microbial communities from expanding oxygen minimum zones in Line P, North Pacific Ocean - August 2009 P16 2000m	Metagenome	Draft	Marine microbial communities from expanding oxygen minimum zones in the northeastern subarctic Pacific Ocean	DOE Joint Genome Institute (JGI)	Environmental	Aquatic	Marine	Oceanic	Aphotic zone	Marine microbial communities from expanding oxygen minimum zones in the northeastern subarctic Pacific Ocean	Yes	0	8186	405413		Metagenome Analysis	Ga0026211	Metagenome Analysis	Gp0053642	Gs0046785	2012-06-13		454, Illumina			2015-09-21	DOE	No		Yes	0	0	0	2012-06-25	Primary	NCKyrpides@lbl.gov	Nikos Kyrpides	shallam@interchange.ubc.ca	Steven Hallam	0	shallam@interchange.ubc.ca	Steven Hallam	No	2000
			83	3300000249	Marine microbial communities from expanding oxygen minimum zones in Line P, North Pacific Ocean - February 2009 P12 1000m	Metagenome	Draft	Marine microbial communities from expanding oxygen minimum zones in the northeastern subarctic Pacific Ocean	DOE Joint Genome Institute (JGI)	Environmental	Aquatic	Marine	Oceanic	Aphotic zone	Marine microbial communities from expanding oxygen minimum zones in the northeastern subarctic Pacific Ocean	Yes	0	8309	405569		Metagenome Analysis	Ga0026088	Metagenome Analysis	Gp0054006	Gs0046785	2012-08-02		454, Illumina			2015-09-21	DOE	No		Yes	0	0	0	2012-09-21	Primary	NCKyrpides@lbl.gov	Nikos Kyrpides	shallam@interchange.ubc.ca	Steven Hallam	0	shallam@interchange.ubc.ca	Steven Hallam	No	1000
			84	3300000248	Marine microbial communities from expanding oxygen minimum zones in Line P, North Pacific Ocean - February 2009 P12 500m	Metagenome	Draft	Marine microbial communities from expanding oxygen minimum zones in the northeastern subarctic Pacific Ocean	DOE Joint Genome Institute (JGI)	Environmental	Aquatic	Marine	Oceanic	Aphotic zone	Marine microbial communities from expanding oxygen minimum zones in the northeastern subarctic Pacific Ocean	Yes	0	8308	405570		Metagenome Analysis	Ga0026087	Metagenome Analysis	Gp0054007	Gs0046785	2012-08-01		454, Illumina			2015-09-21	DOE	No		Yes	0	0	0	2012-09-21	Primary	NCKyrpides@lbl.gov	Nikos Kyrpides	shallam@interchange.ubc.ca	Steven Hallam	0	shallam@interchange.ubc.ca	Steven Hallam	No	500
			85	3300000219	Marine microbial communities from expanding oxygen minimum zones in Line P, North Pacific Ocean - February 2010 P16 1000m	Metagenome	Draft	Marine microbial communities from expanding oxygen minimum zones in the northeastern subarctic Pacific Ocean	DOE Joint Genome Institute (JGI)	Environmental	Aquatic	Marine	Oceanic	Aphotic zone	Marine microbial communities from expanding oxygen minimum zones in the northeastern subarctic Pacific Ocean	Yes	0	8964	405418		Metagenome Analysis	Ga0026182	Metagenome Analysis	Gp0053649	Gs0046785	2012-06-13		454, Illumina			2015-09-21	DOE	No		Yes	0	0	0	2012-06-25	Primary	NCKyrpides@lbl.gov	Nikos Kyrpides	shallam@interchange.ubc.ca	Steven Hallam	0	shallam@interchange.ubc.ca	Steven Hallam	No	1000
			86	3300000186	Marine microbial communities from expanding oxygen minimum zones in Line P, North Pacific Ocean - February 2010 P16 2000m	Metagenome	Draft	Marine microbial communities from expanding oxygen minimum zones in the northeastern subarctic Pacific Ocean	DOE Joint Genome Institute (JGI)	Environmental	Aquatic	Marine	Oceanic	Aphotic zone	Marine microbial communities from expanding oxygen minimum zones in the northeastern subarctic Pacific Ocean	Yes	0	8189	405419		Metagenome Analysis	Ga0026217	Metagenome Analysis	Gp0053644	Gs0046785	2012-06-13		454, Illumina			2015-09-21	DOE	No		Yes	0	0	0	2012-06-25	Primary	NCKyrpides@lbl.gov	Nikos Kyrpides	shallam@interchange.ubc.ca	Steven Hallam	0	shallam@interchange.ubc.ca	Steven Hallam	No	2000
			87	3300000252	Marine microbial communities from expanding oxygen minimum zones in Line P, North Pacific Ocean - June 2008 P16 1000m	Metagenome	Draft	Marine microbial communities from expanding oxygen minimum zones in the northeastern subarctic Pacific Ocean	DOE Joint Genome Institute (JGI)	Environmental	Aquatic	Marine	Oceanic	Aphotic zone	Marine microbial communities from expanding oxygen minimum zones in the northeastern subarctic Pacific Ocean	Yes	0	8312	405439		Metagenome Analysis	Ga0026517	Metagenome Analysis	Gp0053646	Gs0046785	2012-08-02		454, Illumina			2015-09-21	DOE	No		Yes	0	0	0	2012-09-21	Primary	NCKyrpides@lbl.gov	Nikos Kyrpides	shallam@interchange.ubc.ca	Steven Hallam	0	shallam@interchange.ubc.ca	Steven Hallam	No	1000
			88	3300000144	Marine microbial communities from expanding oxygen minimum zones in Line P, North Pacific Ocean - June 2008 P4 1000m	Metagenome	Draft	Marine microbial communities from expanding oxygen minimum zones in the northeastern subarctic Pacific Ocean	DOE Joint Genome Institute (JGI)	Environmental	Aquatic	Marine	Oceanic	Aphotic zone	Marine microbial communities from expanding oxygen minimum zones in the northeastern subarctic Pacific Ocean	Yes	0	8191	405575		Metagenome Analysis	Ga0026199	Metagenome Analysis	Gp0054025	Gs0046785	2012-06-13		454, Illumina			2015-09-21	DOE	No		Yes	0	0	0	2012-06-25	Primary	NCKyrpides@lbl.gov	Nikos Kyrpides	shallam@interchange.ubc.ca	Steven Hallam	0	shallam@interchange.ubc.ca	Steven Hallam	No	1000
			89	3300000141	Marine microbial communities from expanding oxygen minimum zones in Line P, North Pacific Ocean - June 2008 P4 1300m	Metagenome	Draft	Marine microbial communities from expanding oxygen minimum zones in the northeastern subarctic Pacific Ocean	DOE Joint Genome Institute (JGI)	Environmental	Aquatic	Marine	Oceanic	Aphotic zone	Marine microbial communities from expanding oxygen minimum zones in the northeastern subarctic Pacific Ocean	Yes	0	8192	405422		Metagenome Analysis	Ga0026196	Metagenome Analysis	Gp0053607	Gs0046785	2012-06-13		454, Illumina			2015-09-21	DOE	No		Yes	0	0	0	2012-06-25	Primary	NCKyrpides@lbl.gov	Nikos Kyrpides	shallam@interchange.ubc.ca	Steven Hallam	0	shallam@interchange.ubc.ca	Steven Hallam	No	1300
			90	3300000168	Marine microbial communities from expanding oxygen minimum zones in Line P, North Pacific Ocean - June 2009 P12 10m	Metagenome	Draft	Marine microbial communities from expanding oxygen minimum zones in the northeastern subarctic Pacific Ocean	DOE Joint Genome Institute (JGI)	Environmental	Aquatic	Marine	Oceanic	Photic zone	Marine microbial communities from expanding oxygen minimum zones in the northeastern subarctic Pacific Ocean	Yes	0	8171	405408		Metagenome Analysis	Ga0026179	Metagenome Analysis	Gp0054030	Gs0046785	2012-06-13		454, Illumina			2015-09-21	DOE	No		Yes	0	0	0	2012-06-25	Primary	NCKyrpides@lbl.gov	Nikos Kyrpides	shallam@interchange.ubc.ca	Steven Hallam	0	shallam@interchange.ubc.ca	Steven Hallam	No	10
			91	3300000222	Marine microbial communities from expanding oxygen minimum zones in Line P, North Pacific Ocean - June 2009 P12 500m	Metagenome	Draft	Marine microbial communities from expanding oxygen minimum zones in the northeastern subarctic Pacific Ocean	DOE Joint Genome Institute (JGI)	Environmental	Aquatic	Marine	Oceanic	Aphotic zone	Marine microbial communities from expanding oxygen minimum zones in the northeastern subarctic Pacific Ocean	Yes	0	8315	405444		Metagenome Analysis	Ga0026466	Metagenome Analysis	Gp0054029	Gs0046785	2012-07-18		454, Illumina			2015-09-21	DOE	No		Yes	0	0	0	2012-09-21	Primary	NCKyrpides@lbl.gov	Nikos Kyrpides	shallam@interchange.ubc.ca	Steven Hallam	0	shallam@interchange.ubc.ca	Steven Hallam	No	500
			92	3300000263	Marine microbial communities from expanding oxygen minimum zones in Line P, North Pacific Ocean - sample_A_09_P04_1000	Metagenome	Permanent Draft	Marine microbial communities from expanding oxygen minimum zones in the northeastern subarctic Pacific Ocean	DOE Joint Genome Institute (JGI)	Environmental	Aquatic	Marine	Oceanic	Aphotic zone	Marine microbial communities from expanding oxygen minimum zones in the northeastern subarctic Pacific Ocean	Yes	0	8992	403978		Metagenome Analysis	Ga0026413	Metagenome Analysis	Gp0052330	Gs0046785	2012-08-03		454, Illumina			2015-09-21	DOE	No		Yes	0	0	0	2012-09-21	Primary	Ioanna.Pagani@thermofisher.com	Ioanna Pagani	shallam@interchange.ubc.ca	Steven Hallam	0	shallam@interchange.ubc.ca	Steven Hallam	No	1000
			93	3300000256	Marine microbial communities from expanding oxygen minimum zones in Line P, North Pacific Ocean - ample_F_10_SI03_120	Metagenome	Permanent Draft	Marine microbial communities from expanding oxygen minimum zones in the northeastern subarctic Pacific Ocean	DOE Joint Genome Institute (JGI)	Environmental	Aquatic	Marine	Oceanic	Photic zone	Marine microbial communities from expanding oxygen minimum zones in the northeastern subarctic Pacific Ocean	Yes	0	8982	403984		Metagenome Analysis	Ga0026429	Metagenome Analysis	Gp0052384	Gs0046785	2012-08-02		Illumina			2015-09-21	DOE	No		Yes	0	0	0	2012-09-21	Primary	Ioanna.Pagani@thermofisher.com	Ioanna Pagani	shallam@interchange.ubc.ca	Steven Hallam	0	shallam@interchange.ubc.ca	Steven Hallam	No	120
			94	3300000198	Marine microbial communities from expanding oxygen minimum zones in Line P, North Pacific Ocean - sample_F_10_SI03_200	Metagenome	Permanent Draft	Marine microbial communities from expanding oxygen minimum zones in the northeastern subarctic Pacific Ocean	DOE Joint Genome Institute (JGI)	Environmental	Aquatic	Marine	Oceanic	Aphotic zone	Marine microbial communities from expanding oxygen minimum zones in the northeastern subarctic Pacific Ocean	Yes	0	8978	403987		Metagenome Analysis	Ga0025990	Metagenome Analysis	Gp0052387	Gs0046785	2012-06-13		Illumina			2015-09-21	DOE	No		Yes	0	0	0	2012-06-25	Primary	Ioanna.Pagani@thermofisher.com	Ioanna Pagani	shallam@interchange.ubc.ca	Steven Hallam	0	shallam@interchange.ubc.ca	Steven Hallam	No	200
			95	3300001927	Marine microbial communities from Polynesia - GS044	Metagenome	Permanent Draft	Marine microbial communities from Global Ocean Sampling (GOS)	J. Craig Venter Institute (JCVI)	Environmental	Aquatic	Marine	Oceanic	Unclassified	Marine microbial communities from Global Ocean Sampling (GOS)	Yes	0	21821	0		Metagenome Analysis	Ga0016843	Metagenome Analysis	Gp0056506	Gs0055716	2013-10-28		Sanger, 454 GS20	No		2015-09-21	Moore Foundation	No		Yes	0	0	0	2013-12-17	Primary	Ioanna.Pagani@thermofisher.com	Ioanna Pagani	jcventer@tcag.org; nckyrpides@lbl.gov	Venter JC; Nikos Kyrpides		jcventer@tcag.org	Venter JC	No	2
			96	3300001969	Marine microbial communities from Yucatan Channel, Mexico - GS017	Metagenome	Permanent Draft	Marine microbial communities from Global Ocean Sampling (GOS)	J. Craig Venter Institute (JCVI)	Environmental	Aquatic	Marine	Oceanic	Unclassified	Marine microbial communities from Global Ocean Sampling (GOS)	Yes	0	21795	0		Metagenome Analysis	Ga0016864	Metagenome Analysis	Gp0055475	Gs0055716	2013-10-28		Sanger, 454 GS20	No		2015-09-21	Moore Foundation	No		Yes	0	0	0	2013-12-17	Primary	Ioanna.Pagani@thermofisher.com	Ioanna Pagani	jcventer@tcag.org; nckyrpides@lbl.gov	Venter JC; Nikos Kyrpides		jcventer@tcag.org	Venter JC	No	2
			97	3300001926	Marine microbial communities from the Tropical South Pacific Ocean - GS042	Metagenome	Permanent Draft	Marine microbial communities from Global Ocean Sampling (GOS)	J. Craig Venter Institute (JCVI)	Environmental	Aquatic	Marine	Oceanic	Unclassified	Marine microbial communities from Global Ocean Sampling (GOS)	Yes	0	21819	0		Metagenome Analysis	Ga0016842	Metagenome Analysis	Gp0056504	Gs0055716	2013-10-28		Sanger, 454 GS20	No		2015-09-21	Moore Foundation	No		Yes	0	0	0	2013-12-17	Primary	Ioanna.Pagani@thermofisher.com	Ioanna Pagani	jcventer@tcag.org; nckyrpides@lbl.gov	Venter JC; Nikos Kyrpides		jcventer@tcag.org	Venter JC	No	1.7
			98	3300001709	Marine viral communities from the Pacific Ocean - LP-29	Metagenome	Permanent Draft	Marine viral communities from the Subarctic Pacific Ocean and the Gulf of Mexico	DOE Joint Genome Institute (JGI)	Environmental	Aquatic	Marine	Oceanic	Unclassified	Marine viral communities from the Subarctic Pacific Ocean and the Gulf of Mexico	Yes	0	20081	1020085	Custom Analysis	Metagenome Analysis	Ga0006056	Metagenome Analysis	Gp0056770	Gs0067852	2013-09-11			No		2015-09-21	DOE	No		Yes	0	0	0	2013-09-11	Primary			mbsulli@gmail.com; shallam@interchange.ubc.ca	Matthew Sullivan; Steven Hallam	500	mbsulli@gmail.com	Matthew Sullivan	No
			99	3300002052	Marine sediment microbial communities from White Oak River estuary, North Carolina - WOR-1-36_30	Metagenome	Permanent Draft	Marine sediment microbial communities from White Oak River estuary, North Carolina	DOE Joint Genome Institute (JGI)	Environmental	Aquatic	Marine	Oceanic	Sediment	Marine sediment microbial communities from White Oak River estuary, North Carolina	Yes	0	25667	1021216	Metagenome Standard Draft	Metagenome Analysis	Ga0004512	Metagenome Analysis	Gp0056175	Gs0095508	2013-11-22		Illumina HiSeq 2500, Illumina HiSeq 2000	No		2015-09-21	DOE	No		Yes	0	0	0	2013-11-22	Reanalysis	Ioanna.Pagani@thermofisher.com	Ioanna Pagani	acidophile@gmail.com; khinrichs@uni-bremen.de	Brett Baker; Kai-Uwe Hinrichs		acidophile@gmail.com	Brett Baker	No
Aquatic	Marine	Hydrothermal vents	100	3300005379	Marine microbial communities from Deepwater Horizon subsurface plume in Gulf of Mexico, 16-4 Below Plume	Metagenome	Permanent Draft	Marine microbial communities from Deepwater Horizon subsurface plume in Gulf of Mexico	DOE Joint Genome Institute (JGI)	Environmental	Aquatic	Marine	Hydrothermal vents	Black smokers	Marine microbial communities from Deepwater Horizon subsurface plume in Gulf of Mexico	Yes	0	65428	0		Metagenome Analysis	Ga0074271	Metagenome Analysis	Gp0052343	Gs0047147	2015-07-05	Rnnotater	Illumina	No		2015-09-21	E; D; O	No		Yes	0	0	0		Primary	rivers@uga.edu	Adam R. Rivers	rivers@uga.edu	Adam Rivers	0	rivers@uga.edu	Adam Rivers	No	1250
			101	3300005380	Marine microbial communities from Deepwater Horizon subsurface plume in Gulf of Mexico, 16-5 In Plume	Metagenome	Permanent Draft	Marine microbial communities from Deepwater Horizon subsurface plume in Gulf of Mexico	DOE Joint Genome Institute (JGI)	Environmental	Aquatic	Marine	Hydrothermal vents	Black smokers	Marine microbial communities from Deepwater Horizon subsurface plume in Gulf of Mexico	Yes	0	65429	0		Metagenome Analysis	Ga0074272	Metagenome Analysis	Gp0052346	Gs0047147	2015-07-05	Rnnotater	Illumina	No		2015-09-21	E; D; O	No		Yes	0	0	0		Primary	rivers@uga.edu	Adam R. Rivers	rivers@uga.edu	Adam Rivers	0	rivers@uga.edu	Adam Rivers	No	1125
			102	2149837027	Marine microbial communities from Deepwater Horizon subsurface plume in Gulf of Mexico, 52-1 Below Plume	Metagenome	Permanent Draft	Marine microbial communities from Deepwater Horizon subsurface plume in Gulf of Mexico	DOE Joint Genome Institute (JGI)	Environmental	Aquatic	Marine	Hydrothermal vents	Black smokers	Marine microbial communities from Deepwater Horizon subsurface plume in Gulf of Mexico	Yes	0	2666	0		Metagenome Analysis	Ga0010884	Metagenome Analysis	Gp0052347	Gs0047147	2011-04-18		Illumina					No		Yes	0	0	0	2012-09-26	Primary	rivers@uga.edu	Adam R. Rivers	rivers@uga.edu	Adam Rivers	0	rivers@uga.edu	Adam Rivers	No	1300
			103	3300005378	Marine microbial communities from Deepwater Horizon subsurface plume in Gulf of Mexico, 52-4 In plume	Metagenome	Permanent Draft	Marine microbial communities from Deepwater Horizon subsurface plume in Gulf of Mexico	DOE Joint Genome Institute (JGI)	Environmental	Aquatic	Marine	Hydrothermal vents	Black smokers	Marine microbial communities from Deepwater Horizon subsurface plume in Gulf of Mexico	Yes	0	65430	0		Metagenome Analysis	Ga0074273	Metagenome Analysis	Gp0052348	Gs0047147	2015-07-05	Rnnotater	Illumina	No		2015-09-21	E; D; O	No		Yes	0	0	0		Primary	rivers@uga.edu	Adam R. Rivers	rivers@uga.edu	Adam Rivers	0	rivers@uga.edu	Adam Rivers	No	1210
Aquatic	Marine	Wetlands	104	3300000316	Wetland microbial communities from Twitchell Island in the Sacramento Delta, sample from surface Sediment Feb2011 Site B2 Cattail	Metagenome	Draft	Wetland microbial communities from Twitchell Island in the Sacramento Delta	DOE Joint Genome Institute (JGI)	Environmental	Aquatic	Marine	Wetlands	Sediment	Wetland microbial communities from Twitchell Island in the Sacramento Delta	Yes	0	9461	404765		Metagenome Analysis	Ga0026048	Metagenome Analysis	Gp0053971	Gs0063443	2012-08-15	SOAPdenovo, Newbler, Minimus2	Illumina HiSeq 2000			2015-09-21	DOE	No		Yes	0	0	0	2012-09-21	Reanalysis	malfatti3@llnl.gov	Stephanie Malfatti	ipagani@lbl.gov; stringe@lbl.gov	Ionna Pagani; Susannah Tringe		stringe@lbl.gov	Susannah Tringe	No	0.1
			105	3300000311	Wetland microbial communities from Twitchell Island in the Sacramento Delta, sample from surface sediment Feb2011 Site A1 Bulk	Metagenome	Draft	Wetland microbial communities from Twitchell Island in the Sacramento Delta	DOE Joint Genome Institute (JGI)	Environmental	Aquatic	Marine	Wetlands	Sediment	Wetland microbial communities from Twitchell Island in the Sacramento Delta	Yes	0	9458	404760		Metagenome Analysis	Ga0026060	Metagenome Analysis	Gp0052056	Gs0063443	2012-08-07	SOAPdenovo, Newbler, Minimus2	Illumina HiSeq 2000			2015-09-21	DOE	No		Yes	0	0	0	2013-04-18	Reanalysis	malfatti3@llnl.gov	Stephanie Malfatti	ipagani@lbl.gov; stringe@lbl.gov	Ionna Pagani; Susannah Tringe		stringe@lbl.gov	Susannah Tringe	No	0 to .12
			106	3300000309	Wetland microbial communities from Twitchell Island in the Sacramento Delta, sample from surface sediment Feb2011 Site A1 Bulk	Metagenome	Draft	Wetland microbial communities from Twitchell Island in the Sacramento Delta	DOE Joint Genome Institute (JGI)	Environmental	Aquatic	Marine	Wetlands	Sediment	Wetland microbial communities from Twitchell Island in the Sacramento Delta	Yes	0	9456	404760		Metagenome Analysis	Ga0026059	Metagenome Analysis	Gp0052056	Gs0063443	2012-08-07	SOAPdenovo, Newbler, Minimus2	Illumina HiSeq 2000			2015-09-21	DOE	No		Yes	0	0	0	2012-09-21	Reanalysis	malfatti3@llnl.gov	Stephanie Malfatti	ipagani@lbl.gov; stringe@lbl.gov	Ionna Pagani; Susannah Tringe		stringe@lbl.gov	Susannah Tringe	No	0 to .12
			107	3300000310	Wetland microbial communities from Twitchell Island in the Sacramento Delta, sample from surface sediment Feb2011 Site A1 Bulk	Metagenome	Draft	Wetland microbial communities from Twitchell Island in the Sacramento Delta	DOE Joint Genome Institute (JGI)	Environmental	Aquatic	Marine	Wetlands	Sediment	Wetland microbial communities from Twitchell Island in the Sacramento Delta	Yes	0	9457	404760		Metagenome Analysis	Ga0026058	Metagenome Analysis	Gp0052056	Gs0063443	2012-08-07	SOAPdenovo, Newbler, Minimus2	Illumina HiSeq 2000			2015-09-21	DOE	No		Yes	0	0	0	2013-04-18	Reanalysis	malfatti3@llnl.gov	Stephanie Malfatti	ipagani@lbl.gov; stringe@lbl.gov	Ionna Pagani; Susannah Tringe		stringe@lbl.gov	Susannah Tringe	No	0 to .12
			108	3300000077	Wetland microbial communities from Twitchell Island in the Sacramento Delta, sample from surface sediment Feb2011 Site B1 Bulk	Metagenome	Draft	Wetland microbial communities from Twitchell Island in the Sacramento Delta	DOE Joint Genome Institute (JGI)	Environmental	Aquatic	Marine	Wetlands	Sediment	Wetland microbial communities from Twitchell Island in the Sacramento Delta	Yes	0	7584	404763		Metagenome Analysis	Ga0026103	Metagenome Analysis	Gp0053964	Gs0063443	2012-04-07	SOAPdenovo, Newbler, Minimus2	Illumina HiSeq 2000			2015-09-21	DOE	No		Yes	0	0	0	2012-09-21	Reanalysis	malfatti3@llnl.gov	Stephanie Malfatti	ipagani@lbl.gov; stringe@lbl.gov	Ionna Pagani; Susannah Tringe		stringe@lbl.gov	Susannah Tringe	No	0 to .12
			109	3300000313	Wetland microbial communities from Twitchell Island in the Sacramento Delta, sample from surface sediment Feb2011 Site B1 Cattail	Metagenome	Draft	Wetland microbial communities from Twitchell Island in the Sacramento Delta	DOE Joint Genome Institute (JGI)	Environmental	Aquatic	Marine	Wetlands	Sediment	Wetland microbial communities from Twitchell Island in the Sacramento Delta	Yes	0	9460	404764		Metagenome Analysis	Ga0026210	Metagenome Analysis	Gp0053970	Gs0063443	2012-08-07	SOAPdenovo, Newbler, Minimus2	Illumina HiSeq 2000			2015-09-21	DOE	No		Yes	0	0	0	2012-09-21	Reanalysis	malfatti3@llnl.gov	Stephanie Malfatti	ipagani@lbl.gov; stringe@lbl.gov	Ionna Pagani; Susannah Tringe		stringe@lbl.gov	Susannah Tringe	No	1.6
			110	3300000312	Wetland microbial communities from Twitchell Island in the Sacramento Delta, sample from surface sediment Feb2011 Site B2 Bulk	Metagenome	Draft	Wetland microbial communities from Twitchell Island in the Sacramento Delta	DOE Joint Genome Institute (JGI)	Environmental	Aquatic	Marine	Wetlands	Sediment	Wetland microbial communities from Twitchell Island in the Sacramento Delta	Yes	0	9459	404695		Metagenome Analysis	Ga0026462	Metagenome Analysis	Gp0053973	Gs0063443	2012-08-07	SOAPdenovo, Newbler, Minimus2	Illumina HiSeq 2000			2015-09-21	DOE	No		Yes	0	0	0	2012-09-21	Reanalysis	malfatti3@llnl.gov	Stephanie Malfatti	ipagani@lbl.gov; stringe@lbl.gov	Ionna Pagani; Susannah Tringe		stringe@lbl.gov	Susannah Tringe	No	0.1
			111	3300000318	Wetland microbial communities from Twitchell Island in the Sacramento Delta, sample from surface sediment Feb2011 Site L1 Cattail	Metagenome	Draft	Wetland microbial communities from Twitchell Island in the Sacramento Delta	DOE Joint Genome Institute (JGI)	Environmental	Aquatic	Marine	Wetlands	Sediment	Wetland microbial communities from Twitchell Island in the Sacramento Delta	Yes	0	9464	404767		Metagenome Analysis	Ga0025862	Metagenome Analysis	Gp0053972	Gs0063443	2012-08-15	SOAPdenovo, Newbler, Minimus2	Illumina HiSeq 2000			2015-09-21	DOE	No		Yes	0	0	0	2012-09-21	Reanalysis	malfatti3@llnl.gov	Stephanie Malfatti	ipagani@lbl.gov; stringe@lbl.gov	Ionna Pagani; Susannah Tringe		stringe@lbl.gov	Susannah Tringe	No	0 to .12
			112	3300005472	Wetland microbial communities from Twitchell Island in the Sacramento Delta, sample from surface sediment Feb2011 Site L1 Cattail	Metagenome	Draft	Wetland microbial communities from Twitchell Island in the Sacramento Delta	DOE Joint Genome Institute (JGI)	Environmental	Aquatic	Marine	Wetlands	Sediment	Wetland microbial communities from Twitchell Island in the Sacramento Delta	Yes	0	65897	404767		Metagenome Analysis	Ga0074280	Metagenome Analysis	Gp0053972	Gs0063443	2015-08-07	Unkonwn	Illumina HiSeq 2000	No		2015-09-21	E; D; O	No		Yes	0	0	0		Reanalysis	malfatti3@llnl.gov	Stephanie Malfatti	ipagani@lbl.gov; stringe@lbl.gov	Ionna Pagani; Susannah Tringe		stringe@lbl.gov	Susannah Tringe	No	0 to .12
			113	3300000317	Wetland microbial communities from Twitchell Island in the Sacramento Delta, sample from surface sediment Feb2011 Site L2 Tule	Metagenome	Draft	Wetland microbial communities from Twitchell Island in the Sacramento Delta	DOE Joint Genome Institute (JGI)	Environmental	Aquatic	Marine	Wetlands	Sediment	Wetland microbial communities from Twitchell Island in the Sacramento Delta	Yes	0	9463	404768		Metagenome Analysis	Ga0026147	Metagenome Analysis	Gp0053968	Gs0063443	2012-08-15	SOAPdenovo, Newbler, Minimus2	Illumina HiSeq 2000			2015-09-21	DOE	No		Yes	0	0	0	2012-09-21	Reanalysis	malfatti3@llnl.gov	Stephanie Malfatti	ipagani@lbl.gov; stringe@lbl.gov	Ionna Pagani; Susannah Tringe		stringe@lbl.gov	Susannah Tringe	No	0.1
Aquatic	Marine	Neritic zone	114	3300005373	Marine sediment archaeal communities from Eel River Basin, California, USA	Metagenome	Permanent Draft	Marine sediment archaeal communities from Eel River Basin, California, USA	DOE Joint Genome Institute (JGI)	Environmental	Aquatic	Marine	Neritic zone	Sediment	Marine sediment archaeal communities from Eel River Basin, California, USA	Yes	0	65413	0		Metagenome Analysis	Ga0074260	Metagenome Analysis	Gp0052089	Gs0055752	2015-07-05	Unkonwn		No		2015-09-21	E; D; O	No		Yes	0	0	0		Primary	kliolios@lbl.gov	Konstantinos Liolios	delong@mit.edu	Edward DeLong	0	delong@mit.edu	Edward DeLong	No	520
			115	3300005371	Marine bacterioplankton communities from Palmer Station B, Arthur Harbor, Antarctica - Summer Sample 10335	Metagenome	Permanent Draft	Marine bacterioplankton communities from Palmer Station B, Arthur Harbor, Antarctica	DOE Joint Genome Institute (JGI)	Environmental	Aquatic	Marine	Neritic zone	Unclassified	Marine bacterioplankton communities from Palmer Station B, Arthur Harbor, Antarctica	Yes	0	65378	0		Metagenome Analysis	Ga0074245	Metagenome Analysis	Gp0051591	Gs0056601	2015-07-05	LUCY, PGA Assembler		No		2015-09-21	E; D; O	No		Yes	0	0	0		Primary	alison@dri.edu	Alison Murray	alison.murray@dri.edu	Alison Murray	0	alison.murray@dri.edu	Alison Murray	No
			116	3300005372	Marine bacterioplankton communities from Palmer Station B, Arthur Harbor, Antarctica - Winter Sample 10334	Metagenome	Permanent Draft	Marine bacterioplankton communities from Palmer Station B, Arthur Harbor, Antarctica	DOE Joint Genome Institute (JGI)	Environmental	Aquatic	Marine	Neritic zone	Unclassified	Marine bacterioplankton communities from Palmer Station B, Arthur Harbor, Antarctica	Yes	0	65379	0		Metagenome Analysis	Ga0074246	Metagenome Analysis	Gp0051600	Gs0056601	2015-07-05	LUCY, PGA Assembler		No		2015-09-21	E; D; O	No		Yes	0	0	0		Primary	alison@dri.edu	Alison Murray	alison.murray@dri.edu	Alison Murray	0	alison.murray@dri.edu	Alison Murray	No
			117	2008193000	Marine bacterioplankton communities from Palmer Station B, Arthur Harbor, Antarctica - Summer	Metagenome	Permanent Draft	Marine bacterioplankton communities from Palmer Station B, Arthur Harbor, Antarctica	DOE Joint Genome Institute (JGI)	Environmental	Aquatic	Marine	Neritic zone	Unclassified	Marine bacterioplankton communities from Palmer Station B, Arthur Harbor, Antarctica		0	0	16489		Metagenome Analysis	Ga0052227	Metagenome Analysis	Gp0051056	Gs0056601	2007-11-03	lucy / pga	Sanger					No		Yes	0	0	0	2012-04-09	Reanalysis	alison@dri.edu	Alison Murray	nckyrpides@lbl.gov; alison.murray@dri.edu	Nikos Kyrpides; Alison Murray	0	alison.murray@dri.edu	Alison Murray	No	5
			118	2008193001	Marine bacterioplankton communities from Palmer Station B, Arthur Harbor, Antarctica - Winter	Metagenome	Permanent Draft	Marine bacterioplankton communities from Palmer Station B, Arthur Harbor, Antarctica	DOE Joint Genome Institute (JGI)	Environmental	Aquatic	Marine	Oceanic	Photic zone	Marine bacterioplankton communities from Palmer Station B, Arthur Harbor, Antarctica		0	0	96980		Metagenome Analysis	Ga0052229	Metagenome Analysis	Gp0051057	Gs0056601	2007-11-03	lucy / pga	Sanger					No		Yes	0	0	0	2012-04-09	Reanalysis	alison@dri.edu	Alison Murray	nckyrpides@lbl.gov; alison.murray@dri.edu	Nikos Kyrpides; Alison Murray	0	alison.murray@dri.edu	Alison Murray	No	10
			119	3300005383	Marine bacterioplankton communities from Palmer Station B, Arthur Harbor, Antarctica - Summer	Metagenome	Permanent Draft	Marine bacterioplankton communities from Palmer Station B, Arthur Harbor, Antarctica	DOE Joint Genome Institute (JGI)	Environmental	Aquatic	Marine	Neritic zone	Unclassified	Marine bacterioplankton communities from Palmer Station B, Arthur Harbor, Antarctica	Yes	0	65391	16489		Metagenome Analysis	Ga0074223	Metagenome Analysis	Gp0051056	Gs0056601	2015-07-08	LUCY, PGA Assembler	Sanger	No		2015-09-21	E; D; O	No		Yes	0	0	0		Reanalysis	alison@dri.edu	Alison Murray	nckyrpides@lbl.gov; alison.murray@dri.edu	Nikos Kyrpides; Alison Murray	0	alison.murray@dri.edu	Alison Murray	No	5
			120	3300005384	Marine bacterioplankton communities from Palmer Station B, Arthur Harbor, Antarctica - Winter	Metagenome	Permanent Draft	Marine bacterioplankton communities from Palmer Station B, Arthur Harbor, Antarctica	DOE Joint Genome Institute (JGI)	Environmental	Aquatic	Marine	Oceanic	Photic zone	Marine bacterioplankton communities from Palmer Station B, Arthur Harbor, Antarctica	Yes	0	65392	96980		Metagenome Analysis	Ga0074224	Metagenome Analysis	Gp0051057	Gs0056601	2015-07-08	LUCY, PGA Assembler	Sanger	No		2015-09-21	E; D; O	No		Yes	0	0	0		Reanalysis	alison@dri.edu	Alison Murray	nckyrpides@lbl.gov; alison.murray@dri.edu	Nikos Kyrpides; Alison Murray	0	alison.murray@dri.edu	Alison Murray	No	10
			121	2004178001	Olavius algarvensis microbial communities from Capo di Sant'Andrea bay, Elba, Italy - Delta1	Metagenome	Permanent Draft	Olavius algarvensis microbial communities from Capo di Sant'Andrea bay, Elba, Italy	DOE Joint Genome Institute (JGI), Max Planck Institute	Host-associated	Annelida	Integument	Unclassified	Unclassified	Olavius algarvensis microbial communities from Capo di Sant'Andrea bay, Elba, Italy		0	0	0		Metagenome Analysis	Ga0029681	Metagenome Analysis	Gp0051035	Gs0056599	2006-12-20		Sanger					No	Yes	Yes	0	17779	0	2009-10-15	Primary	NCKyrpides@lbl.gov	Nikos Kyrpides	ndubilie@mpi-bremen.de	Nicole Dubilier		ndubilie@mpi-bremen.de	Nicole Dubilier	No	5.6
			122	3300005375	Olavius algarvensis microbial communities from Capo di Sant'Andrea bay, Elba, Italy - Delta4	Metagenome	Permanent Draft	Olavius algarvensis microbial communities from Capo di Sant'Andrea bay, Elba, Italy	DOE Joint Genome Institute (JGI), Max Planck Institute	Host-associated	Annelida	Integument	Unclassified	Unclassified	Olavius algarvensis microbial communities from Capo di Sant'Andrea bay, Elba, Italy	Yes	0	65387	0		Metagenome Analysis	Ga0074220	Metagenome Analysis	Gp0051037	Gs0056599	2015-07-05	Jazz	Sanger	No		2015-09-21	E; D; O	No		Yes	0	0	0		Primary	NCKyrpides@lbl.gov	Nikos Kyrpides	ndubilie@mpi-bremen.de	Nicole Dubilier	0	ndubilie@mpi-bremen.de	Nicole Dubilier	No	5.6
			123	3300005358	Olavius algarvensis microbial communities from Capo di Sant'Andrea bay, Elba, Italy - Gamma1	Metagenome	Permanent Draft	Olavius algarvensis microbial communities from Capo di Sant'Andrea bay, Elba, Italy	DOE Joint Genome Institute (JGI), Max Planck Institute	Host-associated	Annelida	Integument	Unclassified	Unclassified	Olavius algarvensis microbial communities from Capo di Sant'Andrea bay, Elba, Italy	Yes	0	65388	200983		Metagenome Analysis	Ga0074221	Metagenome Analysis	Gp0051038	Gs0056599	2015-07-03	Jazz	Sanger	No		2015-09-21	E; D; O	No		Yes	0	0	0		Primary	NCKyrpides@lbl.gov	Nikos Kyrpides	ndubilie@mpi-bremen.de	Nicole Dubilier	0	ndubilie@mpi-bremen.de	Nicole Dubilier	No	5.6
			124	3300005391	Olavius algarvensis microbial communities from Capo di Sant'Andrea bay, Elba, Italy - Gamma3	Metagenome	Permanent Draft	Olavius algarvensis microbial communities from Capo di Sant'Andrea bay, Elba, Italy	DOE Joint Genome Institute (JGI), Max Planck Institute	Host-associated	Annelida	Integument	Unclassified	Unclassified	Olavius algarvensis microbial communities from Capo di Sant'Andrea bay, Elba, Italy	Yes	0	65389	0		Metagenome Analysis	Ga0074222	Metagenome Analysis	Gp0051039	Gs0056599	2015-07-08	Jazz	Sanger	No		2015-09-21	E; D; O	No		Yes	0	0	0		Primary	NCKyrpides@lbl.gov	Nikos Kyrpides	ndubilie@mpi-bremen.de	Nicole Dubilier	0	ndubilie@mpi-bremen.de	Nicole Dubilier	No	5.6
			125	2140918005	Marine sediment microbial communities from Arctic Ocean, off the coast from Alaska - sample from high methane PC12-225-485cm	Metagenome	Permanent Draft	Coastal water and sediment microbial communities from Arctic Ocean, off the coast from Alaska	DOE Joint Genome Institute (JGI)	Environmental	Aquatic	Marine	Neritic zone	Sediment	Coastal water and sediment microbial communities from Arctic Ocean, off the coast from Alaska	Yes	0	2373	403101		Metagenome Analysis	Ga0026260	Metagenome Analysis	Gp0051718	Gs0046158	2011-03-29	Newbler v. 2.5					DOE	No		Yes	0	0	0	2011-09-30	Primary	sgtringe@lbl.gov	Susannah Tringe	kirchman@cms.udel.edu; sgtringe@lbl.gov	David Kirchman; Susannah Tringe	0	kirchman@cms.udel.edu	David Kirchman	No	3
			126	2088090012	Marine sediment microbial communities from Arctic Ocean, off the coast from Alaska - sample from high methane PC12-236-260cm	Metagenome	Permanent Draft	Coastal water and sediment microbial communities from Arctic Ocean, off the coast from Alaska	DOE Joint Genome Institute (JGI)	Environmental	Aquatic	Marine	Neritic zone	Unclassified	Coastal water and sediment microbial communities from Arctic Ocean, off the coast from Alaska	Yes	0	1886	401931		Metagenome Analysis	Ga0026422	Metagenome Analysis	Gp0051715	Gs0046158	2010-12-15	Newbler v. 2.5					DOE	No		Yes	0	0	0	2013-04-18	Primary	sgtringe@lbl.gov	Susannah Tringe	kirchman@cms.udel.edu; sgtringe@lbl.gov	David Kirchman; Susannah Tringe		kirchman@cms.udel.edu	David Kirchman	No
			127	2100351012	Marine sediment microbial communities from Arctic Ocean, off the coast from Alaska - sample from low methane PC12-244-90cm	Metagenome	Permanent Draft	Coastal water and sediment microbial communities from Arctic Ocean, off the coast from Alaska	DOE Joint Genome Institute (JGI)	Environmental	Aquatic	Marine	Neritic zone	Unclassified	Coastal water and sediment microbial communities from Arctic Ocean, off the coast from Alaska	Yes	0	2236	401929		Metagenome Analysis	Ga0026448	Metagenome Analysis	Gp0051719	Gs0046158	2011-01-02	Newbler v. 2.5					DOE	No		Yes	0	0	0	2013-04-18	Primary	sgtringe@lbl.gov	Susannah Tringe	kirchman@cms.udel.edu; sgtringe@lbl.gov	David Kirchman; Susannah Tringe		kirchman@cms.udel.edu	David Kirchman	No
			128	2100351001	Marine sediment microbial communities from Arctic Ocean, off the coast from Alaska - sample from low methane PC12-247-20cm	Metagenome	Permanent Draft	Coastal water and sediment microbial communities from Arctic Ocean, off the coast from Alaska	DOE Joint Genome Institute (JGI)	Environmental	Aquatic	Marine	Neritic zone	Unclassified	Coastal water and sediment microbial communities from Arctic Ocean, off the coast from Alaska	Yes	0	1887	401928		Metagenome Analysis	Ga0026450	Metagenome Analysis	Gp0051725	Gs0046158	2011-01-02	Newbler v. 2.5					DOE	No		Yes	0	0	0	2013-04-18	Primary	sgtringe@lbl.gov	Susannah Tringe	sgtringe@lbl.gov; kirchman@cms.udel.edu	Susannah Tringe; David Kirchman		kirchman@cms.udel.edu	David Kirchman	No
			129	2100351011	Marine sediment microbial communities from Arctic Ocean, off the coast from Alaska - sample from medium methane PC12-240-170cm	Metagenome	Permanent Draft	Coastal water and sediment microbial communities from Arctic Ocean, off the coast from Alaska	DOE Joint Genome Institute (JGI)	Environmental	Aquatic	Marine	Neritic zone	Unclassified	Coastal water and sediment microbial communities from Arctic Ocean, off the coast from Alaska	Yes	0	2235	401930		Metagenome Analysis	Ga0026223	Metagenome Analysis	Gp0051726	Gs0046158	2011-01-02	Newbler v. 2.5					DOE	No		Yes	0	0	0	2013-04-18	Primary	sgtringe@lbl.gov	Susannah Tringe	sgtringe@lbl.gov; kirchman@cms.udel.edu	Susannah Tringe; David Kirchman		kirchman@cms.udel.edu	David Kirchman	No
Aquatic	Marine	Fossil	130	2001200002	Fossil microbial communities from Whale Fall, Santa Cruz Basin, Pacific Ocean - Rib Bone Sample	Metagenome	Finished	Fossil microbial community from Whale Fall, Santa Cruz Basin of the Pacific Ocean and West Antarctic Peninsula	DOE Joint Genome Institute (JGI)	Environmental	Aquatic	Marine	Fossil	Whale fall	Fossil microbial community from Whale Fall, Santa Cruz Basin of the Pacific Ocean and West Antarctic Peninsula		0	0	0		Metagenome Analysis	Ga0028835	Metagenome Analysis	Gp0050980	Gs0055718	2006-12-20		Sanger					No		Yes	0	13700	0	2009-10-15	Primary	NCKyrpides@lbl.gov	Nikos Kyrpides	nckyrpides@lbl.gov; emrubin@lbl.gov	Nikos Kyrpides; Eddy Rubin	0	emrubin@lbl.gov	Eddy Rubin	No	1670
			131	2001200003	Fossil microbial communities from Whale Fall, Santa Cruz Basin - Microbial Mat Sample	Metagenome	Finished	Fossil microbial community from Whale Fall, Santa Cruz Basin of the Pacific Ocean and West Antarctic Peninsula	DOE Joint Genome Institute (JGI)	Environmental	Aquatic	Marine	Fossil	Whale fall	Fossil microbial community from Whale Fall, Santa Cruz Basin of the Pacific Ocean and West Antarctic Peninsula		0	0	0		Metagenome Analysis	Ga0028836	Metagenome Analysis	Gp0050979	Gs0055718	2006-12-20		Sanger					No		Yes	0	13700	0	2009-10-15	Primary	NCKyrpides@lbl.gov	Nikos Kyrpides	nckyrpides@lbl.gov; emrubin@lbl.gov	Nikos Kyrpides; Eddy Rubin	0	emrubin@lbl.gov	Eddy Rubin	No	1670
			132	2001200004	Fossil microbial communities from Whale Fall, West Antarctic Peninsula - Bone	Metagenome	Finished	Fossil microbial community from Whale Fall, Santa Cruz Basin of the Pacific Ocean and West Antarctic Peninsula	DOE Joint Genome Institute (JGI)	Environmental	Aquatic	Marine	Fossil	Whale fall	Fossil microbial community from Whale Fall, Santa Cruz Basin of the Pacific Ocean and West Antarctic Peninsula		0	0	0		Metagenome Analysis	Ga0028837	Metagenome Analysis	Gp0050981	Gs0055718	2006-12-20		Sanger					No		Yes	0	13700	0	2009-10-15	Primary	NCKyrpides@lbl.gov	Nikos Kyrpides	nckyrpides@lbl.gov; emrubin@lbl.gov	Nikos Kyrpides; Eddy Rubin	0	emrubin@lbl.gov	Eddy Rubin	No	1670
Aquatic	Non-marine Saline and Alkaline	Alkaline	133	3300000405	Hypersaline microbial communities from Lake Vida, Antarctica - sample: Brine Hole Two 0.1-0.2 micron	Metagenome	Draft	Hypersaline microbial communities from Lake Vida, Antarctica	DOE Joint Genome Institute (JGI)	Environmental	Aquatic	Non-marine Saline and Alkaline	Hypersaline	Unclassified	Hypersaline microbial communities from Lake Vida, Antarctica	Yes	0	10600	405625		Metagenome Analysis	Ga0026671	Metagenome Analysis	Gp0053633	Gs0067859	2012-10-16		Illumina			2015-09-21	DOE	No		Yes	0	0	0	2013-04-18	Primary	Ioanna.Pagani@thermofisher.com	Ioanna Pagani	alison@dri.edu; frank.loeffler@utk.edu; hlayala@hpcf.upr.edu	Alison Murray; Frank Loeffler; Hector Alalya-del-Rio		alison@dri.edu	Alison Murray	No
			134	3300000362	Alkaline sediment microbial communities from Cock Soda Lake, Kulunda Steppe, Russia - 1KL_011_SED	Metagenome	Draft	Alkaline sediment microbial communities from Soda lakes and Soda Solonchak soils	DOE Joint Genome Institute (JGI)	Environmental	Aquatic	Non-marine Saline and Alkaline	Alkaline	Sediment	Alkaline sediment microbial communities from Soda lakes and Soda Solonchak soils	Yes	0	9120	405659		Metagenome Analysis	Ga0026672	Metagenome Analysis	Gp0054158	Gs0063439	2012-08-30		Illumina HiSeq 2000			2015-09-21	DOE	No		Yes	0	0	0	2012-12-20	Primary	Ioanna.Pagani@thermofisher.com	Ioanna Pagani	g.muijzer@uva.nl	Gerard Muyzer	580	g.muijzer@uva.nl	Gerard Muyzer	No
			135	3300000563	Alkaline sediment microbial communities from Cock Soda Lake, Kulunda Steppe, Russia - 3KL_010_SED	Metagenome	Draft	Alkaline sediment microbial communities from Soda lakes and Soda Solonchak soils	DOE Joint Genome Institute (JGI)	Environmental	Aquatic	Non-marine Saline and Alkaline	Alkaline	Sediment	Alkaline sediment microbial communities from Soda lakes and Soda Solonchak soils	Yes	0	10381	405655		Metagenome Analysis	Ga0026745	Metagenome Analysis	Gp0054156	Gs0063439	2012-12-09		Illumina HiSeq 2000			2015-09-21	DOE	No		Yes	0	0	0	2012-12-20	Primary	Ioanna.Pagani@thermofisher.com	Ioanna Pagani	g.muijzer@uva.nl	Gerard Muyzer	580	g.muijzer@uva.nl	Gerard Muyzer	No
			136	3300000350	Alkaline brine water microbial communities from Lake Bitter, Kulunda Steppe, Russia - 5KL_010_BRINE	Metagenome	Draft	Alkaline sediment microbial communities from Soda lakes and Soda Solonchak soils	DOE Joint Genome Institute (JGI)	Environmental	Aquatic	Non-marine Saline and Alkaline	Alkaline	Unclassified	Alkaline sediment microbial communities from Soda lakes and Soda Solonchak soils	Yes	0	10380	405652		Metagenome Analysis	Ga0026170	Metagenome Analysis	Gp0054153	Gs0063439	2012-08-26		Illumina HiSeq 2000			2015-09-21	DOE	No		Yes	0	0	0	2012-12-20	Primary	Ioanna.Pagani@thermofisher.com	Ioanna Pagani	g.muijzer@uva.nl	Gerard Muyzer	580	g.muijzer@uva.nl	Gerard Muyzer	No
			137	3300000477	Alkaline sediment microbial communities from Lake Bitter, Kulunda Steppe, Russia - 5KL_010_SED	Metagenome	Draft	Alkaline sediment microbial communities from Soda lakes and Soda Solonchak soils	DOE Joint Genome Institute (JGI)	Environmental	Aquatic	Non-marine Saline and Alkaline	Alkaline	Sediment	Alkaline sediment microbial communities from Soda lakes and Soda Solonchak soils	Yes	0	9118	405656		Metagenome Analysis	Ga0026747	Metagenome Analysis	Gp0053562	Gs0063439	2012-11-17		Illumina HiSeq 2000			2015-09-21	DOE	No		Yes	0	0	0	2012-12-20	Primary	Ioanna.Pagani@thermofisher.com	Ioanna Pagani	g.muijzer@uva.nl	Gerard Muyzer	580	g.muijzer@uva.nl	Gerard Muyzer	No
			138	3300000361	Alkaline brine water microbial communities from Soda crystalizer, Kulunda Steppe, Russia - 6KL_011_BRINE	Metagenome	Draft	Alkaline sediment microbial communities from Soda lakes and Soda Solonchak soils	DOE Joint Genome Institute (JGI)	Environmental	Aquatic	Non-marine Saline and Alkaline	Alkaline	Unclassified	Alkaline sediment microbial communities from Soda lakes and Soda Solonchak soils	Yes	0	9119	405654		Metagenome Analysis	Ga0026667	Metagenome Analysis	Gp0054155	Gs0063439	2012-08-30		Illumina HiSeq 2000			2015-09-21	DOE	No		Yes	0	0	0	2012-12-20	Primary	Ioanna.Pagani@thermofisher.com	Ioanna Pagani	g.muijzer@uva.nl	Gerard Muyzer	580	g.muijzer@uva.nl	Gerard Muyzer	No
			139	3300000576	Alkaline brine water microbial communities from Lake Tanatar, Kulunda Steppe, Russia - 7KL_010_BRINE	Metagenome	Draft	Alkaline sediment microbial communities from Soda lakes and Soda Solonchak soils	DOE Joint Genome Institute (JGI)	Environmental	Aquatic	Non-marine Saline and Alkaline	Alkaline	Sediment	Alkaline sediment microbial communities from Soda lakes and Soda Solonchak soils	Yes	0	10663	405653		Metagenome Analysis	Ga0026746	Metagenome Analysis	Gp0054154	Gs0063439	2012-12-10		Illumina HiSeq 2000			2015-09-21	DOE	No		Yes	0	0	0	2012-12-20	Primary	Ioanna.Pagani@thermofisher.com	Ioanna Pagani	g.muijzer@uva.nl	Gerard Muyzer	580	g.muijzer@uva.nl	Gerard Muyzer	No
			140	3300000557	Alkaline sediment microbial communities from Lake Tanatar, Kulunda Steppe, Russia - 8KL_010_SED	Metagenome	Permanent Draft	Alkaline sediment microbial communities from Soda lakes and Soda Solonchak soils	DOE Joint Genome Institute (JGI)	Environmental	Aquatic	Non-marine Saline and Alkaline	Alkaline	Sediment	Alkaline sediment microbial communities from Soda lakes and Soda Solonchak soils	Yes	0	11160	1000607	Metagenome Standard Draft	Metagenome Analysis	Ga0000189	Metagenome Analysis	Gp0053563	Gs0063439	2012-12-07		Illumina HiSeq 2000, Illumina HiSeq 2500			2015-09-21	DOE	No		Yes	0	0	0	2012-12-20	Primary	Ioanna.Pagani@thermofisher.com	Ioanna Pagani	g.muijzer@uva.nl; soroc@inmi.host.ru; phugenholtz@lbl.gov	Gerard Muyzer; Dimitri Y. Sorokin; Phil Hugenholtz	580	g.muijzer@uva.nl	Gerard Muyzer	No
			141	3300000365	Alkaline sediment microbial communities from Lake Tanatar, Kulunda Steppe, Russia - 9KL_010_SED	Metagenome	Draft	Alkaline sediment microbial communities from Soda lakes and Soda Solonchak soils	DOE Joint Genome Institute (JGI)	Environmental	Aquatic	Non-marine Saline and Alkaline	Alkaline	Sediment	Alkaline sediment microbial communities from Soda lakes and Soda Solonchak soils	Yes	0	9186	405658		Metagenome Analysis	Ga0026663	Metagenome Analysis	Gp0054157	Gs0063439	2012-09-01		Illumina HiSeq 2000			2015-09-21	DOE	No		Yes	0	0	0	2012-12-20	Primary	Ioanna.Pagani@thermofisher.com	Ioanna Pagani	g.muijzer@uva.nl	Gerard Muyzer	580	g.muijzer@uva.nl	Gerard Muyzer	No
			142	3300000367	Alkaline soda soil microbial communities from Kulunda Steppe, Russia - 2KS_010_SOIL	Metagenome	Draft	Alkaline sediment microbial communities from Soda lakes and Soda Solonchak soils	DOE Joint Genome Institute (JGI)	Environmental	Terrestrial	Soil	Unclassified	Unclassified	Alkaline sediment microbial communities from Soda lakes and Soda Solonchak soils	Yes	0	9188	405660		Metagenome Analysis	Ga0026665	Metagenome Analysis	Gp0054159	Gs0063439	2012-09-02		Illumina HiSeq 2000			2015-09-21	DOE	No		Yes	0	0	0	2012-12-20	Primary	Ioanna.Pagani@thermofisher.com	Ioanna Pagani	g.muijzer@uva.nl	Gerard Muyzer	580	g.muijzer@uva.nl	Gerard Muyzer	No
			143	3300000366	Alkaline soda soil microbial communities from Kulunda Steppe, Russia - 3KL_010_SOIL	Metagenome	Draft	Alkaline sediment microbial communities from Soda lakes and Soda Solonchak soils	DOE Joint Genome Institute (JGI)	Environmental	Terrestrial	Soil	Unclassified	Unclassified	Alkaline sediment microbial communities from Soda lakes and Soda Solonchak soils	Yes	0	9187	405661		Metagenome Analysis	Ga0026664	Metagenome Analysis	Gp0054160	Gs0063439	2012-09-02		Illumina HiSeq 2000			2015-09-21	DOE	No		Yes	0	0	0	2012-12-20	Primary	Ioanna.Pagani@thermofisher.com	Ioanna Pagani	g.muijzer@uva.nl	Gerard Muyzer	580	g.muijzer@uva.nl	Gerard Muyzer	No
Aquatic	Non-marine Saline and Alkaline	Hypersaline	144	3300000354	Hot spring microbial communities from Elkhorn Slough, Monterey Bay, USA - CD6A	Metagenome	Draft	Saline, thermophilic phototrophic and chemotrophic mat microbial communities from various locations in USA and Mexico	DOE Joint Genome Institute (JGI)	Environmental	Aquatic	Non-marine Saline and Alkaline	Hypersaline	Microbial mats	Saline, thermophilic phototrophic and chemotrophic mat microbial communities from various locations in USA and Mexico	Yes	0	10394	408862		Metagenome Analysis	Ga0026141	Metagenome Analysis	Gp0054619	Gs0067861	2012-08-27		Illumina			2015-09-21	DOE	No		Yes	0	0	0	2012-12-20	Primary			pettridge2@llnl.gov; jim.fredrickson@pnnl.gov	Jennifer Pett-Ridge; Jim Fredrickson	1	jim.fredrickson@pnnl.gov	Jim Fredrickson	No
			145	3300000919	Hot spring microbial communities from Elkhorn Slough, Monterey Bay, USA - MD2A	Metagenome	Permanent Draft	Saline, thermophilic phototrophic and chemotrophic mat microbial communities from various locations in USA and Mexico	DOE Joint Genome Institute (JGI)	Environmental	Aquatic	Non-marine Saline and Alkaline	Hypersaline	Microbial mats	Saline, thermophilic phototrophic and chemotrophic mat microbial communities from various locations in USA and Mexico	Yes	0	12873	1000634		Metagenome Analysis	Ga0011764	Metagenome Analysis	Gp0054089	Gs0067861	2013-02-22		Illumina, Illumina HiSeq 2000, Illumina HiSeq 2500		Recovered at the request of Tijana Glavina del Rio (Sep 15, 2015)	2015-09-21	DOE	No		Yes	0	0	0	2013-04-26	Reanalysis			pettridge2@llnl.gov; jim.fredrickson@pnnl.gov	Jennifer Pett-Ridge; Jim Fredrickson		jim.fredrickson@pnnl.gov	Jim Fredrickson	No
			146	3300000353	Hot spring microbial communities from Elkhorn Slough, Monterey Bay, USA - MD6A	Metagenome	Draft	Saline, thermophilic phototrophic and chemotrophic mat microbial communities from various locations in USA and Mexico	DOE Joint Genome Institute (JGI)	Environmental	Aquatic	Non-marine Saline and Alkaline	Hypersaline	Unclassified	Saline, thermophilic phototrophic and chemotrophic mat microbial communities from various locations in USA and Mexico	Yes	0	10392	408864		Metagenome Analysis	Ga0026171	Metagenome Analysis	Gp0054045	Gs0067861	2012-08-27					2015-09-21	DOE	No		Yes	0	0	0	2012-12-20	Primary			pettridge2@llnl.gov; jim.fredrickson@pnnl.gov	Jennifer Pett-Ridge; Jim Fredrickson	1	jim.fredrickson@pnnl.gov	Jim Fredrickson	No
			147	2100351014	Hypersaline microbial communities from Antarctic Deep Lake - 13m 0.1um	Metagenome	Permanent Draft	Hypersaline microbial communities from Antarctic Deep Lake	DOE Joint Genome Institute (JGI)	Environmental	Aquatic	Non-marine Saline and Alkaline	Hypersaline	Unclassified	Hypersaline microbial communities from Antarctic Deep Lake	Yes	0	2238	402923		Metagenome Analysis	Ga0026443	Metagenome Analysis	Gp0051454	Gs0060787	2011-01-02	Newbler and/or Velvet	454 GS FLX Titanium				DOE	No		Yes	0	0	0	2011-09-30	Primary	NCKyrpides@lbl.gov	Nikos Kyrpides	r.cavicchioli@unsw.edu.au; m.allen@unsw.edu.au	Rick Cavicchioli; Michelle Allen	0	r.cavicchioli@unsw.edu.au	Rick Cavicchioli	No	13
			148	2084038011	Hypersaline microbial communities from Antarctic Deep Lake - 24m 0.1um	Metagenome	Permanent Draft	Hypersaline microbial communities from Antarctic Deep Lake	DOE Joint Genome Institute (JGI)	Environmental	Aquatic	Non-marine Saline and Alkaline	Hypersaline	Unclassified	Hypersaline microbial communities from Antarctic Deep Lake	Yes	0	1830	402924		Metagenome Analysis	Ga0026294	Metagenome Analysis	Gp0051551	Gs0060787	2010-11-27	Newbler and/or Velvet	454 GS FLX Titanium				DOE	No		Yes	0	0	0	2010-11-27	Primary	NCKyrpides@lbl.gov	Nikos Kyrpides	r.cavicchioli@unsw.edu.au; m.allen@unsw.edu.au	Rick Cavicchioli; Michelle Allen	0	r.cavicchioli@unsw.edu.au	Rick Cavicchioli	No	24
			149	2140918017	Hypersaline microbial communities from Antarctic Deep Lake - 24m 0.8um	Metagenome	Permanent Draft	Hypersaline microbial communities from Antarctic Deep Lake	DOE Joint Genome Institute (JGI)	Environmental	Aquatic	Non-marine Saline and Alkaline	Hypersaline	Unclassified	Hypersaline microbial communities from Antarctic Deep Lake	Yes	0	2426	402927		Metagenome Analysis	Ga0026241	Metagenome Analysis	Gp0051510	Gs0060787	2011-03-29	Velvet	Illumina				DOE	No		Yes	0	0	0	2011-09-30	Reanalysis	NCKyrpides@lbl.gov	Nikos Kyrpides	r.cavicchioli@unsw.edu.au; m.allen@unsw.edu.au	Rick Cavicchioli; Michelle Allen	0	r.cavicchioli@unsw.edu.au	Rick Cavicchioli	No	24
			150	2081372007	Hypersaline microbial communities from Antarctic Deep Lake - 24m 3.0um	Metagenome	Permanent Draft	Hypersaline microbial communities from Antarctic Deep Lake	DOE Joint Genome Institute (JGI)	Environmental	Aquatic	Non-marine Saline and Alkaline	Hypersaline	Unclassified	Hypersaline microbial communities from Antarctic Deep Lake	Yes	0	1795	402928		Metagenome Analysis	Ga0026231	Metagenome Analysis	Gp0051513	Gs0060787	2010-11-03	Newbler and/or Velvet	Illumina				DOE	No		Yes	0	0	0	2010-11-03	Reanalysis	NCKyrpides@lbl.gov	Nikos Kyrpides	r.cavicchioli@unsw.edu.au; m.allen@unsw.edu.au	Rick Cavicchioli; Michelle Allen	0	r.cavicchioli@unsw.edu.au	Rick Cavicchioli	No	24
			151	2140918027	Hypersaline microbial communities from Antarctic Deep Lake - 36m 3.0um, 0.8um, 0.1um pool	Metagenome	Permanent Draft	Hypersaline microbial communities from Antarctic Deep Lake	DOE Joint Genome Institute (JGI)	Environmental	Aquatic	Non-marine Saline and Alkaline	Hypersaline	Unclassified	Hypersaline microbial communities from Antarctic Deep Lake	Yes	0	2443	403434		Metagenome Analysis	Ga0026244	Metagenome Analysis	Gp0051455	Gs0060787	2011-03-29	Newbler v. 2.5	454 GS FLX Titanium				DOE	No		Yes	0	0	0	2011-09-30	Primary	NCKyrpides@lbl.gov	Nikos Kyrpides	r.cavicchioli@unsw.edu.au; m.allen@unsw.edu.au	Rick Cavicchioli; Michelle Allen	0	r.cavicchioli@unsw.edu.au	Rick Cavicchioli	No	36
			152	2084038019	Hypersaline microbial communities from Antarctic Deep Lake - 5mRS 0.1um	Metagenome	Permanent Draft	Hypersaline microbial communities from Antarctic Deep Lake	DOE Joint Genome Institute (JGI)	Environmental	Aquatic	Non-marine Saline and Alkaline	Hypersaline	Unclassified	Hypersaline microbial communities from Antarctic Deep Lake	Yes	0	1847	402926		Metagenome Analysis	Ga0026391	Metagenome Analysis	Gp0051514	Gs0060787	2010-11-27	Newbler and/or Velvet	454 GS FLX Titanium				DOE	No		Yes	0	0	0	2010-11-27	Primary	NCKyrpides@lbl.gov	Nikos Kyrpides	r.cavicchioli@unsw.edu.au; m.allen@unsw.edu.au	Rick Cavicchioli; Michelle Allen	0	r.cavicchioli@unsw.edu.au	Rick Cavicchioli	No	5
			153	3300001970	Hypersaline microbial communities from Punta Cormorant, Floreana Island, Equador - GS033	Metagenome	Permanent Draft	Marine microbial communities from Global Ocean Sampling (GOS)	J. Craig Venter Institute (JCVI)	Environmental	Aquatic	Non-marine Saline and Alkaline	Hypersaline	Unclassified	Marine microbial communities from Global Ocean Sampling (GOS)	Yes	0	21810	0		Metagenome Analysis	Ga0016865	Metagenome Analysis	Gp0056493	Gs0055716	2013-10-28		Sanger, 454 GS20	No		2015-09-21	Moore Foundation	No		Yes	0	0	0	2013-12-17	Primary	Ioanna.Pagani@thermofisher.com	Ioanna Pagani	jcventer@tcag.org; nckyrpides@lbl.gov	Venter JC; Nikos Kyrpides		jcventer@tcag.org	Venter JC	No	0.2
			154	2025206003	Hypersaline water microbial communities from Lake Tyrrell, Victoria, Australia, sample J07AB- all scaffolds	Metagenome	Draft	Hypersaline water metagenomes of microbial communities from Lake Tyrrell, Victoria, Australia	J. Craig Venter Institute (JCVI)	Environmental	Aquatic	Non-marine Saline and Alkaline	Hypersaline	Unclassified	Hypersaline water metagenomes of microbial communities from Lake Tyrrell, Victoria, Australia	Yes	0	871	0		Metagenome Analysis	Ga0011179	Metagenome Analysis	Gp0051497	Gs0045231	2009-11-15	Celera, Phrap	Sanger					No	Yes	Yes	0	0	0	2013-06-11	Primary	spodell@ucsd.edu	Sheila Podell	eallen@ucsd.edu	Eric Allen		eallen@ucsd.edu	Eric Allen	No
Aquatic	Non-marine Saline and Alkaline	Saline	155	3300000347	Hot spring microbial communities from Elkhorn Slough, Monterey Bay, USA - CD2A	Metagenome	Draft	Saline, thermophilic phototrophic and chemotrophic mat microbial communities from various locations in USA and Mexico	DOE Joint Genome Institute (JGI)	Environmental	Aquatic	Non-marine Saline and Alkaline	Saline	Microbial mats	Saline, thermophilic phototrophic and chemotrophic mat microbial communities from various locations in USA and Mexico	Yes	0	10391	408861		Metagenome Analysis	Ga0026496	Metagenome Analysis	Gp0053859	Gs0067861	2012-08-25					2015-09-21	DOE	No		Yes	0	0	0	2012-12-20	Primary			pettridge2@llnl.gov; jim.fredrickson@pnnl.gov	Jennifer Pett-Ridge; Jim Fredrickson	1	jim.fredrickson@pnnl.gov	Jim Fredrickson	No
			156	3300001523	Hypersaline microbial communities from Lake Vida, Antarctica - Brine Hole Two &gt;0.2 micron	Metagenome	Permanent Draft	Hypersaline microbial communities from Lake Vida, Antarctica	DOE Joint Genome Institute (JGI)	Environmental	Aquatic	Non-marine Saline and Alkaline	Hypersaline	Unclassified	Hypersaline microbial communities from Lake Vida, Antarctica	Yes	0	15618	1000631	Metagenome Standard Draft	Metagenome Analysis	Ga0000197	Metagenome Analysis	Gp0052708	Gs0067859	2013-06-24		Illumina, Illumina HiSeq 2000, Illumina HiSeq 2500	No		2015-09-21	DOE	No		Yes	0	0	0	2013-06-24	Reanalysis	Ioanna.Pagani@thermofisher.com	Ioanna Pagani	alison@dri.edu; hlayala@hpcf.upr.edu; frank.loeffler@utk.edu	Alison Murray; Hector Alalya-del-Rio; Frank Loeffler	330	alison@dri.edu	Alison Murray	No
			157	3300000525	Hypersaline microbial communities from Lake Vida, Antarctica - Brine Hole Two &gt;0.2 micron	Metagenome	Permanent Draft	Hypersaline microbial communities from Lake Vida, Antarctica	DOE Joint Genome Institute (JGI)	Environmental	Aquatic	Non-marine Saline and Alkaline	Hypersaline	Unclassified	Hypersaline microbial communities from Lake Vida, Antarctica	Yes	0	11331	1000631		Metagenome Analysis	Ga0011593	Metagenome Analysis	Gp0052708	Gs0067859	2012-11-25		Illumina, Illumina HiSeq 2000, Illumina HiSeq 2500			2015-09-21	DOE	No		Yes	0	0	0	2013-03-29	Reanalysis	Ioanna.Pagani@thermofisher.com	Ioanna Pagani	alison@dri.edu; hlayala@hpcf.upr.edu; frank.loeffler@utk.edu	Alison Murray; Hector Alalya-del-Rio; Frank Loeffler	330	alison@dri.edu	Alison Murray	No
			158	2051774008	Saline water microbial communities from Great Salt Lake, Utah, sample from North Arm Rozel Point	Metagenome	Permanent Draft	Saline water microbial communities from Great Salt Lake, Utah	DOE Joint Genome Institute (JGI)	Environmental	Aquatic	Non-marine Saline and Alkaline	Saline	Unclassified	Saline water microbial communities from Great Salt Lake, Utah	Yes	0	1452	400486		Metagenome Analysis	Ga0026312	Metagenome Analysis	Gp0051443	Gs0060782	2010-06-10	Newbler	454 GS FLX Titanium, Sanger				DOE	No		Yes	0	0	0	2013-04-18	Primary	NCKyrpides@lbl.gov	Nikos Kyrpides	bcweimer@ucdavis.edu	Bart C. Weimer	4200	bcweimer@ucdavis.edu	Bart C. Weimer	No
			159	2058419003	Saline water microbial communities from Great Salt Lake, Utah, USA - North Arm Stromatolite	Metagenome	Permanent Draft	Saline water microbial communities from Great Salt Lake, Utah	DOE Joint Genome Institute (JGI)	Environmental	Aquatic	Non-marine Saline and Alkaline	Saline	Unclassified	Saline water microbial communities from Great Salt Lake, Utah	Yes	0	1511	402479		Metagenome Analysis	Ga0026454	Metagenome Analysis	Gp0051442	Gs0060782	2010-07-05		454 GS FLX Titanium				DOE	No		Yes	0	0	0	2013-04-18	Primary	NCKyrpides@lbl.gov	Nikos Kyrpides	bcweimer@ucdavis.edu	Bart C. Weimer	4200	bcweimer@ucdavis.edu	Bart C. Weimer	No
			160	2058419001	Saline water microbial communities from Great Salt Lake, Utah, sample from South Arm Antelope Island 1	Metagenome	Permanent Draft	Saline water microbial communities from Great Salt Lake, Utah	DOE Joint Genome Institute (JGI)	Environmental	Aquatic	Non-marine Saline and Alkaline	Saline	Unclassified	Saline water microbial communities from Great Salt Lake, Utah	Yes	0	1507	400575		Metagenome Analysis	Ga0026394	Metagenome Analysis	Gp0051505	Gs0060782	2010-07-05	Newbler	Sanger				DOE	No		Yes	0	0	0	2013-04-18	Primary	NCKyrpides@lbl.gov	Nikos Kyrpides	bcweimer@ucdavis.edu	Bart C. Weimer	4200	bcweimer@ucdavis.edu	Bart C. Weimer	No
			161	2077657010	Saline water microbial communities from Great Salt Lake, Utah, sample from South Arm Stromatolite	Metagenome	Draft	Saline water microbial communities from Great Salt Lake, Utah	DOE Joint Genome Institute (JGI)	Environmental	Aquatic	Non-marine Saline and Alkaline	Saline	Unclassified	Saline water microbial communities from Great Salt Lake, Utah	Yes	0	1721	400574		Metagenome Analysis	Ga0026433	Metagenome Analysis	Gp0051796	Gs0060782	2010-10-27	Newbler	454 GS FLX Titanium				DOE	No		Yes	0	0	0	2010-10-27	Primary	sgtringe@lbl.gov	Susannah Tringe	bcweimer@ucdavis.edu	Bart C. Weimer	4200	bcweimer@ucdavis.edu	Bart C. Weimer	No	2
			162	3300005346	Saline sediment microbial community from Etoliko Lagoon, Greece	Metagenome	Draft	Saline water and sediment microbial community from Etoliko Lagoon, Greece	DOE Joint Genome Institute (JGI)	Environmental	Aquatic	Non-marine Saline and Alkaline	Saline	Sediment	Saline water and sediment microbial community from Etoliko Lagoon, Greece	Yes	0	65335	404621		Metagenome Analysis	Ga0074242	Metagenome Analysis	Gp0051421	Gs0058670	2015-06-30	Unkonwn	Illumina GAIIx, Sanger	No		2015-09-21	E; D; O	No		Yes	0	0	0		Reanalysis	NNIvanova@lbl.gov	Natalia Ivanova	sgtringe@lbl.gov	Susannah Tringe		nckyrpides@lbl.gov	Nikos Kyrpides	No
			163	3300000575	Alkaline brine water microbial communities from Picturesque Lake, Kulunda Steppe, Russia - 4KL_010_BRINE	Metagenome	Draft	Alkaline sediment microbial communities from Soda lakes and Soda Solonchak soils	DOE Joint Genome Institute (JGI)	Environmental	Aquatic	Non-marine Saline and Alkaline	Alkaline	Unclassified	Alkaline sediment microbial communities from Soda lakes and Soda Solonchak soils	Yes	0	10664	405651		Metagenome Analysis	Ga0026730	Metagenome Analysis	Gp0054152	Gs0063439	2012-12-10		Illumina HiSeq 2000			2015-09-21	DOE	No		Yes	0	0	0	2012-12-20	Primary	Ioanna.Pagani@thermofisher.com	Ioanna Pagani	g.muijzer@uva.nl	Gerard Muyzer	580	g.muijzer@uva.nl	Gerard Muyzer	No
Aquatic	Non-marine Saline and Alkaline	Salt crystallizer ponds	164	2004247000	Hypersaline mat microbial communities from Guerrero Negro, Mexico - 0-1 mm depth into microbial mat	Metagenome	Permanent Draft	Hypersaline mat microbial communities from Guerrero Negro, Baja California Sur, Mexico	DOE Joint Genome Institute (JGI)	Environmental	Aquatic	Non-marine Saline and Alkaline	Salt crystallizer ponds	Microbial mats	Hypersaline mat microbial communities from Guerrero Negro, Baja California Sur, Mexico		0	0	73460		Metagenome Analysis	Ga0028937	Metagenome Analysis	Gp0051061	Gs0055744	2006-12-20		Sanger					No		Yes	0	29605	0	2009-10-15	Primary	NCKyrpides@lbl.gov	Nikos Kyrpides	nrpace@colorado.edu; nckyrpides@lbl.gov	Pace, Norman; Nikos Kyrpides	310	nrpace@colorado.edu	Pace, Norman	No	1
			165	2004247001	Hypersaline mat microbial communities from Guerrero Negro, Mexico - 1-2mm depth into microbial mat	Metagenome	Permanent Draft	Hypersaline mat microbial communities from Guerrero Negro, Baja California Sur, Mexico	DOE Joint Genome Institute (JGI)	Environmental	Aquatic	Non-marine Saline and Alkaline	Salt crystallizer ponds	Microbial mats	Hypersaline mat microbial communities from Guerrero Negro, Baja California Sur, Mexico		0	0	73462		Metagenome Analysis	Ga0028938	Metagenome Analysis	Gp0051062	Gs0055744	2006-12-20		454					No		Yes	0	29611	0	2009-10-15	Primary	NCKyrpides@lbl.gov	Nikos Kyrpides	nrpace@colorado.edu; nckyrpides@lbl.gov	Pace, Norman; Nikos Kyrpides	0	nrpace@colorado.edu	Pace, Norman	No	1
			166	2004247002	Hypersaline mat microbial communities from Guerrero Negro, Mexico - 2-3 mm depth into microbial mat	Metagenome	Permanent Draft	Hypersaline mat microbial communities from Guerrero Negro, Baja California Sur, Mexico	DOE Joint Genome Institute (JGI)	Environmental	Aquatic	Non-marine Saline and Alkaline	Salt crystallizer ponds	Microbial mats	Hypersaline mat microbial communities from Guerrero Negro, Baja California Sur, Mexico		0	0	73464		Metagenome Analysis	Ga0028939	Metagenome Analysis	Gp0051063	Gs0055744	2006-12-20		Sanger					No		Yes	0	29613	0	2009-10-15	Primary	NCKyrpides@lbl.gov	Nikos Kyrpides	nrpace@colorado.edu; nckyrpides@lbl.gov	Pace, Norman; Nikos Kyrpides	0	nrpace@colorado.edu	Pace, Norman	No	1
			167	2004247003	Hypersaline mat microbial communities from Guerrero Negro, Mexico - 3-4 mm depth into microbial mat	Metagenome	Permanent Draft	Hypersaline mat microbial communities from Guerrero Negro, Baja California Sur, Mexico	DOE Joint Genome Institute (JGI)	Environmental	Aquatic	Non-marine Saline and Alkaline	Salt crystallizer ponds	Microbial mats	Hypersaline mat microbial communities from Guerrero Negro, Baja California Sur, Mexico		0	0	73466		Metagenome Analysis	Ga0028940	Metagenome Analysis	Gp0051064	Gs0055744	2006-12-20		Sanger					No		Yes	0	29615	0	2009-10-15	Primary	NCKyrpides@lbl.gov	Nikos Kyrpides	nrpace@colorado.edu; nckyrpides@lbl.gov	Pace, Norman; Nikos Kyrpides	0	nrpace@colorado.edu	Pace, Norman	No	1
			168	2004247004	Hypersaline mat microbial communities from Guerrero Negro, Mexico - 4-5 mm depth into microbial mat	Metagenome	Permanent Draft	Hypersaline mat microbial communities from Guerrero Negro, Baja California Sur, Mexico	DOE Joint Genome Institute (JGI)	Environmental	Aquatic	Non-marine Saline and Alkaline	Salt crystallizer ponds	Microbial mats	Hypersaline mat microbial communities from Guerrero Negro, Baja California Sur, Mexico		0	0	73468		Metagenome Analysis	Ga0028941	Metagenome Analysis	Gp0051065	Gs0055744	2006-12-20		Sanger					No		Yes	0	29617	0	2009-10-15	Primary	NCKyrpides@lbl.gov	Nikos Kyrpides	nrpace@colorado.edu; nckyrpides@lbl.gov	Pace, Norman; Nikos Kyrpides	0	nrpace@colorado.edu	Pace, Norman	No	1
			169	2004247005	Hypersaline mat microbial communities from Guerrero Negro, Mexico - 5-6 mm depth into microbial mat	Metagenome	Permanent Draft	Hypersaline mat microbial communities from Guerrero Negro, Baja California Sur, Mexico	DOE Joint Genome Institute (JGI)	Environmental	Aquatic	Non-marine Saline and Alkaline	Salt crystallizer ponds	Microbial mats	Hypersaline mat microbial communities from Guerrero Negro, Baja California Sur, Mexico		0	0	73467		Metagenome Analysis	Ga0028942	Metagenome Analysis	Gp0051066	Gs0055744	2006-12-20		Sanger					No		Yes	0	29619	0	2009-10-15	Primary	NCKyrpides@lbl.gov	Nikos Kyrpides	nrpace@colorado.edu; nckyrpides@lbl.gov	Pace, Norman; Nikos Kyrpides	0	nrpace@colorado.edu	Pace, Norman	No	1
			170	2004247006	Hypersaline mat microbial communities from Guerrero Negro, Mexico - 6-10 mm depth into microbial mat	Metagenome	Permanent Draft	Hypersaline mat microbial communities from Guerrero Negro, Baja California Sur, Mexico	DOE Joint Genome Institute (JGI)	Environmental	Aquatic	Non-marine Saline and Alkaline	Salt crystallizer ponds	Microbial mats	Hypersaline mat microbial communities from Guerrero Negro, Baja California Sur, Mexico		0	0	73465		Metagenome Analysis	Ga0028943	Metagenome Analysis	Gp0051067	Gs0055744	2006-12-20		Sanger					No		Yes	0	29621	0	2009-10-15	Primary	NCKyrpides@lbl.gov	Nikos Kyrpides	nrpace@colorado.edu; nckyrpides@lbl.gov	Pace, Norman; Nikos Kyrpides	0	nrpace@colorado.edu	Pace, Norman	No	1
			171	2004247007	Hypersaline mat microbial communities from Guerrero Negro, Mexico - 10-22 mm depth into microbial mat	Metagenome	Permanent Draft	Hypersaline mat microbial communities from Guerrero Negro, Baja California Sur, Mexico	DOE Joint Genome Institute (JGI)	Environmental	Aquatic	Non-marine Saline and Alkaline	Salt crystallizer ponds	Microbial mats	Hypersaline mat microbial communities from Guerrero Negro, Baja California Sur, Mexico		0	0	73463		Metagenome Analysis	Ga0028944	Metagenome Analysis	Gp0051068	Gs0055744	2006-12-20		Sanger					No		Yes	0	29623	0	2009-10-15	Primary	NCKyrpides@lbl.gov	Nikos Kyrpides	nrpace@colorado.edu; nckyrpides@lbl.gov	Pace, Norman; Nikos Kyrpides	0	nrpace@colorado.edu	Pace, Norman	No	1
			172	2004247008	Hypersaline mat microbial communities from Guerrero Negro, Mexico - 22-34 mm depth into microbial mat	Metagenome	Permanent Draft	Hypersaline mat microbial communities from Guerrero Negro, Baja California Sur, Mexico	DOE Joint Genome Institute (JGI)	Environmental	Aquatic	Non-marine Saline and Alkaline	Salt crystallizer ponds	Microbial mats	Hypersaline mat microbial communities from Guerrero Negro, Baja California Sur, Mexico		0	0	73461		Metagenome Analysis	Ga0028945	Metagenome Analysis	Gp0051069	Gs0055744	2006-12-20		Sanger					No		Yes	0	29625	0	2009-10-15	Primary	NCKyrpides@lbl.gov	Nikos Kyrpides	nrpace@colorado.edu; nckyrpides@lbl.gov	Pace, Norman; Nikos Kyrpides	0	nrpace@colorado.edu	Pace, Norman	No	1
			173	2004247009	Hypersaline mat microbial communities from Guerrero Negro, Mexico - 34-49 mm depth into microbial mat	Metagenome	Permanent Draft	Hypersaline mat microbial communities from Guerrero Negro, Baja California Sur, Mexico	DOE Joint Genome Institute (JGI)	Environmental	Aquatic	Non-marine Saline and Alkaline	Salt crystallizer ponds	Microbial mats	Hypersaline mat microbial communities from Guerrero Negro, Baja California Sur, Mexico		0	0	73459		Metagenome Analysis	Ga0028946	Metagenome Analysis	Gp0051070	Gs0055744	2006-12-20		Sanger					No		Yes	0	29627	0	2009-10-15	Primary	NCKyrpides@lbl.gov	Nikos Kyrpides	nrpace@colorado.edu; nckyrpides@lbl.gov	Pace, Norman; Nikos Kyrpides	0	nrpace@colorado.edu	Pace, Norman	No	1
Aquatic	Non-marine Saline and Alkaline	Near-boiling (>90C)	174	2007309000	Hot spring microbial communities from Yellowstone Bath Hot Springs, Wyoming, USA - Filamentous sample	Metagenome	Draft	Hot spring microbial communities from Yellowstone National Park, Wyoming, USA	DOE Joint Genome Institute (JGI)	Environmental	Aquatic	Thermal springs	Hot (42-90C)	Unclassified	Hot spring microbial communities from Yellowstone National Park, Wyoming, USA		0	0	200466		Metagenome Analysis	Ga0027797	Metagenome Analysis	Gp0051059	Gs0045212	2007-09-20				Filaments collected from outflow channel			No		Yes	0	37779	0	2009-10-15	Primary	NCKyrpides@lbl.gov	Nikos Kyrpides	binskeep@montana.edu	William P. Inskeep	2200	binskeep@montana.edu	William P. Inskeep	No
			175	2007309001	Hot spring planktonic communities from Yellowstone Bath Hot Springs, Wyoming, USA	Metagenome	Draft	Hot spring microbial communities from Yellowstone National Park, Wyoming, USA	DOE Joint Genome Institute (JGI)	Environmental	Aquatic	Thermal springs	Hot (42-90C)	Unclassified	Hot spring microbial communities from Yellowstone National Park, Wyoming, USA		0	0	200465		Metagenome Analysis	Ga0027798	Metagenome Analysis	Gp0051060	Gs0045212	2007-09-20				Plankton collected from outflow channel			No		Yes	0	37791	0	2009-10-15	Primary	NCKyrpides@lbl.gov	Nikos Kyrpides	binskeep@montana.edu	William P. Inskeep	2200	binskeep@montana.edu	William P. Inskeep	No
Aquatic	Thermal springs	Hot (42-90C)	176	2009439003	1_050719N	Metagenome	Draft	Hot spring microbial communities from Bison Spring, Yellowstone National Park, USA, analyzing thermal gradients	DOE Joint Genome Institute (JGI)	Environmental	Aquatic	Thermal springs	Hot (42-90C)	Unclassified	Hot spring microbial communities from Bison Spring, Yellowstone National Park, USA, analyzing thermal gradients	Yes	0	9	95527		Metagenome Analysis	Ga0026300	Metagenome Analysis	Gp0050995	Gs0055739	2008-02-05	lucy / pga	Sanger					No		Yes	0	34795	0	2009-10-15	Primary			eshock@asu.edu	Everett Shock	2350	eshock@asu.edu	Everett Shock	No
			177	2010170001	3_050719R	Metagenome	Draft	Hot spring microbial communities from Bison Spring, Yellowstone National Park, USA, analyzing thermal gradients	DOE Joint Genome Institute (JGI)	Environmental	Aquatic	Thermal springs	Hot (42-90C)	Unclassified	Hot spring microbial communities from Bison Spring, Yellowstone National Park, USA, analyzing thermal gradients	Yes	0	54	95525		Metagenome Analysis	Ga0026301	Metagenome Analysis	Gp0050996	Gs0055739	2008-03-01	lucy / pga	Sanger					No		Yes	0	34795	0	2009-10-15	Primary			eshock@asu.edu	Everett Shock	2350	eshock@asu.edu	Everett Shock	No
			178	2010170002	4_050719Q	Metagenome	Draft	Hot spring microbial communities from Bison Spring, Yellowstone National Park, USA, analyzing thermal gradients	DOE Joint Genome Institute (JGI)	Environmental	Aquatic	Thermal springs	Hot (42-90C)	Unclassified	Hot spring microbial communities from Bison Spring, Yellowstone National Park, USA, analyzing thermal gradients	Yes	0	55	95528		Metagenome Analysis	Ga0026302	Metagenome Analysis	Gp0050994	Gs0055739	2008-03-01	lucy / pga	Sanger					No		Yes	0	34799	0	2009-10-15	Primary			eshock@asu.edu	Everett Shock	2350	eshock@asu.edu	Everett Shock	No
			179	3300000398	Hypoxic/sulfidic aquatic microbial communities from Cistern Spring, Yellowstone National Park, USA	Metagenome	Draft	Saline, thermophilic phototrophic and chemotrophic mat microbial communities from various locations in USA and Mexico	DOE Joint Genome Institute (JGI)	Environmental	Aquatic	Non-marine Saline and Alkaline	Alkaline	Unclassified	Saline, thermophilic phototrophic and chemotrophic mat microbial communities from various locations in USA and Mexico	Yes	0	10649	408717		Metagenome Analysis	Ga0026484	Metagenome Analysis	Gp0053923	Gs0067861	2012-10-14		Illumina			2015-09-21	DOE	No		Yes	0	0	0	2012-12-20	Primary			NNIvanova@lbl.gov; jim.fredrickson@pnnl.gov	Natalia Ivanova; Jim Fredrickson	2300	jim.fredrickson@pnnl.gov	Jim Fredrickson	No	9
			180	3300000397	Hot spring microbial streamer communities from Conch Spring, Yellowstone National Park, USA - C T=80-84	Metagenome	Draft	Saline, thermophilic phototrophic and chemotrophic mat microbial communities from various locations in USA and Mexico	DOE Joint Genome Institute (JGI)	Environmental	Aquatic	Thermal springs	Hot (42-90C)	Unclassified	Saline, thermophilic phototrophic and chemotrophic mat microbial communities from various locations in USA and Mexico	Yes	0	10661	408712		Metagenome Analysis	Ga0026684	Metagenome Analysis	Gp0054662	Gs0067861	2012-10-14		Illumina			2015-09-21	DOE	No		Yes	0	0	0	2012-12-20	Primary			NNIvanova@lbl.gov; jim.fredrickson@pnnl.gov	Natalia Ivanova; Jim Fredrickson	2200	jim.fredrickson@pnnl.gov	Jim Fredrickson	No	2194.56
			181	3300000340	Ferrous microbial mat and aquatic microbial communities from Echinus Geyser, Yellowstone National Park, USA - transect B T=78-80 C	Metagenome	Draft	Saline, thermophilic phototrophic and chemotrophic mat microbial communities from various locations in USA and Mexico	DOE Joint Genome Institute (JGI)	Environmental	Aquatic	Non-marine Saline and Alkaline	Unclassified	Unclassified	Saline, thermophilic phototrophic and chemotrophic mat microbial communities from various locations in USA and Mexico	Yes	0	10384	408711		Metagenome Analysis	Ga0026474	Metagenome Analysis	Gp0054821	Gs0067861	2012-08-24		Illumina			2015-09-21	DOE	No		Yes	0	0	0	2012-12-20	Primary			NNIvanova@lbl.gov; jim.fredrickson@pnnl.gov	Natalia Ivanova; Jim Fredrickson	2300	jim.fredrickson@pnnl.gov	Jim Fredrickson	No
			182	3300000341	Ferrous microbial mat communities from One Hundred Spring Plain, Yellowstone National Park, USA	Metagenome	Draft	Saline, thermophilic phototrophic and chemotrophic mat microbial communities from various locations in USA and Mexico	DOE Joint Genome Institute (JGI)	Environmental	Aquatic	Non-marine Saline and Alkaline	Unclassified	Unclassified	Saline, thermophilic phototrophic and chemotrophic mat microbial communities from various locations in USA and Mexico	Yes	0	10385	408719		Metagenome Analysis	Ga0026154	Metagenome Analysis	Gp0054071	Gs0067861	2012-08-24		Illumina			2015-09-21	DOE	No		Yes	0	0	0	2012-12-20	Primary			NNIvanova@lbl.gov; jim.fredrickson@pnnl.gov	Natalia Ivanova; Jim Fredrickson	2300	jim.fredrickson@pnnl.gov	Jim Fredrickson	No
			183	3300000342	Ferrous microbial mat communities from One Hundred Spring Plain, Yellowstone National Park, USA - T=74-76	Metagenome	Draft	Saline, thermophilic phototrophic and chemotrophic mat microbial communities from various locations in USA and Mexico	DOE Joint Genome Institute (JGI)	Environmental	Aquatic	Non-marine Saline and Alkaline	Unclassified	Unclassified	Saline, thermophilic phototrophic and chemotrophic mat microbial communities from various locations in USA and Mexico	Yes	0	10386	408718		Metagenome Analysis	Ga0026155	Metagenome Analysis	Gp0054462	Gs0067861	2012-08-24		Illumina			2015-09-21	DOE	No		Yes	0	0	0	2012-12-20	Primary			NNIvanova@lbl.gov; jim.fredrickson@pnnl.gov	Natalia Ivanova; Jim Fredrickson	2300	jim.fredrickson@pnnl.gov	Jim Fredrickson	No	2286
			184	3300005359	Hot spring microbial communities from Yellowstone Obsidian Hot Spring - Sample 10594	Metagenome	Permanent Draft	Hot spring microbial communities from Yellowstone National Park, Wyoming, USA	DOE Joint Genome Institute (JGI)	Environmental	Aquatic	Thermal springs	Hot (42-90C)	Unclassified	Hot spring microbial communities from Yellowstone National Park, Wyoming, USA	Yes	0	65414	200466		Metagenome Analysis	Ga0074261	Metagenome Analysis	Gp0052105	Gs0045212	2015-07-03	lucy / pga		No		2015-09-21	E; D; O	No		Yes	0	0	0		Primary	kliolios@lbl.gov	Konstantinos Liolios	dmead@lucigen.com	David Mead	2400	dmead@lucigen.com	David Mead	No
			185	2119805007	Hot spring microbial communities from Beowulf Spring, Yellowstone National Park, Wyoming, USA - YNP_Beowulf Spring_D	Metagenome	Permanent Draft	Hot spring microbial communities from Yellowstone National Park, Wyoming, USA	DOE Joint Genome Institute (JGI)	Environmental	Aquatic	Thermal springs	Hot (42-90C)	Unclassified	Hot spring microbial communities from Yellowstone National Park, Wyoming, USA	Yes	0	2254	403254		Metagenome Analysis	Ga0026449	Metagenome Analysis	Gp0052315	Gs0045212	2011-01-18	Newbler v. 2.5						No		Yes	0	0	0	2011-09-30	Primary	sgtringe@lbl.gov	Susannah Tringe	binskeep@montana.edu; NNIvanova@lbl.gov	William P. Inskeep; Natalia Ivanova	2300	binskeep@montana.edu	William P. Inskeep	No
			186	2100351008	Hot spring microbial communities from Beowulf Spring, Yellowstone National Park, Wyoming, USA - YNP_Beowulf Spring_E	Metagenome	Permanent Draft	Hot spring microbial communities from Yellowstone National Park, Wyoming, USA	DOE Joint Genome Institute (JGI)	Environmental	Aquatic	Thermal springs	Hot (42-90C)	Unclassified	Hot spring microbial communities from Yellowstone National Park, Wyoming, USA	Yes	0	2115	403255		Metagenome Analysis	Ga0026220	Metagenome Analysis	Gp0052141	Gs0045212	2011-01-02	Newbler v. 2.5	454 GS FLX Titanium					No		Yes	0	0	0	2011-01-02	Primary	sgtringe@lbl.gov	Susannah Tringe	binskeep@montana.edu; NNIvanova@lbl.gov	William P. Inskeep; Natalia Ivanova	2300	binskeep@montana.edu	William P. Inskeep	No
			187	2014031002	Hot spring microbial communities from Yellowstone National Park, Wyoming, USA - YNP1 Alice Springs, Crater Hills	Metagenome	Draft	Hot spring microbial communities from Yellowstone National Park, Wyoming, USA	DOE Joint Genome Institute (JGI)	Environmental	Aquatic	Thermal springs	Hot (42-90C)	Unclassified	Hot spring microbial communities from Yellowstone National Park, Wyoming, USA	Yes	0	392	400040		Metagenome Analysis	Ga0026356	Metagenome Analysis	Gp0051340	Gs0045212	2008-12-20	lucy / pga	Sanger					No		Yes	0	0	0	2013-04-18	Reanalysis	zackary.jay@montana.edu	Zack Jay	binskeep@montana.edu	William P. Inskeep	2400	binskeep@montana.edu	William P. Inskeep	No
			188	2022920009	Hot spring microbial communities from Yellowstone National Park, Wyoming, USA - YNP1 Alice Springs, Crater Hills	Metagenome	Draft	Hot spring microbial communities from Yellowstone National Park, Wyoming, USA	DOE Joint Genome Institute (JGI)	Environmental	Aquatic	Thermal springs	Hot (42-90C)	Unclassified	Hot spring microbial communities from Yellowstone National Park, Wyoming, USA	Yes	0	882	400040		Metagenome Analysis	Ga0026355	Metagenome Analysis	Gp0051340	Gs0045212	2009-10-17	lucy / pga	Sanger					No		Yes	0	0	0	2013-04-18	Reanalysis	zackary.jay@montana.edu	Zack Jay	binskeep@montana.edu	William P. Inskeep	2400	binskeep@montana.edu	William P. Inskeep	No
			189	3300005620	Hot spring microbial communities from Yellowstone National Park, Wyoming, USA - YNP10 Narrow Gauge	Metagenome	Draft	Hot spring microbial communities from Yellowstone National Park, Wyoming, USA	DOE Joint Genome Institute (JGI)	Environmental	Aquatic	Thermal springs	Hot (42-90C)	Unclassified	Hot spring microbial communities from Yellowstone National Park, Wyoming, USA	Yes	0	67359	400029		Metagenome Analysis	Ga0078780	Metagenome Analysis	Gp0051244	Gs0045212	2015-08-29	LUCY, PGA	Sanger, 454 GS FLX Titanium	No		2015-09-21	E; D; O	No		Yes	0	0	0		Primary	zackary.jay@montana.edu	Zack Jay	supratimmukherjee@lbl.gov; tmcmahon@engr.wisc.edu; binskeep@montana.edu	Supratim Mukherjee; Katherine McMahon; William P. Inskeep	2012.9	binskeep@montana.edu	William P. Inskeep	No
			190	2014031007	Hot spring microbial communities from Yellowstone National Park, Wyoming, USA - YNP11 Octopus Springs	Metagenome	Draft	Hot spring microbial communities from Yellowstone National Park, Wyoming, USA	DOE Joint Genome Institute (JGI)	Environmental	Aquatic	Thermal springs	Hot (42-90C)	Unclassified	Hot spring microbial communities from Yellowstone National Park, Wyoming, USA	Yes	0	397	400034		Metagenome Analysis	Ga0026376	Metagenome Analysis	Gp0051345	Gs0045212	2008-12-20	lucy / pga	Sanger					No		Yes	0	0	0	2013-04-18	Reanalysis	zackary.jay@montana.edu	Zack Jay	nckyrpides@lbl.gov; binskeep@montana.edu; daniel.colman@montana.edu	Nikos Kyrpides; William P. Inskeep; Daniel Colman	2250	binskeep@montana.edu	William P. Inskeep	No
			191	2014031005	Hot spring microbial communities from Yellowstone National Park, Wyoming, USA - YNP12 Calcite Springs, Tower Falls Region	Metagenome	Draft	Hot spring microbial communities from Yellowstone National Park, Wyoming, USA	DOE Joint Genome Institute (JGI)	Environmental	Aquatic	Thermal springs	Hot (42-90C)	Unclassified	Hot spring microbial communities from Yellowstone National Park, Wyoming, USA	Yes	0	395	400026		Metagenome Analysis	Ga0026374	Metagenome Analysis	Gp0051344	Gs0045212	2008-12-20	lucy / pga	Sanger					No		Yes	0	0	0	2013-04-18	Reanalysis	zackary.jay@montana.edu	Zack Jay	binskeep@montana.edu	William P. Inskeep		binskeep@montana.edu	William P. Inskeep	No
			192	2022920011	Hot spring microbial communities from Yellowstone National Park, Wyoming, USA - YNP12 Calcite Springs, Tower Falls Region	Metagenome	Draft	Hot spring microbial communities from Yellowstone National Park, Wyoming, USA	DOE Joint Genome Institute (JGI)	Environmental	Aquatic	Thermal springs	Hot (42-90C)	Unclassified	Hot spring microbial communities from Yellowstone National Park, Wyoming, USA	Yes	0	884	400026		Metagenome Analysis	Ga0026373	Metagenome Analysis	Gp0051344	Gs0045212	2009-10-17	lucy / pga	Sanger					No		Yes	0	0	0	2013-04-18	Reanalysis	zackary.jay@montana.edu	Zack Jay	binskeep@montana.edu	William P. Inskeep		binskeep@montana.edu	William P. Inskeep	No
			193	2013954001	Hot spring microbial communities from One Hundred Springs Plain, Yellowstone National Park, Wyoming, USA - YNP14 OSP Spring	Metagenome	Draft	Hot spring microbial communities from Yellowstone National Park, Wyoming, USA	DOE Joint Genome Institute (JGI)	Environmental	Aquatic	Thermal springs	Hot (42-90C)	Unclassified	Hot spring microbial communities from Yellowstone National Park, Wyoming, USA	Yes	0	344	400027		Metagenome Analysis	Ga0026351	Metagenome Analysis	Gp0051332	Gs0045212	2008-12-07	lucy / pga	Sanger					No		Yes	0	0	0	2013-04-18	Reanalysis	zackary.jay@montana.edu	Zack Jay	binskeep@montana.edu	William P. Inskeep	2278.7	binskeep@montana.edu	William P. Inskeep	No
			194	2022920007	Hot spring microbial communities from One Hundred Springs Plain, Yellowstone National Park, Wyoming, USA - YNP14 OSP Spring	Metagenome	Draft	Hot spring microbial communities from Yellowstone National Park, Wyoming, USA	DOE Joint Genome Institute (JGI)	Environmental	Aquatic	Thermal springs	Hot (42-90C)	Unclassified	Hot spring microbial communities from Yellowstone National Park, Wyoming, USA	Yes	0	880	400027		Metagenome Analysis	Ga0026350	Metagenome Analysis	Gp0051332	Gs0045212	2009-10-17	lucy / pga	Sanger					No		Yes	0	0	0	2013-04-18	Reanalysis	zackary.jay@montana.edu	Zack Jay	binskeep@montana.edu	William P. Inskeep	2278.7	binskeep@montana.edu	William P. Inskeep	No
			195	2015219002	Hot spring microbial communities from Yellowstone National Park, Wyoming, USA - YNP15 Mushroom Spring	Metagenome	Draft	Hot spring microbial communities from Yellowstone National Park, Wyoming, USA	DOE Joint Genome Institute (JGI)	Environmental	Aquatic	Thermal springs	Hot (42-90C)	Unclassified	Hot spring microbial communities from Yellowstone National Park, Wyoming, USA	Yes	0	485	400273		Metagenome Analysis	Ga0026406	Metagenome Analysis	Gp0051220	Gs0045212	2009-02-26	lucy / pga	Sanger					No		Yes	0	0	0	2013-04-18	Reanalysis	zackary.jay@montana.edu	Zack Jay	binskeep@montana.edu	William P. Inskeep	2050	binskeep@montana.edu	William P. Inskeep	No
			196	2022920016	Hot spring microbial communities from Yellowstone National Park, Wyoming, USA - YNP15 Mushroom Spring	Metagenome	Draft	Hot spring microbial communities from Yellowstone National Park, Wyoming, USA	DOE Joint Genome Institute (JGI)	Environmental	Aquatic	Thermal springs	Hot (42-90C)	Unclassified	Hot spring microbial communities from Yellowstone National Park, Wyoming, USA	Yes	0	889	400273		Metagenome Analysis	Ga0026407	Metagenome Analysis	Gp0051220	Gs0045212	2009-10-17	lucy / pga	Sanger					No		Yes	0	0	0	2013-04-18	Reanalysis	zackary.jay@montana.edu	Zack Jay	binskeep@montana.edu	William P. Inskeep	2050	binskeep@montana.edu	William P. Inskeep	No
			197	2022920021	Hot spring microbial communities from Yellowstone National Park, Wyoming, USA - YNP17 Obsidian Pool Prime	Metagenome	Draft	Hot spring microbial communities from Yellowstone National Park, Wyoming, USA	DOE Joint Genome Institute (JGI)	Environmental	Aquatic	Thermal springs	Hot (42-90C)	Unclassified	Hot spring microbial communities from Yellowstone National Park, Wyoming, USA	Yes	0	894	400275		Metagenome Analysis	Ga0026269	Metagenome Analysis	Gp0051383	Gs0045212	2009-10-17	lucy / pga	Sanger					No		Yes	0	0	0	2013-04-18	Reanalysis	zackary.jay@montana.edu	Zack Jay	binskeep@montana.edu	William P. Inskeep	7800	binskeep@montana.edu	William P. Inskeep	No
			198	2022920019	Hot spring microbial communities from Yellowstone National Park, Wyoming, USA - YNP18 Washburn Springs #1	Metagenome	Draft	Hot spring microbial communities from Yellowstone National Park, Wyoming, USA	DOE Joint Genome Institute (JGI)	Environmental	Aquatic	Thermal springs	Hot (42-90C)	Unclassified	Hot spring microbial communities from Yellowstone National Park, Wyoming, USA	Yes	0	892	400276		Metagenome Analysis	Ga0026239	Metagenome Analysis	Gp0051405	Gs0045212	2009-10-17	lucy / pga	Sanger					No		Yes	0	0	0	2013-04-18	Reanalysis	zackary.jay@montana.edu	Zack Jay	binskeep@montana.edu	William P. Inskeep		binskeep@montana.edu	William P. Inskeep	No
			199	2016842004	Hot spring microbial communities from Yellowstone National Park, Wyoming, USA - YNP18 Washburn Springs #1	Metagenome	Draft	Hot spring microbial communities from Yellowstone National Park, Wyoming, USA	DOE Joint Genome Institute (JGI)	Environmental	Aquatic	Thermal springs	Hot (42-90C)	Unclassified	Hot spring microbial communities from Yellowstone National Park, Wyoming, USA	Yes	0	571	400276		Metagenome Analysis	Ga0026238	Metagenome Analysis	Gp0051405	Gs0045212	2009-04-20	lucy / pga	Sanger					No		Yes	0	0	0	2013-04-18	Reanalysis	zackary.jay@montana.edu	Zack Jay	binskeep@montana.edu	William P. Inskeep		binskeep@montana.edu	William P. Inskeep	No
			200	2022920017	Hot spring microbial communities from Yellowstone National Park, Wyoming, USA - YNP19 Cistern Spring	Metagenome	Draft	Hot spring microbial communities from Yellowstone National Park, Wyoming, USA	DOE Joint Genome Institute (JGI)	Environmental	Aquatic	Thermal springs	Hot (42-90C)	Unclassified	Hot spring microbial communities from Yellowstone National Park, Wyoming, USA	Yes	0	890	400277		Metagenome Analysis	Ga0026405	Metagenome Analysis	Gp0051248	Gs0045212	2009-10-17	lucy / pga	Sanger					No		Yes	0	0	0	2013-04-18	Reanalysis	zackary.jay@montana.edu	Zack Jay	binskeep@montana.edu	William P. Inskeep	2278	binskeep@montana.edu	William P. Inskeep	No
			201	2015219000	Hot spring microbial communities from Yellowstone National Park, Wyoming, USA - YNP19 Cistern Spring	Metagenome	Draft	Hot spring microbial communities from Yellowstone National Park, Wyoming, USA	DOE Joint Genome Institute (JGI)	Environmental	Aquatic	Thermal springs	Hot (42-90C)	Unclassified	Hot spring microbial communities from Yellowstone National Park, Wyoming, USA	Yes	0	483	400277		Metagenome Analysis	Ga0026404	Metagenome Analysis	Gp0051248	Gs0045212	2009-02-26	lucy / pga	Sanger					No		Yes	0	0	0	2013-04-18	Reanalysis	zackary.jay@montana.edu	Zack Jay	binskeep@montana.edu	William P. Inskeep	2278	binskeep@montana.edu	William P. Inskeep	No
			202	3300005624	Hot spring microbial communities from Yellowstone National Park, Wyoming, USA - YNP2 Nymph Lake 10	Metagenome	Draft	Hot spring microbial communities from Yellowstone National Park, Wyoming, USA	DOE Joint Genome Institute (JGI)	Environmental	Aquatic	Thermal springs	Hot (42-90C)	Unclassified	Hot spring microbial communities from Yellowstone National Park, Wyoming, USA	Yes	0	67361	400039		Metagenome Analysis	Ga0077575	Metagenome Analysis	Gp0051341	Gs0045212	2015-08-29	pga		No		2015-09-21	E; D; O	No		Yes	0	0	0		Primary	zackary.jay@montana.edu	Zack Jay	supratimmukherjee@lbl.gov; binskeep@montana.edu	Supratim Mukherjee; William P. Inskeep	2280	binskeep@montana.edu	William P. Inskeep	No
			203	2016842008	Hot spring microbial communities from Yellowstone National Park, Wyoming, USA - YNP20 Bath Lake Vista Annex - Purple-Sulfur Mats	Metagenome	Draft	Hot spring microbial communities from Yellowstone National Park, Wyoming, USA	DOE Joint Genome Institute (JGI)	Environmental	Aquatic	Thermal springs	Hot (42-90C)	Unclassified	Hot spring microbial communities from Yellowstone National Park, Wyoming, USA	Yes	0	605	400278		Metagenome Analysis	Ga0026270	Metagenome Analysis	Gp0051402	Gs0045212	2009-04-20	lucy / pga	Sanger					No		Yes	0	0	0	2013-04-18	Reanalysis	zackary.jay@montana.edu	Zack Jay	binskeep@montana.edu	William P. Inskeep	2061	binskeep@montana.edu	William P. Inskeep	No
			204	2016842001	Hot spring microbial communities from Yellowstone National Park, Wyoming, USA - YNP3 Monarch Geyser, Norris Geyser Basin	Metagenome	Draft	Hot spring microbial communities from Yellowstone National Park, Wyoming, USA	DOE Joint Genome Institute (JGI)	Environmental	Aquatic	Thermal springs	Hot (42-90C)	Unclassified	Hot spring microbial communities from Yellowstone National Park, Wyoming, USA	Yes	0	564	400037		Metagenome Analysis	Ga0026233	Metagenome Analysis	Gp0051342	Gs0045212	2009-04-20	lucy / pga	Sanger					No		Yes	0	0	0	2013-04-18	Reanalysis	zackary.jay@montana.edu	Zack Jay	binskeep@montana.edu	William P. Inskeep	2290.6	binskeep@montana.edu	William P. Inskeep	No
			205	2014031003	Hot spring microbial communities from Yellowstone National Park, Wyoming, USA - YNP3 Monarch Geyser, Norris Geyser Basin	Metagenome	Draft	Hot spring microbial communities from Yellowstone National Park, Wyoming, USA	DOE Joint Genome Institute (JGI)	Environmental	Aquatic	Thermal springs	Hot (42-90C)	Unclassified	Hot spring microbial communities from Yellowstone National Park, Wyoming, USA	Yes	0	393	400037		Metagenome Analysis	Ga0026235	Metagenome Analysis	Gp0051342	Gs0045212	2008-12-20	lucy / pga	Sanger					No		Yes	0	0	0	2013-04-18	Reanalysis	zackary.jay@montana.edu	Zack Jay	binskeep@montana.edu	William P. Inskeep	2290.6	binskeep@montana.edu	William P. Inskeep	No
			206	2013843003	Hot spring microbial communities from Yellowstone National Park, Wyoming, USA - YNP4 Joseph's Coat Springs	Metagenome	Draft	Hot spring microbial communities from Yellowstone National Park, Wyoming, USA	DOE Joint Genome Institute (JGI)	Environmental	Aquatic	Thermal springs	Hot (42-90C)	Unclassified	Hot spring microbial communities from Yellowstone National Park, Wyoming, USA	Yes	0	378	400036		Metagenome Analysis	Ga0026353	Metagenome Analysis	Gp0051338	Gs0045212	2008-12-01	lucy / pga	Sanger					No		Yes	0	0	0	2013-04-18	Reanalysis	zackary.jay@montana.edu	Zack Jay	binskeep@montana.edu	William P. Inskeep	2448.2	binskeep@montana.edu	William P. Inskeep	No
			207	2022920003	Hot spring microbial communities from Yellowstone National Park, Wyoming, USA - YNP5 Bath Lake Vista Annex	Metagenome	Draft	Hot spring microbial communities from Yellowstone National Park, Wyoming, USA	DOE Joint Genome Institute (JGI)	Environmental	Aquatic	Thermal springs	Hot (42-90C)	Unclassified	Hot spring microbial communities from Yellowstone National Park, Wyoming, USA	Yes	0	876	400035		Metagenome Analysis	Ga0026296	Metagenome Analysis	Gp0051291	Gs0045212	2009-10-17	lucy / pga	Sanger					No		Yes	0	0	0	2013-04-18	Primary	zackary.jay@montana.edu	Zack Jay	binskeep@montana.edu	William P. Inskeep	2061	binskeep@montana.edu	William P. Inskeep	No
			208	2013515000	Hot spring microbial communities from Yellowstone National Park, Wyoming, USA - YNP6 White Creek Site 3	Metagenome	Draft	Hot spring microbial communities from Yellowstone National Park, Wyoming, USA	DOE Joint Genome Institute (JGI)	Environmental	Aquatic	Thermal springs	Hot (42-90C)	Unclassified	Hot spring microbial communities from Yellowstone National Park, Wyoming, USA	Yes	0	341	400033		Metagenome Analysis	Ga0026299	Metagenome Analysis	Gp0051323	Gs0045212	2008-11-21	lucy / pga	Sanger					No		Yes	0	0	0	2013-04-18	Reanalysis	zackary.jay@montana.edu	Zack Jay	binskeep@montana.edu	William P. Inskeep	2246	binskeep@montana.edu	William P. Inskeep	No
			209	2022920013	Hot spring microbial communities from Yellowstone National Park, Wyoming, USA - YNP7 Chocolate Pots	Metagenome	Draft	Hot spring microbial communities from Yellowstone National Park, Wyoming, USA	DOE Joint Genome Institute (JGI)	Environmental	Aquatic	Thermal springs	Hot (42-90C)	Unclassified	Hot spring microbial communities from Yellowstone National Park, Wyoming, USA	Yes	0	886	400032		Metagenome Analysis	Ga0026377	Metagenome Analysis	Gp0051243	Gs0045212	2009-10-17	lucy / pga	Sanger					No		Yes	0	0	0	2013-04-18	Reanalysis	zackary.jay@montana.edu	Zack Jay	binskeep@montana.edu	William P. Inskeep	2288	binskeep@montana.edu	William P. Inskeep	No
			210	2022920010	Hot spring microbial communities from Yellowstone National Park, Wyoming, USA - YNP9 Dragon Spring, Norris Geyser Basin	Metagenome	Draft	Hot spring microbial communities from Yellowstone National Park, Wyoming, USA	DOE Joint Genome Institute (JGI)	Environmental	Aquatic	Thermal springs	Hot (42-90C)	Unclassified	Hot spring microbial communities from Yellowstone National Park, Wyoming, USA	Yes	0	883	400030		Metagenome Analysis	Ga0026371	Metagenome Analysis	Gp0051343	Gs0045212	2009-10-17	lucy / pga	Sanger					No		Yes	0	0	0	2013-04-18	Reanalysis	zackary.jay@montana.edu	Zack Jay	binskeep@montana.edu	William P. Inskeep	2280	binskeep@montana.edu	William P. Inskeep	No
			211	2022920006	Hot spring microbial communities from Yellowstone National Park, Wyoming, USA - YNP13 Bechler Spring	Metagenome	Draft	Hot spring microbial communities from Yellowstone National Park, Wyoming, USA	DOE Joint Genome Institute (JGI)	Environmental	Aquatic	Thermal springs	Hot (42-90C)	Unclassified	Hot spring microbial communities from Yellowstone National Park, Wyoming, USA	Yes	0	879	400028		Metagenome Analysis	Ga0026348	Metagenome Analysis	Gp0051325	Gs0045212	2009-10-17	lucy / pga	Sanger					No		Yes	0	0	0	2013-04-18	Reanalysis	zackary.jay@montana.edu	Zack Jay	nckyrpides@lbl.gov; binskeep@montana.edu; daniel.colman@montana.edu	Nikos Kyrpides; William P. Inskeep; Daniel Colman	2308	binskeep@montana.edu	William P. Inskeep	No
			212	2013515002	Hot spring microbial communities from Yellowstone National Park, Wyoming, USA - YNP13 Bechler Spring	Metagenome	Draft	Hot spring microbial communities from Yellowstone National Park, Wyoming, USA	DOE Joint Genome Institute (JGI)	Environmental	Aquatic	Thermal springs	Hot (42-90C)	Unclassified	Hot spring microbial communities from Yellowstone National Park, Wyoming, USA	Yes	0	343	400028		Metagenome Analysis	Ga0026349	Metagenome Analysis	Gp0051325	Gs0045212	2008-11-21	lucy / pga	Sanger					No		Yes	0	0	0	2013-04-18	Reanalysis	zackary.jay@montana.edu	Zack Jay	nckyrpides@lbl.gov; binskeep@montana.edu; daniel.colman@montana.edu	Nikos Kyrpides; William P. Inskeep; Daniel Colman	2308	binskeep@montana.edu	William P. Inskeep	No
			213	2022920002	Hot spring microbial communities from Yellowstone National Park, Wyoming, USA - YNP3 Monarch Geyser, Norris Geyser Basin	Metagenome	Draft	Hot spring microbial communities from Yellowstone National Park, Wyoming, USA	DOE Joint Genome Institute (JGI)	Environmental	Aquatic	Thermal springs	Hot (42-90C)	Unclassified	Hot spring microbial communities from Yellowstone National Park, Wyoming, USA	Yes	0	875	400037		Metagenome Analysis	Ga0026234	Metagenome Analysis	Gp0051342	Gs0045212	2009-10-17	lucy / pga	Sanger					No		Yes	0	0	0	2013-04-18	Reanalysis	zackary.jay@montana.edu	Zack Jay	binskeep@montana.edu	William P. Inskeep	2290.6	binskeep@montana.edu	William P. Inskeep	No
			214	3300005342	Hot spring viral communities from Yellowstone National Park, Wyoming, USA - Nymph Lake	Metagenome	Permanent Draft	Hot spring viral communities from Yellowstone National Park, Wyoming, USA	DOE Joint Genome Institute (JGI)	Environmental	Aquatic	Thermal springs	Hot (42-90C)	Acidic	Hot spring viral communities from Yellowstone National Park, Wyoming, USA	Yes	0	64710	400143		Metagenome Analysis	Ga0074234	Metagenome Analysis	Gp0051221	Gs0045297	2015-06-29	Newbler	454	No		2015-09-21	E; D; O	No		Yes	0	0	0		Primary	francisco.roberto@inl.gov	Frank F. Roberto	sgtringe@lbl.gov	Susannah Tringe		sgtringe@lbl.gov	Susannah Tringe	No
			215	3300000082	Hot spring sediment microbial communities from Great Boiling Spring, Nevada - Cellulolytic enrichment Sediment 77C	Metagenome	Permanent Draft	Hot Spring microbial communities from Great Boiling Spring, Nevada	DOE Joint Genome Institute (JGI)	Environmental	Aquatic	Thermal springs	Hot (42-90C)	Sediment	Hot Spring microbial communities from Great Boiling Spring, Nevada	Yes	0	7780	403762		Metagenome Analysis	Ga0026012	Metagenome Analysis	Gp0052398	Gs0060837	2012-04-07	Soap denovo and minimus	Illumina GAIIx			2015-09-21	DOE	No		Yes	0	0	0	2012-06-25	Primary	sgtringe@lbl.gov	Susannah Tringe	eaeloefadrosh@lbl.gov; brian.hedlund@unlv.edu; NNIvanova@lbl.gov	Emiley Eloe-Fadrosh; Brian Hedlund; Natalia Ivanova	1700	brian.hedlund@unlv.edu	Brian Hedlund	No
			216	3300000085	Hot spring sediment microbial communities from Great Boiling Spring, Nevada - cellulolytic enrichment CS 77C	Metagenome	Permanent Draft	Hot Spring microbial communities from Great Boiling Spring, Nevada	DOE Joint Genome Institute (JGI)	Environmental	Aquatic	Thermal springs	Hot (42-90C)	Sediment	Hot Spring microbial communities from Great Boiling Spring, Nevada	Yes	0	7783	403201		Metagenome Analysis	Ga0026019	Metagenome Analysis	Gp0052039	Gs0060837	2012-04-07	Newbler	454 GS FLX Titanium, Illumina HiSeq 2000			2015-09-21	DOE	No		Yes	0	0	0	2012-06-25	Reanalysis	sgtringe@lbl.gov	Susannah Tringe	brian.hedlund@unlv.edu; eaeloefadrosh@lbl.gov	Brian Hedlund; Emiley Eloe-Fadrosh	1700	brian.hedlund@unlv.edu	Brian Hedlund	No
			217	2084038020	Hot spring microbial communities from Great Boiling Spring, Nevada - sample 1	Metagenome	Permanent Draft	Hot Spring microbial communities from Great Boiling Spring, Nevada	DOE Joint Genome Institute (JGI)	Environmental	Aquatic	Thermal springs	Hot (42-90C)	Unclassified	Hot Spring microbial communities from Great Boiling Spring, Nevada	Yes	0	1848	402738		Metagenome Analysis	Ga0026367	Metagenome Analysis	Gp0051564	Gs0060837	2010-11-27	Newbler	454 GS FLX Titanium				DOE	No		Yes	0	0	0	2013-04-18	Primary	NCKyrpides@lbl.gov	Nikos Kyrpides	brian.hedlund@unlv.edu; NNIvanova@lbl.gov	Brian Hedlund; Natalia Ivanova		brian.hedlund@unlv.edu	Brian Hedlund	No
Terrestrial	Asphalt lakes	Tar	218	2228664012	Tar lake microbial communities from La Brea, Trinidad and Tobago	Metagenome	Permanent Draft	Hydrocarbon resource environments microbial communities from Canada and USA	McGill University	Environmental	Terrestrial	Asphalt lakes	Tar	Unclassified	Hydrocarbon resource environments microbial communities from Canada and USA	Yes	0	6499	0		Metagenome Analysis	Ga0011238	Metagenome Analysis	Gp0053500	Gs0047444	2011-11-20		454 GS FLX Titanium		released per user request			No		Yes	0	0	0	2014-01-16	Primary	sean.caffrey@utoronto.ca	Sean M Caffrey	scaffrey@genomealberta.ca	Sean Caffrey		scaffrey@genomealberta.ca	Sean Caffrey	No
Terrestrial	Oil reservoir	Oil reservoir	219	3300001195	Wastewater microbial communities from Syncrude, Ft. McMurray, Alberta - Microbes from Sediment core from a heavy oil reservoir,Alberta Canada Inniskillen 614.3	Metagenome	Permanent Draft	Hydrocarbon resource environments microbial communities from Canada and USA	McGill University	Environmental	Terrestrial	Oil reservoir	Unclassified	Unclassified	Hydrocarbon resource environments microbial communities from Canada and USA	Yes	0	13679	0		Metagenome Analysis	Ga0012412	Metagenome Analysis	Gp0055907	Gs0047444	2013-03-22		Illumina HiSeq 2000, 454 GS FLX Titanium		released per user request	2015-09-21		No		Yes	0	0	0	2014-01-16	Reanalysis	sean.caffrey@utoronto.ca	Sean M Caffrey	scaffrey@genomealberta.ca	Sean Caffrey		scaffrey@genomealberta.ca	Sean Caffrey	No
			220	3300001197	Wastewater microbial communities from Syncrude, Ft. McMurray, Alberta - Microbes from Sediment core from a heavy oil reservoir,Alberta Canada Inniskillen 614.3	Metagenome	Permanent Draft	Hydrocarbon resource environments microbial communities from Canada and USA	McGill University	Environmental	Terrestrial	Oil reservoir	Unclassified	Unclassified	Hydrocarbon resource environments microbial communities from Canada and USA	Yes	0	13680	0		Metagenome Analysis	Ga0012413	Metagenome Analysis	Gp0055907	Gs0047444	2013-03-22		Illumina HiSeq 2000, 454 GS FLX Titanium		released per user request	2015-09-21		No		Yes	0	0	0	2014-01-16	Reanalysis	sean.caffrey@utoronto.ca	Sean M Caffrey	scaffrey@genomealberta.ca	Sean Caffrey		scaffrey@genomealberta.ca	Sean Caffrey	No
Terrestrial	Soil	Sand	221	3300001393	Oil sands microbial communities from Horse River, Alberta, Canada - outcrops collected from inside the river	Metagenome	Permanent Draft	Hydrocarbon resource environments microbial communities from Canada and USA	McGill University	Environmental	Terrestrial	Soil	Sand	Oil-contaminated	Hydrocarbon resource environments microbial communities from Canada and USA	Yes	0	14753	0		Metagenome Analysis	Ga0012455	Metagenome Analysis	Gp0055926	Gs0047444	2013-05-24		454 GS FLX Titanium	No	released per user request	2015-09-21		No		Yes	0	0	0	2014-01-16	Reanalysis	sean.caffrey@utoronto.ca	Sean M Caffrey	scaffrey@genomealberta.ca	Sean Caffrey		scaffrey@genomealberta.ca	Sean Caffrey	No
			222	2032320002	Soil microbial communities from sample at FACE Site 3 Nevada Test Site Creosote CO2+	Metagenome	Draft	Soil microbial communities from FACE and OTC sites in USA	DOE Joint Genome Institute (JGI)	Environmental	Terrestrial	Soil	Sand	Desert	Soil microbial communities from FACE and OTC sites in USA	Yes	0	1021	400643		Metagenome Analysis	Ga0026225	Metagenome Analysis	Gp0051360	Gs0059646	2010-01-16	Newbler						No		Yes	0	0	0	2010-12-22	Primary	NCKyrpides@lbl.gov	Nikos Kyrpides	kuske@lanl.gov	Cheryl Kuske	1000	kuske@lanl.gov	Cheryl Kuske	No	0.05
			223	2029527002	Soil microbial communities from sample at FACE Site 3 Nevada Test Site Creosote CO2-	Metagenome	Draft	Soil microbial communities from FACE and OTC sites in USA	DOE Joint Genome Institute (JGI)	Environmental	Terrestrial	Soil	Sand	Desert	Soil microbial communities from FACE and OTC sites in USA	Yes	0	966	400644		Metagenome Analysis	Ga0026397	Metagenome Analysis	Gp0051363	Gs0059646	2009-12-12	Newbler	454 GS FLX Titanium					No		Yes	0	0	0	2010-12-22	Primary	NCKyrpides@lbl.gov	Nikos Kyrpides	kuske@lanl.gov	Cheryl Kuske	975	kuske@lanl.gov	Cheryl Kuske	No
			224	2035918005	Soil microbial communities from sample at FACE Site 4 Nevada Test Site Crust CO2+	Metagenome	Draft	Soil microbial communities from FACE and OTC sites in USA	DOE Joint Genome Institute (JGI)	Environmental	Terrestrial	Soil	Sand	Desert	Soil microbial communities from FACE and OTC sites in USA	Yes	0	1090	400645		Metagenome Analysis	Ga0026392	Metagenome Analysis	Gp0051397	Gs0059646	2010-03-21	Newbler					DOE	No		Yes	0	0	0	2010-12-22	Primary	NCKyrpides@lbl.gov	Nikos Kyrpides	kuske@lanl.gov	Cheryl Kuske	975	kuske@lanl.gov	Cheryl Kuske	No
			225	2032320003	Soil microbial communities from sample at FACE Site 4 Nevada Test Site Crust CO2-	Metagenome	Draft	Soil microbial communities from FACE and OTC sites in USA	DOE Joint Genome Institute (JGI)	Environmental	Terrestrial	Soil	Sand	Desert	Soil microbial communities from FACE and OTC sites in USA	Yes	0	1022	400646		Metagenome Analysis	Ga0026401	Metagenome Analysis	Gp0051364	Gs0059646	2010-01-16	Newbler						No		Yes	0	0	0	2010-12-22	Primary	NCKyrpides@lbl.gov	Nikos Kyrpides	kuske@lanl.gov	Cheryl Kuske	975	kuske@lanl.gov	Cheryl Kuske	No
			226	2119805009	Soil microbial communities from sample at FACE Site NTS_007 Nevada Test Site	Metagenome	Draft	Soil microbial communities from FACE and OTC sites in USA	DOE Joint Genome Institute (JGI)	Environmental	Terrestrial	Soil	Sand	Desert	Soil microbial communities from FACE and OTC sites in USA	Yes	0	2262	403154		Metagenome Analysis	Ga0026248	Metagenome Analysis	Gp0052235	Gs0059646	2011-01-18	Newbler v. 2.5					DOE	No		Yes	0	0	0	2011-09-30	Primary	sgtringe@lbl.gov	Susannah Tringe	kuske@lanl.gov	Cheryl Kuske	1000	kuske@lanl.gov	Cheryl Kuske	No
			227	2119805012	Soil microbial communities from sample at FACE Site NTS_067 Nevada Test Site	Metagenome	Draft	Soil microbial communities from FACE and OTC sites in USA	DOE Joint Genome Institute (JGI)	Environmental	Terrestrial	Soil	Sand	Desert	Soil microbial communities from FACE and OTC sites in USA	Yes	0	2265	403156		Metagenome Analysis	Ga0026318	Metagenome Analysis	Gp0052318	Gs0059646	2011-01-18	Newbler v. 2.5					DOE	No		Yes	0	0	0	2011-09-30	Primary	sgtringe@lbl.gov	Susannah Tringe	kuske@lanl.gov	Cheryl Kuske	1000	kuske@lanl.gov	Cheryl Kuske	No
			228	2081372006	Soil microbial communities from sample at FACE Site NTS_071 Nevada Test Site	Metagenome	Draft	Soil microbial communities from FACE and OTC sites in USA	DOE Joint Genome Institute (JGI)	Environmental	Terrestrial	Soil	Sand	Desert	Soil microbial communities from FACE and OTC sites in USA	Yes	0	1794	403153		Metagenome Analysis	Ga0026334	Metagenome Analysis	Gp0052001	Gs0059646	2010-11-03	Newbler v. 2.5					DOE	No		Yes	0	0	0	2010-11-03	Primary	sgtringe@lbl.gov	Susannah Tringe	kuske@lanl.gov	Cheryl Kuske	1000	kuske@lanl.gov	Cheryl Kuske	No
			229	2119805011	Soil microbial communities from sample at Multiple FACE and OTC sites	Metagenome	Draft	Soil microbial communities from FACE and OTC sites in USA	DOE Joint Genome Institute (JGI)	Environmental	Terrestrial	Soil	Sand	Desert	Soil microbial communities from FACE and OTC sites in USA	Yes	0	2264	0		Metagenome Analysis	Ga0010945	Metagenome Analysis	Gp0052236	Gs0059646	2011-01-18	Newbler v. 2.5					DOE	No		Yes	0	0	0	2011-09-30	Primary	sgtringe@lbl.gov	Susannah Tringe	kuske@lanl.gov	Cheryl Kuske	1000	kuske@lanl.gov	Cheryl Kuske	No
			230	2209111000	Soil microbial communities from Colorado Plateau, Greene Butte sample - Dark Crust, Colorado Plateau, Green Butte	Metagenome	Draft	Soil microbial communities from four geographically distinct crusts in the Colorado Plateau and Sonoran desert	DOE Joint Genome Institute (JGI)	Environmental	Terrestrial	Soil	Sand	Desert	Soil microbial communities from four geographically distinct crusts in the Colorado Plateau and Sonoran desert	Yes	0	5753	404129		Metagenome Analysis	Ga0026254	Metagenome Analysis	Gp0052151	Gs0063445	2011-09-19	Newbler v. 2.5					DOE	No		Yes	0	0	0	2011-09-30	Primary	kliolios@lbl.gov	Konstantinos Liolios	elbrodie@lbl.gov	Eoin Brodie	1340	elbrodie@lbl.gov	Eoin Brodie	No
			231	3300000436	Soil microbial communities from Colorado Plateau, Greene Butte sample - Light Crust, Colorado Plateau, Green Butte	Metagenome	Permanent Draft	Soil microbial communities from four geographically distinct crusts in the Colorado Plateau and Sonoran desert	DOE Joint Genome Institute (JGI)	Environmental	Terrestrial	Soil	Sand	Desert	Soil microbial communities from four geographically distinct crusts in the Colorado Plateau and Sonoran desert	Yes	0	10705	404128		Metagenome Analysis	Ga0026252	Metagenome Analysis	Gp0052360	Gs0063445	2012-11-01	Newbler v. 2.5	454 GS FLX Titanium			2015-09-21	DOE	No		Yes	0	0	0	2012-12-20	Primary	sgtringe@lbl.gov	Susannah Tringe	elbrodie@lbl.gov	Eoin Brodie	1340	elbrodie@lbl.gov	Eoin Brodie	No
Terrestrial	Soil	Clay	232	3300001190	Wastewater microbial communities from Syncrude, Ft. McMurray, Alberta - Microbes from Oil-contaminated ecosystem in Alberta, Canada Inniskillen 604.3	Metagenome	Permanent Draft	Hydrocarbon resource environments microbial communities from Canada and USA	McGill University	Environmental	Terrestrial	Soil	Clay	Oil-contaminated	Hydrocarbon resource environments microbial communities from Canada and USA	Yes	0	13677	0		Metagenome Analysis	Ga0012389	Metagenome Analysis	Gp0055906	Gs0047444	2013-03-22		Illumina HiSeq 2000, 454 GS FLX Titanium		released per user request	2015-09-21		No		Yes	0	0	0	2014-01-16	Reanalysis	sean.caffrey@utoronto.ca	Sean M Caffrey	scaffrey@genomealberta.ca	Sean Caffrey		scaffrey@genomealberta.ca	Sean Caffrey	No
			233	3300001196	Wastewater microbial communities from Syncrude, Ft. McMurray, Alberta - Microbes from Oil-contaminated ecosystem in Alberta, Canada Inniskillen 604.3	Metagenome	Permanent Draft	Hydrocarbon resource environments microbial communities from Canada and USA	McGill University	Environmental	Terrestrial	Soil	Clay	Oil-contaminated	Hydrocarbon resource environments microbial communities from Canada and USA	Yes	0	13678	0		Metagenome Analysis	Ga0012390	Metagenome Analysis	Gp0055906	Gs0047444	2013-03-22		Illumina HiSeq 2000, 454 GS FLX Titanium		released per user request	2015-09-21		No		Yes	0	0	0	2014-01-16	Reanalysis	sean.caffrey@utoronto.ca	Sean M Caffrey	scaffrey@genomealberta.ca	Sean Caffrey		scaffrey@genomealberta.ca	Sean Caffrey	No
[truncated: 134 more columns]

## Sheet: Panel b (viromes)
Taxon index	Genesis	Sphere	Ecosystem	Physical Substrate	Environmental package	Accession (prefix)	Project	Name	Investigation Type	Data source	Citation	Region	K-G climate zone	Latitude zone	Depth zone	Biome	Feature	Material	Amplification	Sequencing method	Sequencing center	Reads	Avg. read length	GC content	Reads > 300bp	Reads > 600bp	Number of ORFs	Complete ORFs	Coding density	tRNAs	Fxn annotation	Tax annotation	Sample Information	Sample date	Location	Country	Coordinates	Site ID	Depth	Temperature	Salinity	Chlorophyll	Extreme characteristics	Habitat	NCBI BioProject	Pooled Sample	No. of samples pooled	Altitude	Host name
1	Natural	Aquatic	Open Ocean	Sediment	Sediment	AEF	GBMF-MVSP-R_Danovaro	MVSP Black Sea Sediment virome (CAM_LIB_000099)	metagenome	CAMERA	R. Danovaro, Universit	Black Sea	NA	Temperate	Bathypalagic	ENVO:01000033 (oceanic pelagic zone biome)	ENVO:00000015 (ocean)	ENVO:00002007 (sediment)	NA	GS-FLX Titanium	Broad	17767 (9494088 MB)	534	1.28801e+06	100	20.07	21466	4736 (454607 MB)	80.7	2	1673 ORFs	2669		2006-02-09	Black Sea	INTERNATIONAL	42.998 31.516	sediment_metagenome_G8181	1970	9.02	20.32	NA	Anoxic	PATO:0001456 (anaerobic)	NA	NA	NA	NA	NA
2	Natural	Aquatic	Open Ocean	Sediment	Sediment	FRI	GBMF-MVSP-R_Danovaro	MVSP VASVAL242/1 virome (CAM_LIB_000116)	metagenome	CAMERA	R. Danovaro, Universit	Arctic Ocean	NA	High Latitude	Bathypalagic	ENVO:01000033 (oceanic pelagic zone biome)	ENVO:00000015 (ocean)	ENVO:00002007 (sediment)	NA	GS-FLX Titanium	Broad	25124 (13703897 MB)	545	1.35129e+06	100	17.3	32986	8568 (862458 MB)	79.6	64	6448 ORFs	9114		2005-08-19	Arctic Ocean	INTERNATIONAL	79.133 2.842	sediment_metagenome_G3252	5632	2	NA	NA	NA	NA	NA	NA	NA	NA	NA
3	Natural	Aquatic	Open Ocean	Sediment	Sediment	MAE	GBMF-MVSP-R_Danovaro	sediment_metagenome_G3251 (CAM_LIB_000127)	metagenome	CAMERA	R. Danovaro, Universit	NE Atlantic Ocean	NA	Temperate	Bathypalagic	ENVO:01000033 (oceanic pelagic zone biome)	ENVO:00000015 (ocean)	ENVO:00002007 (sediment)	NA	GS-FLX Titanium	Broad	22881 (13653625 MB)	596	1899812	100	14.18	30849	9681 (948441 MB)	81.6	51	4632 ORFs	6207		2008-09-27	Bay of Biscay	INTERNATIONAL	41.731 -10.682	sediment_metagenome_G3251	3670	2.7	NA	NA	NA	NA	NA	NA	NA	NA	NA
4	Natural	Aquatic	Open Ocean	Sediment	Sediment	MBG	GBMF-MVSP-R_Danovaro	marine_metagenome_G8180 (CAM_LIB_000124)	metagenome	CAMERA	R. Danovaro, Universit	Irish Sea (NE Atlantic Ocean)	NA	Temperate	Bathypalagic	ENVO:01000033 (oceanic pelagic zone biome)	ENVO:00000015 (ocean)	ENVO:00002007 (sediment)	NA	GS-FLX Titanium	Broad	68193 (37134322 MB)	544	3.99677e+06	100	15.56	97605	24130 (2282126 MB)	77.1	148	15172 ORFs	21091		2009-07-15	Irish Sea (NE Atlantic Ocean)	INTERNATIONAL	48.154 -10.561	marine_metagenome_G8180	3077	NA	NA	NA	NA	NA	NA	NA	NA	NA	NA
5	Natural	Aquatic	Open Ocean	Sediment	Sediment	NKO	GBMF-MVSP-DL_Valentine	sediment_metagenome_G8189 (CAM_LIB_000133)	metagenome	CAMERA	D.L. Valentine, University of California Santa Barbara	Pacific	Csb: Warm temperate, Summer dry, Warm summer	Temperate	Epipelagic	ENVO:01000033 (oceanic pelagic zone biome)	ENVO:00000015 (ocean)	ENVO:00002007 (sediment)	NA	GS-FLX Titanium	Broad	26874 (13659341 MB)	508	1.81929e+06	100	14.79	29088	5651 (526237 MB)	82.7	20	11939 ORFs	17089		2010-02-01	Pacific	UNITED STATES	34.45 -119.89	sediment_metagenome_G8189	22	14	33.5	NA	NA	NA	NA	NA	NA	NA	NA
6	Natural	Aquatic	Open Ocean	Water	Water	BHA	GBMF-MVSP-J_Deming	MVSP Arctic first-year summer Beaufort Sea ice virome (CAM_LIB_000140)	metagenome	CAMERA	J. Deming, University of Washington	Arctic Ocean	NA	High Latitude	Epipelagic	ENVO:01000033 (oceanic pelagic zone biome)	ENVO:00000015 (ocean)	ENVO:00002006 (water)	NA	GS-FLX Titanium	Broad	56526 (24214909 MB)	428	2.24332e+06	100	3.86	38065	6410 (500995 MB)	92	50	8417 ORFs	10804		2009-07-15	Beaufort Sea	CANADA	72.88 -125.521	marine_metagenome_G3397	0.7	0.5	NA	NA	Low Temperature	ENVO:00002026 (cold temperature habitat)	NA	NA	NA	NA	NA
7	Natural	Aquatic	Open Ocean	Water	Water	BVX	GBMF-MVSP-M_Breitbart	MVSP BATS 1000m virome (CAM_LIB_000106)	metagenome	CAMERA	M. Breitbart, University of South Florida	Sargasso Sea	NA	Temperate	Bathypalagic	ENVO:01000033 (oceanic pelagic zone biome)	ENVO:00000015 (ocean)	ENVO:00002006 (water)	NA	GS-FLX Titanium	Broad	45029 (20403371 MB)	453	3.2529e+06	100	10.6	61674	8979 (724331 MB)	73.8	25	7528 ORFs	12912		2009-07-17	near BATS	INTERNATIONAL	32 -64	marine_metagenome_G8169	1000	7	35	NA	NA	NA	NA	NA	NA	1	NA
8	Natural	Aquatic	Open Ocean	Water	Water	AHM	GBMF-MVSP-G_Steward	MVSP HOT219S2C13_F2 virome (CAM_LIB_000129)	metagenome	CAMERA	G. Steward, University of Hawaii	Pacific Ocean	NA	Tropical	Epipelagic	ENVO:01000033 (oceanic pelagic zone biome)	ENVO:00000015 (ocean)	ENVO:00002006 (water)	NA	GS-FLX Titanium	Broad	33012 (13906768 MB)	421	1.37218e+06	100	8.58	46936	8812 (683783 MB)	73.8	55	16130 ORFs	21209		2010-03-11	Pacific Ocean	UNITED STATES	22.75 -158	marine_metagenome_G8191	75	NA	35.25	NA	NA	NA	NA	NA	NA	NA	NA
9	Natural	Aquatic	Open Ocean	Water	Water	CDY	GBMF-MVSP-G_Steward	MVSP HOT219S2C13_F4 virome (CAM_LIB_000118)	metagenome	CAMERA	G. Steward, University of Hawaii	Pacific: North Pacific Subtropical Gyre	NA	Tropical	Epipelagic	ENVO:01000033 (oceanic pelagic zone biome)	ENVO:00000015 (ocean)	ENVO:00002006 (water)	NA	GS-FLX Titanium	Broad	50642 (20936514 MB)	413	2275600	100	7.95	72030	12626 (957775 MB)	73.6	12	13152 ORFs	24304		2010-03-11	Pacific: ALOHA Station	UNITED STATES	22.75 -158	marine_metagenome_G8193	75	NA	35.25	NA	NA	NA	NA	NA	NA	NA	NA
10	Natural	Aquatic	Open Ocean	Water	Water	DJM	GBMF-MVSP-G_Steward	MVSP HOT219S2C13_F1 virome (CAM_LIB_000136)	metagenome	CAMERA	G. Steward, University of Hawaii	Pacific Ocean	NA	Tropical	Epipelagic	ENVO:01000033 (oceanic pelagic zone biome)	ENVO:00000015 (ocean)	ENVO:00002006 (water)	NA	GS-FLX Titanium	Broad	30676 (12247047 MB)	399	1.05277e+06	100	6.27	42833	7952 (578156 MB)	75.2	54	16288 ORFs	18993		2010-03-11	Aloha Station	UNITED STATES	22.75 -158	marine_metagenome_G8190	75	NA	35.25	NA	NA	NA	NA	NA	NA	NA	NA
11	Natural	Aquatic	Open Ocean	Water	Water	FUU	GBMF-MVSP-G_Steward	MVSP HOT219S2C13_F3 virome (CAM_LIB_000130)	metagenome	CAMERA	G. Steward, University of Hawaii	Pacific Ocean	NA	Tropical	Epipelagic	ENVO:01000033 (oceanic pelagic zone biome)	ENVO:00000015 (ocean)	ENVO:00002006 (water)	NA	GS-FLX Titanium	Broad	38797 (16184863 MB)	417	1.86218e+06	100	7.37	55403	9690 (716477 MB)	73.5	11	11420 ORFs	18812		2010-03-11	Aloha Station	UNITED STATES	22.75 -158	marine_metagenome_G8192	75	NA	35.25	NA	NA	NA	NA	NA	NA	NA	NA
12	Natural	Aquatic	Open Ocean	Water	Water	DPY	GBMF-MVSP-C_Winter	MVSP Archimedes3 (CAM_LIB_000138)	metagenome	CAMERA	C. Winter, University of Vienna	North East Atlantic	NA	Tropical	Bathypalagic	ENVO:01000033 (oceanic pelagic zone biome)	ENVO:00000015 (ocean)	ENVO:00002006 (water)	NA	GS-FLX Titanium	Broad	55762 (26609180 MB)	477	3.67461e+06	100	5.19	80594	15690 (1245303 MB)	74.1	130	19631 ORFs	27609		2008-05-01	Romanche Fracture Zone	INTERNATIONAL	1.19 -12.957	marine_metagenome_G2361	5200	2.04	34.84	NA	NA	NA	NA	NA	NA	NA	NA
13	Natural	Aquatic	Open Ocean	Water	Water	MYP	GBMF-MVSP-C_Winter	marine_metagenome_G2362 (CAM_LIB_000132)	metagenome	CAMERA	C. Winter, University of Vienna	Mediterranean Sea	Csa: Warm temperate, Summer dry, Hot summer	Temperate	Bathypalagic	ENVO:01000033 (oceanic pelagic zone biome)	ENVO:00000015 (ocean)	ENVO:00002006 (water)	NA	GS-FLX Titanium	Broad	20557 (13086010 MB)	636	1.20253e+06	100	14.33	31932	8070 (1218696 MB)	73.5	113	20969 ORFs	25385		2003-10-04	Mediterranean Sea	INTERNATIONAL	37.18 14.98	marine_metagenome_G2362	2400	13.1	38.4	NA	NA	NA	NA	NA	NA	NA	NA
14	Natural	Aquatic	Open Ocean	Water	Water	GWB	EPR Vent 2002	GWAB (GWAB)	metagenome	VIROME	Wommack et al. unpublished	Eastern Pacific Ocean	NA	Tropical	Bathypelagic	ENVO:01000033 (oceanic pelagic zone biome)	ENVO:00000015 (ocean)	ENVO:00002006 (water)	NA	NA	JCVI	2580 (2204850 MB)	854	141546	91.71	77.64	4800	1551 (173226 MB)	72.3	3	698 ORFs	1045		NA	East Pacific Rise	International	9.84 -104.28	NA	NA	NA	NA	NA	Acidic, High Temperature	ENVO:00002021,ENVO:00002025 (acid habitat,high temperature )	NA	NA	NA	NA	NA
15	Natural	Aquatic	Open Ocean	Water	Water	GWC	EPR Vent 2002	GWAC (GWAC)	metagenome	VIROME	Wommack et al. unpublished	Eastern Pacific Ocean	NA	Tropical	Bathypelagic	ENVO:01000033 (oceanic pelagic zone biome)	ENVO:00000015 (ocean)	ENVO:00002006 (water)	NA	NA	JCVI	1787 (1736276 MB)	971	66106.7	92	85.62	3606	1250 (142936 MB)	71.9	3	560 ORFs	839		NA	East Pacific Rise	International	9.84 -104.28	NA	NA	NA	NA	NA	Acidic, High Temperature	ENVO:00002021,ENVO:00002025 (acid habitat,high temperature )	NA	NA	NA	NA	NA
16	Natural	Aquatic	Open Ocean	Water	Water	GWD	EPR Vent 2002	GWAD (GWAD)	metagenome	VIROME	Wommack et al. unpublished	Eastern Pacific Ocean	NA	Tropical	Bathypelagic	ENVO:01000033 (oceanic pelagic zone biome)	ENVO:00000015 (ocean)	ENVO:00002006 (water)	NA	NA	JCVI	426 (435149 MB)	1021	28703.6	94.6	83.57	822	328 (39555 MB)	74.9	2	137 ORFs	212		2002-11-02	East Pacific Rise	International	9.84 -104.28	NA	NA	NA	NA	NA	Low Temperature	ENVO:00002026 (cold temperature habitat)	NA	NA	NA	NA	NA
17	Natural	Aquatic	Open Ocean	Water	Water	KUR	GBMF-MVSP-MB_Sullivan	MVSP Subarctic Pacific 2 virome (CAM_LIB_000236)	metagenome	CAMERA	M.B. Sullivan, University of Arizona	North East Pacific	NA	Temperate	Mesopelagic	ENVO:01000033 (oceanic pelagic zone biome)	ENVO:00000015 (ocean)	ENVO:00002006 (water)	NA	GS-FLX Titanium	Broad	47502 (19025569 MB)	400	2966839	100	5.92	63173	9155 (711869 MB)	74.2	65	8477 ORFs	13159		2009-02-04	North East Pacific	INTERNATIONAL	50 -145	marine_metagenome_G8521	500	3.91	34.11	0.17	NA	NA	NA	NA	NA	NA	NA
18	Natural	Aquatic	Open Ocean	Water	Water	KYZ	GBMF-MVSP-MB_Sullivan	MVSP Subarctic Pacific 7 virome (CAM_LIB_000237)	metagenome	CAMERA	M.B. Sullivan, University of Arizona	North East Pacific	NA	Temperate	Bathypalagic	ENVO:01000033 (oceanic pelagic zone biome)	ENVO:00000015 (ocean)	ENVO:00002006 (water)	NA	GS-FLX Titanium	Broad	12228 (4858326 MB)	397	665553	100	1.04	16510	2121 (142152 MB)	74.5	22	3526 ORFs	5328		2009-06-09	North East Pacific	INTERNATIONAL	48.582 -130.4	marine_metagenome_G8516	2000	1.95	34.59	0.12	NA	NA	NA	NA	NA	NA	NA
19	Natural	Aquatic	Open Ocean	Water	Water	WRX	GBMF-MVSP-MB_Sullivan	marine_metagenome_G8517 (CAM_LIB_000254)	metagenome	CAMERA	M.B. Sullivan, University of Arizona	Pacific Ocean	NA	Temperate	Mesopelagic	ENVO:01000033 (oceanic pelagic zone biome)	ENVO:00000015 (ocean)	ENVO:00002006 (water)	NA	GS-FLX Titanium	Broad	61028 (26032328 MB)	426	3.32072e+06	100	5.71	83127	12405 (946411 MB)	73.4	208	12002 ORFs	18766		2009-06-09	Pacific Ocean	INTERNATIONAL	48.582 -130.4	marine_metagenome_G8517	1000	3.22	34.37	0.13	Anoxic	PATO:0001456 (anaerobic)	NA	NA	NA	NA	NA
20	Natural	Aquatic	Open Ocean	Water	Water	XTG	GBMF-MVSP-MB_Sullivan	marine_metagenome_G8522 (CAM_LIB_000262)	metagenome	CAMERA	M.B. Sullivan, University of Arizona	Pacific Ocean	NA	Temperate	Epipelagic	ENVO:01000033 (oceanic pelagic zone biome)	ENVO:00000015 (ocean)	ENVO:00002006 (water)	NA	GS-FLX Titanium	Broad	60333 (26543596 MB)	439	3727882	100	11.7	87910	17502 (1419531 MB)	73.5	117	14643 ORFs	24833		2009-02-04	Pacific Ocean	INTERNATIONAL	50 -145	marine_metagenome_G8522	10	5.96	32.56	0.77	NA	NA	NA	NA	NA	NA	NA
21	Natural	Aquatic	Open Ocean	Water	Water	PUT	GBMF-MVSP-MB_Sullivan	marine_metagenome_G8519 (CAM_LIB_000207)	metagenome	CAMERA	M.B. Sullivan, University of Arizona	Pacific Ocean	NA	Temperate	Bathypalagic	ENVO:01000033 (oceanic pelagic zone biome)	ENVO:00000015 (ocean)	ENVO:00002006 (water)	NA	GS-FLX Titanium	Broad	29375 (11898056 MB)	405	2.02134e+06	100	5.46	39006	5496 (417400 MB)	74.9	14	5646 ORFs	9138		2009-02-04	Pacific Ocean	INTERNATIONAL	50 -145	marine_metagenome_G8519	2000	1.93	34.58	0.15	NA	NA	NA	NA	NA	NA	NA
22	Natural	Aquatic	Open Ocean	Water	Water	PUV	GBMF-MVSP-MB_Sullivan	marine_metagenome_G8518 (CAM_LIB_000208)	metagenome	CAMERA	M.B. Sullivan, University of Arizona	Pacific Ocean	NA	Temperate	Mesopelagic	ENVO:01000033 (oceanic pelagic zone biome)	ENVO:00000015 (ocean)	ENVO:00002006 (water)	NA	GS-FLX Titanium	Broad	20769 (8925347 MB)	429	1.17688e+06	100	5	28589	4072 (311075 MB)	73.3	61	5861 ORFs	8615		2009-06-09	Pacific Ocean	INTERNATIONAL	48.582 -130.4	marine_metagenome_G8518	500	4.22	34.06	0.14	NA	NA	NA	NA	NA	NA	NA
23	Natural	Aquatic	Open Ocean	Water	Water	VXA	GBMF-MVSP-MB_Sullivan	marine_metagenome_G8520 (CAM_LIB_000249)	metagenome	CAMERA	M.B. Sullivan, University of Arizona	Pacific Ocean	NA	Temperate	Mesopelagic	ENVO:01000033 (oceanic pelagic zone biome)	ENVO:00000015 (ocean)	ENVO:00002006 (water)	NA	GS-FLX Titanium	Broad	35705 (14433851 MB)	404	2.05435e+06	100	5.81	47871	6218 (476738 MB)	72.9	41	6841 ORFs	10837		2009-02-04	Pacific Ocean	INTERNATIONAL	50 -145	marine_metagenome_G8520	1000	2.9	34.38	0.16	Anoxic	PATO:0001456 (anaerobic)	NA	NA	NA	NA	NA
24	Natural	Aquatic	Open Ocean	Water	Water	VXK	GBMF-MVSP-JM_Martinez	marine_metagenome_G4005 (CAM_LIB_000250)	metagenome	CAMERA	J. M. Martinez, Bigelow Institute	Argentine Sea	NA	Temperate	Epipelagic	ENVO:01000033 (oceanic pelagic zone biome)	ENVO:00000015 (ocean)	ENVO:00002006 (water)	NA	GS-FLX Titanium	Broad	16109 (6739970 MB)	418	679212	100	7.11	16833	2967 (234584 MB)	81.4	73	5188 ORFs	7315		2008-12-11	Argentine Sea	ARGENTINA	-106.3	marine_metagenome_G4005	20.3	12.04	33.45	0.75	NA	NA	NA	NA	NA	NA	NA
25	Natural	Aquatic	Coastal	Sediment	Sediment	LQJ	GBMF-MVSP-RL_Vega_Thurber	MVSP Virome Archaeal dominated cold seeps Costa Rica dsDNA virome (CAM_LIB_000108)	metagenome	CAMERA	R. Vega Thurber, Oregon State University	Eel River	NA	Temperate	Mesopelagic	ENVO:01000032 (neritic pelagic zone biome)	ENVO:02000049 (coastal water body)	ENVO:00002007 (sediment)	NA	GS-FLX Titanium	Broad	33538 (19142422 MB)	570	1.66722e+06	100	19.68	56120	17739 (1614504 MB)	74.9	48	8543 ORFs	14970		2009-03-04	Eel River	UNITED STATES	40.786 -124.595	CR_marine_metagenome_G8184	517	3.69	34.5	NA	NA	NA	NA	NA	NA	NA	NA
26	Natural	Aquatic	Coastal	Sediment	Sediment	LRV	GBMF-MVSP-RL_Vega_Thurber	MVSP Virome Archaeal dominated cold seeps Costa Rica ssDNA virome (CAM_LIB_000098)	metagenome	CAMERA	R. Vega Thurber, Oregon State University	Eel River	NA	Temperate	Mesopelagic	ENVO:01000032 (neritic pelagic zone biome)	ENVO:02000049 (coastal water body)	ENVO:00002007 (sediment)	NA	GS-FLX Titanium	Broad	33170 (17467946 MB)	526	1.63442e+06	100	13.43	48201	11443 (1050040 MB)	75.7	18	11600 ORFs	15260		2009-03-04	Eel River	UNITED STATES	40.786 -124.595	CR_marine_metagenome_G8185	517	3.69	34.5	NA	NA	NA	NA	NA	NA	NA	NA
27	Natural	Aquatic	Coastal	Sediment	Sediment	MBS	Mission Bay Sediment	MB-SED (MB-SED)	metagenome	SCUMS	Breitbart et al. 2004. Diversity and population structure of a near-shore marine-sediment viral community. Proceedings of the Royal Society B: Biological Sciences, 271 (1539):565-574	North American West Coast	NA	Temperate	Benthic	ENVO:01000032 (neritic pelagic zone biome)	ENVO:02000049 (coastal water body)	ENVO:00002007 (sediment)	NA	NA	NA	1155 (722596 MB)	625	47744.2	97.84	67.53	1833	474 (47817 MB)	71.6	2	314 ORFs	485		NA	San Diego, CA	United States	32.78 -117.224	MissionBay1	NA	NA	NA	NA	NA	NA	NA	NA	NA	NA	NA
28	Natural	Aquatic	Coastal	Sediment	Sediment	ATD	GBMF-MVSP-DL_Valentine	MVSP Anaerobic oil degrading sediment virome (CAM_LIB_000103)	metagenome	CAMERA	D.L. Valentine, University of California Santa Barbara	Pacific	Csb: Warm temperate, Summer dry, Warm summer	Temperate	Epipelagic	ENVO:01000032 (neritic pelagic zone biome)	ENVO:02000049 (coastal water body)	ENVO:00002007 (sediment)	NA	GS-FLX Titanium	Broad	10735 (6567603 MB)	611	587672	100	23.93	13513	3658 (370002 MB)	82.3	144	5630 ORFs	7050		2009-11-02	Pacific	UNITED STATES	34.45 -119.89	marine_sediment_metagenome_G2376	22	14	33.5	NA	Anoxic	PATO:0001456 (anaerobic)	NA	NA	NA	NA	NA
29	Natural	Aquatic	Coastal	Sediment	Sediment	BGB	GBMF-MVSP-DL_Valentine	MVSP 12C Fraction ANME PFGE Band virome (CAM_LIB_000102)	metagenome	CAMERA	D.L. Valentine, University of California Santa Barbara	North East Pacific	NA	Temperate	Mesopelagic	ENVO:01000032 (neritic pelagic zone biome)	ENVO:02000049 (coastal water body)	ENVO:00002007 (sediment)	NA	GS-FLX Titanium	Broad	14313 (8494618 MB)	593	972704	100	23.62	19565	5194 (540624 MB)	78.9	78	6297 ORFs	8675		2009-09-25	California Coast	UNITED STATES	33.75 -118.67	sediment_metagenome_G8187	805	5.3	34.3	NA	Anoxic	PATO:0001456 (anaerobic)	NA	NA	NA	NA	NA
30	Natural	Aquatic	Coastal	Sediment	Sediment	CNS	GBMF-MVSP-DL_Valentine	MVSP ANME virome (CAM_LIB_000095)	metagenome	CAMERA	D.L. Valentine, University of California Santa Barbara	North East Pacific	NA	Temperate	Mesopelagic	ENVO:01000032 (neritic pelagic zone biome)	ENVO:02000049 (coastal water body)	ENVO:00002007 (sediment)	NA	GS-FLX Titanium	Broad	115763 (53047459 MB)	458	4048330	100	4.3	164309	35866 (2759039 MB)	75.4	399	18564 ORFs	30283		2009-09-25	Santa Monica Basin; Off Los Angeles, CA	UNITED STATES	33.75 -118.67	marine_sediment_genome_G3253	805	5.3	34.3	NA	Anoxic	PATO:0001456 (anaerobic)	NA	NA	NA	NA	NA
31	Natural	Aquatic	Coastal	Sediment	Sediment	FGQ	GBMF-MVSP-DL_Valentine	MVSP Methanogenic sediments virome (CAM_LIB_000121)	metagenome	CAMERA	D.L. Valentine, University of California Santa Barbara	North East Pacific	Csb: Warm temperate, Summer dry, Warm summer	Temperate	Mesopelagic	ENVO:01000032 (neritic pelagic zone biome)	ENVO:02000049 (coastal water body)	ENVO:00002007 (sediment)	NA	GS-FLX Titanium	Broad	20563 (11664601 MB)	567	1.31523e+06	100	20.53	29726	8292 (722239 MB)	78.4	48	5059 ORFs	6453		2004-06-15	Santa Barbara Basin	UNITED STATES	34.224 -120.034	marine_sediment_metagenome_G2375	580	4.1	34.3	NA	Anoxic	PATO:0001456 (anaerobic)	NA	NA	NA	NA	NA
32	Natural	Aquatic	Coastal	Sediment	Sediment	CSD	Chesapeake Sediment	CBAYSED (CBAYSED)	metagenome	VIROME	Helton and Wommack. 2009. Seasonal Dynamics and Metagenomic Characterization of Estuarine Viriobenthos Assemblages by Randomly Amplified Polymorphic DNA PCR. Applied and Environmental Microbiology, 75 (8): 2259-2265.	North American East Coast	Cfa: Warm temperate, Fully humid, Hot summer	Temperate	Benthic	ENVO:01000032 (neritic pelagic zone biome)	ENVO:02000049 (coastal water body)	ENVO:00002007 (sediment)	NA	NA	NA	448 (157968 MB)	352	11323.5	54.24	7.81	520	33 (2790 MB)	72.4	NA	75 ORFs	106		NA	Chesapeake Bay, MD	United States	37.143 -76.116	NA	NA	NA	NA	NA	NA	NA	33617	Yes	9	NA	NA
33	Natural	Aquatic	Coastal	Water	Water	YPQ	GBMF-MVSP-F_Rohwer	marine_metagenome_G2332 (CAM_LIB_000384)	metagenome	CAMERA	F. Rohwer, San Diego State University	Caroline Island wreck	NA	Tropical	Epipelagic	ENVO:01000032 (neritic pelagic zone biome)	ENVO:02000049 (coastal water body)	ENVO:00002006 (water)	NA	GS-FLX Titanium	Broad	972 (609043 MB)	626	52349.9	100	29.53	1371	504 (51927 MB)	81.1	NA	65 ORFs	189		2009-04-20	Caroline Island wreck	LINE ISLANDS	-160.223	marine_metagenome_G2332	10	29	33	NA	NA	NA	NA	NA	NA	NA	NA
34	Natural	Aquatic	Coastal	Water	Water	ABF	GBMF-MVSP-MB_Sullivan	MVSP FeCl method-5 virome (CAM_LIB_000037)	metagenome	CAMERA	M.B. Sullivan, University of Arizona	North East Pacific	NA	Temperate	Epipelagic	ENVO:01000032 (neritic pelagic zone biome)	ENVO:02000049 (coastal water body)	ENVO:00002006 (water)	NA	GS-FLX Titanium	Broad	67565 (33518672 MB)	496	3.22857e+06	100	13.6	101029	21186 (1884848 MB)	73	339	21784 ORFs	33445		2009-04-07	Scripps Pier	UNITED STATES	32.867 -117.257	Pacific_Ocean_Metagenome_G3203	3	16.3	33.45	2.81	NA	NA	NA	NA	NA	NA	NA
35	Natural	Aquatic	Coastal	Water	Water	ACF	GBMF-MVSP-MB_Sullivan	MVSP FeCl method-6 virome (CAM_LIB_000038)	metagenome	CAMERA	M.B. Sullivan, University of Arizona	North East Pacific	NA	Temperate	Epipelagic	ENVO:01000032 (neritic pelagic zone biome)	ENVO:02000049 (coastal water body)	ENVO:00002006 (water)	NA	GS-FLX Titanium	Broad	53804 (25394096 MB)	471	2.87645e+06	100	11.01	78194	14894 (1272894 MB)	72.7	230	17510 ORFs	27036		2009-04-07	Scripps Pier	UNITED STATES	32.867 -117.257	marine_metagenome_G3204	3	16.3	33.45	2.81	NA	NA	NA	NA	NA	NA	NA
36	Natural	Aquatic	Coastal	Water	Water	KLO	GBMF-MVSP-MB_Sullivan	MVSP FeCl method-1 virome (CAM_LIB_000033)	metagenome	CAMERA	M.B. Sullivan, University of Arizona	North East Pacific	NA	Temperate	Epipelagic	ENVO:01000032 (neritic pelagic zone biome)	ENVO:02000049 (coastal water body)	ENVO:00002006 (water)	NA	GS-FLX Titanium	Broad	69266 (33148076 MB)	478	3.06728e+06	100	11.33	100951	20604 (1794313 MB)	73.1	243	22197 ORFs	34922		2009-04-07	Scripps Pier, La Jolla, CA	UNITED STATES	32.867 -117.257	Pacific_Ocean_Metagenome_G3199	3	16.3	33.45	2.81	NA	NA	NA	NA	NA	NA	NA
37	Natural	Aquatic	Coastal	Water	Water	KLP	GBMF-MVSP-MB_Sullivan	MVSP FeCl method-2 virome (CAM_LIB_000034)	metagenome	CAMERA	M.B. Sullivan, University of Arizona	North East Pacific	NA	Temperate	Epipelagic	ENVO:01000032 (neritic pelagic zone biome)	ENVO:02000049 (coastal water body)	ENVO:00002006 (water)	NA	GS-FLX Titanium	Broad	45507 (21315336 MB)	468	2.37028e+06	100	8.12	66831	13261 (1059647 MB)	73.7	160	15452 ORFs	23764		2009-04-07	Scripps Pier, La Jolla, CA	UNITED STATES	32.867 -117.257	Pacific_Ocean_Metagenome_G3200	3	16.3	33.45	2.81	NA	NA	NA	NA	NA	NA	NA
38	Natural	Aquatic	Coastal	Water	Water	KTE	GBMF-MVSP-MB_Sullivan	MVSP FeCl method-3 virome (CAM_LIB_000035)	metagenome	CAMERA	M.B. Sullivan, University of Arizona	North East Pacific	NA	Temperate	Epipelagic	ENVO:01000032 (neritic pelagic zone biome)	ENVO:02000049 (coastal water body)	ENVO:00002006 (water)	NA	GS-FLX Titanium	Broad	67211 (31909141 MB)	474	2.91693e+06	100	11.36	97658	19506 (1725933 MB)	72.9	216	21631 ORFs	33916		2009-04-07	Scripps Pier, La Jolla, CA	UNITED STATES	32.867 -117.257	Pacific_Ocean_Metagenome_G3201	3	16.3	33.45	2.81	NA	NA	NA	NA	NA	NA	NA
39	Natural	Aquatic	Coastal	Water	Water	KTR	GBMF-MVSP-MB_Sullivan	MVSP FeCl method-4 virome (CAM_LIB_000036)	metagenome	CAMERA	M.B. Sullivan, University of Arizona	North East Pacific	NA	Temperate	Epipelagic	ENVO:01000032 (neritic pelagic zone biome)	ENVO:02000049 (coastal water body)	ENVO:00002006 (water)	NA	GS-FLX Titanium	Broad	81647 (40887092 MB)	500	3587014	100	13.32	122497	28029 (2530594 MB)	73.4	279	28113 ORFs	43662		2009-04-07	Scripps Pier, La Jolla, CA	UNITED STATES	32.867 -117.257	Pacific_Ocean_Metagenome_G3202	3	16.3	33.45	2.81	NA	NA	NA	NA	NA	NA	NA
40	Natural	Aquatic	Coastal	Water	Water	SCO	GBMF-MVSP-MB_Sullivan	marine_metagenome_G8514 (CAM_LIB_000221)	metagenome	CAMERA	M.B. Sullivan, University of Arizona	Pacific Ocean	Csb: Warm temperate, Summer dry, Warm summer	Temperate	Mesopelagic	ENVO:01000032 (neritic pelagic zone biome)	ENVO:02000049 (coastal water body)	ENVO:00002006 (water)	NA	GS-FLX Titanium	Broad	9684 (3968405 MB)	409	491323	100	2.66	12761	1711 (123742 MB)	74.9	42	4798 ORFs	6061		2009-06-07	Pacific Ocean	UNITED STATES	48.39 -123.4	marine_metagenome_G8514	1000	3.78	34.36	0.14	NA	NA	NA	NA	NA	NA	NA
41	Natural	Aquatic	Coastal	Water	Water	TUT	GBMF-MVSP-MB_Sullivan	marine_metagenome_G8513 (CAM_LIB_000230)	metagenome	CAMERA	M.B. Sullivan, University of Arizona	Pacific Ocean	Csb: Warm temperate, Summer dry, Warm summer	Temperate	Mesopelagic	ENVO:01000032 (neritic pelagic zone biome)	ENVO:02000049 (coastal water body)	ENVO:00002006 (water)	NA	GS-FLX Titanium	Broad	30421 (12271147 MB)	403	1.6079e+06	100	2.64	40084	6193 (443256 MB)	76.9	61	5308 ORFs	8368		2009-06-07	Pacific Ocean	UNITED STATES	48.39 -123.4	marine_metagenome_G8513	1300	3.07	34.46	0.14	NA	NA	NA	NA	NA	NA	NA
42	Natural	Aquatic	Coastal	Water	Water	XTT	GBMF-MVSP-MB_Sullivan	marine_metagenome_G8515 (CAM_LIB_000263)	metagenome	CAMERA	M.B. Sullivan, University of Arizona	Pacific Ocean	Csb: Warm temperate, Summer dry, Warm summer	Temperate	Mesopelagic	ENVO:01000032 (neritic pelagic zone biome)	ENVO:02000049 (coastal water body)	ENVO:00002006 (water)	NA	GS-FLX Titanium	Broad	62934 (24930528 MB)	396	2.87164e+06	100	3.43	82601	10581 (775250 MB)	74.4	200	14951 ORFs	21596		2009-06-07	Pacific Ocean	UNITED STATES	48.39 -123.4	marine_metagenome_G8515	500	13.25	32	0.15	NA	NA	NA	NA	NA	NA	NA
43	Natural	Aquatic	Coastal	Water	Water	TWD	GBMF-MVSP-CA_Suttle	marine_metagenome_G2179 (CAM_LIB_000232)	metagenome	CAMERA	C.A. Suttle, Univ. of British Columbia	Gulf of Mexico	Dfa: Snow, Fully humid, Hot summer	Temperate	NA	ENVO:01000032 (neritic pelagic zone biome)	ENVO:02000049 (coastal water body)	ENVO:00002006 (water)	NA	GS-FLX Titanium	Broad	18567 (9717803 MB)	523	804282	100	11.11	27095	7258 (606672 MB)	78.2	19	2833 ORFs	4922		2001-01-01	Gulf of Mexico	UNITED STATES	41 -90	marine_metagenome_G2179	NA	NA	NA	NA	NA	NA	NA	NA	NA	NA	NA
44	Natural	Aquatic	Coastal	Water	Water	WUX	GBMF-MVSP-CA_Suttle	marine_metagenome_G2180 (CAM_LIB_000255)	metagenome	CAMERA	C.A. Suttle, Univ. of British Columbia	Saanich Inlet	Csb: Warm temperate, Summer dry, Warm summer	Temperate	Epipelagic	ENVO:01000032 (neritic pelagic zone biome)	ENVO:02000049 (coastal water body)	ENVO:00002006 (water)	NA	GS-FLX Titanium	Broad	16360 (9556247 MB)	584	853605	100	20.13	23355	6939 (639392 MB)	79.7	4	1938 ORFs	3586		2008-01-01	Saanich Inlet	CANADA	48.62 -123.577	marine_metagenome_G2180	10	NA	NA	NA	Anoxic	PATO:0001456 (anaerobic)	NA	NA	NA	NA	NA
45	Natural	Aquatic	Coastal	Water	Water	XKC	GBMF-MVSP-CA_Suttle	Marine_Metagenome_G2845 (CAM_LIB_000258)	metagenome	CAMERA	C.A. Suttle, Univ. of British Columbia	Strait of Georgia	Csb: Warm temperate, Summer dry, Warm summer	Temperate	Epipelagic	ENVO:01000032 (neritic pelagic zone biome)	ENVO:02000049 (coastal water body)	ENVO:00002006 (water)	NA	GS-FLX Titanium	Broad	3429 (1367468 MB)	398	176410	100	5.72	4190	313 (25428 MB)	70.5	NA	2261 ORFs	3465		2006-07-18	Strait of Georgia	UNITED STATES	48.28 -123.19	Marine_Metagenome_G2845	0.5	8.33	33	NA	NA	NA	NA	NA	NA	NA	NA
46	Natural	Aquatic	Coastal	Water	Water	SIP	San Diego Seawater	SIOPIER-SW (SIOPIER-SW)	metagenome	SCUMS	Breitbart et al. 2002. Genomic analysis of uncultured marine viral communities. Proceedings of the National Academy of Sciences, 99(22): 14250-14255.	North American West Coast	NA	Temperate	Epipelagic	ENVO:01000032 (neritic pelagic zone biome)	ENVO:02000049 (coastal water body)	ENVO:00002006 (water)	NA	NA	NA	1064 (645938 MB)	607	51582.9	89.57	65.98	1638	470 (48011 MB)	72.5	2	434 ORFs	554		NA	La Jolla, CA	United States	32.867 -117.257	SIOPier1	NA	NA	NA	NA	NA	NA	NA	NA	NA	NA	NA
47	Natural	Aquatic	Coastal	Water	Water	MBW	San Diego Seawater	MB-SW (MB-SW)	metagenome	SCUMS	Breitbart et al. 2002. Genomic analysis of uncultured marine viral communities. Proceedings of the National Academy of Sciences, 99(22): 14250-14255.	North American West Coast	NA	Temperate	Epipelagic	ENVO:01000032 (neritic pelagic zone biome)	ENVO:02000049 (coastal water body)	ENVO:00002006 (water)	NA	NA	NA	872 (606109 MB)	695	34338.1	98.28	86.24	1255	353 (34894 MB)	77.6	NA	244 ORFs	324		NA	San Diego, CA	United States	32.78 -117.224	MissionBay1	NA	NA	NA	NA	NA	NA	NA	NA	NA	NA	NA
48	Natural	Aquatic	Coastal	Water	Water	BOF	GBMF-MVSP-J_Deming	MVSP Arctic frost flowers virome (CAM_LIB_000097)	metagenome	CAMERA	J. Deming, University of Washington	Arctic Ocean	NA	High Latitude	Epipelagic	ENVO:01000032 (neritic pelagic zone biome)	ENVO:02000049 (coastal water body)	ENVO:00002006 (water)	NA	GS-FLX Titanium	Broad	8914 (12144420 MB)	1362	1.63998e+06	100	39.04	19707	9994 (2231185 MB)	72.9	130	14931 ORFs	17705		2010-02-15	Chukchi Sea	UNITED STATES	71.618 -156.86	marine_metagenome_G6482	NA	-12.3	13	NA	Low Temperature	ENVO:00002026 (cold temperature habitat)	NA	NA	NA	NA	NA
49	Natural	Aquatic	Coastal	Water	Water	DTS	Marine Virioplankton	DRYTVIR_ssDNA (DRYTVIR_ssDNA)	metagenome	VIROME	Williamson et al. unpublished	North American East Coast	NA	Tropical	Epipelagic	ENVO:01000032 (neritic pelagic zone biome)	ENVO:02000049 (coastal water body)	ENVO:00002006 (water)	NA	NA	JCVI	5729 (4233255 MB)	738	855991	96.93	87.94	9309	2471 (251162 MB)	72.5	21	2191 ORFs	2813		2004-01-08	Dry Tortugas, FL	United States	24.488 -83.07	DT1	NA	NA	NA	NA	NA	NA	NA	NA	NA	NA	NA
50	Natural	Aquatic	Coastal	Water	Water	GMF	Marine Virioplankton	GOMVIR_dsDNA (GOMVIR_dsDNA)	metagenome	VIROME	Williamson et al. unpublished	North American East Coast	Dfb: Snow, Fully humid, Warm summer	Temperate	Epipelagic	ENVO:01000032 (neritic pelagic zone biome)	ENVO:02000049 (coastal water body)	ENVO:00002006 (water)	NA	NA	JCVI	63950 (49892578 MB)	780	2.75494e+06	98.15	91.43	185026	30219 (3205653 MB)	70	113	22128 ORFs	30896		2006-01-26	Gulf of Maine, ME/NS?	United States/Canada?	44.118 -67.968	GOM4	NA	5.1	32.2	NA	NA	NA	NA	NA	NA	NA	NA
51	Natural	Aquatic	Coastal	Water	Water	FVN	GBMF-MVSP-JH_Paul	MVSP Induced lysogens 030409-2i virome (CAM_LIB_000092)	metagenome	CAMERA	J.H. Paul, University of South Florida	Gulf of Mexico	Cfa: Warm temperate, Fully humid, Hot summer	Temperate	Epipelagic	ENVO:01000032 (neritic pelagic zone biome)	ENVO:02000049 (coastal water body)	ENVO:00002006 (water)	NA	GS-FLX Titanium	Broad	844 (389953 MB)	462	47928	100	14.34	990	201 (17966 MB)	80.8	NA	117 ORFs	182		2009-03-04	Tampa Bay	UNITED STATES	27.774 -82.621	marine_metagenome_G8292	3	15	35	NA	NA	NA	NA	NA	NA	1	NA
52	Natural	Aquatic	Coastal	Sediment	Sediment	FKE	GBMF-MVSP-E_Dinsdale	MVSP Suboxic marine basin virome (CAM_LIB_000125)	metagenome	CAMERA	E. Dinsdale, San Diego State University	North East Pacific	NA	Temperate	Mesopelagic	ENVO:01000032 (neritic pelagic zone biome)	ENVO:02000049 (coastal water body)	ENVO:00002007 (sediment)	NA	GS-FLX Titanium	Broad	89128 (43711836 MB)	490	3.96659e+06	100	9.77	132308	31484 (2609355 MB)	75.5	119	13789 ORFs	23458		2009-09-25	near Santa Monica	UNITED STATES	33.75 -118.67	marine_metagenome_G3254	805	5.3	34.3	NA	Anoxic	PATO:0001456 (anaerobic)	NA	NA	NA	NA	NA
53	Natural	Aquatic	Coastal	Water	Water	IVI	GBMF-MVSP-E_Dinsdale	MVSP Kelp forest virome (CAM_LIB_000028)	metagenome	CAMERA	E. Dinsdale, San Diego State University	North East Pacific	NA	Temperate	Epipelagic	ENVO:01000032 (neritic pelagic zone biome)	ENVO:02000049 (coastal water body)	ENVO:00002006 (water)	NA	GS-FLX Titanium	Broad	3087 (1479151 MB)	479	191793	100	11.31	2762	763 (68885 MB)	87.8	NA	69 ORFs	152		2009-07-24	Pt Loma San Diego	UNITED STATES	32.665 -117.278	marine_metagenome_G2773	1	12	NA	NA	NA	NA	NA	NA	NA	NA	Kelp
54	Natural	Aquatic	Coastal	Water	Water	LPW	GBMF-MVSP-JM_Martinez	MVSP Virome Minimetagenomics 1 (CAM_LIB_000239)	metagenome	CAMERA	J. M. Martinez, Bigelow Institute	Argentine Sea	NA	Temperate	Epipelagic	ENVO:01000032 (neritic pelagic zone biome)	ENVO:02000049 (coastal water body)	ENVO:00002006 (water)	NA	GS-FLX Titanium	Broad	13380 (5859117 MB)	437	640230	100	10.02	16854	2625 (218045 MB)	75.8	93	6392 ORFs	8634		2008-12-30	Argentine Sea	ARGENTINA	-112.533	marine_metagenome_G4002	15.5	9	33.63	1.85	NA	NA	NA	NA	NA	NA	NA
55	Natural	Aquatic	Coastal	Water	Water	PYI	GBMF-MVSP-JM_Martinez	marine_metagenome_G4004 (CAM_LIB_000209)	metagenome	CAMERA	J. M. Martinez, Bigelow Institute	Argentine Sea	NA	Temperate	Epipelagic	ENVO:01000032 (neritic pelagic zone biome)	ENVO:02000049 (coastal water body)	ENVO:00002006 (water)	NA	GS-FLX Titanium	Broad	9585 (4288416 MB)	447	468267	100	9.77	11391	1916 (165562 MB)	77.9	31	3985 ORFs	5398		2008-12-19	Argentine Sea	ARGENTINA	-109.732	marine_metagenome_G4004	2.3	11.53	33.75	0.49	NA	NA	NA	NA	NA	NA	NA
56	Natural	Aquatic	Coastal	Water	Water	QHR	GBMF-MVSP-JM_Martinez	marine_metagenome_G4000 (CAM_LIB_000210)	metagenome	CAMERA	J. M. Martinez, Bigelow Institute	Argentine Sea	NA	Temperate	Epipelagic	ENVO:01000032 (neritic pelagic zone biome)	ENVO:02000049 (coastal water body)	ENVO:00002006 (water)	NA	GS-FLX Titanium	Broad	10787 (4595595 MB)	426	682209	100	9.98	14076	2312 (184782 MB)	75.3	42	5178 ORFs	7124		2008-12-30	Argentine Sea	ARGENTINA	-112.533	marine_metagenome_G4000	15.5	9	33.63	1.85	NA	NA	NA	NA	NA	NA	NA
57	Natural	Aquatic	Coastal	Water	Water	YAR	GBMF-MVSP-JM_Martinez	marine_metagenome_G4001 (CAM_LIB_000264)	metagenome	CAMERA	J. M. Martinez, Bigelow Institute	Argentine Sea	NA	Temperate	Epipelagic	ENVO:01000032 (neritic pelagic zone biome)	ENVO:02000049 (coastal water body)	ENVO:00002006 (water)	NA	GS-FLX Titanium	Broad	13651 (6185064 MB)	453	697835	100	13.63	19182	3574 (298076 MB)	73.5	54	4838 ORFs	6965		2008-12-30	Argentine Sea	ARGENTINA	-112.533	marine_metagenome_G4001	15.5	9	33.63	1.85	NA	NA	NA	NA	NA	NA	NA
58	Natural	Aquatic	Coastal	Water	Water	DTF	Marine Virioplankton	DRYTVIR_dsDNA (DRYTVIR_dsDNA)	metagenome	VIROME	Williamson et al. unpublished	North American East Coast	NA	Tropical	Epipelagic	ENVO:01000032 (neritic pelagic zone biome)	ENVO:02000049 (coastal water body)	ENVO:00002006 (water)	NA	NA	JCVI	64833 (50265953 MB)	775	2.7104e+06	97.62	87.27	112775	29636 (3085498 MB)	70.5	50	25234 ORFs	31846		37994	Dry Tortugas, FL	United States	24.488 -83.07	DT1	NA	NA	NA	NA	NA	NA	NA	NA	NA	NA	NA
59	Natural	Aquatic	Coastal	Water	Water	TUU	GBMF-MVSP-W_Wilson	marine_metagenome_G3999 (CAM_LIB_000231)	metagenome	CAMERA	W. Wilson, Bigelow Institute	Argentine Sea	NA	Temperate	Epipelagic	ENVO:01000032 (neritic pelagic zone biome)	ENVO:02000049 (coastal water body)	ENVO:00002006 (water)	NA	GS-FLX Titanium	Broad	2709 (1008802 MB)	372	129328	100	1.4	2380	336 (22115 MB)	86.4	3	583 ORFs	823		2008-12-30	Argentine Sea	ARGENTINA	-112.533	marine_metagenome_G3999	15.5	9	33.63	1.85	NA	NA	NA	NA	NA	NA	NA
60	Natural	Aquatic	Coastal	Water	Water	QRR	GBMF-MVSP-W_Wilson	marine_metagenome_G4109 (CAM_LIB_000211)	metagenome	CAMERA	W. Wilson, Bigelow Institute	Atlantic	NA	Temperate	Epipelagic	ENVO:01000032 (neritic pelagic zone biome)	ENVO:02000049 (coastal water body)	ENVO:00002006 (water)	NA	GS-FLX Titanium	Broad	19786 (8382100 MB)	423	852294	100	8.46	28282	6504 (490930 MB)	74.8	114	9328 ORFs	13341		2009-09-04	Atlantic	UNITED STATES	43.367 -67.553	marine_metagenome_G4109	1	16.96	32.36	0.47	NA	NA	NA	NA	NA	NA	NA
61	Natural	Aquatic	Coastal	Water	Water	SQI	GBMF-MVSP-W_Wilson	marine_metagenome_G4108 (CAM_LIB_000225)	metagenome	CAMERA	W. Wilson, Bigelow Institute	Atlantic	NA	Temperate	Epipelagic	ENVO:01000032 (neritic pelagic zone biome)	ENVO:02000049 (coastal water body)	ENVO:00002006 (water)	NA	GS-FLX Titanium	Broad	25437 (10110402 MB)	397	1.08254e+06	100	5.03	33065	6727 (498745 MB)	77.5	65	6041 ORFs	9714		2009-09-04	Atlantic	UNITED STATES	43.367 -67.553	marine_metagenome_G4108	1	16.96	32.36	NA	NA	NA	NA	NA	NA	NA	NA
62	Natural	Aquatic	Coastal	Water	Water	PSE	Patagonian Shelf Virioplankton 2008	PS_G4003_metagenomics_142-01-1 (CAM_LIB_000238)	metagenome	CAMERA	Martinez Martinez et al. Unpublished	East Coast of South America	NA	High Latitude	Epipelagic	ENVO:01000032 (neritic pelagic zone biome)	ENVO:02000049 (coastal water body)	ENVO:00002006 (water)	NA	Pyrosequencing	Broad Institute	158150 (50486448 MB)	319	6.42189e+06	58.28	NA	160054	27126 (1928733 MB)	78.2	498	37840 ORFs	46367		2008-12-30	Patagonian Shelf	Argentina	-112.533	st142/01/15.5m	15.5	9	33.63	NA	Acidic	ENVO:00002021 (acid habitat)	NA	NA	NA	NA	NA
63	Natural	Aquatic	Coastal	Water	Water	NXV	GBMF-MVSP-RA_Sandaa	marine_metagenome_G2825 (CAM_LIB_000111)	metagenome	CAMERA	R. Sandaa, University of Bergen	North Sea	Cfb: Warm temperate, Fully humid, Warm summer	Temperate	Epipelagic	ENVO:01000032 (neritic pelagic zone biome)	ENVO:02000049 (coastal water body)	ENVO:00002006 (water)	NA	GS-FLX Titanium	Broad	19189 (8843261 MB)	460	890860	100	12.47	27828	6886 (590539 MB)	74.1	259	7223 ORFs	9690		2009-08-17	Raunefjorden	NORWAY	60 5	marine_metagenome_G2825	1	12	35	NA	NA	NA	NA	NA	NA	NA	NA
64	Natural	Aquatic	Coastal	Water	Water	SDO	GBMF-MVSP-M_Duhaime	marine_metagenome_G8524 (CAM_LIB_000223)	metagenome	CAMERA	M. Duhaime, Univ. Michigan	Atlantic:North Sea	NA	Temperate	Epipelagic	ENVO:01000032 (neritic pelagic zone biome)	ENVO:02000049 (coastal water body)	ENVO:00002006 (water)	NA	GS-FLX Titanium	Broad	84259 (39072373 MB)	463	4.13768e+06	100	9.14	120474	20000 (1785815 MB)	72.7	213	22909 ORFs	36264		2009-04-14	Atlantic:North Sea	GERMANY	54.187 7.896	marine_metagenome_G8524	0.5	6.4	32.9	6.74	NA	NA	NA	NA	NA	NA	NA
65	Natural	Aquatic	Coastal	Water	Water	YBW	GBMF-MVSP-M_Duhaime	marine_metagenome_G8523 (CAM_LIB_000266)	metagenome	CAMERA	M. Duhaime, Univ. Michigan	Atlantic:North Sea	NA	Temperate	Epipelagic	ENVO:01000032 (neritic pelagic zone biome)	ENVO:02000049 (coastal water body)	ENVO:00002006 (water)	NA	GS-FLX Titanium	Broad	91880 (43279501 MB)	471	5.94994e+06	100	10.19	133562	24874 (2179254 MB)	73.3	274	25016 ORFs	39358		2009-06-16	Atlantic:North Sea	GERMANY	54.187 7.896	marine_metagenome_G8523	0.5	13.2	31.55	2.57	NA	NA	NA	NA	NA	NA	NA
66	Natural	Aquatic	Coastal	Sediment	Sediment	DPM	GBMF-MVSP-A_Culley	MVSP Kaneohe Bay DNA virome (CAM_LIB_000117)	metagenome	CAMERA	A. Culley, University of Hawaii	Pacific Ocean	Af: Equatorial, Fully humid	Tropical	Epipelagic	ENVO:01000032 (neritic pelagic zone biome)	ENVO:02000049 (coastal water body)	ENVO:00002007 (sediment)	NA	GS-FLX Titanium	Broad	7718 (3629722 MB)	470	336600	100	12.45	7814	967 (100816 MB)	78.9	NA	1400 ORFs	1717		40336	Kaneohe Bay, Kaneohe, Hawaii	UNITED STATES	21.436 -157.777	marine_metagenome_G8294	1	25	NA	NA	NA	NA	NA	NA	NA	1	NA
67	Natural	Aquatic	Estuary	Water	Water	AYS	GBMF-MVSP-JH_Paul	MVSP Tampa Bay Lytic virome (CAM_LIB_000119)	metagenome	CAMERA	J.H. Paul, University of South Florida	Gulf of Mexico	Cfa: Warm temperate, Fully humid, Hot summer	Temperate	Epipelagic	ENVO:01000020 (estuarine biome)	ENVO:00000032 (bay)	ENVO:00002006 (water)	NA	GS-FLX Titanium	Broad	70442 (33884314 MB)	481	4676084	100	12.07	102147	23001 (1998515 MB)	75.1	77	21178 ORFs	30781		2009-03-04	Tampa Bay	UNITED STATES	27.774 -82.621	marine_metagenome_G2321	3	15	35	NA	NA	NA	NA	NA	NA	1	NA
68	Natural	Aquatic	Estuary	Water	Water	MPV	GBMF-MVSP-JH_Paul	marine_metagenome_G8293 (CAM_LIB_000131)	metagenome	CAMERA	J.H. Paul, University of South Florida	Estuary	Cfa: Warm temperate, Fully humid, Hot summer	Temperate	Epipelagic	ENVO:01000020 (estuarine biome)	ENVO:00000032 (bay)	ENVO:00002006 (water)	NA	GS-FLX Titanium	Broad	39599 (20468575 MB)	516	2.15434e+06	100	14.43	55560	14146 (1256867 MB)	77.7	1	7514 ORFs	12957		2009-03-04	Tampa Bay	UNITED STATES	27.774 -82.621	marine_metagenome_G8293	3	15	35	NA	NA	NA	NA	NA	NA	1	NA
69	Natural	Aquatic	Estuary	Water	Water	CBJ	Chesapeake 2004	CBAY-Oct-2004 (CBAY-JCVI)	metagenome	CAMERA	NA	North American East Coast	Cfa: Warm temperate, Fully humid, Hot summer	Temperate	Epipelagic	ENVO:01000020 (estuarine biome)	ENVO:00000032 (bay)	ENVO:00002006 (water)	NA	NA	NA	11484 (11645872 MB)	1014	551402	99.99	99.95	22240	10736 (1363186 MB)	73.9	45	4708 ORFs	6161		2004-10-26	Chesapeake Bay, MD	United States	38.133 -76.383	MOVE858	2.1	15.02	6.56	NA	NA	NA	NA	NA	NA	NA	NA
70	Natural	Aquatic	Estuary	Water	Water	CBS	Marine Virioplankton	CBAYVIR_ssDNA (CBAYVIR_ssDNA)	metagenome	VIROME	Williamson et al. unpublished	North American East Coast	Cfa: Warm temperate, Fully humid, Hot summer	Temperate	Epipelagic	ENVO:01000020 (estuarine biome)	ENVO:00000032 (bay)	ENVO:00002006 (water)	NA	NA	JCVI	5716 (4360832 MB)	762	314409	97.88	89.85	9553	3234 (315212 MB)	74.6	17	2625 ORFs	3347		2007-07-30	Chesapeake Bay, MD	United States	38.97 -76.38	MOVE858	NA	NA	NA	NA	NA	NA	NA	NA	NA	NA	NA
71	Natural	Aquatic	Estuary	Water	Water	CFA	Marine Virioplankton	CBAYVIR1_dsDNA_sanger (CBAYVIR1_dsDNA)	metagenome	VIROME	Williamson et al. unpublished	North American East Coast	Cfa: Warm temperate, Fully humid, Hot summer	Temperate	Epipelagic	ENVO:01000020 (estuarine biome)	ENVO:00000032 (bay)	ENVO:00002006 (water)	NA	NA	JCVI	20283 (14512360 MB)	715	1.06802e+06	95.87	81.23	34146	8452 (898518 MB)	70.2	24	6107 ORFs	9450		2007-07-30	Chesapeake Bay, MD	United States	38.97 -76.38	MOVE858	NA	NA	NA	NA	NA	NA	NA	NA	NA	NA	NA
72	Natural	Aquatic	Estuary	Water	Water	CFC	Marine Virioplankton	CBAYVIR3_dsDNA_sanger (CBAYVIR3_dsDNA)	metagenome	VIROME	Williamson et al. unpublished	North American East Coast	Cfa: Warm temperate, Fully humid, Hot summer	Temperate	Epipelagic	ENVO:01000020 (estuarine biome)	ENVO:00000032 (bay)	ENVO:00002006 (water)	NA	NA	JCVI	21394 (15282988 MB)	714	1.09724e+06	97.85	84.61	36017	8360 (864680 MB)	69.9	17	6533 ORFs	10239		2007-07-30	Chesapeake Bay, MD	United States	38.97 -76.38	MOVE858	NA	NA	NA	NA	NA	NA	NA	NA	NA	NA	NA
73	Natural	Aquatic	Estuary	Water	Water	CFD	Marine Virioplankton	CBAYVIR4_dsDNA_sanger (CBAYVIR4_dsDNA)	metagenome	VIROME	Williamson et al. unpublished	North American East Coast	Cfa: Warm temperate, Fully humid, Hot summer	Temperate	Epipelagic	ENVO:01000020 (estuarine biome)	ENVO:00000032 (bay)	ENVO:00002006 (water)	NA	NA	JCVI	20898 (15465141 MB)	740	2.06093e+06	97.15	86.22	35999	9438 (986473 MB)	70.3	19	6355 ORFs	10019		2007-07-31	Chesapeake Bay, MD	United States	38.97 -76.38	MOVE858	NA	NA	NA	NA	NA	NA	NA	NA	NA	NA	NA
74	Natural	Aquatic	Estuary	Water	Water	CIA	Marine Virioplankton	CBAYIND1_dsDNA (CBAYIND1_dsDNA)	metagenome	VIROME	Williamson et al. unpublished	North American East Coast	Cfa: Warm temperate, Fully humid, Hot summer	Temperate	Epipelagic	ENVO:01000020 (estuarine biome)	ENVO:00000032 (bay)	ENVO:00002006 (water)	NA	NA	JCVI	3245 (1624350 MB)	500	584804	83.02	29.71	4623	709 (66520 MB)	70.3	1	714 ORFs	1104		2007-07-30	Chesapeake Bay, MD	United States	38.97 -76.38	MOVE858	NA	NA	NA	NA	NA	NA	NA	NA	NA	NA	NA
75	Natural	Aquatic	Estuary	Water	Water	CIB	Marine Virioplankton	CBAYIND2_dsDNA (CBAYIND2_dsDNA)	metagenome	VIROME	Williamson et al. unpublished	North American East Coast	Cfa: Warm temperate, Fully humid, Hot summer	Temperate	Epipelagic	ENVO:01000020 (estuarine biome)	ENVO:00000032 (bay)	ENVO:00002006 (water)	NA	NA	JCVI	2343 (1180872 MB)	504	240346	83.31	31.16	3282	496 (48323 MB)	70.7	2	482 ORFs	782		2007-07-31	Chesapeake Bay, MD	United States	38.97 -76.38	MOVE858	NA	NA	NA	NA	NA	NA	NA	NA	NA	NA	NA
76	Natural	Aquatic	Estuary	Water	Water	CFB	Marine Virioplankton	CBAYVIR2_dsDNA_sanger (CBAYVIR2_dsDNA)	metagenome	VIROME	Williamson et al. unpublished	North American East Coast	Cfa: Warm temperate, Fully humid, Hot summer	Temperate	Epipelagic	ENVO:01000020 (estuarine biome)	ENVO:00000032 (bay)	ENVO:00002006 (water)	NA	NA	JCVI	20133 (14307096 MB)	710	878156	96.53	80.56	33639	7960 (844405 MB)	70.2	16	5961 ORFs	9330		2007-07-30	Chesapeake Bay, MD	United States	38.97 -76.38	MOVE858	NA	NA	NA	NA	NA	NA	NA	NA	NA	NA	NA
77	Natural	Aquatic	Estuary	Water	Water	QXV	GBMF-MVSP-KE_Wommack	marine_metagenome_G7176 (CAM_LIB_000217)	metagenome	CAMERA	K. Eric Wommack, Univ. of Delaware	Chesapeake bay station 858	Cfa: Warm temperate, Fully humid, Hot summer	Temperate	Epipelagic	ENVO:01000020 (estuarine biome)	ENVO:00000032 (bay)	ENVO:00002006 (water)	NA	GS-FLX Titanium	Broad	86993 (44439730 MB)	510	5232502	100	15	129343	29594 (2792167 MB)	73.5	105	27507 ORFs	44531		2007-07-31	Chesapeake bay station 858	UNITED STATES	38.967 -76.378	marine_metagenome_G7176	22	24.6	19.1	NA	NA	NA	NA	NA	NA	NA	NA
78	Natural	Aquatic	Estuary	Water	Water	UJF	GBMF-MVSP-KE_Wommack	marine_metagenome_G7174 (CAM_LIB_000245)	metagenome	CAMERA	K. Eric Wommack, Univ. of Delaware	Chesapeake bay station 858	Cfa: Warm temperate, Fully humid, Hot summer	Temperate	Epipelagic	ENVO:01000020 (estuarine biome)	ENVO:00000032 (bay)	ENVO:00002006 (water)	NA	GS-FLX Titanium	Broad	100479 (53784815 MB)	535	6.47341e+06	100	17.22	154431	34863 (3378639 MB)	72.7	168	35042 ORFs	55703		2007-07-30	Chesapeake bay station 858	UNITED STATES	38.967 -76.378	marine_metagenome_G7174	22	24.6	19.1	NA	NA	NA	NA	NA	NA	NA	NA
79	Natural	Aquatic	Estuary	Water	Water	USR	GBMF-MVSP-KE_Wommack	marine_metagenome_G7175 (CAM_LIB_000246)	metagenome	CAMERA	K. Eric Wommack, Univ. of Delaware	Chesapeake bay station 858	Cfa: Warm temperate, Fully humid, Hot summer	Temperate	Epipelagic	ENVO:01000020 (estuarine biome)	ENVO:00000032 (bay)	ENVO:00002006 (water)	NA	GS-FLX Titanium	Broad	55638 (27703436 MB)	497	3.52075e+06	100	13.53	82159	19034 (1688062 MB)	74.4	54	17206 ORFs	27911		2007-07-30	Chesapeake bay station 858	UNITED STATES	38.967 -76.378	marine_metagenome_G7175	22	24.6	19.1	NA	NA	NA	NA	NA	NA	NA	NA
80	Natural	Aquatic	Estuary	Water	Water	WCG	GBMF-MVSP-KE_Wommack	marine_metagenome_G7173 (CAM_LIB_000251)	metagenome	CAMERA	K. Eric Wommack, Univ. of Delaware	Chesapeake bay station 858	Cfa: Warm temperate, Fully humid, Hot summer	Temperate	Epipelagic	ENVO:01000020 (estuarine biome)	ENVO:00000032 (bay)	ENVO:00002006 (water)	NA	GS-FLX Titanium	Broad	50238 (25261974 MB)	502	2.72854e+06	100	12.12	74270	15312 (1377346 MB)	73	84	16383 ORFs	26481		2007-07-30	Chesapeake bay station 858	UNITED STATES	38.967 -76.378	marine_metagenome_G7173	22	24.6	19.1	NA	NA	NA	NA	NA	NA	NA	NA
81	Natural	Aquatic	Estuary	Water	Water	WWN	GBMF-MVSP-CA_Suttle	marine_metagenome_G2377 (CAM_LIB_000257)	metagenome	CAMERA	C.A. Suttle, Univ. of British Columbia	Strait of Georgia	Cfb: Warm temperate, Fully humid, Warm summer	Temperate	Epipelagic	ENVO:01000020 (estuarine biome)	ENVO:00000032 (bay)	ENVO:00002006 (water)	NA	GS-FLX Titanium	Broad	1474 (556890 MB)	377	67187.2	100	5.09	1748	207 (15604 MB)	72.3	NA	672 ORFs	1326		2002-06-22	Strait of Georgia	CANADA	49.11 -123.11	marine_metagenome_G2377	0.5	18	12	NA	NA	NA	NA	NA	NA	NA	NA
82	Natural	Aquatic	Estuary	Water	Water	YEH	GBMF-MVSP-CA_Suttle	marine_metagenome_G2844 (CAM_LIB_000268)	metagenome	CAMERA	C.A. Suttle, Univ. of British Columbia	Strait of Georgia	Cfb: Warm temperate, Fully humid, Warm summer	Temperate	Epipelagic	ENVO:01000020 (estuarine biome)	ENVO:00000032 (bay)	ENVO:00002006 (water)	NA	GS-FLX Titanium	Broad	3592 (1419682 MB)	395	130989	100	5.29	4359	383 (29757 MB)	72.3	NA	1998 ORFs	3513		2006-06-28	Strait of Georgia	CANADA	49.19 -123.15	marine_metagenome_G2844	0.5	14.4	23.3	NA	NA	NA	NA	NA	NA	NA	NA
83	Natural	Aquatic	Estuary	Water	Water	CBB	Chesapeake 2002	CBAY-Sept-2002 (CBAY-WOMMACK)	metagenome	VIROME	Bench et al. 2007. Metagenomic characterization of Chesapeake bay virioplankton. Applied and Environmental Microbiology, 73: 7629-7641.	North American East Coast	Cfa: Warm temperate, Fully humid, Hot summer	Temperate	Epipelagic	ENVO:01000020 (estuarine biome)	ENVO:00000032 (bay)	ENVO:00002006 (water)	NA	NA	NA	5615 (3902715 MB)	695	247335	97.24	89.67	8969	3661 (375457 MB)	76.1	13	2151 ORFs	2786		2002-09-27	Chesapeake Bay, MD	United States	38.3 -76.29	NA	1	23.1	15.5	NA	NA	NA	16522	Yes	9	NA	NA
84	Natural	Aquatic	Coral Reef	Water	Water	ACB	GBMF-MVSP-F_Rohwer	marine_metagenome_G2330 (CAM_LIB_000385)	metagenome	CAMERA	F. Rohwer, San Diego State University	Caroline Island site 9	NA	Tropical	Epipelagic	ENVO:01000049 (marine coral reef biome)	ENVO:00000150 (coral reef)	ENVO:00002006 (water)	NA	GS-FLX Titanium	Broad	13047 (6679344 MB)	511	670151	100	15.23	17455	4382 (425712 MB)	77.7	NA	1827 ORFs	4175		2009-04-17	Caroline Island site 9	LINE ISLANDS	-160.128	marine_metagenome_G2330	10	29	33	NA	NA	NA	NA	NA	NA	NA	NA
85	Natural	Aquatic	Coral Reef	Water	Water	YIA	GBMF-MVSP-F_Rohwer	marine_metagenome_G2331 (CAM_LIB_000382)	metagenome	CAMERA	F. Rohwer, San Diego State University	Caroline Island site 12	NA	Tropical	Epipelagic	ENVO:01000049 (marine coral reef biome)	ENVO:00000150 (coral reef)	ENVO:00002006 (water)	NA	GS-FLX Titanium	Broad	8607 (4590122 MB)	533	540747	100	12.91	11535	2876 (265180 MB)	80	8	1416 ORFs	3283		2009-04-19	Caroline Island site 12	LINE ISLANDS	-160.018	marine_metagenome_G2331	10	29	33	NA	NA	NA	NA	NA	NA	NA	NA
86	Natural	Aquatic	Spring	Water	Water	BRP	Yellowstone Hotspring	BEARPAW (BEARPAW)	metagenome	CAMERA	Schoenfeld et al. 2008. Assembly of Viral Metagenomes from Yellowstone Hot Springs. Applied and Environmental Microbiology, 74 (13): 4164-4174.	North American Mountain West	Dfc: Snow, Fully humid, Cool summer	Temperate	NA	ENVO:00000446 (terrestrial biome)	ENVO:00000027 (spring)	ENVO:00002006 (water)	NA	NA	JGI	6795 (4842394 MB)	712	528547	97.87	92.14	9870	1606 (178809 MB)	73.8	15	4618 ORFs	5842		2003-10-07	Bear Paw Hot Spring (LRNN374), Yellowstone NP, WY	United States	44.556 -110.835	LRNN374	NA	74	NA	NA	High Temperature	ENVO:00002025 (high temperature habitat)	NA	NA	NA	2195	NA
87	Natural	Aquatic	Spring	Water	Water	OSR	Yellowstone Hotspring	OCTOPUS SPRING (OCTOPUS SPRING)	metagenome	CAMERA	Schoenfeld et al. 2008. Assembly of Viral Metagenomes from Yellowstone Hot Springs. Applied and Environmental Microbiology, 74 (13): 4164-4174.	North American Mountain West	Dfc: Snow, Fully humid, Cool summer	Temperate	NA	ENVO:00000446 (terrestrial biome)	ENVO:00000027 (spring)	ENVO:00002006 (water)	NA	NA	JGI	20925 (15532485 MB)	742	6.46984e+06	99.34	97.42	33190	7812 (831880 MB)	74.5	36	6282 ORFs	7814		2003-10-04	Octopus Hot Spring, Yellowstone NP, WY	United States	44.534 -110.798	LWCG138	NA	93	NA	NA	High Temperature	ENVO:00002025 (high temperature habitat)	NA	NA	NA	2238	NA
88	Natural	Aquatic	Spring	Sediment	Sediment	ASB	GBMF-MVSP-DL_Valentine	MVSP Boiling Springs Lake DNA virome (CAM_LIB_000093)	metagenome	CAMERA	D.L. Valentine, University of California Santa Barbara	North America	Csb: Warm temperate, Summer dry, Warm summer	Temperate	NA	ENVO:00000446 (terrestrial biome)	ENVO:00000027 (spring)	ENVO:00002007 (sediment)	NA	GS-FLX Titanium	Broad	27367 (15651147 MB)	571	1.53219e+06	100	26.75	41023	13412 (1208220 MB)	78.5	7	1353 ORFs	2145		2009-09-26	Boiling Springs Lake	UNITED STATES	40.436 -121.398	sediment_metagenome_G2854	1	52	152	NA	Acidic, High Temperature	ENVO:00002021,ENVO:00002025 (acid habitat,high temperature )	NA	NA	NA	1805	NA
89	Natural	Aquatic	Spring	Sediment	Sediment	EKJ	GBMF-MVSP-DL_Valentine	MVSP Boiling Springs Lake sediment DNA virus 2 virome (CAM_LIB_000137)	metagenome	CAMERA	D.L. Valentine, University of California Santa Barbara	North America	Csb: Warm temperate, Summer dry, Warm summer	Temperate	NA	ENVO:00000446 (terrestrial biome)	ENVO:00000027 (spring)	ENVO:00002007 (sediment)	NA	GS-FLX Titanium	Broad	18559 (10758600 MB)	579	1.06479e+06	100	23.52	27112	8278 (750360 MB)	79	NA	1090 ORFs	3257		2009-09-26	Boiling Springs Lake	UNITED STATES	40.436 -121.398	sediment_metagenome_G8295	1	52	3520	NA	Acidic, High Temperature	ENVO:00002021,ENVO:00002025 (acid habitat,high temperature )	NA	NA	NA	1805	NA
90	Natural	Aquatic	Spring	Water	Water	FSH	GBMF-MVSP-T_Schoenfeld	MVSP Great Boiling Spring virome (CAM_LIB_000100)	metagenome	CAMERA	T. Schoenfeld, Lucigen Corporation	North America	Dfc: Snow, Fully humid, Cool summer	Temperate	NA	ENVO:00000446 (terrestrial biome)	ENVO:00000027 (spring)	ENVO:00002006 (water)	NA	GS-FLX Titanium	Broad	38953 (24010153 MB)	616	3.89584e+06	100	22.34	58458	14844 (1800918 MB)	75.1	57	18053 ORFs	23474		2008-10-22	Yellowstone, Octopus Hot Spring	UNITED STATES	44.534 -110.798	Hot_Springs_metagenome_G7162	NA	84	NA	NA	High Temperature	ENVO:00002025 (high temperature habitat)	NA	NA	NA	2300	NA
91	Natural	Aquatic	Spring	Water	Water	OJI	GBMF-MVSP-M_Young	Hot_Springs_metagenome_G8435 (CAM_LIB_000206)	metagenome	CAMERA	M. Young, Montana St. Univ.	Yellowstone National Park	Dfc: Snow, Fully humid, Cool summer	Temperate	NA	ENVO:00000446 (terrestrial biome)	ENVO:00000027 (spring)	ENVO:00002006 (water)	NA	GS-FLX Titanium	Broad	38139 (16932935 MB)	443	2.45188e+06	100	8.74	46990	8214 (781547 MB)	76.7	215	19978 ORFs	24523		2010-06-02	Yellowstone National Park	UNITED STATES	44.754 -110.724	Hot_Springs_metagenome_G8435	NA	89	NA	NA	Acidic	ENVO:00002021 (acid habitat)	NA	NA	NA	2280	NA
92	Natural	Aquatic	Spring	Water	Water	QYL	GBMF-MVSP-M_Young	Hot_Springs_metagenome_G7159 (CAM_LIB_000218)	metagenome	CAMERA	M. Young, Montana St. Univ.	Yellowstone National Park	Dfc: Snow, Fully humid, Cool summer	Temperate	NA	ENVO:00000446 (terrestrial biome)	ENVO:00000027 (spring)	ENVO:00002006 (water)	NA	GS-FLX Titanium	Broad	29942 (15184496 MB)	507	1.7175e+06	100	17.66	41098	10739 (959883 MB)	77.4	21	8973 ORFs	10755		2009-10-09	Yellowstone National Park	UNITED STATES	44.752 -110.729	Hot_Springs_metagenome_G7159	NA	80	NA	NA	Acidic	ENVO:00002021 (acid habitat)	NA	NA	NA	2280	NA
93	Natural	Aquatic	Spring	Water	Water	SYC	GBMF-MVSP-M_Young	Hot_Springs_metagenome_G7158 (CAM_LIB_000227)	metagenome	CAMERA	M. Young, Montana St. Univ.	Yellowstone National Park	Dfc: Snow, Fully humid, Cool summer	Temperate	NA	ENVO:00000446 (terrestrial biome)	ENVO:00000027 (spring)	ENVO:00002006 (water)	NA	GS-FLX Titanium	Broad	24142 (11700839 MB)	484	1.16594e+06	100	17.03	33091	8246 (705527 MB)	77.4	5	7782 ORFs	9146		2009-10-09	Yellowstone National Park	UNITED STATES	44.752 -110.728	Hot_Springs_metagenome_G7158	NA	76	NA	NA	Acidic	ENVO:00002021 (acid habitat)	NA	NA	NA	2280	NA
94	Natural	Aquatic	Spring	Water	Water	TXW	GBMF-MVSP-M_Young	Hot_Springs_metagenome_G7160 (CAM_LIB_000234)	metagenome	CAMERA	M. Young, Montana St. Univ.	Yellowstone National Park	Dfc: Snow, Fully humid, Cool summer	Temperate	NA	ENVO:00000446 (terrestrial biome)	ENVO:00000027 (spring)	ENVO:00002006 (water)	NA	GS-FLX Titanium	Broad	30494 (15025298 MB)	492	1341308	100	16.52	38181	9120 (816588 MB)	79.1	92	12961 ORFs	14781		2010-02-19	Yellowstone National Park	UNITED STATES	44.754 -110.724	Hot_Springs_metagenome_G7160	NA	83	NA	NA	Acidic	ENVO:00002021 (acid habitat)	NA	NA	NA	2280	NA
95	Natural	Aquatic	Spring	Water	Water	UCI	GBMF-MVSP-M_Young	Hot_Springs_metagenome_G8433 (CAM_LIB_000235)	metagenome	CAMERA	M. Young, Montana St. Univ.	Yellowstone National Park	Dfc: Snow, Fully humid, Cool summer	Temperate	NA	ENVO:00000446 (terrestrial biome)	ENVO:00000027 (spring)	ENVO:00002006 (water)	NA	GS-FLX Titanium	Broad	23253 (10756365 MB)	462	1.59361e+06	100	11.84	28109	4956 (531141 MB)	76.6	177	12445 ORFs	14884		2010-06-02	Yellowstone National Park	UNITED STATES	44.651 -110.485	Hot_Springs_metagenome_G8433	NA	82	NA	NA	Acidic	ENVO:00002021 (acid habitat)	NA	NA	NA	2434	NA
96	Natural	Aquatic	Spring	Water	Water	WKS	GBMF-MVSP-M_Young	Hot_Springs_metagenome_G8437 (CAM_LIB_000252)	metagenome	CAMERA	M. Young, Montana St. Univ.	Yellowstone National Park	Dfc: Snow, Fully humid, Cool summer	Temperate	NA	ENVO:00000446 (terrestrial biome)	ENVO:00000027 (spring)	ENVO:00002006 (water)	NA	GS-FLX Titanium	Broad	43096 (22566310 MB)	523	2.70936e+06	100	18.58	58879	14325 (1445788 MB)	76.7	155	18960 ORFs	22683		2010-06-02	Yellowstone National Park	UNITED STATES	44.752 -110.728	Hot_Springs_metagenome_G8437	NA	84	NA	NA	Acidic	ENVO:00002021 (acid habitat)	NA	NA	NA	2280	NA
97	Natural	Aquatic	Spring	Water	Water	WRG	GBMF-MVSP-M_Young	Hot_Springs_metagenome_G8439 (CAM_LIB_000253)	metagenome	CAMERA	M. Young, Montana St. Univ.	Yellowstone National Park	Dfc: Snow, Fully humid, Cool summer	Temperate	NA	ENVO:00000446 (terrestrial biome)	ENVO:00000027 (spring)	ENVO:00002006 (water)	NA	GS-FLX Titanium	Broad	33916 (16288642 MB)	480	2.13088e+06	100	13.58	42416	8605 (907332 MB)	76.9	194	17072 ORFs	20425		2010-06-02	Yellowstone National Park	UNITED STATES	44.752 -110.729	Hot_Springs_metagenome_G8439	NA	82	NA	NA	Acidic	ENVO:00002021 (acid habitat)	NA	NA	NA	2280	NA
98	Natural	Aquatic	Spring	Water	Water	XDV	GBMF-MVSP-M_Young	Hot_Springs_metagenome_G4044 (CAM_LIB_000259)	metagenome	CAMERA	M. Young, Montana St. Univ.	Yellowstone National Park	Dfc: Snow, Fully humid, Cool summer	Temperate	NA	ENVO:00000446 (terrestrial biome)	ENVO:00000027 (spring)	ENVO:00002006 (water)	NA	GS-FLX Titanium	Broad	23446 (12386497 MB)	528	1.03742e+06	100	20.6	33470	9083 (836535 MB)	76.7	9	7273 ORFs	9284		2009-10-09	Yellowstone National Park	UNITED STATES	44.754 -110.724	Hot_Springs_metagenome_G4044	NA	83	NA	NA	Acidic	ENVO:00002021 (acid habitat)	NA	NA	NA	2280	NA
99	Natural	Aquatic	Spring	Water	Water	XKQ	GBMF-MVSP-M_Young	Hot_Springs_metagenome_G4046 (CAM_LIB_000260)	metagenome	CAMERA	M. Young, Montana St. Univ.	Yellowstone National Park	Dfc: Snow, Fully humid, Cool summer	Temperate	NA	ENVO:00000446 (terrestrial biome)	ENVO:00000027 (spring)	ENVO:00002006 (water)	NA	GS-FLX Titanium	Broad	17303 (7460044 MB)	431	1.08688e+06	100	9.26	18791	3015 (251385 MB)	80.2	16	7111 ORFs	9432		2009-10-09	Yellowstone National Park	UNITED STATES	44.752 -110.728	Hot_Springs_metagenome_G4046	NA	76	NA	NA	Acidic	ENVO:00002021 (acid habitat)	NA	NA	NA	2280	NA
100	Natural	Aquatic	Vent/Seep	Water	Water	ADD	GBMF-MVSP-R_Anderson	MVSP HulkVentVirome (CAM_LIB_A0003)	metagenome	CAMERA	R. Anderson, Univ. of Washington	Juan de Fuca	NA	Temperate	Bathypalagic	NA	NA	ENVO:00002006 (water)	NA	GS-FLX Titanium	Broad	105840 (46256249 MB)	437	5081057	100	4.73	117084	22926 (1686022 MB)	83.1	722	46310 ORFs	56644		NA	Hulk Vent Juan de Fuca	INTERNATIONAL	47.95 -129.097	G2810	NA	13	NA	NA	High Temperature	ENVO:00002025 (high temperature habitat)	NA	NA	NA	NA	NA
101	Natural	Aquatic	Vent/Seep	Water	Water	CVC	GBMF-MVSP-SJ_Williamson	MVSP Guaymas Hydrothermal Vent Induced ssDNA virome (CAM_LIB_000105)	metagenome	CAMERA	S.J. Williamson, J. Craig Venter Institute	Gulf of Cortes	NA	Temperate	Bathypalagic	NA	NA	ENVO:00002006 (water)	NA	GS-FLX Titanium	Broad	19909 (9393069 MB)	471	1.72632e+06	100	13.6	23785	2987 (262790 MB)	76	38	11927 ORFs	15986		2008-11-25	Guaymas Rebecca's Roost	UNITED STATES	27.046 -111.245	marine_metagenome_G3256	1987	31.4	NA	NA	High Temperature	ENVO:00002025 (high temperature habitat)	NA	NA	NA	NA	NA
102	Natural	Aquatic	Vent/Seep	Sediment	Sediment	EOE	GBMF-MVSP-DL_Valentine	MVSP Benthic methanotrophic mats virome (CAM_LIB_000110)	metagenome	CAMERA	D.L. Valentine, University of California Santa Barbara	North East Pacific	Csb: Warm temperate, Summer dry, Warm summer	Temperate	Epipelagic	NA	NA	ENVO:00002007 (sediment)	NA	GS-FLX Titanium	Broad	30466 (16007560 MB)	525	2000071	100	19.96	32215	7511 (670792 MB)	85.6	41	11207 ORFs	15028		2009-06-15	Santa Barbara Channel	UNITED STATES	34.45 -119.89	marine_sediment_metagenome_G2770	22	14	33.5	NA	NA	NA	NA	NA	NA	NA	NA
103	Natural	Aquatic	Vent/Seep	Water	Water	JDS	GBMF-MVSP-SJ_Williamson	MVSP EPR Hydrothermal Vent ssDNA virome (CAM_LIB_000030)	metagenome	CAMERA	S.J. Williamson, J. Craig Venter Institute	East Pacific Rise	NA	Tropical	Bathypalagic	NA	NA	ENVO:00002006 (water)	NA	GS-FLX Titanium	Broad	24316 (10724202 MB)	441	1537981	100	6.03	31551	4184 (339545 MB)	73.8	55	14079 ORFs	18753		2008-11-15	P-vent	UNITED STATES	9.503 -104.175	marine_metagenome_G3261	2505	5.5	NA	NA	High Temperature	ENVO:00002025 (high temperature habitat)	NA	NA	NA	NA	NA
104	Natural	Aquatic	Vent/Seep	Water	Water	JXK	GBMF-MVSP-SJ_Williamson	MVSP EPR Hydrothermal Vent Induced ssDNA virome (CAM_LIB_000032)	metagenome	CAMERA	S.J. Williamson, J. Craig Venter Institute	East Pacific Rise	NA	Tropical	Bathypalagic	NA	NA	ENVO:00002006 (water)	NA	GS-FLX Titanium	Broad	68498 (32953171 MB)	481	3.63871e+06	100	11.19	93081	13689 (1336012 MB)	73.1	135	42843 ORFs	55604		2008-11-14	Marker 28, Trick-or-Treat	UNITED STATES	9.502 -104.175	marine_metagenome_G3255	2511	15	NA	NA	High Temperature	ENVO:00002025 (high temperature habitat)	NA	NA	NA	NA	NA
105	Natural	Aquatic	Vent/Seep	Water	Water	AVK	GBMF-MVSP-SJ_Williamson	MVSP Guaymas hydrothermal vent ssDNA virome (CAM_LIB_000126)	metagenome	CAMERA	S.J. Williamson, J. Craig Venter Institute	Gulf of Cortes	NA	Temperate	Bathypalagic	NA	NA	ENVO:00002006 (water)	NA	GS-FLX Titanium	Broad	37415 (19106171 MB)	510	3008607	100	12.4	49175	5551 (712546 MB)	72.1	125	34750 ORFs	41275	NA	2008-11-23	Guaymas Basin	MEXICO	27.067 -111.244	marine_metagenome_G3258	1987	29	NA	NA	High Temperature	ENVO:00002025 (high temperature habitat)	NA	NA	NA	NA	NA
106	Natural	Aquatic	Tundra	Water	Water	BKD	GBMF-MVSP-J_Deming	MVSP Arctic cryopeg brine virome (CAM_LIB_000115)	metagenome	CAMERA	J. Deming, University of Washington	Alaska	NA	High Latitude	NA	ENVO:01000180 (tundra biome)	ENVO:00000112 (tundra)	ENVO:00002006 (water)	NA	GS-FLX Titanium	Broad	7347 (3832246 MB)	521	461216	100	13.67	10366	2366 (246561 MB)	75.2	23	5466 ORFs	6755		2009-08-04	Barrow Permafrost Shaft	UNITED STATES	71.291 -156.789	marine_metagenome_G6481	6	-5	130	NA	Haline, Low Temperature	ENVO:00002024,ENVO:00002026 (haline habitat,cold temperatur)	NA	NA	NA	10	NA
107	Natural	Terrestrial	Grassland	Soil	Soil	KPR	Global Soil	KPRAIRIE (KPRAIRIE)	metagenome	VIROME	Fierer et al. 2007.Metagenomic and Small-Subunit rRNA Analyses Reveal the Genetic Diversity of Bacteria, Archaea, Fungi, and Viruses in Soil. Applied and Environmental Microbiology, 73 (21): 7059-7066.	North American Great Plains	Dfa: Snow, Fully humid, Hot summer	Temperate	NA	ENVO:01000177 (grassland biome)	ENVO:00000106 (grassland)	ENVO:00001998 (soil)	NA	NA	NA	1928 (1031764 MB)	535	85238.6	90.72	38.38	2882	516 (44801 MB)	71.9	12	454 ORFs	638		NA	Konza Prairie LTERS, KS	United States	39.1 -96.6	NA	NA	NA	NA	NA	NA	NA	NA	NA	NA	300	NA
108	Natural	Terrestrial	Rainforest	Soil	Soil	RFP	Global Soil	RFPERU (RFPERU)	metagenome	VIROME	Fierer et al. 2007.Metagenomic and Small-Subunit rRNA Analyses Reveal the Genetic Diversity of Bacteria, Archaea, Fungi, and Viruses in Soil. Applied and Environmental Microbiology, 73 (21): 7059-7066.	Western South America	NA	Tropical	NA	ENVO:01000220 (tropical woodland biome)	ENVO:00000109 (woodland)	ENVO:00001998 (soil)	NA	NA	NA	1008 (431621 MB)	428	102702	83.63	6.94	1367	210 (16218 MB)	74.9	3	151 ORFs	229		NA	Manu National Park	Peru	12.65 -71.23	Manu1	NA	NA	NA	NA	NA	NA	NA	NA	NA	420	NA
109	Natural	Terrestrial	Desert	Soil	Soil	JTD	Global Soil	JTDESERT (JTDESERT)	metagenome	VIROME	Fierer et al. 2007.Metagenomic and Small-Subunit rRNA Analyses Reveal the Genetic Diversity of Bacteria, Archaea, Fungi, and Viruses in Soil. Applied and Environmental Microbiology, 73 (21): 7059-7066.	Western North America	Csa: Warm temperate, Summer dry, Hot summer	Temperate	NA	ENVO:01000179 (desert biome)	ENVO:00000097 (desert)	ENVO:00001998 (soil)	NA	NA	NA	1639 (847305 MB)	516	82317	86.64	38.44	2498	484 (41562 MB)	72.4	8	420 ORFs	609		NA	Joshua Tree National Park, CA	United States	33.97 -116.07	JTNP1	NA	NA	NA	NA	Arid, High Temperature	ENVO:01000230,ENVO:00002025 (arid,high temperature habitat)	NA	NA	NA	1360	NA
[truncated: 7 more columns]

## Sheet: Panel c (IMG-VR)
Environment classification
Phylum	Class	Order	Family	Genus	Species	IMG Genome ID	Domain	Sequencing Status	Study Name	Genome Name / Sample Name	Sequencing Center	ANI Cluster ID	IMG Product Assignment	IMG Release/Pipeline Version	IMG Submission ID	JGI Project ID / ITS SP ID	JGI Analysis Product Name	JGI Analysis Project Type	GOLD Analysis Project ID	GOLD Analysis Project Type	GOLD Sequencing Project ID	GOLD Study ID	Add Date	Assembly Method	Combined Sample	Comments	Funding Agency	Gene Model QC	Genome Completeness %	High Quality	Is Public	NCBI Taxon ID	NCBI Project ID	RefSeq Project ID	Release Date	Strain	Submission Type	User Access	Alt. Contact Email	Alt. Contact Name	Alt2. Contact Emails	Alt2. Contact Names	Altitude In Meters	Biotic Relationships	Cell Arrangement	Cell Shape	Chlorophyll concentration	Clade	Contact Email
Environmental	Air	Outdoor Air	Unclassified	Unclassified	Upper troposphere microbial communities above oceans and continental USA that affect ice or cloud condensation nuclei	3300003341	*Microbiome	Permanent Draft	Upper troposphere microbial communities above oceans and continental USA that affect ice or cloud condensation nuclei	Upper troposphere microbial communities from Midwestern USA - DC3-114	DOE Joint Genome Institute (JGI)	<a href='main.cgi?section=ANI&page=cliqueDetails&clique_id='></a>	Yes	0	50177	1034468	Metagenome Standard Draft	Metagenome Analysis	Ga0007652	Metagenome Analysis	Gp0085206	Gs0110167	2014-09-15		No		E; D; O	No			Yes	0	0	0	2015-01-07		Primary				jmallajosyula@lbl.gov; kostas@ce.gatech.edu; athanasios.nenes@gatech.edu; isabeldlr@gmail.com; lds@gatech.edu	Jyothi Mallajosyula; Konstantinos Konstantinidis; Athanasios Nenes; Natasha DeLeon-Rodriguez; Lizbeth Davila-Santiago							kostas@ce.gatech.edu
Environmental	Air	Outdoor Air	Unclassified	Unclassified	Upper troposphere microbial communities above oceans and continental USA that affect ice or cloud condensation nuclei	3300003337	*Microbiome	Permanent Draft	Upper troposphere microbial communities above oceans and continental USA that affect ice or cloud condensation nuclei	Upper troposphere microbial communities from Oklahoma, USA - DC3-115	DOE Joint Genome Institute (JGI)	<a href='main.cgi?section=ANI&page=cliqueDetails&clique_id='></a>	Yes	0	50178	1034471	Metagenome Standard Draft	Metagenome Analysis	Ga0007653	Metagenome Analysis	Gp0085207	Gs0110167	2014-09-15		No		E; D; O	No			Yes	0	0	0	2015-01-07		Primary				jmallajosyula@lbl.gov; kostas@ce.gatech.edu; athanasios.nenes@gatech.edu; isabeldlr@gmail.com; lds@gatech.edu	Jyothi Mallajosyula; Konstantinos Konstantinidis; Athanasios Nenes; Natasha DeLeon-Rodriguez; Lizbeth Davila-Santiago							kostas@ce.gatech.edu
Environmental	Air	Outdoor Air	Unclassified	Unclassified	Upper troposphere microbial communities above oceans and continental USA that affect ice or cloud condensation nuclei	3300002982	*Microbiome	Permanent Draft	Upper troposphere microbial communities above oceans and continental USA that affect ice or cloud condensation nuclei	Upper troposphere microbial communities from Midwestern USA - DC3-135	DOE Joint Genome Institute (JGI)	<a href='main.cgi?section=ANI&page=cliqueDetails&clique_id='></a>	Yes	0	45729	1034486	Metagenome Standard Draft	Metagenome Analysis	Ga0007658	Metagenome Analysis	Gp0085212	Gs0110167	2014-07-26		No		DOE	No			Yes	0	0	0	2015-01-07		Primary				jmallajosyula@lbl.gov; kostas@ce.gatech.edu; athanasios.nenes@gatech.edu; isabeldlr@gmail.com; lds@gatech.edu	Jyothi Mallajosyula; Konstantinos Konstantinidis; Athanasios Nenes; Natasha DeLeon-Rodriguez; Lizbeth Davila-Santiago							kostas@ce.gatech.edu
Environmental	Air	Outdoor Air	Unclassified	Unclassified	Upper troposphere microbial communities above oceans and continental USA that affect ice or cloud condensation nuclei	3300003164	*Microbiome	Permanent Draft	Upper troposphere microbial communities above oceans and continental USA that affect ice or cloud condensation nuclei	Upper troposphere microbial communities from Maryland, USA - DAQMD-001	DOE Joint Genome Institute (JGI)	<a href='main.cgi?section=ANI&page=cliqueDetails&clique_id='></a>	Yes	0	46369	1034414	Metagenome Standard Draft	Metagenome Analysis	Ga0007634	Metagenome Analysis	Gp0085188	Gs0110167	2014-08-06		No		E; D; O	No			Yes	0	0	0	2015-01-07		Primary				jmallajosyula@lbl.gov; kostas@ce.gatech.edu; athanasios.nenes@gatech.edu; isabeldlr@gmail.com; lds@gatech.edu	Jyothi Mallajosyula; Konstantinos Konstantinidis; Athanasios Nenes; Natasha DeLeon-Rodriguez; Lizbeth Davila-Santiago							kostas@ce.gatech.edu
Environmental	Air	Outdoor Air	Unclassified	Unclassified	Upper troposphere microbial communities above oceans and continental USA that affect ice or cloud condensation nuclei	3300003172	*Microbiome	Permanent Draft	Upper troposphere microbial communities above oceans and continental USA that affect ice or cloud condensation nuclei	Upper troposphere microbial communities from Maryland, USA - DAQMD-018	DOE Joint Genome Institute (JGI)	<a href='main.cgi?section=ANI&page=cliqueDetails&clique_id='></a>	Yes	0	46366	1034420	Metagenome Standard Draft	Metagenome Analysis	Ga0007636	Metagenome Analysis	Gp0085190	Gs0110167	2014-08-06		No		E; D; O	No			Yes	0	0	0	2015-01-07		Primary				jmallajosyula@lbl.gov; kostas@ce.gatech.edu; athanasios.nenes@gatech.edu; isabeldlr@gmail.com; lds@gatech.edu	Jyothi Mallajosyula; Konstantinos Konstantinidis; Athanasios Nenes; Natasha DeLeon-Rodriguez; Lizbeth Davila-Santiago							kostas@ce.gatech.edu
Environmental	Air	Outdoor Air	Unclassified	Unclassified	Upper troposphere microbial communities above oceans and continental USA that affect ice or cloud condensation nuclei	3300003339	*Microbiome	Permanent Draft	Upper troposphere microbial communities above oceans and continental USA that affect ice or cloud condensation nuclei	Upper troposphere microbial communities from Midwestern USA - DC3-124	DOE Joint Genome Institute (JGI)	<a href='main.cgi?section=ANI&page=cliqueDetails&clique_id='></a>	Yes	0	50176	1034474	Metagenome Standard Draft	Metagenome Analysis	Ga0007654	Metagenome Analysis	Gp0085208	Gs0110167	2014-09-15		No		E; D; O	No			Yes	0	0	0	2015-01-07		Primary				jmallajosyula@lbl.gov; kostas@ce.gatech.edu; athanasios.nenes@gatech.edu; isabeldlr@gmail.com; lds@gatech.edu	Jyothi Mallajosyula; Konstantinos Konstantinidis; Athanasios Nenes; Natasha DeLeon-Rodriguez; Lizbeth Davila-Santiago							kostas@ce.gatech.edu
Environmental	Air	Outdoor Air	Unclassified	Unclassified	Upper troposphere microbial communities above oceans and continental USA that affect ice or cloud condensation nuclei	3300003421	*Microbiome	Permanent Draft	Upper troposphere microbial communities above oceans and continental USA that affect ice or cloud condensation nuclei	Upper troposphere microbial communities - SEAC4RS-RF10-011	DOE Joint Genome Institute (JGI)	<a href='main.cgi?section=ANI&page=cliqueDetails&clique_id='></a>	Yes	0	50184	1034510	Metagenome Standard Draft	Metagenome Analysis	Ga0007666	Metagenome Analysis	Gp0085220	Gs0110167	2014-09-27		No		E; D; O	No			Yes	0	0	0	2015-01-07		Primary				jmallajosyula@lbl.gov; kostas@ce.gatech.edu; athanasios.nenes@gatech.edu; isabeldlr@gmail.com; lds@gatech.edu	Jyothi Mallajosyula; Konstantinos Konstantinidis; Athanasios Nenes; Natasha DeLeon-Rodriguez; Lizbeth Davila-Santiago							kostas@ce.gatech.edu
Environmental	Air	Outdoor Air	Unclassified	Unclassified	Upper troposphere microbial communities above oceans and continental USA that affect ice or cloud condensation nuclei	3300003416	*Microbiome	Permanent Draft	Upper troposphere microbial communities above oceans and continental USA that affect ice or cloud condensation nuclei	Upper troposphere microbial communities from Maryland, USA - DAQMD-015	DOE Joint Genome Institute (JGI)	<a href='main.cgi?section=ANI&page=cliqueDetails&clique_id='></a>	Yes	0	50187	1034417	Metagenome Standard Draft	Metagenome Analysis	Ga0007635	Metagenome Analysis	Gp0085189	Gs0110167	2014-09-27		No		E; D; O	No			Yes	0	0	0	2015-01-07		Primary				jmallajosyula@lbl.gov; kostas@ce.gatech.edu; athanasios.nenes@gatech.edu; isabeldlr@gmail.com; lds@gatech.edu	Jyothi Mallajosyula; Konstantinos Konstantinidis; Athanasios Nenes; Natasha DeLeon-Rodriguez; Lizbeth Davila-Santiago							kostas@ce.gatech.edu
Environmental	Air	Outdoor Air	Unclassified	Unclassified	Upper troposphere microbial communities above oceans and continental USA that affect ice or cloud condensation nuclei	3300003417	*Microbiome	Permanent Draft	Upper troposphere microbial communities above oceans and continental USA that affect ice or cloud condensation nuclei	Upper troposphere microbial communities from California, USA - DAQCA-003	DOE Joint Genome Institute (JGI)	<a href='main.cgi?section=ANI&page=cliqueDetails&clique_id='></a>	Yes	0	50189	1034435	Metagenome Standard Draft	Metagenome Analysis	Ga0007641	Metagenome Analysis	Gp0085195	Gs0110167	2014-09-27		No		E; D; O	No			Yes	0	0	0	2015-01-07		Primary				jmallajosyula@lbl.gov; kostas@ce.gatech.edu; athanasios.nenes@gatech.edu; isabeldlr@gmail.com; lds@gatech.edu	Jyothi Mallajosyula; Konstantinos Konstantinidis; Athanasios Nenes; Natasha DeLeon-Rodriguez; Lizbeth Davila-Santiago							kostas@ce.gatech.edu
Environmental	Air	Outdoor Air	Unclassified	Unclassified	Upper troposphere microbial communities above oceans and continental USA that affect ice or cloud condensation nuclei	3300003424	*Microbiome	Permanent Draft	Upper troposphere microbial communities above oceans and continental USA that affect ice or cloud condensation nuclei	Upper troposphere microbial communities - SEAC4RS-RF10-012	DOE Joint Genome Institute (JGI)	<a href='main.cgi?section=ANI&page=cliqueDetails&clique_id='></a>	Yes	0	50185	1034513	Metagenome Standard Draft	Metagenome Analysis	Ga0007667	Metagenome Analysis	Gp0085221	Gs0110167	2014-09-27		No		E; D; O	No			Yes	0	0	0	2015-01-07		Primary				isabeldlr@gmail.com; jmallajosyula@lbl.gov; kostas@ce.gatech.edu; athanasios.nenes@gatech.edu; lds@gatech.edu	Natasha DeLeon-Rodriguez; Jyothi Mallajosyula; Konstantinos Konstantinidis; Athanasios Nenes; Lizbeth Davila-Santiago							kostas@ce.gatech.edu
Environmental	Air	Outdoor Air	Unclassified	Unclassified	Upper troposphere microbial communities above oceans and continental USA that affect ice or cloud condensation nuclei	3300003168	*Microbiome	Permanent Draft	Upper troposphere microbial communities above oceans and continental USA that affect ice or cloud condensation nuclei	Upper troposphere microbial communities from Maryland, USA - DAQMD-024	DOE Joint Genome Institute (JGI)	<a href='main.cgi?section=ANI&page=cliqueDetails&clique_id='></a>	Yes	0	46368	1034429	Metagenome Standard Draft	Metagenome Analysis	Ga0007639	Metagenome Analysis	Gp0085193	Gs0110167	2014-08-06		No		E; D; O	No			Yes	0	0	0	2015-01-07		Primary				jmallajosyula@lbl.gov; kostas@ce.gatech.edu; athanasios.nenes@gatech.edu; isabeldlr@gmail.com; lds@gatech.edu	Jyothi Mallajosyula; Konstantinos Konstantinidis; Athanasios Nenes; Natasha DeLeon-Rodriguez; Lizbeth Davila-Santiago							kostas@ce.gatech.edu
Environmental	Air	Outdoor Air	Unclassified	Unclassified	Upper troposphere microbial communities above oceans and continental USA that affect ice or cloud condensation nuclei	3300002985	*Microbiome	Permanent Draft	Upper troposphere microbial communities above oceans and continental USA that affect ice or cloud condensation nuclei	Upper troposphere microbial communities from Louisiana-East Texas, USA - DC3-131	DOE Joint Genome Institute (JGI)	<a href='main.cgi?section=ANI&page=cliqueDetails&clique_id='></a>	Yes	0	45730	1034483	Metagenome Standard Draft	Metagenome Analysis	Ga0007657	Metagenome Analysis	Gp0085211	Gs0110167	2014-07-26		No		DOE	No			Yes	0	0	0	2015-01-07		Primary				jmallajosyula@lbl.gov; kostas@ce.gatech.edu; athanasios.nenes@gatech.edu; isabeldlr@gmail.com; lds@gatech.edu	Jyothi Mallajosyula; Konstantinos Konstantinidis; Athanasios Nenes; Natasha DeLeon-Rodriguez; Lizbeth Davila-Santiago							kostas@ce.gatech.edu
Environmental	Air	Outdoor Air	Unclassified	Unclassified	Upper troposphere microbial communities above oceans and continental USA that affect ice or cloud condensation nuclei	3300003167	*Microbiome	Permanent Draft	Upper troposphere microbial communities above oceans and continental USA that affect ice or cloud condensation nuclei	Upper troposphere microbial communities from Maryland, USA - DAQMD-021	DOE Joint Genome Institute (JGI)	<a href='main.cgi?section=ANI&page=cliqueDetails&clique_id='></a>	Yes	0	46367	1034423	Metagenome Standard Draft	Metagenome Analysis	Ga0007637	Metagenome Analysis	Gp0085191	Gs0110167	2014-08-06		No		E; D; O	No			Yes	0	0	0	2015-01-07		Primary				jmallajosyula@lbl.gov; kostas@ce.gatech.edu; athanasios.nenes@gatech.edu; isabeldlr@gmail.com; lds@gatech.edu	Jyothi Mallajosyula; Konstantinos Konstantinidis; Athanasios Nenes; Natasha DeLeon-Rodriguez; Lizbeth Davila-Santiago							kostas@ce.gatech.edu
Environmental	Air	Outdoor Air	Unclassified	Unclassified	Upper troposphere microbial communities above oceans and continental USA that affect ice or cloud condensation nuclei	3300003166	*Microbiome	Permanent Draft	Upper troposphere microbial communities above oceans and continental USA that affect ice or cloud condensation nuclei	Upper troposphere microbial communities from Midwestern USA - DC3-104	DOE Joint Genome Institute (JGI)	<a href='main.cgi?section=ANI&page=cliqueDetails&clique_id='></a>	Yes	0	46371	1034450	Metagenome Standard Draft	Metagenome Analysis	Ga0007646	Metagenome Analysis	Gp0085200	Gs0110167	2014-08-06		No		E; D; O	No			Yes	0	0	0	2015-01-07		Primary				jmallajosyula@lbl.gov; kostas@ce.gatech.edu; athanasios.nenes@gatech.edu; isabeldlr@gmail.com; lds@gatech.edu	Jyothi Mallajosyula; Konstantinos Konstantinidis; Athanasios Nenes; Natasha DeLeon-Rodriguez; Lizbeth Davila-Santiago							kostas@ce.gatech.edu
Environmental	Air	Outdoor Air	Unclassified	Unclassified	Upper troposphere microbial communities above oceans and continental USA that affect ice or cloud condensation nuclei	3300003338	*Microbiome	Permanent Draft	Upper troposphere microbial communities above oceans and continental USA that affect ice or cloud condensation nuclei	Upper troposphere microbial communities from Colorado-Nebraska, USA - DC3-106	DOE Joint Genome Institute (JGI)	<a href='main.cgi?section=ANI&page=cliqueDetails&clique_id='></a>	Yes	0	50175	1034453	Metagenome Standard Draft	Metagenome Analysis	Ga0007647	Metagenome Analysis	Gp0085201	Gs0110167	2014-09-15		No		E; D; O	No			Yes	0	0	0	2015-01-07		Primary				jmallajosyula@lbl.gov; kostas@ce.gatech.edu; athanasios.nenes@gatech.edu; isabeldlr@gmail.com; lds@gatech.edu	Jyothi Mallajosyula; Konstantinos Konstantinidis; Athanasios Nenes; Natasha DeLeon-Rodriguez; Lizbeth Davila-Santiago							kostas@ce.gatech.edu
Environmental	Air	Outdoor Air	Unclassified	Unclassified	Upper troposphere microbial communities above oceans and continental USA that affect ice or cloud condensation nuclei	3300003340	*Microbiome	Permanent Draft	Upper troposphere microbial communities above oceans and continental USA that affect ice or cloud condensation nuclei	Upper troposphere microbial communities from Maryland, USA - DAQMD-023	DOE Joint Genome Institute (JGI)	<a href='main.cgi?section=ANI&page=cliqueDetails&clique_id='></a>	Yes	0	50174	1034426	Metagenome Standard Draft	Metagenome Analysis	Ga0007638	Metagenome Analysis	Gp0085192	Gs0110167	2014-09-15		No		E; D; O	No			Yes	0	0	0	2015-01-07		Primary				jmallajosyula@lbl.gov; kostas@ce.gatech.edu; athanasios.nenes@gatech.edu; isabeldlr@gmail.com; lds@gatech.edu	Jyothi Mallajosyula; Konstantinos Konstantinidis; Athanasios Nenes; Natasha DeLeon-Rodriguez; Lizbeth Davila-Santiago							kostas@ce.gatech.edu
Environmental	Air	Outdoor Air	Unclassified	Unclassified	Upper troposphere microbial communities above oceans and continental USA that affect ice or cloud condensation nuclei	3300026249	*Microbiome	Permanent Draft	Upper troposphere microbial communities above oceans and continental USA that affect ice or cloud condensation nuclei	Upper troposphere microbial communities - SDPR-005 (SPAdes)	DOE Joint Genome Institute (JGI)	<a href='main.cgi?section=ANI&page=cliqueDetails&clique_id='></a>	Yes	IMG Annotation Pipeline v.4.16.2	185858	1034540	Metagenome Standard Draft	Metagenome Analysis	Ga0209549	Metagenome Analysis	Gp0085230	Gs0110167	2018-04-17	spades v. 3.11.1	No		E; D; O	No			Yes	0	0	0	2018-06-16		Reanalysis				jmallajosyula@lbl.gov; kostas@ce.gatech.edu; athanasios.nenes@gatech.edu; isabeldlr@gmail.com; lds@gatech.edu	Jyothi Mallajosyula; Konstantinos Konstantinidis; Athanasios Nenes; Natasha DeLeon-Rodriguez; Lizbeth Davila-Santiago							kostas@ce.gatech.edu
Environmental	Air	Outdoor Air	Unclassified	Unclassified	Upper troposphere microbial communities above oceans and continental USA that affect ice or cloud condensation nuclei	3300026231	*Microbiome	Permanent Draft	Upper troposphere microbial communities above oceans and continental USA that affect ice or cloud condensation nuclei	Upper troposphere microbial communities from California, USA - DAQCA-005 (SPAdes)	DOE Joint Genome Institute (JGI)	<a href='main.cgi?section=ANI&page=cliqueDetails&clique_id='></a>	Yes	IMG Annotation Pipeline v.4.16.2	185838	1034438	Metagenome Standard Draft	Metagenome Analysis	Ga0209546	Metagenome Analysis	Gp0085196	Gs0110167	2018-04-17	spades v. 3.11.1	No		E; D; O	No			Yes	0	0	0	2018-06-16		Reanalysis				jmallajosyula@lbl.gov; kostas@ce.gatech.edu; athanasios.nenes@gatech.edu; isabeldlr@gmail.com; lds@gatech.edu	Jyothi Mallajosyula; Konstantinos Konstantinidis; Athanasios Nenes; Natasha DeLeon-Rodriguez; Lizbeth Davila-Santiago							kostas@ce.gatech.edu
Environmental	Air	Outdoor Air	Unclassified	Unclassified	Upper troposphere microbial communities above oceans and continental USA that affect ice or cloud condensation nuclei	3300026247	*Microbiome	Permanent Draft	Upper troposphere microbial communities above oceans and continental USA that affect ice or cloud condensation nuclei	Upper troposphere microbial communities - SEAC4RS-RF6-003 (SPAdes)	DOE Joint Genome Institute (JGI)	<a href='main.cgi?section=ANI&page=cliqueDetails&clique_id='></a>	Yes	IMG Annotation Pipeline v.4.16.2	185853	1034519	Metagenome Standard Draft	Metagenome Analysis	Ga0209133	Metagenome Analysis	Gp0085223	Gs0110167	2018-04-17	spades v. 3.11.1	No		E; D; O	No			Yes	0	0	0	2018-06-16		Reanalysis				isabeldlr@gmail.com; jmallajosyula@lbl.gov; kostas@ce.gatech.edu; athanasios.nenes@gatech.edu; lds@gatech.edu	Natasha DeLeon-Rodriguez; Jyothi Mallajosyula; Konstantinos Konstantinidis; Athanasios Nenes; Lizbeth Davila-Santiago							kostas@ce.gatech.edu
Environmental	Aquatic	Freshwater	Creek	Unclassified	Freshwater microbial communities from McNutts Creek, Athens, Georgia, United States	3300021437	*Microbiome	Permanent Draft	Freshwater microbial communities from McNutts Creek, Athens, Georgia, United States	Freshwater microbial communities from McNutts Creek, Athens, Georgia, United States - 1-17 MG	DOE Joint Genome Institute (JGI)	<a href='main.cgi?section=ANI&page=cliqueDetails&clique_id='></a>	Yes	IMG Annotation Pipeline v.4.15.2	161051	1159882	Metagenome Standard Draft	Metagenome Analysis	Ga0213917	Metagenome Analysis	Gp0238826	Gs0131212	2017-11-06	spades v. SPAdes version: 3.11.1-check				No			Yes	0	0	0	2013-07-01		Primary				hteeling@mpi-bremen.de; fgloeckn@mpi-bremen.de; ramann@mpi-bremen.de; dproband@mpi-bremen.de; bfuchs@mpi-bremen.de; mchafee@mbl.edu; fog@mpi-bremen.de	Hanno Teeling; Frank Oliver Gl?ckner; Rudolf Amann; David Probandt; Bernhard Fuchs; Meghan Chafee; Frank + Gl?ckner							hteeling@mpi-bremen.de
Environmental	Aquatic	Freshwater	Drinking water	Unclassified	Crenothrix polyspora biofilm communities from Wolfenbuettel waterworks, Germany	3300005627	*Microbiome	Draft	Crenothrix polyspora biofilm communities from Wolfenbuettel waterworks, Germany	Crenothrix polyspora biofilm communities from Wolfenbuettel waterworks, Germany	DOE Joint Genome Institute (JGI)	<a href='main.cgi?section=ANI&page=cliqueDetails&clique_id='></a>	Yes	0	67375	16951		Metagenome Analysis	Ga0077107	Metagenome Analysis	Gp0054464	Gs0084224	2015-08-29	LUCY, PGA Assembler	No			No			Yes	0	0	0	2012-09-21		Primary		malfatti3@llnl.gov	Stephanie Malfatti	bcampb7@clemson.edu	Barbara Campbell							bcampb7@clemson.edu
Environmental	Aquatic	Freshwater	Drinking water	Unclassified	Aquatic microbial communities from drinking water treatment plant in Pearl River Delta area, China	3300014029	*Microbiome	Permanent Draft	Aquatic microbial communities from drinking water treatment plant in Pearl River Delta area, China	Aquatic microbial communities from drinking water treatment plant in Pearl River Delta area, China - influent_20110722	University of Hong Kong	<a href='main.cgi?section=ANI&page=cliqueDetails&clique_id='></a>	Yes	IMG Annotation Pipeline v.4.14.6	119222	0		Metagenome Analysis	Ga0119941	Metagenome Analysis	Gp0137295	Gs0118589	2017-03-11	Custom JGI assembly, Nielsen et. al.	No	released per Natalia: IMGSUPP-1553		No			Yes	0	0	0	2017-01-09		Primary		cfortunato@gmail.com	Caroline Fortunato	cfortunato@gmail.com	Caroline Fortunato							cfortunato@mbl.edu, cfortunato@gmail.com
Environmental	Aquatic	Freshwater	Drinking water	Unclassified	Freshwater microbial communities from drinking water treatment plant - The University of Hong Kong	3300013374	*Microbiome	Permanent Draft	Freshwater microbial communities from drinking water treatment plant - The University of Hong Kong	Freshwater microbial communities from drinking water treatment plant - The University of Hong Kong - Treated_water_201107	University of Hong Kong	<a href='main.cgi?section=ANI&page=cliqueDetails&clique_id='></a>	Yes	IMG Annotation Pipeline v.4.14.6	116337	0		Metagenome Analysis	Ga0119936	Metagenome Analysis	Gp0137290	Gs0118588	2017-02-24	Custom JGI assembly, Nielsen et. al.	No	released per Natalia: IMGSUPP-1553		No			Yes	0	0	0	2013-07-01		Primary				hteeling@mpi-bremen.de; fgloeckn@mpi-bremen.de; ramann@mpi-bremen.de; fog@mpi-bremen.de; dproband@mpi-bremen.de; bfuchs@mpi-bremen.de; mchafee@mbl.edu	Hanno Teeling; Frank Oliver Gl?ckner; Rudolf Amann; Frank + Gl?ckner; David Probandt; Bernhard Fuchs; Meghan Chafee							hteeling@mpi-bremen.de
Environmental	Aquatic	Freshwater	Drinking water	Unclassified	Aquatic microbial communities from drinking water treatment system in Nanjing, China	3300011927	*Microbiome	Permanent Draft	Aquatic microbial communities from drinking water treatment system in Nanjing, China	Aquatic microbial communities from drinking water treatment system in Nanjing, China - Tap water - TW	Nanjing University	<a href='main.cgi?section=ANI&page=cliqueDetails&clique_id='></a>	Yes	IMG Annotation Pipeline v.4.12.2	101941	0		Metagenome Analysis	Ga0119947	Metagenome Analysis	Gp0137301	Gs0118590	2016-11-21	Custom JGI assembly, Nielsen et. al.	No	released per Natalia: IMGSUPP-1553		No			Yes	0	0	0	2017-01-09		Primary		cfortunato@gmail.com	Caroline Fortunato	cfortunato@gmail.com	Caroline Fortunato							cfortunato@mbl.edu, cfortunato@gmail.com
Environmental	Aquatic	Freshwater	Drinking water	Unclassified	Freshwater microbial communities from drinking water treatment plant - The University of Hong Kong	3300011984	*Microbiome	Permanent Draft	Freshwater microbial communities from drinking water treatment plant - The University of Hong Kong	Freshwater microbial communities from drinking water treatment plant - The University of Hong Kong - Raw_water_201107	University of Hong Kong	<a href='main.cgi?section=ANI&page=cliqueDetails&clique_id='></a>	Yes	IMG Annotation Pipeline v.4.12.2	101815	0		Metagenome Analysis	Ga0119931	Metagenome Analysis	Gp0137285	Gs0118588	2016-11-21	Custom JGI assembly, Nielsen et. al.	No	released per Natalia: IMGSUPP-1553		No			Yes	0	0	0	2017-01-09		Primary		cfortunato@gmail.com	Caroline Fortunato	cfortunato@gmail.com	Caroline Fortunato							cfortunato@mbl.edu, cfortunato@gmail.com
Environmental	Aquatic	Freshwater	Drinking water	Unclassified	Aquatic microbial communities from drinking water treatment system in Nanjing, China	3300014801	*Microbiome	Permanent Draft	Aquatic microbial communities from drinking water treatment system in Nanjing, China	Aquatic microbial communities from drinking water treatment system in Nanjing, China - Filtered water - FW	Nanjing University	<a href='main.cgi?section=ANI&page=cliqueDetails&clique_id='></a>	Yes	IMG Annotation Pipeline v.4.14.6	121186	0		Metagenome Analysis	Ga0119946	Metagenome Analysis	Gp0137300	Gs0118590	2017-03-25	Custom JGI assembly, Nielsen et. al.	No	released per Natalia: IMGSUPP-1553		No			Yes	0	0	0	2013-07-02		Primary				hteeling@mpi-bremen.de; fgloeckn@mpi-bremen.de; ramann@mpi-bremen.de; fog@mpi-bremen.de; dproband@mpi-bremen.de; bfuchs@mpi-bremen.de; mchafee@mbl.edu	Hanno Teeling; Frank Oliver Gl?ckner; Rudolf Amann; Frank + Gl?ckner; David Probandt; Bernhard Fuchs; Meghan Chafee							hteeling@mpi-bremen.de
Environmental	Aquatic	Freshwater	Drinking water	Unclassified	Aquatic microbial communities from drinking water treatment plant in Pearl River Delta area, China	3300013377	*Microbiome	Permanent Draft	Aquatic microbial communities from drinking water treatment plant in Pearl River Delta area, China	Aquatic microbial communities from drinking water treatment plant in Pearl River Delta area, China - effluent_20110722	University of Hong Kong	<a href='main.cgi?section=ANI&page=cliqueDetails&clique_id='></a>	Yes	IMG Annotation Pipeline v.4.14.6	116395	0		Metagenome Analysis	Ga0119940	Metagenome Analysis	Gp0137294	Gs0118589	2017-02-24	Custom JGI assembly, Nielsen et. al.	No	released per Natalia: IMGSUPP-1553		No			Yes	0	0	0	2012-09-21		Primary		malfatti3@llnl.gov	Stephanie Malfatti	bcampb7@clemson.edu	Barbara Campbell							bcampb7@clemson.edu
Environmental	Aquatic	Freshwater	Drinking water	Unclassified	Aquatic microbial communities from drinking water treatment system in Nanjing, China	3300014957	*Microbiome	Permanent Draft	Aquatic microbial communities from drinking water treatment system in Nanjing, China	Aquatic microbial communities from drinking water treatment system in Nanjing, China - Disinfected water - DW	Nanjing University	<a href='main.cgi?section=ANI&page=cliqueDetails&clique_id='></a>	Yes	IMG Annotation Pipeline v.4.14.6	121841	0		Metagenome Analysis	Ga0119942	Metagenome Analysis	Gp0137296	Gs0118590	2017-03-31	Custom JGI assembly, Nielsen et. al.	No	released per Natalia: IMGSUPP-1553		No			Yes	0	0	0	2013-07-03		Primary				hteeling@mpi-bremen.de; fgloeckn@mpi-bremen.de; ramann@mpi-bremen.de; fog@mpi-bremen.de; dproband@mpi-bremen.de; bfuchs@mpi-bremen.de; mchafee@mbl.edu	Hanno Teeling; Frank Oliver Gl?ckner; Rudolf Amann; Frank + Gl?ckner; David Probandt; Bernhard Fuchs; Meghan Chafee							hteeling@mpi-bremen.de
Environmental	Aquatic	Freshwater	Groundwater	Coalbed water	Coalbed water microbial communities from New Mexico, USA	2037747001	*Microbiome	Permanent Draft	Coalbed water microbial communities from New Mexico, USA	Coalbed microbial communities from New Mexico, USA - water sample 454AllContigs4fna	Virginia Polytechnic Institute and State University	<a href='main.cgi?section=ANI&page=cliqueDetails&clique_id='></a>	Yes	0	1149	0		Metagenome Analysis	Ga0011016	Metagenome Analysis	Gp0051605	Gs0045251	2010-03-23			released per JGI data release policy		No			Yes	0	0	0	2012-09-21		Primary		kliolios@lbl.gov	Konstantinos Liolios	bcampb7@clemson.edu	Barbara Campbell							bcampb7@clemson.edu
Environmental	Aquatic	Freshwater	Groundwater	Contaminated	Groundwater microbial communities from coal-tar-waste-contaminated well in S. Glens Falls, New York, USA	3300002240	*Microbiome	Permanent Draft	Groundwater microbial communities from coal-tar-waste-contaminated well in S. Glens Falls, New York, USA	Groundwater microbial communities from S. Glens Falls, New York, USA - Naphthalene biodegradation metagenome 12C3dose	DOE Joint Genome Institute (JGI)	<a href='main.cgi?section=ANI&page=cliqueDetails&clique_id='></a>	Yes	0	29046	1001474	Metagenome Standard Draft	Metagenome Analysis	Ga0000297	Metagenome Analysis	Gp0054756	Gs0069861	2014-01-31	SOAPdenovo,newbler,minimus2 v. Version 1.05: testing... 2010,(v2.8 (20120726_1306)),AMOS/3.1.0	No		DOE	No			Yes	0	0	0	2017-01-09		Primary		cfortunato@gmail.com	Caroline Fortunato	cfortunato@gmail.com	Caroline Fortunato							cfortunato@mbl.edu, cfortunato@gmail.com
Environmental	Aquatic	Freshwater	Groundwater	Unclassified	Soil microbial communities from Rifle, Colorado, USA	3300002096	*Microbiome	Permanent Draft	Soil microbial communities from Rifle, Colorado, USA	Groundwater microbial communities from Rifle, Colorado - Rifle Oxygen_injection B2	DOE Joint Genome Institute (JGI)	<a href='main.cgi?section=ANI&page=cliqueDetails&clique_id='></a>	Yes	0	26661	1023891	Metagenome Standard Draft	Metagenome Analysis	Ga0005063	Metagenome Analysis	Gp0056925	Gs0053054	2013-12-29	SOAPdenovo, Newbler, minimus2 v.1.05, AMOS v3.1.0	No		DOE	No			Yes	0	0	0	2014-08-01		Primary		jmallajosyula@lbl.gov	Jyothi Mallajosyula	jmallajosyula@lbl.gov; takamih@jamstec.go.jp	Jyothi Mallajosyula; Hideto Takami							takamih@jamstec.go.jp
Environmental	Aquatic	Freshwater	Groundwater	Cave water	Groundwater microbial communities from subsurface biofilms in sulfidic aquifier in Frasassi Gorge, Italy	3300000229	*Microbiome	Draft	Groundwater microbial communities from subsurface biofilms in sulfidic aquifier in Frasassi Gorge, Italy	Groundwater microbial communities from subsurface biofilms in sulfidic aquifier in Frasassi Gorge, Italy, sample from two redox zones- LI09_3	DOE Joint Genome Institute (JGI)	<a href='main.cgi?section=ANI&page=cliqueDetails&clique_id='></a>	Yes	0	8327	403925		Metagenome Analysis	Ga0026501	Metagenome Analysis	Gp0052152	Gs0063446	2012-07-20				DOE	No			Yes	0	0	0	2013-04-18		Primary		sgtringe@lbl.gov	Susannah Tringe	sgtringe@lbl.gov; kirchman@cms.udel.edu	Susannah Tringe; David Kirchman							kirchman@cms.udel.edu
Environmental	Aquatic	Freshwater	Groundwater	Coalbed water	Coalbed water microbial communities from New Mexico, USA	2037747002	*Microbiome	Permanent Draft	Coalbed water microbial communities from New Mexico, USA	Coalbed microbial communities from New Mexico, USA - 454AllContigs1fnal	Virginia Polytechnic Institute and State University	<a href='main.cgi?section=ANI&page=cliqueDetails&clique_id='></a>	Yes	0	1150	0		Metagenome Analysis	Ga0011017	Metagenome Analysis	Gp0051678	Gs0045251	2010-03-23			released per JGI data release policy		No			Yes	0	0	0	2013-07-03		Primary				hteeling@mpi-bremen.de; fgloeckn@mpi-bremen.de; ramann@mpi-bremen.de; fog@mpi-bremen.de; agrieb@mpi-bremen.de; raperrier@lbl.gov; dproband@mpi-bremen.de; bfuchs@mpi-bremen.de; mchafee@mbl.edu	Hanno Teeling; Frank Oliver Gl?ckner; Rudolf Amann; Frank + Gl?ckner; Anissa Grieb; Rene A. Perrier; David Probandt; Bernhard Fuchs; Meghan Chafee							hteeling@mpi-bremen.de
Environmental	Aquatic	Freshwater	Groundwater	Cave water	Groundwater microbial communities from subsurface biofilms in sulfidic aquifier in Frasassi Gorge, Italy	3300000233	*Microbiome	Draft	Groundwater microbial communities from subsurface biofilms in sulfidic aquifier in Frasassi Gorge, Italy	Groundwater microbial communities from subsurface biofilms in sulfidic aquifier in Frasassi Gorge, Italy, sample from two redox zones- FS06_10	DOE Joint Genome Institute (JGI)	<a href='main.cgi?section=ANI&page=cliqueDetails&clique_id='></a>	Yes	0	8331	403929		Metagenome Analysis	Ga0026095	Metagenome Analysis	Gp0053571	Gs0063446	2012-07-23				DOE	No			Yes	0	0	0	2017-01-09		Primary		cfortunato@gmail.com	Caroline Fortunato	cfortunato@gmail.com	Caroline Fortunato							cfortunato@mbl.edu, cfortunato@gmail.com
Environmental	Aquatic	Freshwater	Groundwater	Unclassified	Deep Underground Science and Engineering Laboratory groundwater microbial communities from South Dakota, US	2228664047	*Microbiome	Permanent Draft	Deep Underground Science and Engineering Laboratory groundwater microbial communities from South Dakota, US	Mine filtered water microbial communities from Lead, South Dakota, sample from rock fracture pool HS4850W051111	University of Florida	<a href='main.cgi?section=ANI&page=cliqueDetails&clique_id='></a>	Yes	0	6629	0		Metagenome Analysis	Ga0010931	Metagenome Analysis	Gp0052589	Gs0051017	2011-11-20			released per PI		No			Yes	0	0	0	2013-07-02		Primary				hteeling@mpi-bremen.de; fgloeckn@mpi-bremen.de; ramann@mpi-bremen.de; dproband@mpi-bremen.de; bfuchs@mpi-bremen.de; mchafee@mbl.edu; fog@mpi-bremen.de	Hanno Teeling; Frank Oliver Gl?ckner; Rudolf Amann; David Probandt; Bernhard Fuchs; Meghan Chafee; Frank + Gl?ckner							hteeling@mpi-bremen.de
Environmental	Aquatic	Freshwater	Groundwater	Unclassified	Soil microbial communities from Rifle, Colorado, USA	3300002097	*Microbiome	Permanent Draft	Soil microbial communities from Rifle, Colorado, USA	Groundwater microbial communities from Rifle, Colorado - Rifle Oxygen_injection A1	DOE Joint Genome Institute (JGI)	<a href='main.cgi?section=ANI&page=cliqueDetails&clique_id='></a>	Yes	0	26620	1023879	Metagenome Standard Draft	Metagenome Analysis	Ga0005059	Metagenome Analysis	Gp0056901	Gs0053054	2013-12-29	SOAPdenovo,newbler,minimus2 v. Version 1.05: testing... 2010,(v2.8 (20120726_1306)),AMOS/3.1.0	No		DOE	No			Yes	0	0	0	2013-07-01		Primary				hteeling@mpi-bremen.de; fgloeckn@mpi-bremen.de; ramann@mpi-bremen.de; fog@mpi-bremen.de; dproband@mpi-bremen.de; bfuchs@mpi-bremen.de; mchafee@mbl.edu	Hanno Teeling; Frank Oliver Gl?ckner; Rudolf Amann; Frank + Gl?ckner; David Probandt; Bernhard Fuchs; Meghan Chafee							hteeling@mpi-bremen.de
Environmental	Aquatic	Freshwater	Groundwater	Acid Mine Drainage	Acid mine drainage microbial communities from Yunfu, Dabaoshan, and Foukou, China, of pyrites, lead-zinc tailings, and polymetallic ore	2084038005	*Microbiome	Permanent Draft	Acid mine drainage microbial communities from Yunfu, Dabaoshan, and Foukou, China, of pyrites, lead-zinc tailings, and polymetallic ore	Acid Mine Drainage metagenome from Dabaoshan	Sun Yat-Sen University	<a href='main.cgi?section=ANI&page=cliqueDetails&clique_id='></a>	Yes	0	1798	0		Metagenome Analysis	Ga0010914	Metagenome Analysis	Gp0051832	Gs0046239	2010-11-27			released per JGI data release policy		No			Yes	0	0	0	2013-04-18		Primary		sgtringe@lbl.gov	Susannah Tringe	kirchman@cms.udel.edu; sgtringe@lbl.gov	David Kirchman; Susannah Tringe							kirchman@cms.udel.edu
Environmental	Aquatic	Freshwater	Groundwater	Unclassified	Deep Underground Science and Engineering Laboratory groundwater microbial communities from South Dakota, US	2228664046	*Microbiome	Permanent Draft	Deep Underground Science and Engineering Laboratory groundwater microbial communities from South Dakota, US	Mine drainage microbial communities from Lead, South Dakota, sample HS4850W040511	University of Florida	<a href='main.cgi?section=ANI&page=cliqueDetails&clique_id='></a>	Yes	0	6628	0		Metagenome Analysis	Ga0011247	Metagenome Analysis	Gp0052588	Gs0051017	2011-11-20			released per PI		No			Yes	0	0	0			Primary		Ioanna.Pagani@thermofisher.com	Ioanna Pagani	bcampb7@clemson.edu	Barbara Campbell							bcampb7@clemson.edu
Environmental	Aquatic	Freshwater	Groundwater	Cave water	Groundwater microbial communities from subsurface biofilms in sulfidic aquifier in Frasassi Gorge, Italy	3300000231	*Microbiome	Draft	Groundwater microbial communities from subsurface biofilms in sulfidic aquifier in Frasassi Gorge, Italy	Groundwater microbial communities from subsurface biofilms in sulfidic aquifier in Frasassi Gorge, Italy, sample from two redox zones- LI09_4	DOE Joint Genome Institute (JGI)	<a href='main.cgi?section=ANI&page=cliqueDetails&clique_id='></a>	Yes	0	8329	403927		Metagenome Analysis	Ga0026113	Metagenome Analysis	Gp0053360	Gs0063446	2012-07-22				DOE	No			Yes	0	0	0	2013-07-02		Primary				hteeling@mpi-bremen.de; fgloeckn@mpi-bremen.de; ramann@mpi-bremen.de; fog@mpi-bremen.de; dproband@mpi-bremen.de; bfuchs@mpi-bremen.de; mchafee@mbl.edu	Hanno Teeling; Frank Oliver Gl?ckner; Rudolf Amann; Frank + Gl?ckner; David Probandt; Bernhard Fuchs; Meghan Chafee							hteeling@mpi-bremen.de
Environmental	Aquatic	Freshwater	Groundwater	Contaminated	Groundwater microbial communities from coal-tar-waste-contaminated well in S. Glens Falls, New York, USA	3300000574	*Microbiome	Permanent Draft	Groundwater microbial communities from coal-tar-waste-contaminated well in S. Glens Falls, New York, USA	Subsurface groundwater microbial communities from S. Glens Falls, New York, USA - GMW46 contaminated, 5.4 m	DOE Joint Genome Institute (JGI)	<a href='main.cgi?section=ANI&page=cliqueDetails&clique_id='></a>	Yes	0	11328	1001468	Metagenome Standard Draft	Metagenome Analysis	Ga0000295	Metagenome Analysis	Gp0053849	Gs0069861	2012-12-10				DOE	No			Yes	0	0	0	2014-08-01		Primary		jmallajosyula@lbl.gov	Jyothi Mallajosyula	jmallajosyula@lbl.gov; takamih@jamstec.go.jp	Jyothi Mallajosyula; Hideto Takami							takamih@jamstec.go.jp
Environmental	Aquatic	Freshwater	Groundwater	Contaminated	Groundwater microbial communities from coal-tar-waste-contaminated well in S. Glens Falls, New York, USA	3300001289	*Microbiome	Permanent Draft	Groundwater microbial communities from coal-tar-waste-contaminated well in S. Glens Falls, New York, USA	Groundwater microbial communities from S. Glens Falls, New York, USA - Naphthalene biodegradation metagenome 13C5doseA	DOE Joint Genome Institute (JGI)	<a href='main.cgi?section=ANI&page=cliqueDetails&clique_id='></a>	Yes	0	14255	1001492	Metagenome Standard Draft	Metagenome Analysis	Ga0000303	Metagenome Analysis	Gp0054754	Gs0069861	2013-04-20				DOE	No			Yes	0	0	0	2013-07-02		Primary				hteeling@mpi-bremen.de; fgloeckn@mpi-bremen.de; ramann@mpi-bremen.de; fog@mpi-bremen.de; agrieb@mpi-bremen.de; raperrier@lbl.gov; dproband@mpi-bremen.de; bfuchs@mpi-bremen.de; mchafee@mbl.edu	Hanno Teeling; Frank Oliver Gl?ckner; Rudolf Amann; Frank + Gl?ckner; Anissa Grieb; Rene A. Perrier; David Probandt; Bernhard Fuchs; Meghan Chafee							hteeling@mpi-bremen.de
Environmental	Aquatic	Freshwater	Groundwater	Unclassified	Soil microbial communities from Rifle, Colorado, USA	3300002094	*Microbiome	Permanent Draft	Soil microbial communities from Rifle, Colorado, USA	Groundwater microbial communities from Rifle, Colorado - Rifle Oxygen_injection B3	DOE Joint Genome Institute (JGI)	<a href='main.cgi?section=ANI&page=cliqueDetails&clique_id='></a>	Yes	0	26610	1023894	Metagenome Standard Draft	Metagenome Analysis	Ga0005064	Metagenome Analysis	Gp0056926	Gs0053054	2013-12-29	SOAPdenovo,newbler,minimus2 v. Version 1.05: testing... 2010,(v2.8 (20120726_1306)),AMOS/3.1.0	No		DOE	No			Yes	0	0	0	2017-01-09		Primary		cfortunato@gmail.com	Caroline Fortunato	cfortunato@gmail.com	Caroline Fortunato							cfortunato@mbl.edu, cfortunato@gmail.com
Environmental	Aquatic	Freshwater	Groundwater	Contaminated	Groundwater microbial communities from coal-tar-waste-contaminated well in S. Glens Falls, New York, USA	3300001286	*Microbiome	Permanent Draft	Groundwater microbial communities from coal-tar-waste-contaminated well in S. Glens Falls, New York, USA	Groundwater microbial communities from S. Glens Falls, New York, USA - Naphthalene biodegradation metagenome 12C5dose	DOE Joint Genome Institute (JGI)	<a href='main.cgi?section=ANI&page=cliqueDetails&clique_id='></a>	Yes	0	14257	1001477	Metagenome Standard Draft	Metagenome Analysis	Ga0000298	Metagenome Analysis	Gp0054471	Gs0069861	2013-04-20				DOE	No			Yes	0	0	0	2013-07-01		Primary				hteeling@mpi-bremen.de; fgloeckn@mpi-bremen.de; ramann@mpi-bremen.de; agrieb@mpi-bremen.de; fog@mpi-bremen.de; dproband@mpi-bremen.de; bfuchs@mpi-bremen.de; mchafee@mbl.edu	Hanno Teeling; Frank Oliver Gl?ckner; Rudolf Amann; Anissa Grieb; Frank + Gl?ckner; David Probandt; Bernhard Fuchs; Meghan Chafee							hteeling@mpi-bremen.de
Environmental	Aquatic	Freshwater	Groundwater	Unclassified	Deep Underground Science and Engineering Laboratory groundwater microbial communities from South Dakota, US	2228664048	*Microbiome	Permanent Draft	Deep Underground Science and Engineering Laboratory groundwater microbial communities from South Dakota, US	Mine water biofilm microbial communities from Lead, South Dakota, sample from rock fracture pool HS4850BF040511-1	University of Florida	<a href='main.cgi?section=ANI&page=cliqueDetails&clique_id='></a>	Yes	0	6630	0		Metagenome Analysis	Ga0011248	Metagenome Analysis	Gp0053902	Gs0051017	2011-11-20			released per PI		No			Yes	0	0	0	2015-05-29		Primary				hteeling@mpi-bremen.de; fgloeckn@mpi-bremen.de; ramann@mpi-bremen.de; dproband@mpi-bremen.de; bfuchs@mpi-bremen.de; mchafee@mbl.edu; fog@mpi-bremen.de	Hanno Teeling; Frank Oliver Gl?ckner; Rudolf Amann; David Probandt; Bernhard Fuchs; Meghan Chafee; Frank + Gl?ckner							hteeling@mpi-bremen.de
Environmental	Aquatic	Freshwater	Groundwater	Cave water	Groundwater microbial communities from subsurface biofilms in sulfidic aquifier in Frasassi Gorge, Italy	3300000230	*Microbiome	Draft	Groundwater microbial communities from subsurface biofilms in sulfidic aquifier in Frasassi Gorge, Italy	Groundwater microbial communities from subsurface biofilms in sulfidic aquifier in Frasassi Gorge, Italy, sample from two redox zones- GS10_10	DOE Joint Genome Institute (JGI)	<a href='main.cgi?section=ANI&page=cliqueDetails&clique_id='></a>	Yes	0	8328	403926		Metagenome Analysis	Ga0026214	Metagenome Analysis	Gp0053386	Gs0063446	2012-07-21				DOE	No			Yes	0	0	0			Reanalysis		alison@dri.edu	Alison Murray	nckyrpides@lbl.gov; alison.murray@dri.edu	Nikos Kyrpides; Alison Murray							alison.murray@dri.edu
Environmental	Aquatic	Freshwater	Groundwater	Contaminated	Groundwater microbial communities from coal-tar-waste-contaminated well in S. Glens Falls, New York, USA	3300001294	*Microbiome	Permanent Draft	Groundwater microbial communities from coal-tar-waste-contaminated well in S. Glens Falls, New York, USA	Groundwater microbial communities from S. Glens Falls, New York, USA - Naphthalene biodegradation metagenome 13C3doseC	DOE Joint Genome Institute (JGI)	<a href='main.cgi?section=ANI&page=cliqueDetails&clique_id='></a>	Yes	0	14266	1001489	Metagenome Standard Draft	Metagenome Analysis	Ga0000302	Metagenome Analysis	Gp0053992	Gs0069861	2013-04-20				DOE	No			Yes	0	0	0	2015-03-03		Primary				hteeling@mpi-bremen.de; fgloeckn@mpi-bremen.de; fog@mpi-bremen.de; ramann@mpi-bremen.de; dproband@mpi-bremen.de; bfuchs@mpi-bremen.de; mchafee@mbl.edu	Hanno Teeling; Frank Oliver Gl?ckner; Frank + Gl?ckner; Rudolf Amann; David Probandt; Bernhard Fuchs; Meghan Chafee							hteeling@mpi-bremen.de
Environmental	Aquatic	Freshwater	Groundwater	Unclassified	Wetland microbial communities from Twitchell Island in the Sacramento Delta	3300001547	*Microbiome	Permanent Draft	Wetland microbial communities from Twitchell Island in the Sacramento Delta	Wetland microbial communities from Twitchell Island in the Sacramento Delta, sample from surface sediment Aug2011 Site C1 Bulk	DOE Joint Genome Institute (JGI)	<a href='main.cgi?section=ANI&page=cliqueDetails&clique_id='></a>	Yes	0	15232	1015573		Metagenome Analysis	Ga0066314	Metagenome Analysis	Gp0056241	Gs0063443	2013-06-25	Metagenome Standard Draft	No		DOE	No			Yes	0	0	0			Primary		kliolios@lbl.gov	Konstantinos Liolios	delong@mit.edu	Edward DeLong							delong@mit.edu
Environmental	Aquatic	Freshwater	Groundwater	Contaminated	Groundwater microbial communities from coal-tar-waste-contaminated well in S. Glens Falls, New York, USA	3300001288	*Microbiome	Permanent Draft	Groundwater microbial communities from coal-tar-waste-contaminated well in S. Glens Falls, New York, USA	Groundwater microbial communities from S. Glens Falls, New York, USA - Naphthalene biodegradation metagenome 12C8dose	DOE Joint Genome Institute (JGI)	<a href='main.cgi?section=ANI&page=cliqueDetails&clique_id='></a>	Yes	0	14256	1001480	Metagenome Standard Draft	Metagenome Analysis	Ga0000299	Metagenome Analysis	Gp0054723	Gs0069861	2013-04-20				DOE	No			Yes	0	0	0	2015-03-31		Reanalysis				hteeling@mpi-bremen.de; ramann@mpi-bremen.de; fgloeckn@mpi-bremen.de; fog@mpi-bremen.de; dproband@mpi-bremen.de; bfuchs@mpi-bremen.de; mchafee@mbl.edu	Hanno Teeling; Rudolf Amann; Frank Oliver Gl?ckner; Frank + Gl?ckner; David Probandt; Bernhard Fuchs; Meghan Chafee							hteeling@mpi-bremen.de
Environmental	Aquatic	Freshwater	Groundwater	Unclassified	Soil microbial communities from Rifle, Colorado, USA	3300002095	*Microbiome	Permanent Draft	Soil microbial communities from Rifle, Colorado, USA	Groundwater microbial communities from Rifle, Colorado - Rifle Oxygen_injection C3	DOE Joint Genome Institute (JGI)	<a href='main.cgi?section=ANI&page=cliqueDetails&clique_id='></a>	Yes	0	26659	1024030	Metagenome Standard Draft	Metagenome Analysis	Ga0005089	Metagenome Analysis	Gp0055715	Gs0053054	2013-12-29	SOAPdenovo,newbler,minimus2 v. Version 1.05: testing... 2010,(v2.8 (20120726_1306)),AMOS/3.1.0	No		DOE	No			Yes	0	0	0	2012-06-25		Primary		NCKyrpides@lbl.gov	Nikos Kyrpides	shallam@interchange.ubc.ca	Steven Hallam							shallam@interchange.ubc.ca
Environmental	Aquatic	Freshwater	Groundwater	Unclassified	Sinkhole freshwater microbial communities from Lake Huron, US	2049941002	*Microbiome	Permanent Draft	Sinkhole freshwater microbial communities from Lake Huron, US	Sinkhole freshwater microbial communities from Lake Huron, US, Sample 419	University of Michigan	<a href='main.cgi?section=ANI&page=cliqueDetails&clique_id='></a>	Yes	0	1416	0		Metagenome Analysis	Ga0011148	Metagenome Analysis	Gp0051696	Gs0045862	2010-05-24	MIRA 3				No			Yes	0	0	0	2014-05-20		Primary				mbsulli@gmail.com; shallam@interchange.ubc.ca; poulosbt@u.arizona.edu; gazituazavala.1@osu.edu; sroux@lbl.gov	Matthew Sullivan; Steven Hallam; Bonnie Poulos; Consuelo Gazitua; Simon Roux							mbsulli@gmail.com
Environmental	Aquatic	Freshwater	Groundwater	Unclassified	Soil microbial communities from Rifle, Colorado, USA	3300002146	*Microbiome	Permanent Draft	Soil microbial communities from Rifle, Colorado, USA	Groundwater microbial communities from Rifle, Colorado - Rifle Oxygen_injection A2	DOE Joint Genome Institute (JGI)	<a href='main.cgi?section=ANI&page=cliqueDetails&clique_id='></a>	Yes	0	26609	1023882	Metagenome Standard Draft	Metagenome Analysis	Ga0005060	Metagenome Analysis	Gp0056902	Gs0053054	2014-01-06	SOAPdenovo,newbler,minimus2 v. Version 1.05: testing... 2010,(v2.8 (20120726_1306)),AMOS/3.1.0	No		DOE	No			Yes	0	0	0	2013-09-12		Primary				mbsulli@gmail.com; sacinas@icm.csic.es; shinichi.sunagawa@embl.de; ramiro.logares@icm.csic.es; carlosduarte@imedea.uib-csic.es; jesus.arrieta@uib.es; ramonm@icm.csic.es; bork@embl.de; pascal.hingamp@univmed.fr; jeroen.raes@gmail.com; dolors@icm.csic.es; cpedros@icm.csic.es; pepgasol@icm.csic.es; jmglezh@ull.es; msieracki@bigelow.org; rstepanauskas@bigelow.org	Matthew Sullivan; Silvia G. Acinas; Shinichi Sunagawa; Ramiro Logares; Carlos M. Duarte; Jes?s M. Arrieta; Ramon Massana; Peer Peer; Pascal Hingamp; Jeroen Raes; Dolors Vaqu?; Carlos Pedros-Alio; Josep M Gasol; Jose Gonzalez; Michael Sieracki; Ramunas Stepanauskas							mbsulli@gmail.com, sacinas@icm.csic.es
Environmental	Aquatic	Freshwater	Groundwater	Unclassified	Coalbed water microbial communities from New Mexico, USA	2037747003	*Microbiome	Permanent Draft	Coalbed water microbial communities from New Mexico, USA	Coalbed microbial communities from New Mexico, USA - water sample 454AllContigs2fna	Virginia Polytechnic Institute and State University	<a href='main.cgi?section=ANI&page=cliqueDetails&clique_id='></a>	Yes	0	1151	0		Metagenome Analysis	Ga0011018	Metagenome Analysis	Gp0051679	Gs0045251	2010-03-23			released per JGI data release policy		No			Yes	0	0	0	2012-06-25		Primary		NCKyrpides@lbl.gov	Nikos Kyrpides	shallam@interchange.ubc.ca	Steven Hallam							shallam@interchange.ubc.ca
Environmental	Aquatic	Freshwater	Groundwater	Contaminated	Groundwater microbial communities from coal-tar-waste-contaminated well in S. Glens Falls, New York, USA	3300001380	*Microbiome	Permanent Draft	Groundwater microbial communities from coal-tar-waste-contaminated well in S. Glens Falls, New York, USA	Subsurface groundwater microbial communities from S. Glens Falls, New York, USA - GMW37 contaminated, 5.8 m	DOE Joint Genome Institute (JGI)	<a href='main.cgi?section=ANI&page=cliqueDetails&clique_id='></a>	Yes	0	14229	1001465	Metagenome Standard Draft	Metagenome Analysis	Ga0000294	Metagenome Analysis	Gp0053848	Gs0069861	2013-05-14		No		DOE	No			Yes	0	0	0	2012-09-21		Primary		NCKyrpides@lbl.gov	Nikos Kyrpides	shallam@interchange.ubc.ca	Steven Hallam							shallam@interchange.ubc.ca
Environmental	Aquatic	Freshwater	Groundwater	Cave water	Groundwater microbial communities from subsurface biofilms in sulfidic aquifier in Frasassi Gorge, Italy	3300000228	*Microbiome	Draft	Groundwater microbial communities from subsurface biofilms in sulfidic aquifier in Frasassi Gorge, Italy	Groundwater microbial communities from subsurface biofilms in sulfidic aquifier in Frasassi Gorge, Italy, sample from two redox zones- PC08_66	DOE Joint Genome Institute (JGI)	<a href='main.cgi?section=ANI&page=cliqueDetails&clique_id='></a>	Yes	0	8326	403924		Metagenome Analysis	Ga0026073	Metagenome Analysis	Gp0053358	Gs0063446	2012-07-19				DOE	No			Yes	0	0	0	2013-06-08		Primary				sacinas@icm.csic.es; jeroen.raes@gmail.com; shinichi.sunagawa@embl.de; ramiro.logares@icm.csic.es; jesus.arrieta@uib.es; carlosduarte@imedea.uib-csic.es; dolors@icm.csic.es; pascal.hingamp@univmed.fr; bork@embl.de; ramonm@icm.csic.es; jmglezh@ull.es; pepgasol@icm.csic.es; cpedros@icm.csic.es; mbsulli@gmail.com; msieracki@bigelow.org; rstepanauskas@bigelow.org	Silvia G. Acinas; Jeroen Raes; Shinichi Sunagawa; Ramiro Logares; Jes?s M. Arrieta; Carlos M. Duarte; Dolors Vaqu?; Pascal Hingamp; Peer Peer; Ramon Massana; Jose Gonzalez; Josep M Gasol; Carlos Pedros-Alio; Matthew Sullivan; Michael Sieracki; Ramunas Stepanauskas							sacinas@icm.csic.es
Environmental	Aquatic	Freshwater	Groundwater	Contaminated	Groundwater microbial communities from Oak Ridge Integrated Field Research Center, Tennessee, that are pristine and uranium contaminated	3300000184	*Microbiome	Permanent Draft	Groundwater microbial communities from Oak Ridge Integrated Field Research Center, Tennessee, that are pristine and uranium contaminated	Uranium contaminated groundwater from Oak Ridge Integrated Field Research Center, Tennessee (resequenced)	DOE Joint Genome Institute (JGI)	<a href='main.cgi?section=ANI&page=cliqueDetails&clique_id='></a>	Yes	0	8145	16225		Metagenome Analysis	Ga0010865	Metagenome Analysis	Gp0053786	Gs0056648	2012-06-13	Multi-kmar (19-31 bp kmer's) (soapdenovo)		Released because this is a published project	DOE	No			Yes	0	0	0	2013-12-17		Primary		Ioanna.Pagani@thermofisher.com	Ioanna Pagani	jcventer@tcag.org; nckyrpides@lbl.gov	Venter JC; Nikos Kyrpides							jcventer@tcag.org
Environmental	Aquatic	Freshwater	Groundwater	Unclassified	Soil microbial communities from Rifle, Colorado, USA	3300002105	*Microbiome	Permanent Draft	Soil microbial communities from Rifle, Colorado, USA	Groundwater microbial communities from Rifle, Colorado - Rifle CSP2_plank lowO2_0.1	DOE Joint Genome Institute (JGI)	<a href='main.cgi?section=ANI&page=cliqueDetails&clique_id='></a>	Yes	0	26635	1023867	Metagenome Standard Draft	Metagenome Analysis	Ga0005055	Metagenome Analysis	Gp0056897	Gs0053054	2013-12-29	SOAPdenovo,newbler,minimus2 v. Version 1.05: testing... 2010,(v2.8 (20120726_1306)),AMOS/3.1.0	No		DOE	No			Yes	0	0	0	2013-06-08		Primary				sacinas@icm.csic.es; jeroen.raes@gmail.com; carlosduarte@imedea.uib-csic.es; shinichi.sunagawa@embl.de; bork@embl.de; pascal.hingamp@univmed.fr; dolors@icm.csic.es; ramiro.logares@icm.csic.es; jesus.arrieta@uib.es; ramonm@icm.csic.es; jmglezh@ull.es; cpedros@icm.csic.es; pepgasol@icm.csic.es; mbsulli@gmail.com; msieracki@bigelow.org; rstepanauskas@bigelow.org	Silvia G. Acinas; Jeroen Raes; Carlos M. Duarte; Shinichi Sunagawa; Peer Peer; Pascal Hingamp; Dolors Vaqu?; Ramiro Logares; Jes?s M. Arrieta; Ramon Massana; Jose Gonzalez; Carlos Pedros-Alio; Josep M Gasol; Matthew Sullivan; Michael Sieracki; Ramunas Stepanauskas							sacinas@icm.csic.es
Environmental	Aquatic	Freshwater	Groundwater	Unclassified	Groundwater microbial communities from Illinois-Basin Decatur Project	3300003108	*Microbiome	Permanent Draft	Groundwater microbial communities from Illinois-Basin Decatur Project	Groundwater microbial communities from Illinois-Basin Decatur Project, Sample - 1.8km deep Mt. Simon Sandstone pore	University of Illinois, Urbana-Champaign	<a href='main.cgi?section=ANI&page=cliqueDetails&clique_id='></a>	Yes	0	44910	0		Metagenome Analysis	Ga0052255	Metagenome Analysis	Gp0097798	Gs0111442	2014-07-31	Newbler v. 2.3	No	Made public because these are downloaded from Genbank		No			Yes	0	0	0	2016-01-07		Primary		Ioanna.Pagani@thermofisher.com	Ioanna Pagani	acidophile@gmail.com; khinrichs@uni-bremen.de; teske@email.unc.edu; clazar@email.unc.edu; gdick@umich.edu	Brett Baker; Kai-Uwe Hinrichs; Andreas Teske; Cassandre S. Lazar; Gregory Dick							acidophile@gmail.com
Environmental	Aquatic	Freshwater	Groundwater	Cave water	Groundwater microbial communities from subsurface biofilms in sulfidic aquifier in Frasassi Gorge, Italy	3300000236	*Microbiome	Draft	Groundwater microbial communities from subsurface biofilms in sulfidic aquifier in Frasassi Gorge, Italy	Groundwater microbial communities from subsurface biofilms in sulfidic aquifier in Frasassi Gorge, Italy, sample from two redox zones- FS08_3	DOE Joint Genome Institute (JGI)	<a href='main.cgi?section=ANI&page=cliqueDetails&clique_id='></a>	Yes	0	8334	403932		Metagenome Analysis	Ga0026216	Metagenome Analysis	Gp0053572	Gs0063446	2012-07-24				DOE	No			Yes	0	0	0	2014-03-21		Primary				cdupont@jcvi.org; asantoro@umces.edu; msaito@whoi.edu	Chris L. Dupont; Alyson Santoro; Mak Saito							cdupont@jcvi.org
Environmental	Aquatic	Freshwater	Groundwater	Contaminated	Groundwater microbial communities from coal-tar-waste-contaminated well in S. Glens Falls, New York, USA	3300001291	*Microbiome	Permanent Draft	Groundwater microbial communities from coal-tar-waste-contaminated well in S. Glens Falls, New York, USA	Groundwater microbial communities from S. Glens Falls, New York, USA - Naphthalene biodegradation metagenome 13C3doseA	DOE Joint Genome Institute (JGI)	<a href='main.cgi?section=ANI&page=cliqueDetails&clique_id='></a>	Yes	0	14254	1001483	Metagenome Standard Draft	Metagenome Analysis	Ga0000300	Metagenome Analysis	Gp0054090	Gs0069861	2013-04-20				DOE	No			Yes	0	0	0	2010-10-27		Primary		sgtringe@lbl.gov	Susannah Tringe	shallam@interchange.ubc.ca	Steven Hallam							shallam@interchange.ubc.ca
Environmental	Aquatic	Freshwater	Groundwater	Cave water	Groundwater microbial communities from subsurface biofilms in sulfidic aquifier in Frasassi Gorge, Italy	3300000232	*Microbiome	Draft	Groundwater microbial communities from subsurface biofilms in sulfidic aquifier in Frasassi Gorge, Italy	Groundwater microbial communities from subsurface biofilms in sulfidic aquifier in Frasassi Gorge, Italy, sample from two redox zones- PC08_64	DOE Joint Genome Institute (JGI)	<a href='main.cgi?section=ANI&page=cliqueDetails&clique_id='></a>	Yes	0	8330	403928		Metagenome Analysis	Ga0026479	Metagenome Analysis	Gp0053361	Gs0063446	2012-07-23				DOE	No			Yes	0	0	0	2013-09-12		Primary				mbsulli@gmail.com; shallam@interchange.ubc.ca; poulosbt@u.arizona.edu; gazituazavala.1@osu.edu; sroux@lbl.gov	Matthew Sullivan; Steven Hallam; Bonnie Poulos; Consuelo Gazitua; Simon Roux							mbsulli@gmail.com
Environmental	Aquatic	Freshwater	Groundwater	Cave water	Groundwater microbial communities from subsurface biofilms in sulfidic aquifier in Frasassi Gorge, Italy	3300000227	*Microbiome	Draft	Groundwater microbial communities from subsurface biofilms in sulfidic aquifier in Frasassi Gorge, Italy	Groundwater microbial communities from subsurface biofilms in sulfidic aquifier in Frasassi Gorge, Italy, sample from two redox zones- AS07_7	DOE Joint Genome Institute (JGI)	<a href='main.cgi?section=ANI&page=cliqueDetails&clique_id='></a>	Yes	0	8325	403923		Metagenome Analysis	Ga0026471	Metagenome Analysis	Gp0053357	Gs0063446	2012-07-19				DOE	No			Yes	0	0	0	2013-09-12		Primary				mbsulli@gmail.com; shallam@interchange.ubc.ca; poulosbt@u.arizona.edu; gazituazavala.1@osu.edu; sroux@lbl.gov	Matthew Sullivan; Steven Hallam; Bonnie Poulos; Consuelo Gazitua; Simon Roux							mbsulli@gmail.com
Environmental	Aquatic	Freshwater	Groundwater	Contaminated	Groundwater microbial communities from coal-tar-waste-contaminated well in S. Glens Falls, New York, USA	3300001292	*Microbiome	Permanent Draft	Groundwater microbial communities from coal-tar-waste-contaminated well in S. Glens Falls, New York, USA	Groundwater microbial communities from S. Glens Falls, New York, USA - Naphthalene biodegradation metagenome 13C3doseB	DOE Joint Genome Institute (JGI)	<a href='main.cgi?section=ANI&page=cliqueDetails&clique_id='></a>	Yes	0	14258	1001486	Metagenome Standard Draft	Metagenome Analysis	Ga0000301	Metagenome Analysis	Gp0054433	Gs0069861	2013-04-20				DOE	No			Yes	0	0	0	2013-09-11		Primary				mbsulli@gmail.com; shallam@interchange.ubc.ca; poulosbt@u.arizona.edu; gazituazavala.1@osu.edu; sroux@lbl.gov	Matthew Sullivan; Steven Hallam; Bonnie Poulos; Consuelo Gazitua; Simon Roux							mbsulli@gmail.com
Environmental	Aquatic	Freshwater	Groundwater	Unclassified	Soil microbial communities from Rifle, Colorado, USA	3300001041	*Microbiome	Permanent Draft	Soil microbial communities from Rifle, Colorado, USA	Groundwater microbial communities from Rifle, Colorado, USA - Groundwater D2	DOE Joint Genome Institute (JGI)	<a href='main.cgi?section=ANI&page=cliqueDetails&clique_id='></a>	Yes	0	13239	1006522	Metagenome Standard Draft	Metagenome Analysis	Ga0000964	Metagenome Analysis	Gp0054800	Gs0053054	2013-03-05				DOE	No			Yes	0	0	0	2012-06-25		Primary		NCKyrpides@lbl.gov	Nikos Kyrpides	shallam@interchange.ubc.ca	Steven Hallam							shallam@interchange.ubc.ca
Environmental	Aquatic	Freshwater	Groundwater	Cave water	Groundwater microbial communities from subsurface biofilms in sulfidic aquifier in Frasassi Gorge, Italy	3300000235	*Microbiome	Draft	Groundwater microbial communities from subsurface biofilms in sulfidic aquifier in Frasassi Gorge, Italy	Groundwater microbial communities from subsurface biofilms in sulfidic aquifier in Frasassi Gorge, Italy, sample from two redox zones- PC08_3	DOE Joint Genome Institute (JGI)	<a href='main.cgi?section=ANI&page=cliqueDetails&clique_id='></a>	Yes	0	8333	403931		Metagenome Analysis	Ga0026215	Metagenome Analysis	Gp0053359	Gs0063446	2012-07-23				DOE	No			Yes	0	0	0	2013-09-11		Primary				mbsulli@gmail.com; shallam@interchange.ubc.ca; poulosbt@u.arizona.edu; gazituazavala.1@osu.edu; sroux@lbl.gov	Matthew Sullivan; Steven Hallam; Bonnie Poulos; Consuelo Gazitua; Simon Roux							mbsulli@gmail.com
Environmental	Aquatic	Freshwater	Groundwater	Unclassified	Soil microbial communities from Rifle, Colorado, USA	3300001242	*Microbiome	Permanent Draft	Soil microbial communities from Rifle, Colorado, USA	Groundwater microbial communities from Rifle, Colorado - Groundwater E2	DOE Joint Genome Institute (JGI)	<a href='main.cgi?section=ANI&page=cliqueDetails&clique_id='></a>	Yes	0	13896	1006528	Metagenome Standard Draft	Metagenome Analysis	Ga0000966	Metagenome Analysis	Gp0054404	Gs0053054	2013-04-05		No		DOE	No			Yes	0	0	0	2014-04-10		Primary				mbsulli@gmail.com; shallam@interchange.ubc.ca; poulosbt@u.arizona.edu; gazituazavala.1@osu.edu; sroux@lbl.gov	Matthew Sullivan; Steven Hallam; Bonnie Poulos; Consuelo Gazitua; Simon Roux							mbsulli@gmail.com
Environmental	Aquatic	Freshwater	Groundwater	Contaminated	Acid mine drainage microbial communities from Carnoules, Gard, France	3300003077	*Microbiome	Permanent Draft	Acid mine drainage microbial communities from Carnoules, Gard, France	Acid Mine Drainage microbial communities from Carnoules, Gard, France, bin 6	CEA Genoscope	<a href='main.cgi?section=ANI&page=cliqueDetails&clique_id='></a>	Yes	0	45677	0		Metagenome Analysis	Ga0052163	Metagenome Analysis	Gp0052273	Gs0063632	2014-07-31		No	Made public because these are downloaded from Genbank		No			Yes	0	0	0	2013-06-08		Primary				sacinas@icm.csic.es; bork@embl.de; carlosduarte@imedea.uib-csic.es; jesus.arrieta@uib.es; ramiro.logares@icm.csic.es; shinichi.sunagawa@embl.de; pascal.hingamp@univmed.fr; dolors@icm.csic.es; jeroen.raes@gmail.com; ramonm@icm.csic.es; jmglezh@ull.es; cpedros@icm.csic.es; pepgasol@icm.csic.es; mbsulli@gmail.com; msieracki@bigelow.org; rstepanauskas@bigelow.org	Silvia G. Acinas; Peer Peer; Carlos M. Duarte; Jes?s M. Arrieta; Ramiro Logares; Shinichi Sunagawa; Pascal Hingamp; Dolors Vaqu?; Jeroen Raes; Ramon Massana; Jose Gonzalez; Carlos Pedros-Alio; Josep M Gasol; Matthew Sullivan; Michael Sieracki; Ramunas Stepanauskas							sacinas@icm.csic.es
Environmental	Aquatic	Freshwater	Groundwater	Contaminated	Acid mine drainage microbial communities from Carnoules, Gard, France	3300003088	*Microbiome	Permanent Draft	Acid mine drainage microbial communities from Carnoules, Gard, France	Acid mine drainage microbial communities from Carnoules, Gard, France, unbinned	CEA Genoscope	<a href='main.cgi?section=ANI&page=cliqueDetails&clique_id='></a>	Yes	0	45680	0		Metagenome Analysis	Ga0052170	Metagenome Analysis	Gp0097390	Gs0063632	2014-07-31		No	Made public because these are downloaded from Genbank		No			Yes	0	0	0	2012-09-21		Primary		NCKyrpides@lbl.gov	Nikos Kyrpides	shallam@interchange.ubc.ca	Steven Hallam							shallam@interchange.ubc.ca
Environmental	Aquatic	Freshwater	Groundwater	Contaminated	Groundwater microbial communities from coal-tar-waste-contaminated well in S. Glens Falls, New York, USA	3300001290	*Microbiome	Permanent Draft	Groundwater microbial communities from coal-tar-waste-contaminated well in S. Glens Falls, New York, USA	Groundwater microbial communities from S. Glens Falls, New York, USA - Naphthalene biodegradation metagenome 13C8doseC	DOE Joint Genome Institute (JGI)	<a href='main.cgi?section=ANI&page=cliqueDetails&clique_id='></a>	Yes	0	14260	1001507	Metagenome Standard Draft	Metagenome Analysis	Ga0000308	Metagenome Analysis	Gp0054583	Gs0069861	2013-04-20				DOE	No			Yes	0	0	0	2012-09-21		Primary		Ioanna.Pagani@thermofisher.com	Ioanna Pagani	shallam@interchange.ubc.ca	Steven Hallam							shallam@interchange.ubc.ca
Environmental	Aquatic	Freshwater	Groundwater	Unclassified	Soil microbial communities from Rifle, Colorado, USA	3300002152	*Microbiome	Permanent Draft	Soil microbial communities from Rifle, Colorado, USA	Groundwater microbial communities from Rifle, Colorado - Rifle Oxygen_injection A3	DOE Joint Genome Institute (JGI)	<a href='main.cgi?section=ANI&page=cliqueDetails&clique_id='></a>	Yes	0	26660	1023885	Metagenome Standard Draft	Metagenome Analysis	Ga0005061	Metagenome Analysis	Gp0056923	Gs0053054	2014-01-07	SOAPdenovo,newbler,minimus2 v. Version 1.05: testing... 2010,(v2.8 (20120726_1306)),AMOS/3.1.0	No		DOE	No			Yes	0	0	0	2014-06-11		Primary				cdupont@jcvi.org; asantoro@umces.edu; msaito@whoi.edu	Chris L. Dupont; Alyson Santoro; Mak Saito							cdupont@jcvi.org
Environmental	Aquatic	Freshwater	Groundwater	Contaminated	Groundwater microbial communities from coal-tar-waste-contaminated well in S. Glens Falls, New York, USA	3300001299	*Microbiome	Permanent Draft	Groundwater microbial communities from coal-tar-waste-contaminated well in S. Glens Falls, New York, USA	Groundwater microbial communities from S. Glens Falls, New York, USA - Naphthalene biodegradation metagenome 13C5doseC	DOE Joint Genome Institute (JGI)	<a href='main.cgi?section=ANI&page=cliqueDetails&clique_id='></a>	Yes	0	14261	1001498	Metagenome Standard Draft	Metagenome Analysis	Ga0000305	Metagenome Analysis	Gp0054168	Gs0069861	2013-04-20				DOE	No			Yes	0	0	0	2012-06-25		Primary		NCKyrpides@lbl.gov	Nikos Kyrpides	shallam@interchange.ubc.ca	Steven Hallam							shallam@interchange.ubc.ca
Environmental	Aquatic	Freshwater	Groundwater	Contaminated	Groundwater microbial communities from coal-tar-waste-contaminated well in S. Glens Falls, New York, USA	3300001338	*Microbiome	Permanent Draft	Groundwater microbial communities from coal-tar-waste-contaminated well in S. Glens Falls, New York, USA	Subsurface groundwater microbial communities from S. Glens Falls, New York, USA - GMW36 contaminated, 6.7 m	DOE Joint Genome Institute (JGI)	<a href='main.cgi?section=ANI&page=cliqueDetails&clique_id='></a>	Yes	0	14265	1001462	Metagenome Standard Draft	Metagenome Analysis	Ga0000293	Metagenome Analysis	Gp0053847	Gs0069861	2013-05-01		No		DOE	No			Yes	0	0	0	2013-09-11		Primary				mbsulli@gmail.com; shallam@interchange.ubc.ca; poulosbt@u.arizona.edu; gazituazavala.1@osu.edu; sroux@lbl.gov	Matthew Sullivan; Steven Hallam; Bonnie Poulos; Consuelo Gazitua; Simon Roux							mbsulli@gmail.com
Environmental	Aquatic	Freshwater	Groundwater	Unclassified	Groundwater microbial communities from Oak Ridge Integrated Field Research Center, Tennessee, that are pristine and uranium contaminated	3300000178	*Microbiome	Permanent Draft	Groundwater microbial communities from Oak Ridge Integrated Field Research Center, Tennessee, that are pristine and uranium contaminated	Pristine groundwater from Oak Ridge Integrated Field Research Center, Tennessee (resequenced)	DOE Joint Genome Institute (JGI)	<a href='main.cgi?section=ANI&page=cliqueDetails&clique_id='></a>	Yes	0	8146	16225		Metagenome Analysis	Ga0010863	Metagenome Analysis	Gp0053785	Gs0056648	2012-06-13	Multi-kmer (19-31 kmer's) (soapdenovo)		released per PI request	DOE	No			Yes	0	0	0	2013-12-17		Primary		Ioanna.Pagani@thermofisher.com	Ioanna Pagani	jcventer@tcag.org; nckyrpides@lbl.gov	Venter JC; Nikos Kyrpides							jcventer@tcag.org
Environmental	Aquatic	Freshwater	Groundwater	Unclassified	Soil microbial communities from Rifle, Colorado, USA	3300002104	*Microbiome	Permanent Draft	Soil microbial communities from Rifle, Colorado, USA	Groundwater microbial communities from Rifle, Colorado - Rifle CSP2_plank lowO2_0.2	DOE Joint Genome Institute (JGI)	<a href='main.cgi?section=ANI&page=cliqueDetails&clique_id='></a>	Yes	0	26621	1023864	Metagenome Standard Draft	Metagenome Analysis	Ga0005054	Metagenome Analysis	Gp0056896	Gs0053054	2013-12-29	SOAPdenovo,newbler,minimus2 v. Version 1.05: testing... 2010,(v2.8 (20120726_1306)),AMOS/3.1.0	No		DOE	No			Yes	0	0	0	2012-09-21		Primary		Ioanna.Pagani@thermofisher.com	Ioanna Pagani	shallam@interchange.ubc.ca	Steven Hallam							shallam@interchange.ubc.ca
Environmental	Aquatic	Freshwater	Groundwater	Contaminated	Groundwater microbial communities from coal-tar-waste-contaminated well in S. Glens Falls, New York, USA	3300000571	*Microbiome	Permanent Draft	Groundwater microbial communities from coal-tar-waste-contaminated well in S. Glens Falls, New York, USA	Subsurface groundwater microbial communities from S. Glens Falls, New York, USA - GMW60B uncontaminated upgradient, 5.4 m	DOE Joint Genome Institute (JGI)	<a href='main.cgi?section=ANI&page=cliqueDetails&clique_id='></a>	Yes	0	11329	1001471	Metagenome Standard Draft	Metagenome Analysis	Ga0000296	Metagenome Analysis	Gp0053850	Gs0069861	2012-12-09				DOE	No			Yes	0	0	0	2012-09-21		Primary		NCKyrpides@lbl.gov	Nikos Kyrpides	shallam@interchange.ubc.ca	Steven Hallam							shallam@interchange.ubc.ca
Environmental	Aquatic	Freshwater	Groundwater	Unclassified	Coalbed water microbial communities from New Mexico, USA	2037747006	*Microbiome	Permanent Draft	Coalbed water microbial communities from New Mexico, USA	Coalbed microbial communities from New Mexico, USA - water sample 454LargeContigs4fna	Virginia Polytechnic Institute and State University	<a href='main.cgi?section=ANI&page=cliqueDetails&clique_id='></a>	Yes	0	1171	0		Metagenome Analysis	Ga0011019	Metagenome Analysis	Gp0051793	Gs0045251	2010-03-23			released per JGI data release policy		No			Yes	0	0	0	2012-06-25		Primary		Ioanna.Pagani@thermofisher.com	Ioanna Pagani	shallam@interchange.ubc.ca	Steven Hallam							shallam@interchange.ubc.ca
Environmental	Aquatic	Freshwater	Groundwater	Cave water	Groundwater microbial communities from subsurface biofilms in sulfidic aquifier in Frasassi Gorge, Italy	3300000234	*Microbiome	Draft	Groundwater microbial communities from subsurface biofilms in sulfidic aquifier in Frasassi Gorge, Italy	Groundwater microbial communities from subsurface biofilms in sulfidic aquifier in Frasassi Gorge, Italy, sample from two redox zones- GS09_5	DOE Joint Genome Institute (JGI)	<a href='main.cgi?section=ANI&page=cliqueDetails&clique_id='></a>	Yes	0	8332	403930		Metagenome Analysis	Ga0026514	Metagenome Analysis	Gp0053387	Gs0063446	2012-07-23				DOE	No			Yes	0	0	0	2012-06-25		Primary		NCKyrpides@lbl.gov	Nikos Kyrpides	shallam@interchange.ubc.ca	Steven Hallam							shallam@interchange.ubc.ca
Environmental	Aquatic	Freshwater	Groundwater	Unclassified	Soil microbial communities from Rifle, Colorado, USA	3300000815	*Microbiome	Permanent Draft	Soil microbial communities from Rifle, Colorado, USA	Contaminated groundwater microbial communities from Rifle, Colorado, USA - Rifle Groundwater A1	DOE Joint Genome Institute (JGI)	<a href='main.cgi?section=ANI&page=cliqueDetails&clique_id='></a>	Yes	0	11820	1006501	Metagenome Standard Draft	Metagenome Analysis	Ga0000957	Metagenome Analysis	Gp0054516	Gs0053054	2013-01-04				DOE	No			Yes	0	0	0	2012-06-25		Primary		NCKyrpides@lbl.gov	Nikos Kyrpides	shallam@interchange.ubc.ca	Steven Hallam							shallam@interchange.ubc.ca
Environmental	Aquatic	Freshwater	Groundwater	Unclassified	Development of a pipeline for high-throughput recovery of near-complete and complete microbial genomes from complex metagenomic datasets	3300008010	*Microbiome	Permanent Draft	Development of a pipeline for high-throughput recovery of near-complete and complete microbial genomes from complex metagenomic datasets	Groundwater microbial communities from Crystal Geyser aquifers in Utah, USA - Crystal Geyser metaG 2015-21	DOE Joint Genome Institute (JGI)	<a href='main.cgi?section=ANI&page=cliqueDetails&clique_id='></a>	Yes	IMG Annotation Pipeline v.4.10.0	81550	1085688	Metagenome Standard Draft	Metagenome Analysis	Ga0100397	Metagenome Analysis	Gp0124068	Gs0111384	2016-03-26	MEGAHIT v. MEGAHIT v1.0.3	No		E; D; O	No			Yes	0	0	0	2013-11-22		Reanalysis		Ioanna.Pagani@thermofisher.com	Ioanna Pagani	acidophile@gmail.com; khinrichs@uni-bremen.de; teske@email.unc.edu; clazar@email.unc.edu; gdick@umich.edu	Brett Baker; Kai-Uwe Hinrichs; Andreas Teske; Cassandre S. Lazar; Gregory Dick							acidophile@gmail.com
Environmental	Aquatic	Freshwater	Groundwater	Unclassified	Development of a pipeline for high-throughput recovery of near-complete and complete microbial genomes from complex metagenomic datasets	3300005235	*Microbiome	Permanent Draft	Development of a pipeline for high-throughput recovery of near-complete and complete microbial genomes from complex metagenomic datasets	Groundwater microbial communities from aquifer - Crystal Geyser CG08_land_8/20/14_0.20	DOE Joint Genome Institute (JGI)	<a href='main.cgi?section=ANI&page=cliqueDetails&clique_id='></a>	Yes	0	62737	1057128	Metagenome Standard Draft	Metagenome Analysis	Ga0066637	Metagenome Analysis	Gp0110933	Gs0111384	2015-05-28	MEGAHIT v. MEGAHIT v0.2.0				No			Yes	0	0	0	2014-03-21		Primary				cdupont@jcvi.org; asantoro@umces.edu; msaito@whoi.edu	Chris L. Dupont; Alyson Santoro; Mak Saito							cdupont@jcvi.org
Environmental	Aquatic	Freshwater	Groundwater	Unclassified	Development of a pipeline for high-throughput recovery of near-complete and complete microbial genomes from complex metagenomic datasets	3300004105	*Microbiome	Permanent Draft	Development of a pipeline for high-throughput recovery of near-complete and complete microbial genomes from complex metagenomic datasets	Groundwater microbial communities from aquifer in Utah, USA - Crystal Geyser 4/10/14 0.2 um filter (version 2)	DOE Joint Genome Institute (JGI)	<a href='main.cgi?section=ANI&page=cliqueDetails&clique_id='></a>	Yes	0	59208	1046615	Metagenome Standard Draft	Metagenome Analysis	Ga0065182	Metagenome Analysis	Gp0097057	Gs0111384	2015-03-30	megahit v. megahit: MEGAHIT v0.2.0	No		E; D; O	No			Yes	0	0	0	2013-09-12		Primary				mbsulli@gmail.com; sacinas@icm.csic.es; ramonm@icm.csic.es; bork@embl.de; pascal.hingamp@univmed.fr; carlosduarte@imedea.uib-csic.es; shinichi.sunagawa@embl.de; ramiro.logares@icm.csic.es; jesus.arrieta@uib.es; jeroen.raes@gmail.com; dolors@icm.csic.es; cpedros@icm.csic.es; pepgasol@icm.csic.es; jmglezh@ull.es; msieracki@bigelow.org; rstepanauskas@bigelow.org	Matthew Sullivan; Silvia G. Acinas; Ramon Massana; Peer Peer; Pascal Hingamp; Carlos M. Duarte; Shinichi Sunagawa; Ramiro Logares; Jes?s M. Arrieta; Jeroen Raes; Dolors Vaqu?; Carlos Pedros-Alio; Josep M Gasol; Jose Gonzalez; Michael Sieracki; Ramunas Stepanauskas							mbsulli@gmail.com, sacinas@icm.csic.es
Environmental	Aquatic	Freshwater	Groundwater	Unclassified	Development of a pipeline for high-throughput recovery of near-complete and complete microbial genomes from complex metagenomic datasets	3300004186	*Microbiome	Permanent Draft	Development of a pipeline for high-throughput recovery of near-complete and complete microbial genomes from complex metagenomic datasets	Groundwater microbial communities from aquifer - Crystal Geyser CG18_big_fil_WC_8/21/14_2.50	DOE Joint Genome Institute (JGI)	<a href='main.cgi?section=ANI&page=cliqueDetails&clique_id='></a>	Yes	0	59512	1057138	Metagenome Standard Draft	Metagenome Analysis	Ga0066647	Metagenome Analysis	Gp0110943	Gs0111384	2015-04-09	megahit v. megahit: MEGAHIT v0.2.0	No	revert back to private per Christa	E; D; O	No			Yes	0	0	0	2013-12-17		Primary		Ioanna.Pagani@thermofisher.com	Ioanna Pagani	jcventer@tcag.org; nckyrpides@lbl.gov	Venter JC; Nikos Kyrpides							jcventer@tcag.org
Environmental	Aquatic	Freshwater	Groundwater	Unclassified	Development of a pipeline for high-throughput recovery of near-complete and complete microbial genomes from complex metagenomic datasets	3300008003	*Microbiome	Permanent Draft	Development of a pipeline for high-throughput recovery of near-complete and complete microbial genomes from complex metagenomic datasets	Groundwater microbial communities from Crystal Geyser aquifers in Utah, USA - Crystal Geyser metaG 2015-15	DOE Joint Genome Institute (JGI)	<a href='main.cgi?section=ANI&page=cliqueDetails&clique_id='></a>	Yes	IMG Annotation Pipeline v.4.10.0	81541	1085682	Metagenome Standard Draft	Metagenome Analysis	Ga0100391	Metagenome Analysis	Gp0124062	Gs0111384	2016-03-26	MEGAHIT v. MEGAHIT v1.0.3	No		E; D; O	No			Yes	0	0	0	2013-12-17		Primary		Ioanna.Pagani@thermofisher.com	Ioanna Pagani	jcventer@tcag.org; nckyrpides@lbl.gov	Venter JC; Nikos Kyrpides							jcventer@tcag.org
Environmental	Aquatic	Freshwater	Groundwater	Unclassified	Development of a pipeline for high-throughput recovery of near-complete and complete microbial genomes from complex metagenomic datasets	3300004212	*Microbiome	Permanent Draft	Development of a pipeline for high-throughput recovery of near-complete and complete microbial genomes from complex metagenomic datasets	Groundwater microbial communities from aquifer - Crystal Geyser CG02_land_8/20/14_3.00	DOE Joint Genome Institute (JGI)	<a href='main.cgi?section=ANI&page=cliqueDetails&clique_id='></a>	Yes	0	59502	1057122	Metagenome Standard Draft	Metagenome Analysis	Ga0066631	Metagenome Analysis	Gp0110927	Gs0111384	2015-04-10	megahit v. megahit: MEGAHIT v0.2.0	No	revert back to private per Christa	E; D; O	No			Yes	0	0	0	2014-08-03		Primary				mbsulli@gmail.com; shallam@interchange.ubc.ca; poulosbt@u.arizona.edu; gazituazavala.1@osu.edu; sroux@lbl.gov	Matthew Sullivan; Steven Hallam; Bonnie Poulos; Consuelo Gazitua; Simon Roux							mbsulli@gmail.com
Environmental	Aquatic	Freshwater	Groundwater	Unclassified	Development of a pipeline for high-throughput recovery of near-complete and complete microbial genomes from complex metagenomic datasets	3300004106	*Microbiome	Permanent Draft	Development of a pipeline for high-throughput recovery of near-complete and complete microbial genomes from complex metagenomic datasets	Groundwater microbial communities from aquifer in Utah, USA - Crystal Geyser 4/9/14 0.2 um filter (version 2)	DOE Joint Genome Institute (JGI)	<a href='main.cgi?section=ANI&page=cliqueDetails&clique_id='></a>	Yes	0	59226	1046609	Metagenome Standard Draft	Metagenome Analysis	Ga0065180	Metagenome Analysis	Gp0097055	Gs0111384	2015-03-30	megahit v. megahit: MEGAHIT v0.2.0	No		E; D; O	No			Yes	0	0	0	2013-09-23		Primary				mbsulli@gmail.com; sacinas@icm.csic.es; ramonm@icm.csic.es; pascal.hingamp@univmed.fr; jeroen.raes@gmail.com; jesus.arrieta@uib.es; ramiro.logares@icm.csic.es; carlosduarte@imedea.uib-csic.es; bork@embl.de; shinichi.sunagawa@embl.de; dolors@icm.csic.es; jmglezh@ull.es; cpedros@icm.csic.es; pepgasol@icm.csic.es; msieracki@bigelow.org; rstepanauskas@bigelow.org	Matthew Sullivan; Silvia G. Acinas; Ramon Massana; Pascal Hingamp; Jeroen Raes; Jes?s M. Arrieta; Ramiro Logares; Carlos M. Duarte; Peer Peer; Shinichi Sunagawa; Dolors Vaqu?; Jose Gonzalez; Carlos Pedros-Alio; Josep M Gasol; Michael Sieracki; Ramunas Stepanauskas							mbsulli@gmail.com, sacinas@icm.csic.es
Environmental	Aquatic	Freshwater	Groundwater	Unclassified	Development of a pipeline for high-throughput recovery of near-complete and complete microbial genomes from complex metagenomic datasets	3300004088	*Microbiome	Permanent Draft	Development of a pipeline for high-throughput recovery of near-complete and complete microbial genomes from complex metagenomic datasets	Groundwater microbial communities from aquifer in Utah, USA - Crystal Geyser 4/10/14 0.8 um filter	DOE Joint Genome Institute (JGI)	<a href='main.cgi?section=ANI&page=cliqueDetails&clique_id='></a>	Yes	0	58083	1046624	Metagenome Standard Draft	Metagenome Analysis	Ga0051987	Metagenome Analysis	Gp0097060	Gs0111384	2015-03-28	megahit v. megahit: MEGAHIT v0.2.0	No	revert back to private per Christa	E; D; O	No			Yes	0	0	0	2013-07-29		Primary				mbsulli@gmail.com; shallam@interchange.ubc.ca; poulosbt@u.arizona.edu; gazituazavala.1@osu.edu; sroux@lbl.gov	Matthew Sullivan; Steven Hallam; Bonnie Poulos; Consuelo Gazitua; Simon Roux							mbsulli@gmail.com
Environmental	Aquatic	Freshwater	Groundwater	Unclassified	Development of a pipeline for high-throughput recovery of near-complete and complete microbial genomes from complex metagenomic datasets	3300008002	*Microbiome	Permanent Draft	Development of a pipeline for high-throughput recovery of near-complete and complete microbial genomes from complex metagenomic datasets	Groundwater microbial communities from Crystal Geyser aquifers in Utah, USA - Crystal Geyser metaG 2015-14	DOE Joint Genome Institute (JGI)	<a href='main.cgi?section=ANI&page=cliqueDetails&clique_id='></a>	Yes	IMG Annotation Pipeline v.4.10.0	81540	1085681	Metagenome Standard Draft	Metagenome Analysis	Ga0100390	Metagenome Analysis	Gp0124061	Gs0111384	2016-03-25	MEGAHIT v. MEGAHIT v1.0.3	No		E; D; O	No			Yes	0	0	0	2013-11-13		Primary		Ioanna.Pagani@thermofisher.com	Ioanna Pagani	acidophile@gmail.com; khinrichs@uni-bremen.de; teske@email.unc.edu; clazar@email.unc.edu; gdick@umich.edu	Brett Baker; Kai-Uwe Hinrichs; Andreas Teske; Cassandre S. Lazar; Gregory Dick							acidophile@gmail.com
Environmental	Aquatic	Freshwater	Groundwater	Unclassified	Development of a pipeline for high-throughput recovery of near-complete and complete microbial genomes from complex metagenomic datasets	3300008085	*Microbiome	Permanent Draft	Development of a pipeline for high-throughput recovery of near-complete and complete microbial genomes from complex metagenomic datasets	Groundwater microbial communities from Crystal Geyser aquifers in Utah, USA - Crystal Geyser metaG 2015-02	DOE Joint Genome Institute (JGI)	<a href='main.cgi?section=ANI&page=cliqueDetails&clique_id='></a>	Yes	IMG Annotation Pipeline v.4.10.0	81535	1085669	Metagenome Standard Draft	Metagenome Analysis	Ga0100378	Metagenome Analysis	Gp0124049	Gs0111384	2016-03-29	MEGAHIT v. MEGAHIT v1.0.3	No		E; D; O	No			Yes	0	0	0	2013-09-06		Primary				sacinas@icm.csic.es; jeroen.raes@gmail.com; bork@embl.de; ramiro.logares@icm.csic.es; pascal.hingamp@univmed.fr; dolors@icm.csic.es; shinichi.sunagawa@embl.de; carlosduarte@imedea.uib-csic.es; jesus.arrieta@uib.es; ramonm@icm.csic.es; jmglezh@ull.es; pepgasol@icm.csic.es; cpedros@icm.csic.es; mbsulli@gmail.com; msieracki@bigelow.org; rstepanauskas@bigelow.org	Silvia G. Acinas; Jeroen Raes; Peer Peer; Ramiro Logares; Pascal Hingamp; Dolors Vaqu?; Shinichi Sunagawa; Carlos M. Duarte; Jes?s M. Arrieta; Ramon Massana; Jose Gonzalez; Josep M Gasol; Carlos Pedros-Alio; Matthew Sullivan; Michael Sieracki; Ramunas Stepanauskas							sacinas@icm.csic.es
Environmental	Aquatic	Freshwater	Groundwater	Unclassified	Development of a pipeline for high-throughput recovery of near-complete and complete microbial genomes from complex metagenomic datasets	3300007964	*Microbiome	Permanent Draft	Development of a pipeline for high-throughput recovery of near-complete and complete microbial genomes from complex metagenomic datasets	Groundwater microbial communities from Crystal Geyser aquifers in Utah, USA - Crystal Geyser metaG 2015-24	DOE Joint Genome Institute (JGI)	<a href='main.cgi?section=ANI&page=cliqueDetails&clique_id='></a>	Yes	IMG Annotation Pipeline v.4.10.0	80420	1085691	Metagenome Standard Draft	Metagenome Analysis	Ga0100400	Metagenome Analysis	Gp0124071	Gs0111384	2016-03-18	MEGAHIT v. MEGAHIT v1.0.3	No		E; D; O	No			Yes	0	0	0	2012-06-25		Primary		Ioanna.Pagani@thermofisher.com	Ioanna Pagani	shallam@interchange.ubc.ca	Steven Hallam							shallam@interchange.ubc.ca
Environmental	Aquatic	Freshwater	Groundwater	Unclassified	Development of a pipeline for high-throughput recovery of near-complete and complete microbial genomes from complex metagenomic datasets	3300008004	*Microbiome	Permanent Draft	Development of a pipeline for high-throughput recovery of near-complete and complete microbial genomes from complex metagenomic datasets	Groundwater microbial communities from Crystal Geyser aquifers in Utah, USA - Crystal Geyser metaG 2015-19	DOE Joint Genome Institute (JGI)	<a href='main.cgi?section=ANI&page=cliqueDetails&clique_id='></a>	Yes	IMG Annotation Pipeline v.4.10.0	81542	1085686	Metagenome Standard Draft	Metagenome Analysis	Ga0100395	Metagenome Analysis	Gp0124066	Gs0111384	2016-03-26	MEGAHIT v. MEGAHIT v1.0.3	No		E; D; O	No			Yes	0	0	0	2013-09-11		Primary				mbsulli@gmail.com; shallam@interchange.ubc.ca; poulosbt@u.arizona.edu; gazituazavala.1@osu.edu; sroux@lbl.gov	Matthew Sullivan; Steven Hallam; Bonnie Poulos; Consuelo Gazitua; Simon Roux							mbsulli@gmail.com
Environmental	Aquatic	Freshwater	Groundwater	Unclassified	Development of a pipeline for high-throughput recovery of near-complete and complete microbial genomes from complex metagenomic datasets	3300004185	*Microbiome	Permanent Draft	Development of a pipeline for high-throughput recovery of near-complete and complete microbial genomes from complex metagenomic datasets	Groundwater microbial communities from aquifer - Crystal Geyser CG13_big_fil_rev_8/21/14_2.50	DOE Joint Genome Institute (JGI)	<a href='main.cgi?section=ANI&page=cliqueDetails&clique_id='></a>	Yes	0	59510	1057133	Metagenome Standard Draft	Metagenome Analysis	Ga0066642	Metagenome Analysis	Gp0110938	Gs0111384	2015-04-09	megahit v. megahit: MEGAHIT v0.2.0	No	revert back to private per Christa	E; D; O	No			Yes	0	0	0	2012-09-21		Primary		Ioanna.Pagani@thermofisher.com	Ioanna Pagani	shallam@interchange.ubc.ca	Steven Hallam							shallam@interchange.ubc.ca
Environmental	Aquatic	Freshwater	Groundwater	Unclassified	Development of a pipeline for high-throughput recovery of near-complete and complete microbial genomes from complex metagenomic datasets	3300004208	*Microbiome	Permanent Draft	Development of a pipeline for high-throughput recovery of near-complete and complete microbial genomes from complex metagenomic datasets	Groundwater microbial communities from aquifer - Crystal Geyser CG11_big_fil_rev_8/21/14_0.20	DOE Joint Genome Institute (JGI)	<a href='main.cgi?section=ANI&page=cliqueDetails&clique_id='></a>	Yes	0	59505	1057131	Metagenome Standard Draft	Metagenome Analysis	Ga0066640	Metagenome Analysis	Gp0110936	Gs0111384	2015-04-10	megahit v. megahit: MEGAHIT v0.2.0	No	revert back to private per Christa	E; D; O	No			Yes	0	33637	0	2019-11-01		Primary		gires@ukm.my	Gires Usup	gires@ukm.my	Gires Usup							gires@ukm.my
Environmental	Aquatic	Freshwater	Groundwater	Unclassified	Development of a pipeline for high-throughput recovery of near-complete and complete microbial genomes from complex metagenomic datasets	3300008005	*Microbiome	Permanent Draft	Development of a pipeline for high-throughput recovery of near-complete and complete microbial genomes from complex metagenomic datasets	Groundwater microbial communities from Crystal Geyser aquifers in Utah, USA - Crystal Geyser metaG 2015-09	DOE Joint Genome Institute (JGI)	<a href='main.cgi?section=ANI&page=cliqueDetails&clique_id='></a>	Yes	IMG Annotation Pipeline v.4.10.0	81543	1085676	Metagenome Standard Draft	Metagenome Analysis	Ga0100385	Metagenome Analysis	Gp0124056	Gs0111384	2016-03-26	MEGAHIT v. MEGAHIT v1.0.3	No		E; D; O	No			Yes	0	0	0	2012-09-21		Primary		Ioanna.Pagani@thermofisher.com	Ioanna Pagani	shallam@interchange.ubc.ca	Steven Hallam							shallam@interchange.ubc.ca
Environmental	Aquatic	Freshwater	Groundwater	Unclassified	Development of a pipeline for high-throughput recovery of near-complete and complete microbial genomes from complex metagenomic datasets	3300004239	*Microbiome	Permanent Draft	Development of a pipeline for high-throughput recovery of near-complete and complete microbial genomes from complex metagenomic datasets	Groundwater microbial communities from aquifer - Crystal Geyser CG23_combo_of_CG06-09_8/20/14_all	DOE Joint Genome Institute (JGI)	<a href='main.cgi?section=ANI&page=cliqueDetails&clique_id='></a>	Yes	0	59539	1057141	Metagenome Standard Draft	Metagenome Analysis	Ga0066650	Metagenome Analysis	Gp0110946	Gs0111384	2015-04-11	megahit v. megahit: MEGAHIT v0.2.0	No	revert back to private per Christa	E; D; O	No			Yes	0	0	0	2014-08-01		Primary		kliolios@lbl.gov	Konstantinos Liolios	azworden@mbari.org	Alexandra Worden							azworden@mbari.org
Environmental	Aquatic	Freshwater	Groundwater	Unclassified	Development of a pipeline for high-throughput recovery of near-complete and complete microbial genomes from complex metagenomic datasets	3300003830	*Microbiome	Permanent Draft	Development of a pipeline for high-throughput recovery of near-complete and complete microbial genomes from complex metagenomic datasets	Groundwater microbial communities from aquifer in Utah, USA - Crystal Geyser 4/9/14 3 um filter	DOE Joint Genome Institute (JGI)	<a href='main.cgi?section=ANI&page=cliqueDetails&clique_id='></a>	Yes	0	55014	1046603	Metagenome Standard Draft	Metagenome Analysis	Ga0051980	Metagenome Analysis	Gp0097053	Gs0111384	2014-12-20	SOAPdenovo,newbler,minimus2 v. Version 1.05: testing... 2010,(v2.8 (20120726_1306)),AMOS/3.1.0_1	No		E; D; O	No			Yes	0	0	0	2014-03-20		Primary				cdupont@jcvi.org; asantoro@umces.edu; msaito@whoi.edu	Chris L. Dupont; Alyson Santoro; Mak Saito							cdupont@jcvi.org
Environmental	Aquatic	Freshwater	Groundwater	Unclassified	Development of a pipeline for high-throughput recovery of near-complete and complete microbial genomes from complex metagenomic datasets	3300004107	*Microbiome	Permanent Draft	Development of a pipeline for high-throughput recovery of near-complete and complete microbial genomes from complex metagenomic datasets	Groundwater microbial communities from aquifer in Utah, USA - Crystal Geyser 4/8/14 3 um filter (version 2)	DOE Joint Genome Institute (JGI)	<a href='main.cgi?section=ANI&page=cliqueDetails&clique_id='></a>	Yes	0	59209	1046600	Metagenome Standard Draft	Metagenome Analysis	Ga0065179	Metagenome Analysis	Gp0097052	Gs0111384	2015-03-30	megahit v. megahit: MEGAHIT v0.2.0	No		E; D; O	No			Yes	0	0	0	2014-09-20		Primary				shallam@interchange.ubc.ca; mayab3@mail.ubc.ca; shaley@ldeo.columbia.edu; ekujawinski@whoi.edu; shallam@mail.ubc.ca	Steven Hallam; Maya P. Bhatia; Sheean Haley; Elizabeth Kujawinski; Steven J. Hallam							shallam@interchange.ubc.ca
Environmental	Aquatic	Freshwater	Groundwater	Unclassified	Development of a pipeline for high-throughput recovery of near-complete and complete microbial genomes from complex metagenomic datasets	3300004210	*Microbiome	Permanent Draft	Development of a pipeline for high-throughput recovery of near-complete and complete microbial genomes from complex metagenomic datasets	Groundwater microbial communities from aquifer - Crystal Geyser CG10_big_fil_rev_8/21/14_0.10	DOE Joint Genome Institute (JGI)	<a href='main.cgi?section=ANI&page=cliqueDetails&clique_id='></a>	Yes	0	59504	1057130	Metagenome Standard Draft	Metagenome Analysis	Ga0066639	Metagenome Analysis	Gp0110935	Gs0111384	2015-04-10	megahit v. megahit: MEGAHIT v0.2.0	No	revert back to private per Christa	E; D; O	No			Yes	0	0	0	2013-06-08		Primary				sacinas@icm.csic.es; shinichi.sunagawa@embl.de; jeroen.raes@gmail.com; jesus.arrieta@uib.es; ramonm@icm.csic.es; pascal.hingamp@univmed.fr; carlosduarte@imedea.uib-csic.es; bork@embl.de; ramiro.logares@icm.csic.es; dolors@icm.csic.es; jmglezh@ull.es; pepgasol@icm.csic.es; cpedros@icm.csic.es; mbsulli@gmail.com; msieracki@bigelow.org; rstepanauskas@bigelow.org	Silvia G. Acinas; Shinichi Sunagawa; Jeroen Raes; Jes?s M. Arrieta; Ramon Massana; Pascal Hingamp; Carlos M. Duarte; Peer Peer; Ramiro Logares; Dolors Vaqu?; Jose Gonzalez; Josep M Gasol; Carlos Pedros-Alio; Matthew Sullivan; Michael Sieracki; Ramunas Stepanauskas							sacinas@icm.csic.es
Environmental	Aquatic	Freshwater	Groundwater	Unclassified	Development of a pipeline for high-throughput recovery of near-complete and complete microbial genomes from complex metagenomic datasets	3300004209	*Microbiome	Permanent Draft	Development of a pipeline for high-throughput recovery of near-complete and complete microbial genomes from complex metagenomic datasets	Groundwater microbial communities from aquifer - Crystal Geyser CG22_combo_CG10-13_8/21/14_all	DOE Joint Genome Institute (JGI)	<a href='main.cgi?section=ANI&page=cliqueDetails&clique_id='></a>	Yes	0	59538	1057140	Metagenome Standard Draft	Metagenome Analysis	Ga0066649	Metagenome Analysis	Gp0110945	Gs0111384	2015-04-10	megahit v. megahit: MEGAHIT v0.2.0	No	revert back to private per Christa	E; D; O	No			Yes	0	0	0	2014-04-10		Primary				mbsulli@gmail.com; shallam@interchange.ubc.ca; poulosbt@u.arizona.edu; gazituazavala.1@osu.edu; sroux@lbl.gov	Matthew Sullivan; Steven Hallam; Bonnie Poulos; Consuelo Gazitua; Simon Roux							mbsulli@gmail.com
Environmental	Aquatic	Freshwater	Groundwater	Unclassified	Development of a pipeline for high-throughput recovery of near-complete and complete microbial genomes from complex metagenomic datasets	3300004149	*Microbiome	Permanent Draft	Development of a pipeline for high-throughput recovery of near-complete and complete microbial genomes from complex metagenomic datasets	Groundwater microbial communities from aquifer - Crystal Geyser CG03_land_8/20/14_0.80	DOE Joint Genome Institute (JGI)	<a href='main.cgi?section=ANI&page=cliqueDetails&clique_id='></a>	Yes	0	59453	1057123	Metagenome Standard Draft	Metagenome Analysis	Ga0066632	Metagenome Analysis	Gp0110928	Gs0111384	2015-04-03	megahit v. megahit: MEGAHIT v0.2.0	No	revert back to private per Christa	E; D; O	No			Yes	0	0	0	2013-06-08		Primary				sacinas@icm.csic.es; shinichi.sunagawa@embl.de; jesus.arrieta@uib.es; bork@embl.de; carlosduarte@imedea.uib-csic.es; pascal.hingamp@univmed.fr; jeroen.raes@gmail.com; dolors@icm.csic.es; ramiro.logares@icm.csic.es; ramonm@icm.csic.es; jmglezh@ull.es; cpedros@icm.csic.es; pepgasol@icm.csic.es; mbsulli@gmail.com; msieracki@bigelow.org; rstepanauskas@bigelow.org	Silvia G. Acinas; Shinichi Sunagawa; Jes?s M. Arrieta; Peer Peer; Carlos M. Duarte; Pascal Hingamp; Jeroen Raes; Dolors Vaqu?; Ramiro Logares; Ramon Massana; Jose Gonzalez; Carlos Pedros-Alio; Josep M Gasol; Matthew Sullivan; Michael Sieracki; Ramunas Stepanauskas							sacinas@icm.csic.es
Environmental	Aquatic	Freshwater	Groundwater	Unclassified	Development of a pipeline for high-throughput recovery of near-complete and complete microbial genomes from complex metagenomic datasets	3300008094	*Microbiome	Permanent Draft	Development of a pipeline for high-throughput recovery of near-complete and complete microbial genomes from complex metagenomic datasets	Groundwater microbial communities from Crystal Geyser aquifers in Utah, USA - Crystal Geyser metaG 2015-11	DOE Joint Genome Institute (JGI)	<a href='main.cgi?section=ANI&page=cliqueDetails&clique_id='></a>	Yes	IMG Annotation Pipeline v.4.10.2	81547	1085678	Metagenome Standard Draft	Metagenome Analysis	Ga0100387	Metagenome Analysis	Gp0124058	Gs0111384	2016-03-30	MEGAHIT v. MEGAHIT v1.0.3	No		E; D; O	No			Yes	0	0	0	2012-06-25		Primary		NCKyrpides@lbl.gov	Nikos Kyrpides	shallam@interchange.ubc.ca	Steven Hallam							shallam@interchange.ubc.ca
Environmental	Aquatic	Freshwater	Groundwater	Unclassified	Freshwater and sediment microbial communities from various areas in North America, analyzing microbe dynamics in response to fracking	3300006033	*Microbiome	Permanent Draft	Freshwater and sediment microbial communities from various areas in North America, analyzing microbe dynamics in response to fracking	Freshwater microbial communities in response to fracking from Pennsylvania, USA - Allegheny Zone_MetaG_DW_15	DOE Joint Genome Institute (JGI)	<a href='main.cgi?section=ANI&page=cliqueDetails&clique_id='></a>	Yes	0	71474	1070002	Metagenome Standard Draft	Metagenome Analysis	Ga0075012	Metagenome Analysis	Gp0116267	Gs0114818	2015-10-14	MEGAHIT v. MEGAHIT v0.2.0	No			No			Yes	0	0	0	2014-09-13		Primary				shallam@interchange.ubc.ca; mayab3@mail.ubc.ca; shaley@ldeo.columbia.edu; ekujawinski@whoi.edu; shallam@mail.ubc.ca	Steven Hallam; Maya P. Bhatia; Sheean Haley; Elizabeth Kujawinski; Steven J. Hallam							shallam@interchange.ubc.ca
Environmental	Aquatic	Freshwater	Groundwater	Unclassified	Development of a pipeline for high-throughput recovery of near-complete and complete microbial genomes from complex metagenomic datasets	3300004214	*Microbiome	Permanent Draft	Development of a pipeline for high-throughput recovery of near-complete and complete microbial genomes from complex metagenomic datasets	Groundwater microbial communities from aquifer - Crystal Geyser CG17_big_fil_post_rev_8/21/14_2.50	DOE Joint Genome Institute (JGI)	<a href='main.cgi?section=ANI&page=cliqueDetails&clique_id='></a>	Yes	0	59511	1057137	Metagenome Standard Draft	Metagenome Analysis	Ga0066646	Metagenome Analysis	Gp0110942	Gs0111384	2015-04-10	megahit v. megahit: MEGAHIT v0.2.0	No	revert back to private per Christa	E; D; O	No			Yes	0	0	0	2014-09-10		Primary				shallam@interchange.ubc.ca; mayab3@mail.ubc.ca; shaley@ldeo.columbia.edu; ekujawinski@whoi.edu; shallam@mail.ubc.ca	Steven Hallam; Maya P. Bhatia; Sheean Haley; Elizabeth Kujawinski; Steven J. Hallam							shallam@interchange.ubc.ca
Environmental	Aquatic	Freshwater	Groundwater	Unclassified	Development of a pipeline for high-throughput recovery of near-complete and complete microbial genomes from complex metagenomic datasets	3300008095	*Microbiome	Permanent Draft	Development of a pipeline for high-throughput recovery of near-complete and complete microbial genomes from complex metagenomic datasets	Groundwater microbial communities from Crystal Geyser aquifers in Utah, USA - Crystal Geyser metaG 2015-16	DOE Joint Genome Institute (JGI)	<a href='main.cgi?section=ANI&page=cliqueDetails&clique_id='></a>	Yes	IMG Annotation Pipeline v.4.10.2	81548	1085683	Metagenome Standard Draft	Metagenome Analysis	Ga0100392	Metagenome Analysis	Gp0124063	Gs0111384	2016-03-30	MEGAHIT v. MEGAHIT v1.0.3	No		E; D; O	No			Yes	0	0	0	2013-09-11		Primary				mbsulli@gmail.com; shallam@interchange.ubc.ca; poulosbt@u.arizona.edu; gazituazavala.1@osu.edu; sroux@lbl.gov	Matthew Sullivan; Steven Hallam; Bonnie Poulos; Consuelo Gazitua; Simon Roux							mbsulli@gmail.com
Environmental	Aquatic	Freshwater	Groundwater	Unclassified	Development of a pipeline for high-throughput recovery of near-complete and complete microbial genomes from complex metagenomic datasets	3300007987	*Microbiome	Permanent Draft	Development of a pipeline for high-throughput recovery of near-complete and complete microbial genomes from complex metagenomic datasets	Groundwater microbial communities from Crystal Geyser aquifers in Utah, USA - Crystal Geyser metaG 2015-03	DOE Joint Genome Institute (JGI)	<a href='main.cgi?section=ANI&page=cliqueDetails&clique_id='></a>	Yes	IMG Annotation Pipeline v.4.10.0	80418	1085670	Metagenome Standard Draft	Metagenome Analysis	Ga0100379	Metagenome Analysis	Gp0124050	Gs0111384	2016-03-23	MEGAHIT v. MEGAHIT v1.0.3	No		E; D; O	No			Yes	0	0	0	2013-09-11		Primary				mbsulli@gmail.com; shallam@interchange.ubc.ca; poulosbt@u.arizona.edu; gazituazavala.1@osu.edu; sroux@lbl.gov	Matthew Sullivan; Steven Hallam; Bonnie Poulos; Consuelo Gazitua; Simon Roux							mbsulli@gmail.com
Environmental	Aquatic	Freshwater	Groundwater	Unclassified	Development of a pipeline for high-throughput recovery of near-complete and complete microbial genomes from complex metagenomic datasets	3300004108	*Microbiome	Permanent Draft	Development of a pipeline for high-throughput recovery of near-complete and complete microbial genomes from complex metagenomic datasets	Groundwater microbial communities from aquifer in Utah, USA - Crystal Geyser 4/9/14 0.8 um filter (version 2)	DOE Joint Genome Institute (JGI)	<a href='main.cgi?section=ANI&page=cliqueDetails&clique_id='></a>	Yes	0	59211	1046612	Metagenome Standard Draft	Metagenome Analysis	Ga0065181	Metagenome Analysis	Gp0097056	Gs0111384	2015-03-31	megahit v. megahit: MEGAHIT v0.2.0	No		E; D; O	No			Yes	0	0	0	2012-06-25		Primary		NCKyrpides@lbl.gov	Nikos Kyrpides	shallam@interchange.ubc.ca	Steven Hallam							shallam@interchange.ubc.ca
Environmental	Aquatic	Freshwater	Groundwater	Unclassified	Development of a pipeline for high-throughput recovery of near-complete and complete microbial genomes from complex metagenomic datasets	3300004142	*Microbiome	Permanent Draft	Development of a pipeline for high-throughput recovery of near-complete and complete microbial genomes from complex metagenomic datasets	Groundwater microbial communities from aquifer - Crystal Geyser CG09_land_8/20/14_0.10	DOE Joint Genome Institute (JGI)	<a href='main.cgi?section=ANI&page=cliqueDetails&clique_id='></a>	Yes	0	59451	1057129	Metagenome Standard Draft	Metagenome Analysis	Ga0066638	Metagenome Analysis	Gp0110934	Gs0111384	2015-04-03	megahit v. megahit: MEGAHIT v0.2.0	No	revert back to private per Christa	E; D; O	No			Yes	0	0	0	2013-06-08		Primary				sacinas@icm.csic.es; jeroen.raes@gmail.com; dolors@icm.csic.es; shinichi.sunagawa@embl.de; ramiro.logares@icm.csic.es; carlosduarte@imedea.uib-csic.es; pascal.hingamp@univmed.fr; jesus.arrieta@uib.es; bork@embl.de; ramonm@icm.csic.es; jmglezh@ull.es; pepgasol@icm.csic.es; cpedros@icm.csic.es; mbsulli@gmail.com; msieracki@bigelow.org; rstepanauskas@bigelow.org	Silvia G. Acinas; Jeroen Raes; Dolors Vaqu?; Shinichi Sunagawa; Ramiro Logares; Carlos M. Duarte; Pascal Hingamp; Jes?s M. Arrieta; Peer Peer; Ramon Massana; Jose Gonzalez; Josep M Gasol; Carlos Pedros-Alio; Matthew Sullivan; Michael Sieracki; Ramunas Stepanauskas							sacinas@icm.csic.es
Environmental	Aquatic	Freshwater	Groundwater	Unclassified	Development of a pipeline for high-throughput recovery of near-complete and complete microbial genomes from complex metagenomic datasets	3300008007	*Microbiome	Permanent Draft	Development of a pipeline for high-throughput recovery of near-complete and complete microbial genomes from complex metagenomic datasets	Groundwater microbial communities from Crystal Geyser aquifers in Utah, USA - Crystal Geyser metaG 2015-10	DOE Joint Genome Institute (JGI)	<a href='main.cgi?section=ANI&page=cliqueDetails&clique_id='></a>	Yes	IMG Annotation Pipeline v.4.10.0	81544	1085677	Metagenome Standard Draft	Metagenome Analysis	Ga0100386	Metagenome Analysis	Gp0124057	Gs0111384	2016-03-26	MEGAHIT v. MEGAHIT v1.0.3	No		E; D; O	No			Yes	0	0	0	2013-09-12		Primary				mbsulli@gmail.com; sacinas@icm.csic.es; ramonm@icm.csic.es; jeroen.raes@gmail.com; dolors@icm.csic.es; shinichi.sunagawa@embl.de; bork@embl.de; ramiro.logares@icm.csic.es; jesus.arrieta@uib.es; carlosduarte@imedea.uib-csic.es; pascal.hingamp@univmed.fr; jmglezh@ull.es; pepgasol@icm.csic.es; cpedros@icm.csic.es; msieracki@bigelow.org; rstepanauskas@bigelow.org	Matthew Sullivan; Silvia G. Acinas; Ramon Massana; Jeroen Raes; Dolors Vaqu?; Shinichi Sunagawa; Peer Peer; Ramiro Logares; Jes?s M. Arrieta; Carlos M. Duarte; Pascal Hingamp; Jose Gonzalez; Josep M Gasol; Carlos Pedros-Alio; Michael Sieracki; Ramunas Stepanauskas							mbsulli@gmail.com, sacinas@icm.csic.es
Environmental	Aquatic	Freshwater	Groundwater	Unclassified	Development of a pipeline for high-throughput recovery of near-complete and complete microbial genomes from complex metagenomic datasets	3300007986	*Microbiome	Permanent Draft	Development of a pipeline for high-throughput recovery of near-complete and complete microbial genomes from complex metagenomic datasets	Groundwater microbial communities from Crystal Geyser aquifers in Utah, USA - Crystal Geyser metaG 2015-04	DOE Joint Genome Institute (JGI)	<a href='main.cgi?section=ANI&page=cliqueDetails&clique_id='></a>	Yes	IMG Annotation Pipeline v.4.10.0	80417	1085671	Metagenome Standard Draft	Metagenome Analysis	Ga0100380	Metagenome Analysis	Gp0124051	Gs0111384	2016-03-23	MEGAHIT v. MEGAHIT v1.0.3	No		E; D; O	No			Yes	0	0	0	2014-06-10		Primary				mbsulli@gmail.com; shallam@interchange.ubc.ca; poulosbt@u.arizona.edu; gazituazavala.1@osu.edu; sroux@lbl.gov	Matthew Sullivan; Steven Hallam; Bonnie Poulos; Consuelo Gazitua; Simon Roux							mbsulli@gmail.com
Environmental	Aquatic	Freshwater	Groundwater	Unclassified	Development of a pipeline for high-throughput recovery of near-complete and complete microbial genomes from complex metagenomic datasets	3300004238	*Microbiome	Permanent Draft	Development of a pipeline for high-throughput recovery of near-complete and complete microbial genomes from complex metagenomic datasets	Groundwater microbial communities from aquifer - Crystal Geyser CG06_land_8/20/14_3.00	DOE Joint Genome Institute (JGI)	<a href='main.cgi?section=ANI&page=cliqueDetails&clique_id='></a>	Yes	0	59503	1057126	Metagenome Standard Draft	Metagenome Analysis	Ga0066635	Metagenome Analysis	Gp0110931	Gs0111384	2015-04-11	megahit v. megahit: MEGAHIT v0.2.0	No	revert back to private per Christa	E; D; O	No			Yes	0	0	0	2013-06-08		Primary				sacinas@icm.csic.es; dolors@icm.csic.es; bork@embl.de; ramiro.logares@icm.csic.es; jeroen.raes@gmail.com; shinichi.sunagawa@embl.de; pascal.hingamp@univmed.fr; carlosduarte@imedea.uib-csic.es; jesus.arrieta@uib.es; ramonm@icm.csic.es; jmglezh@ull.es; pepgasol@icm.csic.es; cpedros@icm.csic.es; mbsulli@gmail.com; msieracki@bigelow.org; rstepanauskas@bigelow.org	Silvia G. Acinas; Dolors Vaqu?; Peer Peer; Ramiro Logares; Jeroen Raes; Shinichi Sunagawa; Pascal Hingamp; Carlos M. Duarte; Jes?s M. Arrieta; Ramon Massana; Jose Gonzalez; Josep M Gasol; Carlos Pedros-Alio; Matthew Sullivan; Michael Sieracki; Ramunas Stepanauskas							sacinas@icm.csic.es
Environmental	Aquatic	Freshwater	Groundwater	Unclassified	Development of a pipeline for high-throughput recovery of near-complete and complete microbial genomes from complex metagenomic datasets	3300008011	*Microbiome	Permanent Draft	Development of a pipeline for high-throughput recovery of near-complete and complete microbial genomes from complex metagenomic datasets	Groundwater microbial communities from Crystal Geyser aquifers in Utah, USA - Crystal Geyser metaG 2015-20	DOE Joint Genome Institute (JGI)	<a href='main.cgi?section=ANI&page=cliqueDetails&clique_id='></a>	Yes	IMG Annotation Pipeline v.4.10.0	81551	1085687	Metagenome Standard Draft	Metagenome Analysis	Ga0100396	Metagenome Analysis	Gp0124067	Gs0111384	2016-03-26	MEGAHIT v. MEGAHIT v1.0.3	No		E; D; O	No			Yes	0	0	0	2012-06-25		Primary		NCKyrpides@lbl.gov	Nikos Kyrpides	shallam@interchange.ubc.ca	Steven Hallam							shallam@interchange.ubc.ca
Environmental	Aquatic	Freshwater	Groundwater	Unclassified	Development of a pipeline for high-throughput recovery of near-complete and complete microbial genomes from complex metagenomic datasets	3300004143	*Microbiome	Permanent Draft	Development of a pipeline for high-throughput recovery of near-complete and complete microbial genomes from complex metagenomic datasets	Groundwater microbial communities from aquifer - Crystal Geyser CG01_land_8/20/14_3.00	DOE Joint Genome Institute (JGI)	<a href='main.cgi?section=ANI&page=cliqueDetails&clique_id='></a>	Yes	0	59452	1057121	Metagenome Standard Draft	Metagenome Analysis	Ga0066630	Metagenome Analysis	Gp0110926	Gs0111384	2015-04-03	megahit v. megahit: MEGAHIT v0.2.0	No	revert back to private per Christa	E; D; O	No			Yes	0	0	0	2013-09-06		Primary				sacinas@icm.csic.es; dolors@icm.csic.es; jeroen.raes@gmail.com; pascal.hingamp@univmed.fr; shinichi.sunagawa@embl.de; carlosduarte@imedea.uib-csic.es; jesus.arrieta@uib.es; bork@embl.de; ramiro.logares@icm.csic.es; ramonm@icm.csic.es; pepgasol@icm.csic.es; cpedros@icm.csic.es; jmglezh@ull.es; mbsulli@gmail.com; msieracki@bigelow.org; rstepanauskas@bigelow.org	Silvia G. Acinas; Dolors Vaqu?; Jeroen Raes; Pascal Hingamp; Shinichi Sunagawa; Carlos M. Duarte; Jes?s M. Arrieta; Peer Peer; Ramiro Logares; Ramon Massana; Josep M Gasol; Carlos Pedros-Alio; Jose Gonzalez; Matthew Sullivan; Michael Sieracki; Ramunas Stepanauskas							sacinas@icm.csic.es
Environmental	Aquatic	Freshwater	Groundwater	Unclassified	Development of a pipeline for high-throughput recovery of near-complete and complete microbial genomes from complex metagenomic datasets	3300004196	*Microbiome	Permanent Draft	Development of a pipeline for high-throughput recovery of near-complete and complete microbial genomes from complex metagenomic datasets	Groundwater microbial communities from aquifer - Crystal Geyser CG12_big_fil_rev_8/21/14_0.65	DOE Joint Genome Institute (JGI)	<a href='main.cgi?section=ANI&page=cliqueDetails&clique_id='></a>	Yes	0	59509	1057132	Metagenome Standard Draft	Metagenome Analysis	Ga0066641	Metagenome Analysis	Gp0110937	Gs0111384	2015-04-10	megahit v. megahit: MEGAHIT v0.2.0	No	revert back to private per Christa	E; D; O	No			Yes	0	0	0	2012-06-25		Primary		NCKyrpides@lbl.gov	Nikos Kyrpides	shallam@interchange.ubc.ca	Steven Hallam							shallam@interchange.ubc.ca
Environmental	Aquatic	Freshwater	Groundwater	Unclassified	Development of a pipeline for high-throughput recovery of near-complete and complete microbial genomes from complex metagenomic datasets	3300007985	*Microbiome	Permanent Draft	Development of a pipeline for high-throughput recovery of near-complete and complete microbial genomes from complex metagenomic datasets	Groundwater microbial communities from Crystal Geyser aquifers in Utah, USA - Crystal Geyser metaG 2015-05	DOE Joint Genome Institute (JGI)	<a href='main.cgi?section=ANI&page=cliqueDetails&clique_id='></a>	Yes	IMG Annotation Pipeline v.4.10.0	80416	1085672	Metagenome Standard Draft	Metagenome Analysis	Ga0100381	Metagenome Analysis	Gp0124052	Gs0111384	2016-03-23	MEGAHIT v. MEGAHIT v1.0.3	No		E; D; O	No			Yes	0	0	0	2013-09-06		Primary				sacinas@icm.csic.es; bork@embl.de; shinichi.sunagawa@embl.de; jeroen.raes@gmail.com; ramiro.logares@icm.csic.es; dolors@icm.csic.es; carlosduarte@imedea.uib-csic.es; pascal.hingamp@univmed.fr; jesus.arrieta@uib.es; ramonm@icm.csic.es; jmglezh@ull.es; pepgasol@icm.csic.es; cpedros@icm.csic.es; mbsulli@gmail.com; msieracki@bigelow.org; rstepanauskas@bigelow.org	Silvia G. Acinas; Peer Peer; Shinichi Sunagawa; Jeroen Raes; Ramiro Logares; Dolors Vaqu?; Carlos M. Duarte; Pascal Hingamp; Jes?s M. Arrieta; Ramon Massana; Jose Gonzalez; Josep M Gasol; Carlos Pedros-Alio; Matthew Sullivan; Michael Sieracki; Ramunas Stepanauskas							sacinas@icm.csic.es
Environmental	Aquatic	Freshwater	Groundwater	Unclassified	Development of a pipeline for high-throughput recovery of near-complete and complete microbial genomes from complex metagenomic datasets	3300008017	*Microbiome	Permanent Draft	Development of a pipeline for high-throughput recovery of near-complete and complete microbial genomes from complex metagenomic datasets	Groundwater microbial communities from Crystal Geyser aquifers in Utah, USA - Crystal Geyser metaG 2015-07	DOE Joint Genome Institute (JGI)	<a href='main.cgi?section=ANI&page=cliqueDetails&clique_id='></a>	Yes	IMG Annotation Pipeline v.4.10.0	81565	1085674	Metagenome Standard Draft	Metagenome Analysis	Ga0100383	Metagenome Analysis	Gp0124054	Gs0111384	2016-03-26	MEGAHIT v. MEGAHIT v1.0.3	No		E; D; O	No			Yes	0	0	0	2013-09-12		Primary				mbsulli@gmail.com; shallam@interchange.ubc.ca; poulosbt@u.arizona.edu; gazituazavala.1@osu.edu; sroux@lbl.gov	Matthew Sullivan; Steven Hallam; Bonnie Poulos; Consuelo Gazitua; Simon Roux							mbsulli@gmail.com
Environmental	Aquatic	Freshwater	Groundwater	Unclassified	Development of a pipeline for high-throughput recovery of near-complete and complete microbial genomes from complex metagenomic datasets	3300008020	*Microbiome	Permanent Draft	Development of a pipeline for high-throughput recovery of near-complete and complete microbial genomes from complex metagenomic datasets	Groundwater microbial communities from Crystal Geyser aquifers in Utah, USA - Crystal Geyser metaG 2015-22	DOE Joint Genome Institute (JGI)	<a href='main.cgi?section=ANI&page=cliqueDetails&clique_id='></a>	Yes	IMG Annotation Pipeline v.4.10.0	81568	1085689	Metagenome Standard Draft	Metagenome Analysis	Ga0100398	Metagenome Analysis	Gp0124069	Gs0111384	2016-03-26	MEGAHIT v. MEGAHIT v1.0.3	No		E; D; O	No			Yes	0	0	0	2012-09-21		Primary		Ioanna.Pagani@thermofisher.com	Ioanna Pagani	shallam@interchange.ubc.ca	Steven Hallam							shallam@interchange.ubc.ca
Environmental	Aquatic	Freshwater	Groundwater	Unclassified	Development of a pipeline for high-throughput recovery of near-complete and complete microbial genomes from complex metagenomic datasets	3300008008	*Microbiome	Permanent Draft	Development of a pipeline for high-throughput recovery of near-complete and complete microbial genomes from complex metagenomic datasets	Groundwater microbial communities from Crystal Geyser aquifers in Utah, USA - Crystal Geyser metaG 2015-23	DOE Joint Genome Institute (JGI)	<a href='main.cgi?section=ANI&page=cliqueDetails&clique_id='></a>	Yes	IMG Annotation Pipeline v.4.10.0	81545	1085690	Metagenome Standard Draft	Metagenome Analysis	Ga0100399	Metagenome Analysis	Gp0124070	Gs0111384	2016-03-26	MEGAHIT v. MEGAHIT v1.0.3	No		E; D; O	No			Yes	0	0	0	2013-10-22		Primary		Ioanna.Pagani@thermofisher.com	Ioanna Pagani	acidophile@gmail.com; khinrichs@uni-bremen.de; teske@email.unc.edu; clazar@email.unc.edu; gdick@umich.edu	Brett Baker; Kai-Uwe Hinrichs; Andreas Teske; Cassandre S. Lazar; Gregory Dick							acidophile@gmail.com
Environmental	Aquatic	Freshwater	Groundwater	Unclassified	Development of a pipeline for high-throughput recovery of near-complete and complete microbial genomes from complex metagenomic datasets	3300008009	*Microbiome	Permanent Draft	Development of a pipeline for high-throughput recovery of near-complete and complete microbial genomes from complex metagenomic datasets	Groundwater microbial communities from Crystal Geyser aquifers in Utah, USA - Crystal Geyser metaG 2015-18	DOE Joint Genome Institute (JGI)	<a href='main.cgi?section=ANI&page=cliqueDetails&clique_id='></a>	Yes	IMG Annotation Pipeline v.4.10.0	81549	1085685	Metagenome Standard Draft	Metagenome Analysis	Ga0100394	Metagenome Analysis	Gp0124065	Gs0111384	2016-03-26	MEGAHIT v. MEGAHIT v1.0.3	No		E; D; O	No			Yes	0	0	0	2012-09-21		Primary		Ioanna.Pagani@thermofisher.com	Ioanna Pagani	shallam@interchange.ubc.ca	Steven Hallam							shallam@interchange.ubc.ca
Environmental	Aquatic	Freshwater	Groundwater	Unclassified	Fountain water microbial communities from Alpena County Library, Michigan, USA	3300003868	*Microbiome	Permanent Draft	Fountain water microbial communities from Alpena County Library, Michigan, USA	Alpena Fountain idba assembled	University of Michigan	<a href='main.cgi?section=ANI&page=cliqueDetails&clique_id='></a>	Yes	0	54244	0		Metagenome Analysis	Ga0062456	Metagenome Analysis	Gp0089178	Gs0085322	2014-12-26	IDBA_UD v 1.1.1	No	released per PI's request		No			Yes	0	0	0	2013-09-11		Primary				mbsulli@gmail.com; shallam@interchange.ubc.ca; poulosbt@u.arizona.edu; gazituazavala.1@osu.edu; sroux@lbl.gov	Matthew Sullivan; Steven Hallam; Bonnie Poulos; Consuelo Gazitua; Simon Roux							mbsulli@gmail.com
Environmental	Aquatic	Freshwater	Groundwater	Unclassified	Sinkhole freshwater microbial communities from Lake Huron, US	3300005701	*Microbiome	Permanent Draft	Sinkhole freshwater microbial communities from Lake Huron, US	Sinkhole freshwater microbial communities from Lake Huron, US, Ph40x	University of Michigan	<a href='main.cgi?section=ANI&page=cliqueDetails&clique_id='></a>	Yes	0	65407	0		Metagenome Analysis	Ga0074252	Metagenome Analysis	Gp0051825	Gs0045862	2015-08-31	MIRA3	No			No			Yes	0	0	0	2019-10-16		Primary		malfatti3@llnl.gov	Stephanie Malfatti	ckerfeld@lbl.gov	Cheryl Kerfeld							ckerfeld@lbl.gov
Environmental	Aquatic	Freshwater	Groundwater	Unclassified	Development of a pipeline for high-throughput recovery of near-complete and complete microbial genomes from complex metagenomic datasets	3300008086	*Microbiome	Permanent Draft	Development of a pipeline for high-throughput recovery of near-complete and complete microbial genomes from complex metagenomic datasets	Groundwater microbial communities from Crystal Geyser aquifers in Utah, USA - Crystal Geyser metaG 2015-12	DOE Joint Genome Institute (JGI)	<a href='main.cgi?section=ANI&page=cliqueDetails&clique_id='></a>	Yes	IMG Annotation Pipeline v.4.10.0	81536	1085679	Metagenome Standard Draft	Metagenome Analysis	Ga0100388	Metagenome Analysis	Gp0124059	Gs0111384	2016-03-29	MEGAHIT v. MEGAHIT v1.0.3	No		E; D; O	No			Yes	0	0	0	2013-06-08		Primary				sacinas@icm.csic.es; bork@embl.de; carlosduarte@imedea.uib-csic.es; shinichi.sunagawa@embl.de; jesus.arrieta@uib.es; ramiro.logares@icm.csic.es; dolors@icm.csic.es; pascal.hingamp@univmed.fr; jeroen.raes@gmail.com; ramonm@icm.csic.es; cpedros@icm.csic.es; jmglezh@ull.es; pepgasol@icm.csic.es; mbsulli@gmail.com; msieracki@bigelow.org; rstepanauskas@bigelow.org	Silvia G. Acinas; Peer Peer; Carlos M. Duarte; Shinichi Sunagawa; Jes?s M. Arrieta; Ramiro Logares; Dolors Vaqu?; Pascal Hingamp; Jeroen Raes; Ramon Massana; Carlos Pedros-Alio; Jose Gonzalez; Josep M Gasol; Matthew Sullivan; Michael Sieracki; Ramunas Stepanauskas							sacinas@icm.csic.es
Environmental	Aquatic	Freshwater	Groundwater	Unclassified	Development of a pipeline for high-throughput recovery of near-complete and complete microbial genomes from complex metagenomic datasets	3300008001	*Microbiome	Permanent Draft	Development of a pipeline for high-throughput recovery of near-complete and complete microbial genomes from complex metagenomic datasets	Groundwater microbial communities from Crystal Geyser aquifers in Utah, USA - Crystal Geyser metaG 2015-13	DOE Joint Genome Institute (JGI)	<a href='main.cgi?section=ANI&page=cliqueDetails&clique_id='></a>	Yes	IMG Annotation Pipeline v.4.10.0	81537	1085680	Metagenome Standard Draft	Metagenome Analysis	Ga0100389	Metagenome Analysis	Gp0124060	Gs0111384	2016-03-25	MEGAHIT v. MEGAHIT v1.0.3	No		E; D; O	No			Yes	0	0	0	2012-06-25		Primary		NCKyrpides@lbl.gov	Nikos Kyrpides	shallam@interchange.ubc.ca	Steven Hallam							shallam@interchange.ubc.ca
Environmental	Aquatic	Freshwater	Groundwater	Unclassified	Development of a pipeline for high-throughput recovery of near-complete and complete microbial genomes from complex metagenomic datasets	3300007965	*Microbiome	Permanent Draft	Development of a pipeline for high-throughput recovery of near-complete and complete microbial genomes from complex metagenomic datasets	Groundwater microbial communities from Crystal Geyser aquifers in Utah, USA - Crystal Geyser metaG 2015-25	DOE Joint Genome Institute (JGI)	<a href='main.cgi?section=ANI&page=cliqueDetails&clique_id='></a>	Yes	IMG Annotation Pipeline v.4.10.0	80421	1085692	Metagenome Standard Draft	Metagenome Analysis	Ga0100401	Metagenome Analysis	Gp0124072	Gs0111384	2016-03-18	MEGAHIT v. MEGAHIT v1.0.3	No			No			Yes	0	0	0	2013-09-12		Primary				mbsulli@gmail.com; sacinas@icm.csic.es; ramonm@icm.csic.es; jesus.arrieta@uib.es; jeroen.raes@gmail.com; ramiro.logares@icm.csic.es; pascal.hingamp@univmed.fr; carlosduarte@imedea.uib-csic.es; bork@embl.de; shinichi.sunagawa@embl.de; dolors@icm.csic.es; pepgasol@icm.csic.es; cpedros@icm.csic.es; jmglezh@ull.es; msieracki@bigelow.org; rstepanauskas@bigelow.org	Matthew Sullivan; Silvia G. Acinas; Ramon Massana; Jes?s M. Arrieta; Jeroen Raes; Ramiro Logares; Pascal Hingamp; Carlos M. Duarte; Peer Peer; Shinichi Sunagawa; Dolors Vaqu?; Josep M Gasol; Carlos Pedros-Alio; Jose Gonzalez; Michael Sieracki; Ramunas Stepanauskas							mbsulli@gmail.com, sacinas@icm.csic.es
Environmental	Aquatic	Freshwater	Groundwater	Unclassified	Development of a pipeline for high-throughput recovery of near-complete and complete microbial genomes from complex metagenomic datasets	3300004213	*Microbiome	Permanent Draft	Development of a pipeline for high-throughput recovery of near-complete and complete microbial genomes from complex metagenomic datasets	Groundwater microbial communities from aquifer - Crystal Geyser CG19_WC_8/21/14_NA	DOE Joint Genome Institute (JGI)	<a href='main.cgi?section=ANI&page=cliqueDetails&clique_id='></a>	Yes	0	59537	1057139	Metagenome Standard Draft	Metagenome Analysis	Ga0066648	Metagenome Analysis	Gp0110944	Gs0111384	2015-04-10	megahit v. megahit: MEGAHIT v0.2.0	No	revert back to private per Christa	E; D; O	No			Yes	0	0	0	2012-06-25		Primary		NCKyrpides@lbl.gov	Nikos Kyrpides	shallam@interchange.ubc.ca	Steven Hallam							shallam@interchange.ubc.ca
Environmental	Aquatic	Freshwater	Groundwater	Unclassified	Development of a pipeline for high-throughput recovery of near-complete and complete microbial genomes from complex metagenomic datasets	3300004265	*Microbiome	Permanent Draft	Development of a pipeline for high-throughput recovery of near-complete and complete microbial genomes from complex metagenomic datasets	Groundwater microbial communities from aquifer in Utah, USA - Crystal Geyser 4/10/14 3 um filter	DOE Joint Genome Institute (JGI)	<a href='main.cgi?section=ANI&page=cliqueDetails&clique_id='></a>	Yes	0	59644	1046606	Metagenome Standard Draft	Metagenome Analysis	Ga0051981	Metagenome Analysis	Gp0097054	Gs0111384	2015-04-12	megahit v. megahit: MEGAHIT v0.2.0	No	revert back to private per Christa	E; D; O	No			Yes	0	0	0	2012-09-21		Primary		NCKyrpides@lbl.gov	Nikos Kyrpides	shallam@interchange.ubc.ca	Steven Hallam							shallam@interchange.ubc.ca
Environmental	Aquatic	Freshwater	Groundwater	Unclassified	Development of a pipeline for high-throughput recovery of near-complete and complete microbial genomes from complex metagenomic datasets	3300005236	*Microbiome	Permanent Draft	Development of a pipeline for high-throughput recovery of near-complete and complete microbial genomes from complex metagenomic datasets	Groundwater microbial communities from aquifer - Crystal Geyser CG07_land_8/20/14_0.80	DOE Joint Genome Institute (JGI)	<a href='main.cgi?section=ANI&page=cliqueDetails&clique_id='></a>	Yes	0	62736	1057127	Metagenome Standard Draft	Metagenome Analysis	Ga0066636	Metagenome Analysis	Gp0110932	Gs0111384	2015-05-28	MEGAHIT v. MEGAHIT v0.2.0	No		E; D; O	No			Yes	0	0	0	2014-04-01		Primary				t.mock@uea.ac.uk; kvalentin@awi-bremerhaven.de; gpearson@ualg.pt; amoustafa@aucegypt.edu; vincent.moulton@cmp.uea.ac.uk; k.schmidt@uea.ac.uk; bank.beszteri@awi.de	Thomas Mock; Klaus Valentin; Gareth Pearson; Ahmed Moustafa; Vincent Moulton; Katrin Schmidt; Bank Beszteri							t.mock@uea.ac.uk
Environmental	Aquatic	Freshwater	Groundwater	Unclassified	Development of a pipeline for high-throughput recovery of near-complete and complete microbial genomes from complex metagenomic datasets	3300008018	*Microbiome	Permanent Draft	Development of a pipeline for high-throughput recovery of near-complete and complete microbial genomes from complex metagenomic datasets	Groundwater microbial communities from Crystal Geyser aquifers in Utah, USA - Crystal Geyser metaG 2015-06	DOE Joint Genome Institute (JGI)	<a href='main.cgi?section=ANI&page=cliqueDetails&clique_id='></a>	Yes	IMG Annotation Pipeline v.4.10.0	81566	1085673	Metagenome Standard Draft	Metagenome Analysis	Ga0100382	Metagenome Analysis	Gp0124053	Gs0111384	2016-03-26	MEGAHIT v. MEGAHIT v1.0.3	No		E; D; O	No			Yes	0	0	0	2013-12-17		Primary		Ioanna.Pagani@thermofisher.com	Ioanna Pagani	jcventer@tcag.org; nckyrpides@lbl.gov	Venter JC; Nikos Kyrpides							jcventer@tcag.org
Environmental	Aquatic	Freshwater	Groundwater	Unclassified	Development of a pipeline for high-throughput recovery of near-complete and complete microbial genomes from complex metagenomic datasets	3300004141	*Microbiome	Permanent Draft	Development of a pipeline for high-throughput recovery of near-complete and complete microbial genomes from complex metagenomic datasets	Groundwater microbial communities from aquifer - Crystal Geyser CG05_land_8/20/14_0.10	DOE Joint Genome Institute (JGI)	<a href='main.cgi?section=ANI&page=cliqueDetails&clique_id='></a>	Yes	0	59450	1057125	Metagenome Standard Draft	Metagenome Analysis	Ga0066634	Metagenome Analysis	Gp0110930	Gs0111384	2015-04-03	megahit v. megahit: MEGAHIT v0.2.0	No	revert back to private per Christa	E; D; O	No			Yes	0	0	0	2013-04-18		Primary		oumason@lbl.gov	Olivia U. Mason	janet.jansson@pnnl.gov; omason@fsu.edu	Janet Jansson; Olivia Mason							janet.jansson@pnnl.gov
Environmental	Aquatic	Freshwater	Groundwater	Unclassified	Development of a pipeline for high-throughput recovery of near-complete and complete microbial genomes from complex metagenomic datasets	3300008255	*Microbiome	Permanent Draft	Development of a pipeline for high-throughput recovery of near-complete and complete microbial genomes from complex metagenomic datasets	Groundwater microbial communities from Crystal Geyser aquifers in Utah, USA - Crystal Geyser metaG 2015-01t	DOE Joint Genome Institute (JGI)	<a href='main.cgi?section=ANI&page=cliqueDetails&clique_id='></a>	Yes	IMG Annotation Pipeline v.4.10.2	83663	1085694	Metagenome Standard Draft	Metagenome Analysis	Ga0100403	Metagenome Analysis	Gp0124074	Gs0111384	2016-04-03	MEGAHIT v. MEGAHIT v1.0.3	No		E; D; O	No			Yes	0	0	0	2012-06-25		Primary		NCKyrpides@lbl.gov	Nikos Kyrpides	shallam@interchange.ubc.ca	Steven Hallam							shallam@interchange.ubc.ca
Environmental	Aquatic	Freshwater	Groundwater	Unclassified	Development of a pipeline for high-throughput recovery of near-complete and complete microbial genomes from complex metagenomic datasets	3300008093	*Microbiome	Permanent Draft	Development of a pipeline for high-throughput recovery of near-complete and complete microbial genomes from complex metagenomic datasets	Groundwater microbial communities from Crystal Geyser aquifers in Utah, USA - Crystal Geyser metaG 2015-17	DOE Joint Genome Institute (JGI)	<a href='main.cgi?section=ANI&page=cliqueDetails&clique_id='></a>	Yes	IMG Annotation Pipeline v.4.10.2	81546	1085684	Metagenome Standard Draft	Metagenome Analysis	Ga0100393	Metagenome Analysis	Gp0124064	Gs0111384	2016-03-30	MEGAHIT v. MEGAHIT v1.0.3	No		E; D; O	No			Yes	0	0	0	2013-09-12		Primary				mbsulli@gmail.com; sacinas@icm.csic.es; ramonm@icm.csic.es; pascal.hingamp@univmed.fr; jeroen.raes@gmail.com; carlosduarte@imedea.uib-csic.es; dolors@icm.csic.es; bork@embl.de; shinichi.sunagawa@embl.de; ramiro.logares@icm.csic.es; jesus.arrieta@uib.es; jmglezh@ull.es; cpedros@icm.csic.es; pepgasol@icm.csic.es; msieracki@bigelow.org; rstepanauskas@bigelow.org	Matthew Sullivan; Silvia G. Acinas; Ramon Massana; Pascal Hingamp; Jeroen Raes; Carlos M. Duarte; Dolors Vaqu?; Peer Peer; Shinichi Sunagawa; Ramiro Logares; Jes?s M. Arrieta; Jose Gonzalez; Carlos Pedros-Alio; Josep M Gasol; Michael Sieracki; Ramunas Stepanauskas							mbsulli@gmail.com, sacinas@icm.csic.es
Environmental	Aquatic	Freshwater	Groundwater	Unclassified	Development of a pipeline for high-throughput recovery of near-complete and complete microbial genomes from complex metagenomic datasets	3300007988	*Microbiome	Permanent Draft	Development of a pipeline for high-throughput recovery of near-complete and complete microbial genomes from complex metagenomic datasets	Groundwater microbial communities from Crystal Geyser aquifers in Utah, USA - Crystal Geyser metaG 2015-0102	DOE Joint Genome Institute (JGI)	<a href='main.cgi?section=ANI&page=cliqueDetails&clique_id='></a>	Yes	IMG Annotation Pipeline v.4.10.0	80419	1085693	Metagenome Standard Draft	Metagenome Analysis	Ga0100402	Metagenome Analysis	Gp0124073	Gs0111384	2016-03-23	MEGAHIT v. MEGAHIT v1.0.3	No			No			Yes	0	0	0	2014-05-20		Primary				mbsulli@gmail.com; shallam@interchange.ubc.ca; poulosbt@u.arizona.edu; gazituazavala.1@osu.edu; sroux@lbl.gov	Matthew Sullivan; Steven Hallam; Bonnie Poulos; Consuelo Gazitua; Simon Roux							mbsulli@gmail.com
Environmental	Aquatic	Freshwater	Groundwater	Unclassified	Development of a pipeline for high-throughput recovery of near-complete and complete microbial genomes from complex metagenomic datasets	3300005237	*Microbiome	Permanent Draft	Development of a pipeline for high-throughput recovery of near-complete and complete microbial genomes from complex metagenomic datasets	Groundwater microbial communities from aquifer - Crystal Geyser CG15_big_fil_post_rev_8/21/14_0.20	DOE Joint Genome Institute (JGI)	<a href='main.cgi?section=ANI&page=cliqueDetails&clique_id='></a>	Yes	0	62735	1057135	Metagenome Standard Draft	Metagenome Analysis	Ga0066644	Metagenome Analysis	Gp0110940	Gs0111384	2015-05-28	MEGAHIT v. MEGAHIT v0.2.0	No		E; D; O	No			Yes	0	0	0	2013-06-08		Primary				sacinas@icm.csic.es; pascal.hingamp@univmed.fr; dolors@icm.csic.es; jesus.arrieta@uib.es; carlosduarte@imedea.uib-csic.es; ramonm@icm.csic.es; ramiro.logares@icm.csic.es; bork@embl.de; jeroen.raes@gmail.com; shinichi.sunagawa@embl.de; jmglezh@ull.es; pepgasol@icm.csic.es; cpedros@icm.csic.es; mbsulli@gmail.com; msieracki@bigelow.org; rstepanauskas@bigelow.org	Silvia G. Acinas; Pascal Hingamp; Dolors Vaqu?; Jes?s M. Arrieta; Carlos M. Duarte; Ramon Massana; Ramiro Logares; Peer Peer; Jeroen Raes; Shinichi Sunagawa; Jose Gonzalez; Josep M Gasol; Carlos Pedros-Alio; Matthew Sullivan; Michael Sieracki; Ramunas Stepanauskas							sacinas@icm.csic.es
Environmental	Aquatic	Freshwater	Groundwater	Unclassified	Bacterial and archaeal communities from various locations to study Microbial Dark Matter (Phase II)	3300009448	*Microbiome	Permanent Draft	Bacterial and archaeal communities from various locations to study Microbial Dark Matter (Phase II)	Groundwater microbial communities from Cold Creek, Nevada to study Microbial Dark Matter (Phase II) - Cold Creek Source	DOE Joint Genome Institute (JGI)	<a href='main.cgi?section=ANI&page=cliqueDetails&clique_id='></a>	Yes	IMG Annotation Pipeline v.4.11.0	87195	1097987	Metagenome Standard Draft	Metagenome Analysis	Ga0114940	Metagenome Analysis	Gp0134297	Gs0111485	2016-06-09	MEGAHIT v. MEGAHIT v1.0.3	No		E; D; O	No			Yes	0	0	0	2014-05-20		Primary				mbsulli@gmail.com; shallam@interchange.ubc.ca; poulosbt@u.arizona.edu; gazituazavala.1@osu.edu; sroux@lbl.gov	Matthew Sullivan; Steven Hallam; Bonnie Poulos; Consuelo Gazitua; Simon Roux							mbsulli@gmail.com
Environmental	Aquatic	Freshwater	Groundwater	Unclassified	Bacterial and archaeal communities from various locations to study Microbial Dark Matter (Phase II)	3300009594	*Microbiome	Permanent Draft	Bacterial and archaeal communities from various locations to study Microbial Dark Matter (Phase II)	Groundwater microbial communities from Devils Hole, Nevada to study Microbial Dark Matter (Phase II) - Devils Hole	DOE Joint Genome Institute (JGI)	<a href='main.cgi?section=ANI&page=cliqueDetails&clique_id='></a>	Yes	IMG Annotation Pipeline v.4.11.3	89580	1097988	Metagenome Standard Draft	Metagenome Analysis	Ga0114941	Metagenome Analysis	Gp0134299	Gs0111485	2016-06-16	MEGAHIT v. MEGAHIT v1.0.3	No		E; D; O	No			Yes	0	0	0	2013-06-08		Primary				sacinas@icm.csic.es; dolors@icm.csic.es; ramiro.logares@icm.csic.es; carlosduarte@imedea.uib-csic.es; ramonm@icm.csic.es; bork@embl.de; pascal.hingamp@univmed.fr; shinichi.sunagawa@embl.de; jeroen.raes@gmail.com; jesus.arrieta@uib.es; jmglezh@ull.es; pepgasol@icm.csic.es; cpedros@icm.csic.es; mbsulli@gmail.com; msieracki@bigelow.org; rstepanauskas@bigelow.org	Silvia G. Acinas; Dolors Vaqu?; Ramiro Logares; Carlos M. Duarte; Ramon Massana; Peer Peer; Pascal Hingamp; Shinichi Sunagawa; Jeroen Raes; Jes?s M. Arrieta; Jose Gonzalez; Josep M Gasol; Carlos Pedros-Alio; Matthew Sullivan; Michael Sieracki; Ramunas Stepanauskas							sacinas@icm.csic.es
Environmental	Aquatic	Freshwater	Groundwater	Unclassified	Leachate and groundwater microbial communities from a municipal landfill and adjacent aquifer in Southern Ontario, Canada	3300014203	*Microbiome	Permanent Draft	Leachate and groundwater microbial communities from a municipal landfill and adjacent aquifer in Southern Ontario, Canada	Groundwater microbial communities from an aquifer near a municipal landfill in Southern Ontario, Canada - Pumphouse #3_1 metaG	DOE Joint Genome Institute (JGI)	<a href='main.cgi?section=ANI&page=cliqueDetails&clique_id='></a>	Yes	IMG Annotation Pipeline v.4.14.6	119755	1129790	Metagenome Standard Draft	Metagenome Analysis	Ga0172378	Metagenome Analysis	Gp0198131	Gs0127567	2017-03-15	MEGAHIT v. MEGAHIT v1.0.6	No			No			Yes	0	0	0	2014-10-15		Primary				shallam@interchange.ubc.ca; mayab3@mail.ubc.ca; shaley@ldeo.columbia.edu; ekujawinski@whoi.edu; shallam@mail.ubc.ca	Steven Hallam; Maya P. Bhatia; Sheean Haley; Elizabeth Kujawinski; Steven J. Hallam							shallam@interchange.ubc.ca
Environmental	Aquatic	Freshwater	Groundwater	Unclassified	Development of a pipeline for high-throughput recovery of near-complete and complete microbial genomes from complex metagenomic datasets	3300009004	*Microbiome	Permanent Draft	Development of a pipeline for high-throughput recovery of near-complete and complete microbial genomes from complex metagenomic datasets	Groundwater microbial communities from Crystal Geyser aquifers in Utah, USA - Crystal Geyser metaG 2015-01	DOE Joint Genome Institute (JGI)	<a href='main.cgi?section=ANI&page=cliqueDetails&clique_id='></a>	Yes	IMG Annotation Pipeline v.4.10.2	83664	1085668	Metagenome Standard Draft	Metagenome Analysis	Ga0100377	Metagenome Analysis	Gp0124048	Gs0111384	2016-04-24	MEGAHIT v. MEGAHIT v1.0.3	No		E; D; O	No			Yes	0	0	0	2012-09-21		Primary		Ioanna.Pagani@thermofisher.com	Ioanna Pagani	shallam@interchange.ubc.ca	Steven Hallam							shallam@interchange.ubc.ca
Environmental	Aquatic	Freshwater	Groundwater	Unclassified	Groundwater microbial communities from three deep subsurface sites in Europe	3300013391	*Microbiome	Permanent Draft	Groundwater microbial communities from three deep subsurface sites in Europe	Groundwater microbial communities from the Olkiluoto Island deep subsurface site, Finland - KR13_S1_MetaG	DOE Joint Genome Institute (JGI)	<a href='main.cgi?section=ANI&page=cliqueDetails&clique_id='></a>	Yes	IMG Annotation Pipeline v.4.14.6	116507	1132429	Metagenome Standard Draft	Metagenome Analysis	Ga0180014	Metagenome Analysis	Gp0198144	Gs0127568	2017-02-24	MEGAHIT v. MEGAHIT v1.0.6				No			Yes	0	0	0	2013-12-04		Primary		Ioanna.Pagani@thermofisher.com	Ioanna Pagani	acidophile@gmail.com; khinrichs@uni-bremen.de; teske@email.unc.edu; clazar@email.unc.edu; gdick@umich.edu	Brett Baker; Kai-Uwe Hinrichs; Andreas Teske; Cassandre S. Lazar; Gregory Dick							acidophile@gmail.com
Environmental	Aquatic	Freshwater	Groundwater	Unclassified	Bacterial and archaeal communities from various locations to study Microbial Dark Matter (Phase II)	3300009455	*Microbiome	Permanent Draft	Bacterial and archaeal communities from various locations to study Microbial Dark Matter (Phase II)	Groundwater microbial communities from Big Spring, Nevada to study Microbial Dark Matter (Phase II) - Ash Meadows Crystal Spring	DOE Joint Genome Institute (JGI)	<a href='main.cgi?section=ANI&page=cliqueDetails&clique_id='></a>	Yes	IMG Annotation Pipeline v.4.11.0	87196	1097986	Metagenome Standard Draft	Metagenome Analysis	Ga0114939	Metagenome Analysis	Gp0134296	Gs0111485	2016-06-09	MEGAHIT v. MEGAHIT v1.0.3	No		E; D; O	No			Yes	0	0	0	2014-05-20		Primary				mbsulli@gmail.com; shallam@interchange.ubc.ca; poulosbt@u.arizona.edu; gazituazavala.1@osu.edu; sroux@lbl.gov	Matthew Sullivan; Steven Hallam; Bonnie Poulos; Consuelo Gazitua; Simon Roux							mbsulli@gmail.com
Environmental	Aquatic	Freshwater	Groundwater	Unclassified	Groundwater microbial communities from three deep subsurface sites in Europe	3300013392	*Microbiome	Permanent Draft	Groundwater microbial communities from three deep subsurface sites in Europe	Groundwater microbial communities from the Olkiluoto Island deep subsurface site, Finland - KR13_S2_MetaG	DOE Joint Genome Institute (JGI)	<a href='main.cgi?section=ANI&page=cliqueDetails&clique_id='></a>	Yes	IMG Annotation Pipeline v.4.14.6	116508	1132430	Metagenome Standard Draft	Metagenome Analysis	Ga0180015	Metagenome Analysis	Gp0198145	Gs0127568	2017-02-24	MEGAHIT v. MEGAHIT v1.0.6				No			Yes	0	0	0	2013-09-06		Primary				sacinas@icm.csic.es; shinichi.sunagawa@embl.de; dolors@icm.csic.es; jeroen.raes@gmail.com; carlosduarte@imedea.uib-csic.es; pascal.hingamp@univmed.fr; bork@embl.de; jesus.arrieta@uib.es; ramiro.logares@icm.csic.es; ramonm@icm.csic.es; jmglezh@ull.es; pepgasol@icm.csic.es; cpedros@icm.csic.es; mbsulli@gmail.com; msieracki@bigelow.org; rstepanauskas@bigelow.org	Silvia G. Acinas; Shinichi Sunagawa; Dolors Vaqu?; Jeroen Raes; Carlos M. Duarte; Pascal Hingamp; Peer Peer; Jes?s M. Arrieta; Ramiro Logares; Ramon Massana; Jose Gonzalez; Josep M Gasol; Carlos Pedros-Alio; Matthew Sullivan; Michael Sieracki; Ramunas Stepanauskas							sacinas@icm.csic.es
Environmental	Aquatic	Freshwater	Groundwater	Unclassified	Bacterial and archaeal communities from various locations to study Microbial Dark Matter (Phase II)	3300009430	*Microbiome	Permanent Draft	Bacterial and archaeal communities from various locations to study Microbial Dark Matter (Phase II)	Groundwater microbial communities from Big Spring, Nevada to study Microbial Dark Matter (Phase II) - Ash Meadows Big Spring	DOE Joint Genome Institute (JGI)	<a href='main.cgi?section=ANI&page=cliqueDetails&clique_id='></a>	Yes	IMG Annotation Pipeline v.4.11.2	88675	1097985	Metagenome Standard Draft	Metagenome Analysis	Ga0114938	Metagenome Analysis	Gp0134295	Gs0111485	2016-06-08	MEGAHIT v. MEGAHIT v1.0.3	No		E; D; O	No			Yes	0	0	0	2013-09-12		Primary				mbsulli@gmail.com; sacinas@icm.csic.es; ramonm@icm.csic.es; carlosduarte@imedea.uib-csic.es; bork@embl.de; pascal.hingamp@univmed.fr; ramiro.logares@icm.csic.es; shinichi.sunagawa@embl.de; dolors@icm.csic.es; jeroen.raes@gmail.com; jesus.arrieta@uib.es; jmglezh@ull.es; cpedros@icm.csic.es; pepgasol@icm.csic.es; msieracki@bigelow.org; rstepanauskas@bigelow.org	Matthew Sullivan; Silvia G. Acinas; Ramon Massana; Carlos M. Duarte; Peer Peer; Pascal Hingamp; Ramiro Logares; Shinichi Sunagawa; Dolors Vaqu?; Jeroen Raes; Jes?s M. Arrieta; Jose Gonzalez; Carlos Pedros-Alio; Josep M Gasol; Michael Sieracki; Ramunas Stepanauskas							mbsulli@gmail.com, sacinas@icm.csic.es
Environmental	Aquatic	Freshwater	Groundwater	Unclassified	Surface and well water microbial communities from Bara Haldia, Bangladesh	3300014960	*Microbiome	Permanent Draft	Surface and well water microbial communities from Bara Haldia, Bangladesh	Surface water microbial communities from Bangladesh - BaraHaldiaSW0709	University of Tennessee	<a href='main.cgi?section=ANI&page=cliqueDetails&clique_id='></a>	Yes	IMG Annotation Pipeline v.4.14.6	121810	0		Metagenome Analysis	Ga0134316	Metagenome Analysis	Gp0151488	Gs0121290	2017-03-31	Custom JGI assembly, Nielsen et. al.	No	released per Natalia: IMGSUPP-1553		No			Yes	0	0	0	2012-06-25		Primary		NCKyrpides@lbl.gov	Nikos Kyrpides	shallam@interchange.ubc.ca	Steven Hallam							shallam@interchange.ubc.ca
Environmental	Aquatic	Freshwater	Groundwater	Unclassified	Groundwater microbial communities from three deep subsurface sites in Europe	3300017688	*Microbiome	Permanent Draft	Groundwater microbial communities from three deep subsurface sites in Europe	Groundwater microbial communities from the Olkiluoto Island deep subsurface site, Finland - KR46_S_MetaG	DOE Joint Genome Institute (JGI)	<a href='main.cgi?section=ANI&page=cliqueDetails&clique_id='></a>	Yes	IMG Annotation Pipeline v.4.15.1	129674	1132432	Metagenome Standard Draft	Metagenome Analysis	Ga0180017	Metagenome Analysis	Gp0198147	Gs0127568	2017-05-10	MEGAHIT v. MEGAHIT v1.0.6				No			Yes	0	0	0	2013-12-17		Primary		Ioanna.Pagani@thermofisher.com	Ioanna Pagani	jcventer@tcag.org; nckyrpides@lbl.gov	Venter JC; Nikos Kyrpides							jcventer@tcag.org
Environmental	Aquatic	Freshwater	Groundwater	Unclassified	Groundwater microbial communities from three deep subsurface sites in Europe	3300017687	*Microbiome	Permanent Draft	Groundwater microbial communities from three deep subsurface sites in Europe	Groundwater microbial communities from the Olkiluoto Island deep subsurface site, Finland - KR46_M_MetaG	DOE Joint Genome Institute (JGI)	<a href='main.cgi?section=ANI&page=cliqueDetails&clique_id='></a>	Yes	IMG Annotation Pipeline v.4.15.1	129673	1132431	Metagenome Standard Draft	Metagenome Analysis	Ga0180016	Metagenome Analysis	Gp0198146	Gs0127568	2017-05-10	MEGAHIT v. MEGAHIT v1.0.6				No			Yes	0	0	0	2013-09-11		Primary				mbsulli@gmail.com; shallam@interchange.ubc.ca; poulosbt@u.arizona.edu; gazituazavala.1@osu.edu; sroux@lbl.gov	Matthew Sullivan; Steven Hallam; Bonnie Poulos; Consuelo Gazitua; Simon Roux							mbsulli@gmail.com
Environmental	Aquatic	Freshwater	Groundwater	Unclassified	Groundwater microbial communities from three deep subsurface sites in Europe	3300014613	*Microbiome	Permanent Draft	Groundwater microbial communities from three deep subsurface sites in Europe	Groundwater microbial communities from the Aspo Hard Rock Laboratory (HRL) deep subsurface site, Sweden - MM_PW_MetaG	DOE Joint Genome Institute (JGI)	<a href='main.cgi?section=ANI&page=cliqueDetails&clique_id='></a>	Yes	IMG Annotation Pipeline v.4.14.6	121121	1132422	Metagenome Standard Draft	Metagenome Analysis	Ga0180008	Metagenome Analysis	Gp0198137	Gs0127568	2017-03-23	MEGAHIT v. MEGAHIT v1.0.6				No			Yes	0	0	0	2010-10-27		Primary		sgtringe@lbl.gov	Susannah Tringe	shallam@interchange.ubc.ca	Steven Hallam							shallam@interchange.ubc.ca
Environmental	Aquatic	Freshwater	Groundwater	Unclassified	Development of a pipeline for high-throughput recovery of near-complete and complete microbial genomes from complex metagenomic datasets	3300009424	*Microbiome	Permanent Draft	Development of a pipeline for high-throughput recovery of near-complete and complete microbial genomes from complex metagenomic datasets	Groundwater microbial communities from Crystal Geyser aquifers in Utah, USA - Crystal Geyser metaG 2015-08	DOE Joint Genome Institute (JGI)	<a href='main.cgi?section=ANI&page=cliqueDetails&clique_id='></a>	Yes	IMG Annotation Pipeline v.4.11.0	87087	1085675	Metagenome Standard Draft	Metagenome Analysis	Ga0100384	Metagenome Analysis	Gp0124055	Gs0111384	2016-06-08	MEGAHIT v. MEGAHIT v1.0.3	No		E; D; O	No			Yes	0	0	0	2013-09-11		Primary				mbsulli@gmail.com; shallam@interchange.ubc.ca; poulosbt@u.arizona.edu; gazituazavala.1@osu.edu; sroux@lbl.gov	Matthew Sullivan; Steven Hallam; Bonnie Poulos; Consuelo Gazitua; Simon Roux							mbsulli@gmail.com
Environmental	Aquatic	Freshwater	Groundwater	Unclassified	Groundwater microbial communities from three deep subsurface sites in Europe	3300015049	*Microbiome	Permanent Draft	Groundwater microbial communities from three deep subsurface sites in Europe	Groundwater microbial communities from the Olkiluoto Island deep subsurface site, Finland - KR11_S2_MetaG	DOE Joint Genome Institute (JGI)	<a href='main.cgi?section=ANI&page=cliqueDetails&clique_id='></a>	Yes	IMG Annotation Pipeline v.4.14.7	122243	1132427	Metagenome Standard Draft	Metagenome Analysis	Ga0180012	Metagenome Analysis	Gp0198142	Gs0127568	2017-04-04	MEGAHIT v. MEGAHIT v1.0.6	No			No			Yes	0	0	0	2019-10-16		Primary		malfatti3@llnl.gov	Stephanie Malfatti	ckerfeld@lbl.gov	Cheryl Kerfeld							ckerfeld@lbl.gov
Environmental	Aquatic	Freshwater	Groundwater	Unclassified	Surface and well water microbial communities from Bara Haldia, Bangladesh	3300014962	*Microbiome	Permanent Draft	Surface and well water microbial communities from Bara Haldia, Bangladesh	Surface water microbial communities from Bangladesh - BaraHaldiaSW0309	University of Tennessee	<a href='main.cgi?section=ANI&page=cliqueDetails&clique_id='></a>	Yes	IMG Annotation Pipeline v.4.14.6	121809	0		Metagenome Analysis	Ga0134315	Metagenome Analysis	Gp0151487	Gs0121290	2017-03-31	Custom JGI assembly, Nielsen et. al.	No	released per Natalia: IMGSUPP-1553		No			Yes	0	0	0	2013-04-18		Primary				shallam@interchange.ubc.ca	Steven Hallam							shallam@interchange.ubc.ca
Environmental	Aquatic	Freshwater	Groundwater	Unclassified	Surface and well water microbial communities from Bara Haldia, Bangladesh	3300014686	*Microbiome	Permanent Draft	Surface and well water microbial communities from Bara Haldia, Bangladesh	Well water microbial communities from Bangladesh - BaraHaldiaGW0309	University of Tennessee	<a href='main.cgi?section=ANI&page=cliqueDetails&clique_id='></a>	Yes	IMG Annotation Pipeline v.4.14.6	121072	0		Metagenome Analysis	Ga0134311	Metagenome Analysis	Gp0151483	Gs0121290	2017-03-24	Custom JGI assembly, Nielsen et. al.	No	released per Natalia: IMGSUPP-1553		No			Yes	0	0	0	2013-12-17		Primary		Ioanna.Pagani@thermofisher.com	Ioanna Pagani	jcventer@tcag.org; nckyrpides@lbl.gov	Venter JC; Nikos Kyrpides							jcventer@tcag.org
Environmental	Aquatic	Freshwater	Groundwater	Unclassified	Groundwater microbial communities from three deep subsurface sites in Europe	3300015370	*Microbiome	Permanent Draft	Groundwater microbial communities from three deep subsurface sites in Europe	Groundwater microbial communities from the Aspo Hard Rock Laboratory (HRL) deep subsurface site, Sweden - OS_PC_MetaG	DOE Joint Genome Institute (JGI)	<a href='main.cgi?section=ANI&page=cliqueDetails&clique_id='></a>	Yes	IMG Annotation Pipeline v.4.14.7	123537	1132423	Metagenome Standard Draft	Metagenome Analysis	Ga0180009	Metagenome Analysis	Gp0198138	Gs0127568	2017-04-11	MEGAHIT v. MEGAHIT v1.0.6	No			No			Yes	0	0	0	2013-08-12		Primary				mbsulli@gmail.com; shallam@interchange.ubc.ca; poulosbt@u.arizona.edu; gazituazavala.1@osu.edu; sroux@lbl.gov	Matthew Sullivan; Steven Hallam; Bonnie Poulos; Consuelo Gazitua; Simon Roux							mbsulli@gmail.com
Environmental	Aquatic	Freshwater	Groundwater	Unclassified	Leachate and groundwater microbial communities from a municipal landfill and adjacent aquifer in Southern Ontario, Canada	3300014208	*Microbiome	Permanent Draft	Leachate and groundwater microbial communities from a municipal landfill and adjacent aquifer in Southern Ontario, Canada	Groundwater microbial communities from an aquifer near a municipal landfill in Southern Ontario, Canada - Groundwater well OW334 metaG	DOE Joint Genome Institute (JGI)	<a href='main.cgi?section=ANI&page=cliqueDetails&clique_id='></a>	Yes	IMG Annotation Pipeline v.4.14.6	119756	1129791	Metagenome Standard Draft	Metagenome Analysis	Ga0172379	Metagenome Analysis	Gp0198132	Gs0127567	2017-03-15	MEGAHIT v. MEGAHIT v1.0.6	No			No			Yes	0	0	0	2014-04-01		Primary				t.mock@uea.ac.uk; kvalentin@awi-bremerhaven.de; gpearson@ualg.pt; amoustafa@aucegypt.edu; vincent.moulton@cmp.uea.ac.uk; k.schmidt@uea.ac.uk; bank.beszteri@awi.de	Thomas Mock; Klaus Valentin; Gareth Pearson; Ahmed Moustafa; Vincent Moulton; Katrin Schmidt; Bank Beszteri							t.mock@uea.ac.uk
Environmental	Aquatic	Freshwater	Groundwater	Unclassified	Groundwater microbial communities from three deep subsurface sites in Europe	3300014656	*Microbiome	Permanent Draft	Groundwater microbial communities from three deep subsurface sites in Europe	Groundwater microbial communities from the Aspo Hard Rock Laboratory (HRL) deep subsurface site, Sweden - MM_PC_MetaG	DOE Joint Genome Institute (JGI)	<a href='main.cgi?section=ANI&page=cliqueDetails&clique_id='></a>	Yes	IMG Annotation Pipeline v.4.14.6	121122	1132421	Metagenome Standard Draft	Metagenome Analysis	Ga0180007	Metagenome Analysis	Gp0198136	Gs0127568	2017-03-23	MEGAHIT v. MEGAHIT v1.0.6	No			No			Yes	0	0	0	2013-09-12		Primary				mbsulli@gmail.com; sacinas@icm.csic.es; ramonm@icm.csic.es; jeroen.raes@gmail.com; dolors@icm.csic.es; carlosduarte@imedea.uib-csic.es; bork@embl.de; ramiro.logares@icm.csic.es; shinichi.sunagawa@embl.de; pascal.hingamp@univmed.fr; jesus.arrieta@uib.es; cpedros@icm.csic.es; pepgasol@icm.csic.es; jmglezh@ull.es; msieracki@bigelow.org; rstepanauskas@bigelow.org	Matthew Sullivan; Silvia G. Acinas; Ramon Massana; Jeroen Raes; Dolors Vaqu?; Carlos M. Duarte; Peer Peer; Ramiro Logares; Shinichi Sunagawa; Pascal Hingamp; Jes?s M. Arrieta; Carlos Pedros-Alio; Josep M Gasol; Jose Gonzalez; Michael Sieracki; Ramunas Stepanauskas							mbsulli@gmail.com, sacinas@icm.csic.es
Environmental	Aquatic	Freshwater	Groundwater	Unclassified	Groundwater microbial communities from three deep subsurface sites in Europe	3300014148	*Microbiome	Permanent Draft	Groundwater microbial communities from three deep subsurface sites in Europe	Groundwater microbial communities from the Aspo Hard Rock Laboratory (HRL) deep subsurface site, Sweden - OS_PW_MetaG	DOE Joint Genome Institute (JGI)	<a href='main.cgi?section=ANI&page=cliqueDetails&clique_id='></a>	Yes	IMG Annotation Pipeline v.4.14.6	119760	1132424	Metagenome Standard Draft	Metagenome Analysis	Ga0180010	Metagenome Analysis	Gp0198139	Gs0127568	2017-03-13	MEGAHIT v. MEGAHIT v1.0.6				No			Yes	0	0	0	2013-09-11		Primary				mbsulli@gmail.com; shallam@interchange.ubc.ca; poulosbt@u.arizona.edu; gazituazavala.1@osu.edu; sroux@lbl.gov	Matthew Sullivan; Steven Hallam; Bonnie Poulos; Consuelo Gazitua; Simon Roux							mbsulli@gmail.com
Environmental	Aquatic	Freshwater	Groundwater	Unclassified	Groundwater microbial communities from three deep subsurface sites in Europe	3300014574	*Microbiome	Permanent Draft	Groundwater microbial communities from three deep subsurface sites in Europe	Groundwater microbial communities from the Olkiluoto Island deep subsurface site, Finland - KR11_S1_MetaG	DOE Joint Genome Institute (JGI)	<a href='main.cgi?section=ANI&page=cliqueDetails&clique_id='></a>	Yes	IMG Annotation Pipeline v.4.14.6	121115	1132426	Metagenome Standard Draft	Metagenome Analysis	Ga0180011	Metagenome Analysis	Gp0198141	Gs0127568	2017-03-23	MEGAHIT v. MEGAHIT v1.0.6				No			Yes	0	0	0	2012-06-25		Primary		NCKyrpides@lbl.gov	Nikos Kyrpides	shallam@interchange.ubc.ca	Steven Hallam							shallam@interchange.ubc.ca
Environmental	Aquatic	Freshwater	Groundwater	Unclassified	Bacterial and archaeal communities from various locations to study Microbial Dark Matter (Phase II)	3300009527	*Microbiome	Permanent Draft	Bacterial and archaeal communities from various locations to study Microbial Dark Matter (Phase II)	Groundwater microbial communities from Cold Creek, Nevada to study Microbial Dark Matter (Phase II) - Lower Cold Creek	DOE Joint Genome Institute (JGI)	<a href='main.cgi?section=ANI&page=cliqueDetails&clique_id='></a>	Yes	IMG Annotation Pipeline v.4.11.2	88674	1097989	Metagenome Standard Draft	Metagenome Analysis	Ga0114942	Metagenome Analysis	Gp0134298	Gs0111485	2016-06-12	MEGAHIT v. MEGAHIT v1.0.3	No		E; D; O	No			Yes	0	0	0	2012-09-21		Primary		Ioanna.Pagani@thermofisher.com	Ioanna Pagani	shallam@interchange.ubc.ca	Steven Hallam							shallam@interchange.ubc.ca
Environmental	Aquatic	Freshwater	Groundwater	Unclassified	Surface and well water microbial communities from Bara Haldia, Bangladesh	3300014711	*Microbiome	Permanent Draft	Surface and well water microbial communities from Bara Haldia, Bangladesh	Surface water microbial communities from Bangladesh - BaraHaldiaSW0111	University of Tennessee	<a href='main.cgi?section=ANI&page=cliqueDetails&clique_id='></a>	Yes	IMG Annotation Pipeline v.4.14.6	120954	0		Metagenome Analysis	Ga0134314	Metagenome Analysis	Gp0151486	Gs0121290	2017-03-24	Custom JGI assembly, Nielsen et. al.	No	released per Natalia: IMGSUPP-1553		No			Yes	0	0	0	2012-09-21		Primary		NCKyrpides@lbl.gov	Nikos Kyrpides	shallam@interchange.ubc.ca	Steven Hallam							shallam@interchange.ubc.ca
Environmental	Aquatic	Freshwater	Ice	Unclassified	Polar desert microbial communities from Antarctic Dry Valleys	3300002536	*Microbiome	Permanent Draft	Polar desert microbial communities from Antarctic Dry Valleys	Polar desert microbial communities from Antarctic Dry Valleys - UQ313	DOE Joint Genome Institute (JGI)	<a href='main.cgi?section=ANI&page=cliqueDetails&clique_id='></a>	Yes	0	35696	1029471	Metagenome Standard Draft	Metagenome Analysis	Ga0006267	Metagenome Analysis	Gp0060309	Gs0053075	2014-04-21		No		DOE	No			Yes	0	0	0	2012-09-21		Primary		Ioanna.Pagani@thermofisher.com	Ioanna Pagani	shallam@interchange.ubc.ca	Steven Hallam							shallam@interchange.ubc.ca
Environmental	Aquatic	Freshwater	Ice	Unclassified	Polar desert microbial communities from Antarctic Dry Valleys	3300002522	*Microbiome	Permanent Draft	Polar desert microbial communities from Antarctic Dry Valleys	Polar desert microbial communities from Antarctic Dry Valleys - UQ493	DOE Joint Genome Institute (JGI)	<a href='main.cgi?section=ANI&page=cliqueDetails&clique_id='></a>	Yes	0	35695	1029462	Metagenome Standard Draft	Metagenome Analysis	Ga0006264	Metagenome Analysis	Gp0060306	Gs0053075	2014-04-11		No		DOE	No			Yes	0	0	0	2014-03-19		Primary				t.mock@uea.ac.uk; kvalentin@awi-bremerhaven.de; gpearson@ualg.pt; amoustafa@aucegypt.edu; vincent.moulton@cmp.uea.ac.uk; k.schmidt@uea.ac.uk; bank.beszteri@awi.de	Thomas Mock; Klaus Valentin; Gareth Pearson; Ahmed Moustafa; Vincent Moulton; Katrin Schmidt; Bank Beszteri							t.mock@uea.ac.uk
Environmental	Aquatic	Freshwater	Ice	Unclassified	Polar desert microbial communities from Antarctic Dry Valleys	3300002547	*Microbiome	Permanent Draft	Polar desert microbial communities from Antarctic Dry Valleys	Polar desert microbial communities from Antarctic Dry Valleys - UQ889	DOE Joint Genome Institute (JGI)	<a href='main.cgi?section=ANI&page=cliqueDetails&clique_id='></a>	Yes	0	35851	1029465	Metagenome Standard Draft	Metagenome Analysis	Ga0006265	Metagenome Analysis	Gp0060307	Gs0053075	2014-04-21		No		DOE	No			Yes	0	0	0	2013-06-08		Primary				sacinas@icm.csic.es; shinichi.sunagawa@embl.de; carlosduarte@imedea.uib-csic.es; jeroen.raes@gmail.com; ramiro.logares@icm.csic.es; dolors@icm.csic.es; bork@embl.de; pascal.hingamp@univmed.fr; jesus.arrieta@uib.es; ramonm@icm.csic.es; jmglezh@ull.es; pepgasol@icm.csic.es; cpedros@icm.csic.es; mbsulli@gmail.com; msieracki@bigelow.org; rstepanauskas@bigelow.org	Silvia G. Acinas; Shinichi Sunagawa; Carlos M. Duarte; Jeroen Raes; Ramiro Logares; Dolors Vaqu?; Peer Peer; Pascal Hingamp; Jes?s M. Arrieta; Ramon Massana; Jose Gonzalez; Josep M Gasol; Carlos Pedros-Alio; Matthew Sullivan; Michael Sieracki; Ramunas Stepanauskas							sacinas@icm.csic.es
Environmental	Aquatic	Freshwater	Ice	Unclassified	Polar desert microbial communities from Antarctic Dry Valleys	3300002535	*Microbiome	Permanent Draft	Polar desert microbial communities from Antarctic Dry Valleys	Polar desert microbial communities from Antarctic Dry Valleys - UQ836	DOE Joint Genome Institute (JGI)	<a href='main.cgi?section=ANI&page=cliqueDetails&clique_id='></a>	Yes	0	35700	1029459	Metagenome Standard Draft	Metagenome Analysis	Ga0006263	Metagenome Analysis	Gp0060305	Gs0053075	2014-04-21		No		DOE	No			Yes	0	0	0	2012-06-25		Primary		sgtringe@lbl.gov	Susannah Tringe	shallam@interchange.ubc.ca	Steven Hallam							shallam@interchange.ubc.ca
Environmental	Aquatic	Freshwater	Ice	Glacial lake	Freshwater microbial communities from lake liftoff mats and glacier meltwater in Antarctica	3300007519	*Microbiome	Permanent Draft	Freshwater microbial communities from lake liftoff mats and glacier meltwater in Antarctica	Freshwater microbial communities from Lake Bonney liftoff mats and glacier meltwater in Antarctica - BON-03	DOE Joint Genome Institute (JGI)	<a href='main.cgi?section=ANI&page=cliqueDetails&clique_id='></a>	Yes	IMG Annotation Pipeline v.4.10.2	78090	1091234	Metagenome Standard Draft	Metagenome Analysis	Ga0105055	Metagenome Analysis	Gp0127804	Gs0118069	2016-04-25	MEGAHIT v. MEGAHIT v1.0.3	No			No			Yes	0	0	0	2013-09-06		Primary				sacinas@icm.csic.es; jesus.arrieta@uib.es; jeroen.raes@gmail.com; pascal.hingamp@univmed.fr; shinichi.sunagawa@embl.de; ramiro.logares@icm.csic.es; carlosduarte@imedea.uib-csic.es; ramonm@icm.csic.es; dolors@icm.csic.es; bork@embl.de; jmglezh@ull.es; cpedros@icm.csic.es; pepgasol@icm.csic.es; mbsulli@gmail.com; msieracki@bigelow.org; rstepanauskas@bigelow.org	Silvia G. Acinas; Jes?s M. Arrieta; Jeroen Raes; Pascal Hingamp; Shinichi Sunagawa; Ramiro Logares; Carlos M. Duarte; Ramon Massana; Dolors Vaqu?; Peer Peer; Jose Gonzalez; Carlos Pedros-Alio; Josep M Gasol; Matthew Sullivan; Michael Sieracki; Ramunas Stepanauskas							sacinas@icm.csic.es
Environmental	Aquatic	Freshwater	Ice	Glacial lake	Freshwater microbial communities from lake liftoff mats and glacier meltwater in Antarctica	3300007520	*Microbiome	Permanent Draft	Freshwater microbial communities from lake liftoff mats and glacier meltwater in Antarctica	Freshwater microbial communities from Lake Bonney liftoff mats and glacier meltwater in Antarctica - BON-02 (megahit assembly)	DOE Joint Genome Institute (JGI)	<a href='main.cgi?section=ANI&page=cliqueDetails&clique_id='></a>	Yes	IMG Annotation Pipeline v.4.10.2	78091	1091233	Metagenome Standard Draft	Metagenome Analysis	Ga0105054	Metagenome Analysis	Gp0127803	Gs0118069	2016-04-25	MEGAHIT v. MEGAHIT v1.0.3	No			No			Yes	0	0	0	2013-09-12		Primary				sacinas@icm.csic.es; mbsulli@gmail.com; dolors@icm.csic.es; jesus.arrieta@uib.es; ramiro.logares@icm.csic.es; shinichi.sunagawa@embl.de; bork@embl.de; carlosduarte@imedea.uib-csic.es; ramonm@icm.csic.es; pascal.hingamp@univmed.fr; jeroen.raes@gmail.com; cpedros@icm.csic.es; pepgasol@icm.csic.es; jmglezh@ull.es; msieracki@bigelow.org; rstepanauskas@bigelow.org	Silvia G. Acinas; Matthew Sullivan; Dolors Vaqu?; Jes?s M. Arrieta; Ramiro Logares; Shinichi Sunagawa; Peer Peer; Carlos M. Duarte; Ramon Massana; Pascal Hingamp; Jeroen Raes; Carlos Pedros-Alio; Josep M Gasol; Jose Gonzalez; Michael Sieracki; Ramunas Stepanauskas							mbsulli@gmail.com, sacinas@icm.csic.es
Environmental	Aquatic	Freshwater	Ice	Glacial lake	Freshwater microbial communities from lake liftoff mats and glacier meltwater in Antarctica	3300007522	*Microbiome	Permanent Draft	Freshwater microbial communities from lake liftoff mats and glacier meltwater in Antarctica	Freshwater microbial communities from Lake Bonney liftoff mats and glacier meltwater in Antarctica - BON-01	DOE Joint Genome Institute (JGI)	<a href='main.cgi?section=ANI&page=cliqueDetails&clique_id='></a>	Yes	IMG Annotation Pipeline v.4.10.2	78093	1091232	Metagenome Standard Draft	Metagenome Analysis	Ga0105053	Metagenome Analysis	Gp0127802	Gs0118069	2016-04-25	MEGAHIT v.1.0.3	No			No			Yes	0	0	0	2013-06-08		Primary				sacinas@icm.csic.es; ramiro.logares@icm.csic.es; shinichi.sunagawa@embl.de; bork@embl.de; pascal.hingamp@univmed.fr; dolors@icm.csic.es; jesus.arrieta@uib.es; jeroen.raes@gmail.com; carlosduarte@imedea.uib-csic.es; ramonm@icm.csic.es; jmglezh@ull.es; cpedros@icm.csic.es; pepgasol@icm.csic.es; mbsulli@gmail.com; msieracki@bigelow.org; rstepanauskas@bigelow.org	Silvia G. Acinas; Ramiro Logares; Shinichi Sunagawa; Peer Peer; Pascal Hingamp; Dolors Vaqu?; Jes?s M. Arrieta; Jeroen Raes; Carlos M. Duarte; Ramon Massana; Jose Gonzalez; Carlos Pedros-Alio; Josep M Gasol; Matthew Sullivan; Michael Sieracki; Ramunas Stepanauskas							sacinas@icm.csic.es
Environmental	Aquatic	Freshwater	Ice	Glacial lake	Freshwater microbial communities from lake liftoff mats and glacier meltwater in Antarctica	3300007517	*Microbiome	Permanent Draft	Freshwater microbial communities from lake liftoff mats and glacier meltwater in Antarctica	Freshwater microbial communities from Lake Fryxell liftoff mats and glacier meltwater in Antarctica - MAT-02 (megahit assembly)	DOE Joint Genome Institute (JGI)	<a href='main.cgi?section=ANI&page=cliqueDetails&clique_id='></a>	Yes	IMG Annotation Pipeline v.4.11.0	78089	1091224	Metagenome Standard Draft	Metagenome Analysis	Ga0105045	Metagenome Analysis	Gp0127794	Gs0118069	2016-05-25	MEGAHIT v.1.0.3	No			No			Yes	0	0	0	2013-09-08		Primary				mbsulli@gmail.com; shallam@interchange.ubc.ca; poulosbt@u.arizona.edu; gazituazavala.1@osu.edu; sroux@lbl.gov	Matthew Sullivan; Steven Hallam; Bonnie Poulos; Consuelo Gazitua; Simon Roux							mbsulli@gmail.com
Environmental	Aquatic	Freshwater	Ice	Glacial lake	Freshwater microbial communities from lake liftoff mats and glacier meltwater in Antarctica	3300007722	*Microbiome	Permanent Draft	Freshwater microbial communities from lake liftoff mats and glacier meltwater in Antarctica	Freshwater microbial communities from Lake Fryxell liftoff mats and glacier meltwater in Antarctica - FRY-02 (megahit assembly)	DOE Joint Genome Institute (JGI)	<a href='main.cgi?section=ANI&page=cliqueDetails&clique_id='></a>	Yes	IMG Annotation Pipeline v.4.10.2	78383	1091230	Metagenome Standard Draft	Metagenome Analysis	Ga0105051	Metagenome Analysis	Gp0127800	Gs0118069	2016-04-29	MEGAHIT v.1.0.3	No			No			Yes	0	0	0	2013-09-12		Primary				mbsulli@gmail.com; sacinas@icm.csic.es; jesus.arrieta@uib.es; carlosduarte@imedea.uib-csic.es; jeroen.raes@gmail.com; dolors@icm.csic.es; ramonm@icm.csic.es; bork@embl.de; pascal.hingamp@univmed.fr; ramiro.logares@icm.csic.es; shinichi.sunagawa@embl.de; cpedros@icm.csic.es; jmglezh@ull.es; pepgasol@icm.csic.es; msieracki@bigelow.org; rstepanauskas@bigelow.org	Matthew Sullivan; Silvia G. Acinas; Jes?s M. Arrieta; Carlos M. Duarte; Jeroen Raes; Dolors Vaqu?; Ramon Massana; Peer Peer; Pascal Hingamp; Ramiro Logares; Shinichi Sunagawa; Carlos Pedros-Alio; Jose Gonzalez; Josep M Gasol; Michael Sieracki; Ramunas Stepanauskas							mbsulli@gmail.com, sacinas@icm.csic.es
Environmental	Aquatic	Freshwater	Ice	Glacial lake	Freshwater microbial communities from lake liftoff mats and glacier meltwater in Antarctica	3300007799	*Microbiome	Permanent Draft	Freshwater microbial communities from lake liftoff mats and glacier meltwater in Antarctica	Freshwater microbial communities from Lake Fryxell liftoff mats and glacier meltwater in Antarctica - MAT-06	DOE Joint Genome Institute (JGI)	<a href='main.cgi?section=ANI&page=cliqueDetails&clique_id='></a>	Yes	IMG Annotation Pipeline v.4.10.3	78087	1091228	Metagenome Standard Draft	Metagenome Analysis	Ga0105049	Metagenome Analysis	Gp0127798	Gs0118069	2016-05-01	MEGAHIT v. MEGAHIT v1.0.3	No			No			Yes	0	0	0	2014-06-10		Primary				mbsulli@gmail.com; shallam@interchange.ubc.ca; poulosbt@u.arizona.edu; gazituazavala.1@osu.edu; sroux@lbl.gov	Matthew Sullivan; Steven Hallam; Bonnie Poulos; Consuelo Gazitua; Simon Roux							mbsulli@gmail.com
Environmental	Aquatic	Freshwater	Ice	Glacial lake	Freshwater microbial communities from lake liftoff mats and glacier meltwater in Antarctica	3300007523	*Microbiome	Permanent Draft	Freshwater microbial communities from lake liftoff mats and glacier meltwater in Antarctica	Freshwater microbial communities from Lake Fryxell liftoff mats and glacier meltwater in Antarctica - FRY-03	DOE Joint Genome Institute (JGI)	<a href='main.cgi?section=ANI&page=cliqueDetails&clique_id='></a>	Yes	IMG Annotation Pipeline v.4.10.0	78094	1091231	Metagenome Standard Draft	Metagenome Analysis	Ga0105052	Metagenome Analysis	Gp0127801	Gs0118069	2016-03-30	MEGAHIT v.1.0.3	No			No			Yes	0	0	0	2013-06-08		Primary				sacinas@icm.csic.es; shinichi.sunagawa@embl.de; ramiro.logares@icm.csic.es; carlosduarte@imedea.uib-csic.es; bork@embl.de; jesus.arrieta@uib.es; jeroen.raes@gmail.com; pascal.hingamp@univmed.fr; dolors@icm.csic.es; ramonm@icm.csic.es; jmglezh@ull.es; pepgasol@icm.csic.es; cpedros@icm.csic.es; mbsulli@gmail.com; msieracki@bigelow.org; rstepanauskas@bigelow.org	Silvia G. Acinas; Shinichi Sunagawa; Ramiro Logares; Carlos M. Duarte; Peer Peer; Jes?s M. Arrieta; Jeroen Raes; Pascal Hingamp; Dolors Vaqu?; Ramon Massana; Jose Gonzalez; Josep M Gasol; Carlos Pedros-Alio; Matthew Sullivan; Michael Sieracki; Ramunas Stepanauskas							sacinas@icm.csic.es
Environmental	Aquatic	Freshwater	Ice	Glacial lake	Freshwater microbial communities from lake liftoff mats and glacier meltwater in Antarctica	3300007516	*Microbiome	Permanent Draft	Freshwater microbial communities from lake liftoff mats and glacier meltwater in Antarctica	Freshwater microbial communities from Lake Fryxell liftoff mats and glacier meltwater in Antarctica - FRY-01	DOE Joint Genome Institute (JGI)	<a href='main.cgi?section=ANI&page=cliqueDetails&clique_id='></a>	Yes	IMG Annotation Pipeline v.4.10.0	78088	1091229	Metagenome Standard Draft	Metagenome Analysis	Ga0105050	Metagenome Analysis	Gp0127799	Gs0118069	2016-03-30	MEGAHIT v. MEGAHIT v1.0.3	No			No			Yes	0	0	0	2012-09-21		Primary		kliolios@lbl.gov	Konstantinos Liolios	shallam@interchange.ubc.ca	Steven Hallam							shallam@interchange.ubc.ca
Environmental	Aquatic	Freshwater	Ice	Unclassified	Polar desert microbial communities from Antarctic Dry Valleys	3300012186	*Microbiome	Permanent Draft	Polar desert microbial communities from Antarctic Dry Valleys	Polar desert sand microbial communities from Dry Valleys, Antarctica - metaG UQ416 (21.06)	DOE Joint Genome Institute (JGI)	<a href='main.cgi?section=ANI&page=cliqueDetails&clique_id='></a>	Yes	IMG Annotation Pipeline v.4.13.0	104806	1117589	Metagenome Minimal Draft	Metagenome Analysis	Ga0136620	Metagenome Analysis	Gp0154617	Gs0053075	2016-11-25	MEGAHIT v. MEGAHIT v1.0.6	No		E; D; O	No			Yes	0	0	0	2012-09-21		Primary		NCKyrpides@lbl.gov	Nikos Kyrpides	shallam@interchange.ubc.ca	Steven Hallam							shallam@interchange.ubc.ca
Environmental	Aquatic	Freshwater	Ice	Unclassified	Polar desert microbial communities from Antarctic Dry Valleys	3300017787	*Microbiome	Permanent Draft	Polar desert microbial communities from Antarctic Dry Valleys	Polar desert sand microbial communities from Dry Valleys, Antarctica - metaG UQ497 (22.06) (version 2)	DOE Joint Genome Institute (JGI)	<a href='main.cgi?section=ANI&page=cliqueDetails&clique_id='></a>	Yes	IMG Annotation Pipeline v.4.15.1	129768	1117597	Metagenome Minimal Draft	Metagenome Analysis	Ga0183260	Metagenome Analysis	Gp0154625	Gs0053075	2017-05-13	MEGAHIT v. MEGAHIT v1.0.6	No		E; D; O	No			Yes	0	0	0	2013-06-08		Primary				sacinas@icm.csic.es; jesus.arrieta@uib.es; bork@embl.de; ramiro.logares@icm.csic.es; shinichi.sunagawa@embl.de; carlosduarte@imedea.uib-csic.es; jeroen.raes@gmail.com; pascal.hingamp@univmed.fr; dolors@icm.csic.es; ramonm@icm.csic.es; cpedros@icm.csic.es; pepgasol@icm.csic.es; jmglezh@ull.es; mbsulli@gmail.com; msieracki@bigelow.org; rstepanauskas@bigelow.org	Silvia G. Acinas; Jes?s M. Arrieta; Peer Peer; Ramiro Logares; Shinichi Sunagawa; Carlos M. Duarte; Jeroen Raes; Pascal Hingamp; Dolors Vaqu?; Ramon Massana; Carlos Pedros-Alio; Josep M Gasol; Jose Gonzalez; Matthew Sullivan; Michael Sieracki; Ramunas Stepanauskas							sacinas@icm.csic.es
Environmental	Aquatic	Freshwater	Ice	Unclassified	Polar desert microbial communities from Antarctic Dry Valleys	3300012682	*Microbiome	Permanent Draft	Polar desert microbial communities from Antarctic Dry Valleys	Polar desert sand microbial communities from Dry Valleys, Antarctica - metaG UQ223 (23.06)	DOE Joint Genome Institute (JGI)	<a href='main.cgi?section=ANI&page=cliqueDetails&clique_id='></a>	Yes	IMG Annotation Pipeline v.4.14.0	106645	1117580	Metagenome Minimal Draft	Metagenome Analysis	Ga0136611	Metagenome Analysis	Gp0154608	Gs0053075	2016-12-10	MEGAHIT v. MEGAHIT v1.0.6				No			Yes	0	0	0	2013-11-13		Primary		Ioanna.Pagani@thermofisher.com	Ioanna Pagani	acidophile@gmail.com; khinrichs@uni-bremen.de; teske@email.unc.edu; clazar@email.unc.edu; gdick@umich.edu	Brett Baker; Kai-Uwe Hinrichs; Andreas Teske; Cassandre S. Lazar; Gregory Dick							acidophile@gmail.com
Environmental	Aquatic	Freshwater	Ice	Glacier	Bacterial and archaeal communities from various locations to study Microbial Dark Matter (Phase II)	3300010331	*Microbiome	Permanent Draft	Bacterial and archaeal communities from various locations to study Microbial Dark Matter (Phase II)	Glacier valley bacterial and archeal communities from Borup Fiord, Nunavut, Canada, to study Microbial Dark Matter (Phase II) - ?SSSS metaG	DOE Joint Genome Institute (JGI)	<a href='main.cgi?section=ANI&page=cliqueDetails&clique_id='></a>	Yes	IMG Annotation Pipeline v.4.11.4	96466	1105574	Metagenome Standard Draft	Metagenome Analysis	Ga0123336	Metagenome Analysis	Gp0141790	Gs0111485	2016-09-03	MEGAHIT v. MEGAHIT v1.0.6	No		E; D; O	No			Yes	0	0	0	2013-09-12		Primary				mbsulli@gmail.com; sacinas@icm.csic.es; pascal.hingamp@univmed.fr; carlosduarte@imedea.uib-csic.es; jesus.arrieta@uib.es; ramonm@icm.csic.es; ramiro.logares@icm.csic.es; jeroen.raes@gmail.com; dolors@icm.csic.es; bork@embl.de; shinichi.sunagawa@embl.de; jmglezh@ull.es; pepgasol@icm.csic.es; cpedros@icm.csic.es; msieracki@bigelow.org; rstepanauskas@bigelow.org	Matthew Sullivan; Silvia G. Acinas; Pascal Hingamp; Carlos M. Duarte; Jes?s M. Arrieta; Ramon Massana; Ramiro Logares; Jeroen Raes; Dolors Vaqu?; Peer Peer; Shinichi Sunagawa; Jose Gonzalez; Josep M Gasol; Carlos Pedros-Alio; Michael Sieracki; Ramunas Stepanauskas							mbsulli@gmail.com, sacinas@icm.csic.es
[truncated: 3,494 more rows]
[truncated: 169 more columns]
