# Supplementary material for: Identification and spatio-temporal tracking of ubiquitous phage families in the human microbiome
Source: Front Microbiomes. 2023 Feb 14;1:1097124. doi: 10.3389/frmbi.2022.1097124 (PMC12993540; doi:10.3389/frmbi.2022.1097124)
Supplement: Supplementary file 2 [file DataSheet_2.zip › Table S10.xlsx]

## Sheet: Table S10
Table S10. Bacterial and phage isolates harboring close homologs of the TerL markers.

## Sheet: HB1
Origin	Database	Percent Identity	NCBI Taxon ID	IMG taxon ID	health-related status	Annotation regarding health-related status	Reference	Body site	Subsite	Source	Genome name	Additional markers in genome	Phylogenetic analysis
Human	IMG	75	742740	649989922	H	Isolated from the stool of an autistic male child (biosafety level 1)d		GI	Stool	Bacteria	Clostridium symbiosum WAL-14163		X
Human	IMG	75.3	665956	2513237311	H	Non-pathogen		GI		Bacteria	Subdoligranulum sp. 4_3_54A2FAA		X
Human	IMG	75.1	428125	641380427	H	Biosafety level 1l		GI	Stool	Bacteria	Clostridium leptum DSM 753		X
Human	IMG	74.3	742737	2513237275	H	Isolated from the stool of an autistic male childe		GI	Stool	Bacteria	Clostridium hathewayi WAL-18680		X
Human	IMG	73.9	742733	2513237360	H	Isolated from the stool of an autistic male childf		GI	Stool	Bacteria	Clostridium citroniae WAL-17108		X
Human	IMG	73.6	665950	651324050	H	Isolated from healthy biopsy tissue taken from the gastrointestinal tract of a 45 year old female patient with Crohn's diseaseg		GI	Biopsy	Bacteria	Lachnospiraceae bacterium 3_1_46FAA		X
Human	IMG	70	658087	2513237329	P	Isolated from inflamed biopsy tissue taken from the ascending colon of a 39-year-old female patient with ulcerative colitish		GI	Colon	Bacteria	Lachnospiraceae bacterium sp. 7_1_58FAA		X
Human	IMG	73.6	411460	640963025	H	Non-pathogen. Biosafety level 1l		GI	Stool	Bacteria	Ruminococcus torques ATCC 27756		X
Human	IMG	73.5	649756	650377990	H	Isolated from the feces of a healthy British female who had not taken any antibiotics or other medication known to influence colonic microbiota for a period of three months or more	E. Allen-Vercoe (2012)	GI	Stool	Bacteria	Anaerostipes hadrus SSC/2		X
Human	IMG	73.5	411484	641736270	H	Non-pathogen		GI	Stool	Bacteria	Clostridium sp. SS2/1		X
Human	IMG	73.7	1232445	2585427815	H	Starting from a healthy human faecal sample, a gnotobiotic mice colonized with a human microbiota enriched in Treg-inducing strains was obtained. Strain was isolated from these micei		GI	Stool	Bacteria	Clostridiales bacterium VE202-16		X
Human	IMG	73.7	1232454	2585427818	H	Starting from a healthy human faecal sample, a gnotobiotic mice colonized with a human microbiota enriched in Treg-inducing strains was obtained. Strain was isolated from these micei		GI	Stool	Bacteria	Clostridiales bacterium VE202-26		X
Human	IMG	69.9	1232439	2585427805	H	Starting from a healthy human faecal sample, a gnotobiotic mice colonized with a human microbiota enriched in Treg-inducing strains was obtained. Strain was isolated from these micei		GI	Stool	Bacteria	Clostridiales bacterium VE202-03		X
Human	IMG	73.7	1232441	2602041654	H	Starting from a healthy human faecal sample, a gnotobiotic mice colonized with a human microbiota enriched in Treg-inducing strains was obtained. Strain was isolated from these micei		GI	Stool	Bacteria	Clostridium scindens VE202-05		X
Human	IMG	71.7	1508482	2545555870	H	Uncultured isolate from the cecum obtained from a heathly subject using a brushing technique to obtain mucosa-associated microbes	L. Ma et al. (2014)	GI	Cecum	Bacteria	Ruminococcaceae bacterium LM158		X
Human	IMG	68.6	478749	2562617090	H	Fecal samples were provided by a healthy adult with no history of diagnosed large bowel disease,p	M. J. Wolin (2003),M. J. Wolin (1993)	GI	Stool	Bacteria	Marvinbryantia formatexigens I-52 (DSM 14469)		X
Termite	IMG	72.3	1026886	2509601030	H	Single cell, termite hindgutj		Hindgut		Bacteria	Treponema sp. SAG7 (unscreened)		X
Llama	IMG	72.2	1520811	2593339243	n.a.	Part of the HUNGATE1000 project, which aims to produce a reference set of rumen microbial genome sequences from cultivated rumen bacteria and methanogenic archaea, together with representative cultures of rumen anaerobic fungi and ciliate protozoai		GI	Forestomach	Bacteria	Butyrivibrio sp. INlla21		X
Freshwater	IMG	73.7	1618717	2626541888	H	Groundwater from Rifle, Colorado, United States		Groundwater		Bacteria	Parcubacteria (Moranbacteria) bacterium GW2011_GWF1_36_4		X
Human	NCBI nr protein	74	1262951	-	n.a.	The metagenomic species (MGS) was assembled from a cohort of stool metagenomes obtained from healthy subjects, subjects with Crohn’s disease and subjects with ulcerative colitis.	H. B. Nielsen et al. (2014)	GI	Stool	Bacteria	Ruminococcus sp. CAG:17		X
Soil	NCBI nr protein	76	691964	-	n.a.	The phage was isolated from soil. Host species is Rhodococcus equi, a soil-dwelling pathogen of animals (especially foals) and humans.	J. A. Vázquez-Boland et al. (2013),E. Summer et al. (2011)	Soil		Viruses	Rhodococcus phage ReqiPoco6		X
Soil	NCBI nr protein	76	691965	-	n.a.	The phage was isolated from soil. Host species is Rhodococcus equi, a soil-dwelling pathogen of animals (especially foals) and humans.	J. A. Vázquez-Boland et al. (2013),E. Summer et al. (2011)	Soil		Viruses	Rhodococcus phage ReqiPepy6		X
Soil	NCBI nr protein	72	1772295	-	H	Phage was isolated from top soil, with soil conditions being moist at the time of collectionk. Host is Arthrobacter sp. ATCC 21022, which is considered biosafety level 1l		Soil		Viruses	Arthrobacter phage Circum		X
Soil	NCBI nr protein	73	1772294	-	H	Phage was isolated from a backyard soil samplem. Host is Arthrobacter sp. ATCC 21022, which is considered biosafety level 1l		Soil		Viruses	Arthrobacter phage CapnMurica		X
Soil	NCBI nr protein	74	1772298	-	H	Phage was isolated from from very moist soil taken from the bank of a creekn. Host is Arthrobacter sp. ATCC 21022, which is considered biosafety level 1l		Soil		Viruses	Arthrobacter phage Gordon		X
Duck	NCBI nr protein	75	44008	-	P	Clinical isolate obtained from heart/liver of a ducki		Tissue	Heart/liver	Bacteria	Enterococcus cecorum strain D-104		X
Diary	NCBI nr protein	60	475178	-	H	The host strain of Lactococcus phage 1706 is Lactococcus lactis SMQ-450. Lactococcus lactis strains are non-pathogenic, and used in commercial milk fermentationo.	J. E. Garneau (2008)	Failed cheese production		Viruses	Lactococcus phage 1706		X
dhttps://www.beiresources.org/Catalog/BEINucleicAcids/HM-309D.aspx
ehttps://www.beiresources.org/Catalog/bacteria/HM-308.aspx
fhttps://www.beiresources.org/Catalog/bacteria/HM-315.aspx
ghttp://biocyc.org/LBAC665950-HMP/organism-summary?object=LBAC665950-HMP, www.broadinstitute.org/annotation/genome/Lachnospiraceae_group/GenomeDescriptions.html
hhttps://www.beiresources.org/Catalog/bacteria/HM-153.aspx
iNCBI annotation (biosample or nucleotide)
jhttp://genome.jgi.doe.gov/TreponemaspSAG7/TreponemaspSAG7.info.html
khttp://phagesdb.org/phages/Circum/
lhttp://www.lgcstandards-atcc.org
mhttp://phagesdb.org/phages/CapnMurica/
nhttp://phagesdb.org/phages/Gordon/
oPersonal comm., Sylvain Moineau
pConfirmed by Meyer Wolin, personal comm.

## Sheet: HB2
Origin	Database	Percent Identity	NCBI Taxon ID	IMG taxon ID	health-related status	Annotation regarding health-related status	Reference	Body site	Subsite	Source	Genome name	Additional markers in genome	Phylogenetic analysis	P clade
Human	IMG	86.8	696216	2554235313	P	Human oral cavity		Oral	Cavity	Bacteria	Streptococcus constellatus pharyngis C232		X	x
Human	IMG	86.8	862969	2554235322	P	Human oral cavity from a patient with cystic fibrosis		Oral	Cavity	Bacteria	Streptococcus constellatus pharyngis C1050		100% identity to C232	x
Human	IMG	86.8	862968	2554235321	P	Human oral cavity from a patient with cystic fibrosis		Oral	Cavity	Bacteria	Streptococcus constellatus pharyngis C818		100% identity to C232	x
Human	IMG	86.8	1035184	2512047071	P	Pharyngitis		Oral	Throat	Bacteria	Streptococcus constellatus pharyngis SK1060		100% identity to C232	x
Human	NCBI nr protein	86	76860	-	n.a.	Clinical isolate from of a 55 year-old male patient from the critical care unit collected with a bronchoalveolar lavage (Clinical Laboratory Classification was Streptococcus milleri group). Antibiotic susceptibility profiling not performed indicating isolate may not be clinically relevant..	D. J. Roach et al. (2015)	BAL		Bacteria	Streptococcus constellatus strain 925_SCON		X
Human	IMG	86.2	888810	2531839559	P	Pathogen (endocarditis)		Oral	Cavity	Bacteria	Streptococcus sanguinis SK115		X
Human	IMG	86	888809	2531839558	P	Pathogen, oral cavity, initial dental plaque (endocarditis)		Oral	Cavity	Bacteria	Streptococcus sanguinis SK72		97% identity to SK115
Human	IMG	86.6	888821	2537561982	P	Pathogen (endocarditis), oral cavity		Blood		Bacteria	Streptococcus sanguinis SK1057		X
Human	IMG	83.4	946235	2548876795	H	Healthy 16-year-old male		GI	Stool	Bacteria	Oceanobacillus massiliensis Ndiop		X
Human	IMG	80	563191	643886056	H	Acidaminococcus sp., strain D21 was isolated from a healthy biopsy specimen taken from the descending colon of a 55-year-old female patient with remittent Crohn's diseasee		GI	Colon	Bacteria	Acidaminococcus sp. D21		X
Human	IMG	80.8	568816	2511231106	P	Clinical strain isolated from a perianal abscess of a diabetic patient, opportunistic infection		GI		Bacteria	Acidaminococcus intestini RyC-MR95		X
Human	NCBI nr protein	80	1120921	-	P	Isolated from peritoneal fluidf		Peritoneal fluid		Bacteria	Acidaminococcus intestini DSM 21505		X
Human	IMG	86	1035189	2534681984	P	-		Blood		Bacteria	Streptococcus infantis SK970	HA	X
Human	IMG	85.8	1154817	2529293094	P	Opportunistic pathogen, catalase negative, beta-hemolytic		UG	Vaginal	Bacteria	Streptococcus agalactiae CCUG 44077		X	x
Human	NCBI nr protein	86	1311	-	P or C	Isolated from vaginal fluid, disease n/a	A. Almeida et al. (2015)	UG	Vaginal	Bacteria	Streptococcus agalactiae Mother15		100% identity to CCUG 44077	x
Human	NCBI nr protein	87	1311	-	P or C	Isolated from vaginal fluid, disease n/a	A. Almeida et al. (2015)	UG	Vaginal	Bacteria	Streptococcus agalactiae Mother4		98% identity to CCUG 44077	x
Human	NCBI nr protein	87	1311	-	P or C	Isolated from vaginal fluid, disease n/a	A. Almeida et al. (2015)	UG	Vaginal	Bacteria	Streptococcus agalactiae Mother11		98% identity to CCUG 44077	x
Human	IMG	86.6	1161427	2558860394	P	Isolated from a female with bacterial vaginosis simptoms, and considered biosafety level 2h.		UG	Vaginal	Bacteria	Streptococcus agalactiae BV3L5		98% identity to CCUG 44077	x
Human	NCBI nr protein	86	1311	-	P or C	Clinical isolate from a new born in the intestive care unit isolated from urine (Clinical Laboratory Classification was Beta hemolytic Streptococcus, group B). Antibiotic susceptibility profiling not performed indicating isolate may not be clinically relevant.	D. J. Roach et al. (2015)	UG	Urine	Bacteria	Streptococcus agalactiae 765_SAGA		100% identity to CCUG 44077	x
Human	NCBI nr protein	86	1311	-	P or C	Clinical isolate from a new born in the intestive care unit isolated from urine (Clinical Laboratory Classification was Beta hemolytic Streptococcus, group B). Antibiotic susceptibility profiling not performed indicating isolate may not be clinically relevant.	D. J. Roach et al. (2015)	UG	Urine	Bacteria	Streptococcus agalactiae 750_SAGA		100% identity to CCUG 44077	x
Human	NCBI nr protein	87	1311	-	P or C	Isolated from urine, disease n/a	A. Almeida et al. (2015)	UG	Urine	Bacteria	Streptococcus agalactiae Mother3		98% identity to CCUG 44077	x
Human	NCBI nr protein	86	1311	-	C	Isolated from the vagina (fornix) of a healthy subjectp		UG	Fornix	Bacteria	Streptococcus agalactiae CCUG 44050		100% identity to CCUG 44077	x
Human	NCBI nr protein	86	1311	-	C	Isolated from the vagina (fornix) of a healthy subjectp		UG	Fornix	Bacteria	Streptococcus agalactiae CCUG 44140		100% identity to CCUG 44077	x
Human	NCBI nr protein	86	1311	-	C	Isolated from a human cervixp		UG	Cervix	Bacteria	Streptococcus agalactiae CCUG 30636		100% identity to CCUG 44077	x
Human	NCBI nr protein	87	1311	-	C	Carriage	V. Da Cunha (2014)	UGr		Bacteria	Streptococcus agalactiae B50VS		98% identity to CCUG 44077	x
Human	NCBI nr protein	87	1311	-	C	Carriage	V. Da Cunha (2014)	UGr		Bacteria	Streptococcus agalactiae B50VD		98% identity to CCUG 44077	x
Human	NCBI nr protein	86	1311	-	C	Carriage	V. Da Cunha (2014)	UGr		Bacteria	Streptococcus agalactiae B37VS		98% identity to CCUG 44077	x
Human	NCBI nr protein	87	1311	-	C	Vaginal colonizationf		UG		Bacteria	Streptococcus agalactiae AH20834		98% identity to CCUG 44077	x
Human	NCBI nr protein	87	1311	-	C	Vaginal-rectal colonizationf	R. Rosini et al. (2015)	Vaginal/rectal		Bacteria	Streptococcus agalactiae ES-PW-063		98% identity to CCUG 44077	x
Human	NCBI nr protein	87	1311	-	C	Vaginal-rectal colonizationf	R. Rosini et al. (2015)	Vaginal/rectal		Bacteria	Streptococcus agalactiae ES-PW-121		98% identity to CCUG 44077	x
Human	NCBI nr protein	87	1311	-	C	Vaginal-rectal colonizationf	R. Rosini et al. (2015)	Vaginal/rectal		Bacteria	Streptococcus agalactiae ES-PW-174		98% identity to CCUG 44077	x
Human	NCBI nr protein	87	1311	-	C	Vaginal-rectal colonizationf	R. Rosini et al. (2015)	Vaginal/rectal		Bacteria	Streptococcus agalactiae IT-PW-0059		98% identity to CCUG 44077	x
Human	NCBI nr protein	87	1311	-	C	Vaginal-rectal colonizationf	R. Rosini et al. (2015)	Vaginal/rectal		Bacteria	Streptococcus agalactiae BE-PW-110		98% identity to CCUG 44077	x
Human	NCBI nr protein	87	1311	-	C	Vaginal-rectal colonizationf	R. Rosini et al. (2015)	Vaginal/rectal		Bacteria	Streptococcus agalactiae BE-PW-080		98% identity to CCUG 44077	x
Human	NCBI nr protein	86	1311	-	C	Vaginal-rectal colonizationf	R. Rosini et al. (2015)	Vaginal/rectal		Bacteria	Streptococcus agalactiae GB-PW-110		98% identity to CCUG 44077	x
Human	NCBI nr protein	86	1311	-	C	Vaginal-rectal colonizationf	R. Rosini et al. (2015)	Vaginal/rectal		Bacteria	Streptococcus agalactiae IT-PW-0070		98% identity to CCUG 44077	x
Human	NCBI nr protein	86	1311	-	C	Vaginal-rectal colonizationf	R. Rosini et al. (2015)	Vaginal/rectal		Bacteria	Streptococcus agalactiae DK-PW-162		98% identity to CCUG 44077	x
Human	NCBI nr protein	86	1311	-	C	Vaginal-rectal colonizationf	R. Rosini et al. (2015)	Vaginal/rectal		Bacteria	Streptococcus agalactiae ES-PW-085		98% identity to CCUG 44077	x
Human	NCBI nr protein	86	1311	-	C	Vaginal-rectal colonizationf	R. Rosini et al. (2015)	Vaginal/rectal		Bacteria	Streptococcus agalactiae GB-PW-035		98% identity to CCUG 44077	x
Human	NCBI nr protein	86	1311	-	C	Vaginal-rectal colonizationf	R. Rosini et al. (2015)	Vaginal/rectal		Bacteria	Streptococcus agalactiae GB-PW-041		98% identity to CCUG 44077	x
Human	NCBI nr protein	86	1311	-	C	Vaginal-rectal colonizationf	R. Rosini et al. (2015)	Vaginal/rectal		Bacteria	Streptococcus agalactiae GB-PW-051		98% identity to CCUG 44077	x
Human	NCBI nr protein	86	1311	-	C	Vaginal-rectal colonizationf	R. Rosini et al. (2015)	Vaginal/rectal		Bacteria	Streptococcus agalactiae GB-PW-088	HA	98% identity to CCUG 44077	x
Human	NCBI nr protein	86	1311	-	C	Vaginal-rectal colonizationf	R. Rosini et al. (2015)	Vaginal/rectal		Bacteria	Streptococcus agalactiae DK-PW-066		98% identity to CCUG 44077	x
Human	NCBI nr protein	86	1311	-	C	Vaginal-rectal colonizationf	R. Rosini et al. (2015)	Vaginal/rectal		Bacteria	Streptococcus agalactiae BE-PW-095		98% identity to CCUG 44077	x
Human	NCBI nr protein	86	1311	-	C	Vaginal-rectal colonizationf	R. Rosini et al. (2015)	Vaginal/rectal		Bacteria	Streptococcus agalactiae GB-PW-087		98% identity to CCUG 44077	x
Human	NCBI nr protein	86	1311	-	C	Vaginal-rectal colonizationf	R. Rosini et al. (2015)	Vaginal/rectal		Bacteria	Streptococcus agalactiae GB-PW-075		100% identity to CCUG 44077	x
Human	NCBI nr protein	86	1311	-	C	Vaginal-rectal colonizationf	R. Rosini et al. (2015)	Vaginal/rectal		Bacteria	Streptococcus agalactiae IT-PW-0057		100% identity to CCUG 44077	x
Human	NCBI nr protein	86	1311	-	C	Vaginal-rectal colonizationf	R. Rosini et al. (2015)	Vaginal/rectal		Bacteria	Streptococcus agalactiae DK-PW-089		100% identity to CCUG 44077	x
Human	NCBI nr protein	86	1311	-	C	Vaginal-rectal colonizationf	R. Rosini et al. (2015)	Vaginal/rectal		Bacteria	Streptococcus agalactiae CZ-PW-143		100% identity to CCUG 44077	x
Human	NCBI nr protein	86	1311	-	C	Vaginal-rectal colonizationf	R. Rosini et al. (2015)	Vaginal/rectal		Bacteria	Streptococcus agalactiae DE-PW-406		100% identity to CCUG 44077	x
Human	NCBI nr protein	86	1311	-	C	Vaginal-rectal colonizationf	R. Rosini et al. (2015)	Vaginal/rectal		Bacteria	Streptococcus agalactiae DE-PW-436		100% identity to CCUG 44077	x
Human	NCBI nr protein	86	1311	-	C	Vaginal-rectal colonizationf	R. Rosini et al. (2015)	Vaginal/rectal		Bacteria	Streptococcus agalactiae DE-PW-435		100% identity to CCUG 44077	x
Human	NCBI nr protein	86	1311	-	C	Vaginal-rectal colonizationf	R. Rosini et al. (2015)	Vaginal/rectal		Bacteria	Streptococcus agalactiae BE-PW-078		100% identity to CCUG 44077	x
Human	NCBI nr protein	86	1311	-	C	Vaginal-rectal colonizationf	R. Rosini et al. (2015)	Vaginal/rectal		Bacteria	Streptococcus agalactiae BE-PW-123		100% identity to CCUG 44077	x
Human	NCBI nr protein	86	1311	-	C	Vaginal-rectal colonizationf	R. Rosini et al. (2015)	Vaginal/rectal		Bacteria	Streptococcus agalactiae IMMI_409		98% identity to CCUG 44077	x
Human	IMG	85.8	1105239	2537561742	C	Isolate was collected from vaginal or rectal swabs of asymptomatic pregnant woment		Vaginal/rectal		Bacteria	Streptococcus agalactiae Gottschalk 2864		100% identity to CCUG 44077	x
Human	IMG	85.8	1105238	2537561741	C	Isolated was collected from vaginal or rectal swabs of asymptomatic pregnant woment		Vaginal/rectal		Bacteria	Streptococcus agalactiae Gottschalk 13227		100% identity to CCUG 44077	x
Human	NCBI nr protein	86	1311	-	C	Isolated was collected from vaginal or rectal swabs of asymptomatic pregnant woment		Vaginal/rectal		Bacteria	Streptococcus agalactiae str. Gottschalk 992B		100% identity to CCUG 44077	x
Human	NCBI nr protein	87	1311	-	P or C	Isolated from the placenta, disease n/a	A. Almeida et al. (2015)	Placenta		Bacteria	Streptococcus agalactiae Mother16		98% identity to CCUG 44077	x
Human	IMG	85.8	1333570	2554235165	n.a.	Isolated from stool sample of individual with bacteremiaf		GI	Stool	Bacteria	Streptococcus agalactiae MC625		X	x
Human	NCBI nr protein	86	1311	-	C	Carriage	V. Da Cunha (2014)	GIr		Bacteria	Streptococcus agalactiae B09PS		100% identity to MC625	x
Human	NCBI nr protein	87	1311	-	P	Isolated from gastric fluid of a new born with early onset disease	A. Almeida et al. (2015)	GI		Bacteria	Streptococcus agalactiae Child16		98% identity to MC625	x
Human	NCBI nr protein	86	1311	-	P	Isolated from gastric fluid of a new born with early onset disease	A. Almeida et al. (2015)	GI		Bacteria	Streptococcus agalactiae Child15-1		100% identity to MC625	x
Human	IMG	85.8	1333569	2554235161	P	Isolated from blood sample of individual with bacteremiaf		Blood		Bacteria	Streptococcus agalactiae MC624		X	x
Human	IMG	85.8	1105269	2534682064	P	Isolated from blood of a 64 year old manp		Blood		Bacteria	Streptococcus agalactiae CCUG 49072		100% identity to MC624	x
Human	IMG	86.6	1279012	2554235116	P	Isolated from a blood of a patient with septicemia		Blood		Bacteria	Streptococcus agalactiae PR06	PCA1	98% identity to MC624	x
Human	NCBI nr protein	87	1311	-	P	Blood (otitis)f		Blood		Bacteria	Streptococcus agalactiae ES-NI-003		98% identity to MC624	x
Human	NCBI nr protein	87	1311	-	P	Blood (sepsis)f		Blood		Bacteria	Streptococcus agalactiae DE-NI-024		98% identity to MC624	x
Human	NCBI nr protein	87	1311	-	P	Blood (sepsis)f		Blood		Bacteria	Streptococcus agalactiae ES-NI-001		97% identity to MC624	x
Human	NCBI nr protein	86	1311	-	P	Confirmed blood sepsis from a neonatef		Blood		Bacteria	Streptococcus agalactiae strain NGS-ED-1000		98% identity to MC624	x
Human	NCBI nr protein	87	1311	-	P	Blood culture from neonate with late onset disease	A. Almeida et al. (2015)	Blood		Bacteria	Streptococcus agalactiae Child2		98% identity to MC624	x
Human	NCBI nr protein	87	1311	-	P	Blood culture from neonate with late onset disease	A. Almeida et al. (2015)	Blood		Bacteria	Streptococcus agalactiae Child7		98% identity to MC624	x
Human	NCBI nr protein	87	1311	-	P	Blood culture from neonate with late onset disease	A. Almeida et al. (2015)	Blood		Bacteria	Streptococcus agalactiae Child11-1		98% identity to MC624	x
Human	NCBI nr protein	87	1311	-	P	Blood culture from neonate with late onset disease	A. Almeida et al. (2015)	Blood		Bacteria	Streptococcus agalactiae Child11-2		98% identity to MC624	x
Human	NCBI nr protein	87	1311	-	P	Blood culture from neonate with early onset disease	A. Almeida et al. (2015)	Blood		Bacteria	Streptococcus agalactiae Child4		98% identity to MC624	x
Human	NCBI nr protein	86	1311	-	P	Blood culture from neonate with early onset disease	A. Almeida et al. (2015)	Blood		Bacteria	Streptococcus agalactiae Child15-2		100% identity to MC624	x
Human	NCBI nr protein	86	1311	-	P	Isolated from blood culture	A. Almeida et al. (2015)	Blood		Bacteria	Streptococcus agalactiae Mother7		100% identity to MC624	x
Human	NCBI nr protein	86	1311	-	P	Isolated from a patient with sepsisf		Blood		Bacteria	Streptococcus agalactiae GB00037		100% identity to MC624	x
Human	NCBI nr protein	86	1311	-	P	Adult invasive diseasef		Blood		Bacteria	Streptococcus agalactiae SH1370		100% identity to MC624	x
Human	NCBI nr protein	86	1311	-	P	Adult invasive diseasef		Blood		Bacteria	Streptococcus agalactiae SS1		100% identity to MC624	x
Human	NCBI nr protein	87	1311	-	P	Adult invasive diseasef		Blood		Bacteria	Streptococcus agalactiae SH2515		97% identity to MC624	x
Human	NCBI nr protein	87	1311	-	P	Neonate with early onset disease	A. Almeida et al. (2015)	Brain	CSF	Bacteria	Streptococcus agalactiae Child3		98% identity to MC624	x
Human	NCBI nr protein	87	1311	-	P	Neonate with early onset disease	A. Almeida et al. (2015)	Brain	CSF	Bacteria	Streptococcus agalactiae Child13		97% identity to MC624	x
Human	NCBI nr protein	87	1311	-	P	CSF (meningitis)f		Brain	CSF	Bacteria	Streptococcus agalactiae IT-NI-001		98% identity to MC624	x
Human	NCBI nr protein	87	1311	-	P	Blood-CSF (meningitis)f		Blood/CSF		Bacteria	Streptococcus agalactiae ES-NI-010		98% identity to MC624	x
Human	NCBI nr protein	87	1311	-	P	Neonatal invasive disease (early-onset disease)	V. Da Cunha (2014)	Blood/CSFn		Bacteria	Streptococcus agalactiae IT-NI-032		97% identity to MC624	x
Human	NCBI nr protein	87	1311	-	P	Neonatal invasive disease (early-onset disease)	V. Da Cunha (2014)	Blood/CSFn		Bacteria	Streptococcus agalactiae IT-NI-019		97% identity to MC624	x
Human	NCBI nr protein	87	1311	-	P	Neonatal invasive disease (early-onset disease)	V. Da Cunha (2014)	Blood/CSFn		Bacteria	Streptococcus agalactiae IT-NI-034		97% identity to MC624	x
Human	NCBI nr protein	87	1311	-	P	Neonatal invasive disease (early-onset disease)	V. Da Cunha (2014)	Blood/CSFn		Bacteria	Streptococcus agalactiae IT-NI-007		98% identity to MC624	x
Human	NCBI nr protein	87	1311	-	P	Neonatal invasive disease (early-onset disease)	V. Da Cunha (2014)	Blood/CSFn		Bacteria	Streptococcus agalactiae IT-NI-020		98% identity to MC624	x
Human	NCBI nr protein	87	1311	-	P	Neonatal invasive disease (early-onset disease)	V. Da Cunha (2014)	Blood/CSFn		Bacteria	Streptococcus agalactiae IT-NI-037		98% identity to MC624	x
Human	NCBI nr protein	87	1311	-	P	Neonatal invasive disease (early-onset disease)	V. Da Cunha (2014)	Blood/CSFn		Bacteria	Streptococcus agalactiae DE-NI-036		98% identity to MC624	x
Human	NCBI nr protein	87	1311	-	P	Neonatal invasive disease (early-onset disease)	V. Da Cunha (2014)	Blood/CSFn		Bacteria	Streptococcus agalactiae DE-NI-040		98% identity to MC624	x
Human	NCBI nr protein	87	1311	-	P	Neonatal invasive disease (early-onset disease)	V. Da Cunha (2014)	Blood/CSFn		Bacteria	Streptococcus agalactiae DE-NI-037		98% identity to MC624	x
Human	NCBI nr protein	87	1311	-	P	Neonatal invasive disease (early-onset disease)	V. Da Cunha (2014)	Blood/CSFn		Bacteria	Streptococcus agalactiae DE-NI-032		98% identity to MC624	x
Human	NCBI nr protein	87	1311	-	P	Neonatal invasive disease (early-onset disease)	V. Da Cunha (2014)	Blood/CSFn		Bacteria	Streptococcus agalactiae IT-NI-009		98% identity to MC624	x
Human	NCBI nr protein	87	1311	-	P	Neonatal invasive disease (early-onset disease)	V. Da Cunha (2014)	Blood/CSFn		Bacteria	Streptococcus agalactiae DE-NI-003		98% identity to MC624	x
Human	NCBI nr protein	87	1311	-	P	Neonatal invasive disease (early-onset disease)	V. Da Cunha (2014)	Blood/CSFn		Bacteria	Streptococcus agalactiae DE-NI-004		98% identity to MC624	x
Human	NCBI nr protein	87	1311	-	P	Neonatal invasive disease (early-onset disease)	V. Da Cunha (2014)	Blood/CSFn		Bacteria	Streptococcus agalactiae DK-NI-007		98% identity to MC624	x
Human	NCBI nr protein	87	1311	-	P	Neonatal invasive disease (early-onset disease)	V. Da Cunha (2014)	Blood/CSFn		Bacteria	Streptococcus agalactiae DK-NI-004		98% identity to MC624	x
Human	NCBI nr protein	87	1311	-	P	Neonatal invasive disease (early-onset disease)	V. Da Cunha (2014)	Blood/CSFn		Bacteria	Streptococcus agalactiae IT-NI-036		98% identity to MC624	x
Human	NCBI nr protein	87	1311	-	P	Neonatal invasive disease (early-onset disease)	V. Da Cunha (2014)	Blood/CSFn		Bacteria	Streptococcus agalactiae GB-NI-005		98% identity to MC624	x
Human	NCBI nr protein	87	1311	-	P	Neonatal invasive disease (early-onset disease)	V. Da Cunha (2014)	Blood/CSFn		Bacteria	Streptococcus agalactiae GB-NI-003		98% identity to MC624	x
Human	NCBI nr protein	87	1311	-	P	Neonatal invasive disease (early-onset disease)	V. Da Cunha (2014)	Blood/CSFn		Bacteria	Streptococcus agalactiae GB-NI-004		98% identity to MC624	x
Human	NCBI nr protein	87	1311	-	P	Neonatal invasive disease (early-onset disease)	V. Da Cunha (2014)	Blood/CSFn		Bacteria	Streptococcus agalactiae BG-NI-005		98% identity to MC624	x
Human	NCBI nr protein	86	1311	-	P	Neonatal invasive disease (early-onset disease)	V. Da Cunha (2014)	Blood/CSFn		Bacteria	Streptococcus agalactiae CZ-NI-016	HA	98% identity to MC624	x
Human	NCBI nr protein	86	1311	-	P	Neonatal invasive disease (early-onset disease)	V. Da Cunha (2014)	Blood/CSFn		Bacteria	Streptococcus agalactiae DK-NI-010		98% identity to MC624	x
Human	NCBI nr protein	86	1311	-	P	Neonatal invasive disease (early-onset disease)	V. Da Cunha (2014)	Blood/CSFn		Bacteria	Streptococcus agalactiae GB-NI-015		98% identity to MC624	x
Human	NCBI nr protein	86	1311	-	P	Neonatal invasive disease (early-onset disease)	V. Da Cunha (2014)	Blood/CSFn		Bacteria	Streptococcus agalactiae DK-NI-012		100% identity to MC624	x
Human	NCBI nr protein	86	1311	-	P	Neonatal invasive disease (early-onset disease)	V. Da Cunha (2014)	Blood/CSFn		Bacteria	Streptococcus agalactiae IT-NI-028		100% identity to MC624	x
Human	NCBI nr protein	86	1311	-	P	Neonatal invasive disease (early-onset disease)	V. Da Cunha (2014)	Blood/CSFn		Bacteria	Streptococcus agalactiae CZ-NI-015		100% identity to MC624	x
Human	NCBI nr protein	86	1311	-	P	Neonatal invasive disease (early-onset disease)	V. Da Cunha (2014)	Blood/CSFn		Bacteria	Streptococcus agalactiae DE-NI-022		100% identity to MC624	x
Human	NCBI nr protein	86	1311	-	P	Neonatal invasive disease (early-onset disease)	V. Da Cunha (2014)	Blood/CSFn		Bacteria	Streptococcus agalactiae DE-NI-001		100% identity to MC624	x
Human	NCBI nr protein	86	1311	-	P	Neonatal invasive disease (early-onset disease)	V. Da Cunha (2014)	Blood/CSFn		Bacteria	Streptococcus agalactiae DK-NI-022		100% identity to MC624	x
Human	NCBI nr protein	86	1311	-	P	Neonatal invasive disease (early-onset disease)	V. Da Cunha (2014)	Blood/CSFn		Bacteria	Streptococcus agalactiae GB-NI-009		100% identity to MC624	x
Human	NCBI nr protein	86	1311	-	P	Neonatal invasive disease (early-onset disease)	V. Da Cunha (2014)	Blood/CSFn		Bacteria	Streptococcus agalactiae GB-NI-010		100% identity to MC624	x
Human	NCBI nr protein	86	1311	-	P	Neonatal invasive disease (early-onset disease)	V. Da Cunha (2014)	Blood/CSFn		Bacteria	Streptococcus agalactiae IT-NI-0031		99% identity to MC624	x
Human	NCBI nr protein	87	1311	-	P	Neonatal invasive disease (early-onset disease)	V. Da Cunha (2014)	Blood/CSFn		Bacteria	Streptococcus agalactiae DK-NI-002		97% identity to MC624	x
Human	NCBI nr protein	87	1311	-	P	Adult invasive GBM disease	R. Rosini et al. (2015)	Vaginal/rectal		Bacteria	Streptococcus agalactiae 418849		98% identity to MC624	x
Human	NCBI nr protein	86	1311	-	P	Adult invasive GBM disease	R. Rosini et al. (2015)	Vaginal/rectal		Bacteria	Streptococcus agalactiae SH0657		100% identity to MC624	x
Human	NCBI nr protein	87	1311	-	P	Adult invasive GBM disease	R. Rosini et al. (2015)	Vaginal/rectal		Bacteria	Streptococcus agalactiae 309185		97% identity to MC624	x
Human	NCBI nr protein	86	1311	-	P	Isolated from synovial fluid of a 48 year-old malep		Synovial fluid		Bacteria	Streptococcus agalactiae CCUG 49100		100% identity to MC624	x
Human	NCBI nr protein	86	1311	-	P	Adult invasive diseasef		Synovial fluid		Bacteria	Streptococcus agalactiae SH2898		100% identity to MC624	x
Human	NCBI nr protein	86	1311	-	P	Joint infection from a diabetes patientp		Joint		Bacteria	Streptococcus agalactiae CCUG 37740		100% identity to MC624	x
Human	NCBI nr protein	87	1311	-	P or C	Isolated from breast milk, disease n/a	A. Almeida et al. (2015)	Breast milk		Bacteria	Streptococcus agalactiae Mother2		X	x
Human	NCBI nr protein	87	1311	-	P or C	Isolated from breast milk, disease n/a	A. Almeida et al. (2015)	Breast milk		Bacteria	Streptococcus agalactiae Mother13		98% identity to Mother2	x
Human	IMG	84	205921	2623620670	P	Human and animal pathogen, septic human neonate (meningitis, pneumonia, septicemia)		n.a.		Bacteria	Streptococcus agalactiae A909 (=ATCC 27591)		98% identity to CCUG 44077	x
Human	IMG	85.8	1154943	2548876897	P	Opportunistic infection, beta-hemolytic, catalase negative, opportunistic pathogen		n.a.		Bacteria	Streptococcus agalactiae GB00900	HA	98% identity to CCUG 44077	x
Human	IMG	85.8	1154966	2537561611	P	Opportunistic infection, beta-hemolytic, catalase negative, opportunistic pathogen		n.a.		Bacteria	Streptococcus agalactiae GB00984		98% identity to CCUG 44077	x
Human	IMG	85.8	1154945	2537561536	P	Opportunistic infection, beta-hemolytic, catalase negative, opportunistic pathogen		n.a.		Bacteria	Streptococcus agalactiae GB00904		98% identity to CCUG 44077	x
Human	IMG	85.8	1154951	2531839245	P	Opportunistic infection, beta-hemolytic, catalase negative, opportunistic pathogen		n.a.		Bacteria	Streptococcus agalactiae GB00923		98% identity to CCUG 44077	x
Human	IMG	85.8	1154953	2531839241	P	Opportunistic infection, beta-hemolytic, catalase negative, opportunistic pathogen		n.a.		Bacteria	Streptococcus agalactiae GB00929		98% identity to CCUG 44077	x
Human	IMG	85.3	1154937	2531839174	P	Opportunistic infection, beta-hemolytic, catalase negative, opportunistic pathogen		n.a.		Bacteria	Streptococcus agalactiae GB00888		99% identity to CCUG 44077	x
Human	IMG	85.8	1154969	2548876905	P	Opportunistic infection, beta-hemolytic, catalase negative, opportunistic pathogen		n.a.		Bacteria	Streptococcus agalactiae GB00999		100% identity to CCUG 44077	x
Human	IMG	85.8	1154924	2534682250	P	Opportunistic infection, beta-hemolytic, catalase negative, opportunistic pathogen		n.a.		Bacteria	Streptococcus agalactiae GB00614		100% identity to CCUG 44077	x
Human	IMG	85.8	1154899	2534682148	P	Opportunistic infection, beta-hemolytic, catalase negative, opportunistic pathogen		n.a.		Bacteria	Streptococcus agalactiae GB00084		100% identity to CCUG 44077	x
Human	IMG	85.8	1154960	2537561614	P	Opportunistic infection, beta-hemolytic, catalase negative, opportunistic pathogen		n.a.		Bacteria	Streptococcus agalactiae GB00955		100% identity to CCUG 44077	x
Human	IMG	85.8	1154962	2537561613	P	Opportunistic infection, beta-hemolytic, catalase negative, opportunistic pathogen		n.a.		Bacteria	Streptococcus agalactiae GB00959		100% identity to CCUG 44077	x
Human	IMG	85.8	1154952	2531839246	P	Opportunistic infection, beta-hemolytic, catalase negative, opportunistic pathogen		n.a.		Bacteria	Streptococcus agalactiae GB00924		100% identity to CCUG 44077	x
Human	IMG	85.8	1154934	2531839173	P	Opportunistic infection, beta-hemolytic, catalase negative, opportunistic pathogen		n.a.		Bacteria	Streptococcus agalactiae GB00874		100% identity to CCUG 44077	x
Human	IMG	85.8	1154894	2529293234	P	Opportunistic infection, beta-hemolytic, catalase negative, opportunistic pathogen		n.a.		Bacteria	Streptococcus agalactiae GB00013		100% identity to CCUG 44077	x
Human	IMG	85.8	1154893	2529293233	P	Opportunistic infection, beta-hemolytic, catalase negative, opportunistic pathogen		n.a.		Bacteria	Streptococcus agalactiae GB00012		100% identity to CCUG 44077	x
Human	IMG	85.8	1154896	2529293232	P	Opportunistic infection, beta-hemolytic, catalase negative, opportunistic pathogen		n.a.		Bacteria	Streptococcus agalactiae GB00020		100% identity to CCUG 44077	x
Human	IMG	85.8	1154910	2531839061	P	Opportunistic infection, beta-hemolytic, catalase negative, opportunistic pathogen		n.a.		Bacteria	Streptococcus agalactiae GB00241		100% identity to CCUG 44077	x
Human	IMG	86.6	1154898	2529293230	P	Opportunistic infection, beta-hemolytic, catalase negative, opportunistic pathogen		n.a.		Bacteria	Streptococcus agalactiae GB00083		98% identity to CCUG 44077	x
Human	IMG	86.4	1154944	2537561534	P	Opportunistic infection, beta-hemolytic, catalase negative, opportunistic pathogen		n.a.		Bacteria	Streptococcus agalactiae GB00901	HA	98% identity to CCUG 44077	x
Human	IMG	85.8	1244106	2551306451	P	Comparative genomic study of pathogenic Streptococcus agalactiae strains isolated from 19 patient samplesg		n.a.		Bacteria	Streptococcus agalactiae SGBS030		100% identity to CCUG 44077	x
Human	IMG	85.8	1244101	2551306438	P	See SGBS030		n.a.		Bacteria	Streptococcus agalactiae SGBS022		99% identity to CCUG 44077	x
Human	IMG	85.8	1244096	2551306446	P	See SGBS030		n.a.		Bacteria	Streptococcus agalactiae SGBS014		100% identity to CCUG 44077	x
Human	IMG	85.8	1244099	2551306445	P	See SGBS030		n.a.		Bacteria	Streptococcus agalactiae SGBS020		100% identity to CCUG 44077	x
Human	IMG	85.8	1244098	2551306444	P	See SGBS030		n.a.		Bacteria	Streptococcus agalactiae SGBS016		100% identity to CCUG 44077	x
Human	IMG	85.8	1244093	2551306443	P	See SGBS030		n.a.		Bacteria	Streptococcus agalactiae SGBS006		100% identity to CCUG 44077	x
Human	IMG	85.8	1244091	2551306442	P	See SGBS030		n.a.		Bacteria	Streptococcus agalactiae SGBS004		100% identity to CCUG 44077	x
Human	IMG	85.8	1244092	2551306441	P	See SGBS030		n.a.		Bacteria	Streptococcus agalactiae SGBS005		100% identity to CCUG 44077	x
Human	IMG	85.8	1244105	2551306440	P	See SGBS030		n.a.		Bacteria	Streptococcus agalactiae SGBS029		100% identity to CCUG 44077	x
Human	IMG	85.8	1244095	2551306439	P	See SGBS030		n.a.		Bacteria	Streptococcus agalactiae SGBS010		100% identity to CCUG 44077	x
Human	IMG	85.8	1244100	2551306437	P	See SGBS030		n.a.		Bacteria	Streptococcus agalactiae SGBS021		100% identity to CCUG 44077	x
Human	IMG	85.8	1244088	2551306436	P	See SGBS030		n.a.		Bacteria	Streptococcus agalactiae SGBS001		100% identity to CCUG 44077	x
Human	IMG	85.8	1244102	2551306435	P	See SGBS030		n.a.		Bacteria	Streptococcus agalactiae SGBS025		100% identity to CCUG 44077	x
Human	IMG	85.8	1244097	2551306434	P	See SGBS030		n.a.		Bacteria	Streptococcus agalactiae SGBS015		100% identity to CCUG 44077	x
Human	IMG	85.8	1244094	2551306433	P	See SGBS030		n.a.		Bacteria	Streptococcus agalactiae SGBS007		100% identity to CCUG 44077	x
Human	IMG	85.8	1244089	2551306432	P	See SGBS030		n.a.		Bacteria	Streptococcus agalactiae SGBS002		100% identity to CCUG 44077	x
Human	IMG	85.8	1244103	2551306431	P	See SGBS030		n.a.		Bacteria	Streptococcus agalactiae SGBS026		100% identity to CCUG 44077	x
Human	IMG	85.8	1244090	2551306430	P	See SGBS030		n.a.		Bacteria	Streptococcus agalactiae SGBS003		100% identity to CCUG 44077	x
Human	IMG	85.8	1244104	2551306429	P	See SGBS030		n.a.		Bacteria	Streptococcus agalactiae SGBS027		100% identity to CCUG 44077	x
Human	IMG	85.8	1154890	2529293238	P	Opportunistic infection, beta-hemolytic, catalase negative, opportunistic pathogen		n.a.		Bacteria	Streptococcus agalactiae 992B		100% identity to CCUG 44077	x
Human	IMG	86.4	1154829	2529293180	P	Opportunistic infection, beta-hemolytic, catalase negative, opportunistic pathogen		n.a.		Bacteria	Streptococcus agalactiae BSU178		98% identity to CCUG 44077	x
Human	IMG	85.7	1154794	2531839121	P	Opportunistic infection, beta-hemolytic, catalase negative, opportunistic pathogen		n.a.		Bacteria	Streptococcus agalactiae FSL S3-023		99% identity to CCUG 44077	x
Human	IMG	85.8	1154805	2534682316	P	Opportunistic infection, beta-hemolytic, catalase negative, opportunistic pathogen		n.a.		Bacteria	Streptococcus agalactiae FSL S3-001		100% identity to CCUG 44077	x
Human	IMG	85.8	1311	2636415925	P	Pathogen, isolated from a 32 weeks pregnant woman	R. Wang et al. (2015)	n.a.		Bacteria	Streptococcus agalactiae H002		98% identity to CCUG 44077	x
Human	NCBI nr protein	87	1311	-	C	Neonatal carriage	V. Da Cunha (2014)	n.a.		Bacteria	Streptococcus agalactiae DK-NI-009		97% identity to CCUG 44077	x
Human	NCBI nr protein	87	1311	-	C	Neonatal carriage	V. Da Cunha (2014)	n.a.		Bacteria	Streptococcus agalactiae BG-NI-004		98% identity to CCUG 44077	x
Human	NCBI nr protein	87	1311	-	C	Neonatal carriage	V. Da Cunha (2014)	n.a.		Bacteria	Streptococcus agalactiae BG-NI-007		98% identity to CCUG 44077	x
Human	NCBI nr protein	87	1311	-	C	Neonatal carriage	V. Da Cunha (2014)	n.a.		Bacteria	Streptococcus agalactiae DK-NI-001		98% identity to CCUG 44077	x
Human	NCBI nr protein	87	1311	-	C	Neonatal carriage	V. Da Cunha (2014)	n.a.		Bacteria	Streptococcus agalactiae DK-NI-021		98% identity to CCUG 44077	x
Human	NCBI nr protein	87	1311	-	C	Neonatal carriage	V. Da Cunha (2014)	n.a.		Bacteria	Streptococcus agalactiae BG-NI-006		98% identity to CCUG 44077	x
Human	NCBI nr protein	86	1311	-	C	Neonatal carriage	V. Da Cunha (2014)	n.a.		Bacteria	Streptococcus agalactiae DK-NI-011		98% identity to CCUG 44077	x
Human	NCBI nr protein	86	1311	-	C	Neonatal carriage	V. Da Cunha (2014)	n.a.		Bacteria	Streptococcus agalactiae CZ-NI-002		98% identity to CCUG 44077	x
Human	NCBI nr protein	86	1311	-	C	Neonatal carriage	V. Da Cunha (2014)	n.a.		Bacteria	Streptococcus agalactiae CZ-NI-003		98% identity to CCUG 44077	x
Human	NCBI nr protein	86	1311	-	C	Neonatal carriage	V. Da Cunha (2014)	n.a.		Bacteria	Streptococcus agalactiae BG-NI-011		100% identity to CCUG 44077	x
Human	NCBI nr protein	86	1311	-	C	Neonatal carriage	V. Da Cunha (2014)	n.a.		Bacteria	Streptococcus agalactiae CZ-NI-013		100% identity to CCUG 44077	x
Human	NCBI nr protein	86	1311	-	C	Neonatal carriage	V. Da Cunha (2014)	n.a.		Bacteria	Streptococcus agalactiae DK-NI-013		100% identity to CCUG 44077	x
Human	NCBI nr protein	86	1311	-	C	Neonatal carriage	V. Da Cunha (2014)	n.a.		Bacteria	Streptococcus agalactiae CZ-NI-006		100% identity to CCUG 44077	x
Human	NCBI nr protein	86	1311	-	C	Neonatal carriage	V. Da Cunha (2014)	n.a.		Bacteria	Streptococcus agalactiae CZ-NI-009		100% identity to CCUG 44077	x
Human	NCBI nr protein	86	1311	-	C	Neonatal carriage	V. Da Cunha (2014)	n.a.		Bacteria	Streptococcus agalactiae CZ-NI-008		100% identity to CCUG 44077	x
Human	NCBI nr protein	86	1311	-	C	Neonatal carriage	V. Da Cunha (2014)	n.a.		Bacteria	Streptococcus agalactiae CZ-NI-004		100% identity to CCUG 44077	x
Human	NCBI nr protein	87	1311	-	C	Neonatal carriage	V. Da Cunha (2014)	n.a.		Bacteria	Streptococcus agalactiae CZ-NI-001		98% identity to CCUG 44077	x
Human	NCBI nr protein	86	1311	-	C	Neonatal carriage	V. Da Cunha (2014)	n.a.		Bacteria	Streptococcus agalactiae DK-NI-019	HA	98% identity to CCUG 44077	x
Human	NCBI nr protein	86	1311	-	Likely P	Neonate isolates, Biohazard group 2o		n.a.		Bacteria	Streptococcus agalactiae LMG 15083		98% identity to CCUG 44077	x
Human	NCBI nr protein	86	1311	-	C	Carriage. Carriage strains are in almost all cases from vaginal swabsn	V. Da Cunha (2014)	n.a.		Bacteria	Streptococcus agalactiae RBH11		98% identity to CCUG 44077	x
Human	NCBI nr protein	86	1311	-	C	Carriage. Carriage strains are in almost all cases from vaginal swabsn	V. Da Cunha (2014)	n.a.		Bacteria	Streptococcus agalactiae RBH04		98% identity to CCUG 44077	x
Human	NCBI nr protein	86	1311	-	C	Carriage. Carriage strains are in almost all cases from vaginal swabsn	V. Da Cunha (2014)	n.a.		Bacteria	Streptococcus agalactiae RBH01		98% identity to CCUG 44077	x
Human	NCBI nr protein	86	1311	-	C	Carriage. Carriage strains are in almost all cases from vaginal swabsn	V. Da Cunha (2014)	n.a.		Bacteria	Streptococcus agalactiae RBH03		98% identity to CCUG 44077	x
Human	NCBI nr protein	86	1311	-	C	Carriage. Carriage strains are in almost all cases from vaginal swabsn	V. Da Cunha (2014)	n.a.		Bacteria	Streptococcus agalactiae RBH05		100% identity to CCUG 44077	x
Human	NCBI nr protein	86	1311	-	C	Carriage. Carriage strains are in almost all cases from vaginal swabsn	V. Da Cunha (2014)	n.a.		Bacteria	Streptococcus agalactiae RBH09		100% identity to CCUG 44077	x
Human	NCBI nr protein	86	1311	-	C	Carriagef		n.a.		Bacteria	Streptococcus agalactiae Bangui-IP-59		100% identity to CCUG 44077	x
Human	NCBI nr protein	87	1311	-	n.a.			n.a.		Bacteria	Streptococcus agalactiae BSU451		98% identity to CCUG 44077	x
n.a.	NCBI nr protein	87	1311	-	n.a.			n.a.		Bacteria	Streptococcus agalactiae BSU454		98% identity to CCUG 44077	x
n.a.	NCBI nr protein	86	1311	-	n.a.			n.a.		Bacteria	Streptococcus agalactiae BSU447		98% identity to CCUG 44077	x
Fish	IMG	86	1266069	2565956786	P	Isolated from a diseased fish from Kuwaiti	D. Verner-Jeffreys (2011)	n.a.		Bacteria	Streptococcus agalactiae CF01173		X	x
Bos taurus	IMG	86.4	1154774	2548876875	P	Opportunistic infection, opportunistic pathogen, catalase negative, beta-hemolytic		n.a.		Bacteria	Streptococcus agalactiae FSL S3-062	HA	X	x
Bos taurus	IMG	89.8	1154860	2548876894	P	Opportunistic infection, opportunistic pathogen, catalase negative, beta-hemolytic (mastitis)		n.a.		Bacteria	Streptococcus agalactiae LMG 14747
		86.6						n.a.
Bos taurus	IMG	86.6	1154859	2540341026	P	Opportunistic infection, opportunistic pathogen, catalase negative, beta-hemolytic		n.a.		Bacteria	Streptococcus agalactiae LMG 14609
Bos taurus	IMG	86.6	1154861	2540341025	P	Opportunistic infection, opportunistic pathogen, catalase negative, beta-hemolytic (mastitis)		n.a.		Bacteria	Streptococcus agalactiae LMG 14838
Bos taurus	IMG	87.4	1154884	2534682067	P	Opportunistic infection, opportunistic pathogen, catalase negative, beta-hemolytic		n.a.		Bacteria	Streptococcus agalactiae LDS 617
Bos taurus	IMG	87.2	1154883	2534682068	P	Opportunistic infection, opportunistic pathogen, catalase negative, beta-hemolytic		n.a.		Bacteria	Streptococcus agalactiae LDS 610
Bos taurus	IMG	86.4	1154885	2534682066	P	Opportunistic infection, opportunistic pathogen, catalase negative, beta-hemolytic		n.a.		Bacteria	Streptococcus agalactiae LDS 623
Bos taurus	IMG	86.4	1154886	2534682065	P	Opportunistic infection, opportunistic pathogen, catalase negative, beta-hemolytic		n.a.		Bacteria	Streptococcus agalactiae LDS 628
Bos taurus	IMG	86.6	1154862	2548876895	P	Opportunistic infection, bovine udder infection, beta-hemolytic, catalase negative, opportunistic pathogen		n.a.		Bacteria	Streptococcus agalactiae CCUG 34230
Bos taurus	IMG	87.4	1154865	2537561792	P	Opportunistic infection, opportunistic pathogen, catalase negative, beta-hemolytic		n.a.		Bacteria	Streptococcus agalactiae MRI Z1-023
Bos taurus	IMG	85.8	1154867	2537561794	P	Opportunistic infection, opportunistic pathogen, catalase negative, beta-hemolytic		n.a.		Bacteria	Streptococcus agalactiae MRI Z1-025
Bos taurus	IMG	85.8	1154875	2529293130	P	Opportunistic infection, opportunistic pathogen, catalase negative, beta-hemolytic		n.a.		Bacteria	Streptococcus agalactiae MRI Z1-212
Bos taurus	IMG	85.8	1154874	2529293129	P	Opportunistic infection, opportunistic pathogen, catalase negative, beta-hemolytic		n.a.		Bacteria	Streptococcus agalactiae MRI Z1-211
Bos taurus	IMG	85.8	1154873	2529293128	P	Opportunistic infection, opportunistic pathogen, catalase negative, beta-hemolytic		n.a.		Bacteria	Streptococcus agalactiae MRI Z1-209
Bos taurus	IMG	87.3	1154864	2540341027	P	Opportunistic infection, opportunistic pathogen, catalase negative, beta-hemolytic		n.a.		Bacteria	Streptococcus agalactiae MRI Z1-022
Bos taurus	IMG	86.6	1154878	2529293135	P	Opportunistic infection, opportunistic pathogen, catalase negative, beta-hemolytic		n.a.		Bacteria	Streptococcus agalactiae MRI Z1-215
Bos taurus	IMG	86.4	1154877	2537562151	P	Opportunistic infection, opportunistic pathogen, catalase negative, beta-hemolytic		n.a.		Bacteria	Streptococcus agalactiae MRI Z1-214
Bos taurus	IMG	86.4	1154879	2534682071	P	Opportunistic infection, opportunistic pathogen, catalase negative, beta-hemolytic		n.a.		Bacteria	Streptococcus agalactiae MRI Z1-216
Bos taurus	IMG	86.4	1154880	2534682070	P	Opportunistic infection, opportunistic pathogen, catalase negative, beta-hemolytic		n.a.		Bacteria	Streptococcus agalactiae MRI Z1-217
Bos taurus	IMG	86.4	1154876	2529293131	P	Opportunistic infection, opportunistic pathogen, catalase negative, beta-hemolytic		n.a.		Bacteria	Streptococcus agalactiae MRI Z1-213
Bos taurus	IMG	87.4	1154778	2548876877	P	Opportunistic infection, opportunistic pathogen, catalase negative, beta-hemolytic		n.a.		Bacteria	Streptococcus agalactiae FSL S3-608
Bos taurus	IMG	86.4	1154785	2548876881	P	Opportunistic infection, opportunistic pathogen, catalase negative, beta-hemolytic		n.a.		Bacteria	Streptococcus agalactiae FSL S3-027
Bos taurus	IMG	86.4	1154787	2548876880	P	Opportunistic infection, opportunistic pathogen, catalase negative, beta-hemolytic		n.a.		Bacteria	Streptococcus agalactiae FSL S3-043
Bos taurus	IMG	86.4	1154786	2534682192	P	Opportunistic infection, opportunistic pathogen, catalase negative, beta-hemolytic		n.a.		Bacteria	Streptococcus agalactiae FSL S3-251
Bos taurus	IMG	86.4	1154789	2531839118	P	Opportunistic infection, opportunistic pathogen, catalase negative, beta-hemolytic		n.a.		Bacteria	Streptococcus agalactiae FSL S3-603
Bos taurus	IMG	86.4	1154793	2548876883	P	Opportunistic infection, opportunistic pathogen, catalase negative, beta-hemolytic		n.a.		Bacteria	Streptococcus agalactiae FSL S3-568
Bos taurus	IMG	86.4	1154791	2548876882	P	Opportunistic infection, opportunistic pathogen, catalase negative, beta-hemolytic		n.a.		Bacteria	Streptococcus agalactiae FSL S3-128
Bos taurus	IMG	86.4	1154784	2548876879	P	Opportunistic infection, opportunistic pathogen, catalase negative, beta-hemolytic		n.a.		Bacteria	Streptococcus agalactiae FSL S3-229
Bos taurus	IMG	86.4	1154780	2548876878	P	Opportunistic infection, opportunistic pathogen, catalase negative, beta-hemolytic		n.a.		Bacteria	Streptococcus agalactiae FSL S3-222
Bos taurus	IMG	86.4	1154779	2548876876	P	Opportunistic infection, opportunistic pathogen, catalase negative, beta-hemolytic		n.a.		Bacteria	Streptococcus agalactiae FSL S3-034
Bos taurus	IMG	86.4	1154772	2548876874	P	Opportunistic infection, opportunistic pathogen, catalase negative, beta-hemolytic		n.a.		Bacteria	Streptococcus agalactiae FSL S3-077
Bos taurus	IMG	86.4	1154783	2534682193	P	Opportunistic infection, opportunistic pathogen, catalase negative, beta-hemolytic		n.a.		Bacteria	Streptococcus agalactiae FSL C1-494
Bos taurus	IMG	86.4	1154771	2531839164	P	Opportunistic infection, opportunistic pathogen, catalase negative, beta-hemolytic		n.a.		Bacteria	Streptococcus agalactiae FSL C1-487
Bos taurus	IMG	86.4	1154792	2531839117	P	Opportunistic infection, opportunistic pathogen, catalase negative, beta-hemolytic		n.a.		Bacteria	Streptococcus agalactiae FSL S3-170
Bos taurus	IMG	86.2	1154773	2548876873	P	Opportunistic infection, opportunistic pathogen, catalase negative, beta-hemolytic		n.a.		Bacteria	Streptococcus agalactiae FSL S3-654
Bos taurus	IMG	86.6	1154782	2534682190	P	Opportunistic infection, opportunistic pathogen, catalase negative, beta-hemolytic		n.a.		Bacteria	Streptococcus agalactiae FSL S3-105
Bos taurus	IMG	86.6	1154776	2531839165	P	Opportunistic infection, opportunistic pathogen, catalase negative, beta-hemolytic		n.a.		Bacteria	Streptococcus agalactiae FSL S3-586
Bos taurus	IMG	87.1	747490	2529292814	P	Opportunistic pathogen, catalase negative, beta-hemolytic (mastitis, meningitis, pneumonia, septicemia)		Milk		Bacteria	Streptococcus agalactiae FSL S3-026
Bos taurus	IMG	85.8	1309806	2554235416	P	Isolated from the milk of a cow with clinical mastitis		Milk		Bacteria	Streptococcus agalactiae 09mas018883
Bos taurus	NCBI nr protein	87	1311	-	P	Isolated from bovine milk of a cow with mastitisf		Milk		Bacteria	Streptococcus agalactiae DK-B-USS-084
Bos taurus	NCBI nr protein	87	1311	-	P	Isolated from bovine milk of a cow with mastitisf		Milk		Bacteria	Streptococcus agalactiae DK-B-USS-147	HA
Bos taurus	NCBI nr protein	87	1311	-	P	Isolated from bovine milk of a cow with mastitisf		Milk		Bacteria	Streptococcus agalactiae DK-B-USS-155	HA
Bos taurus	NCBI nr protein	87	1311	-	P	Isolated from bovine milk of a cow with mastitisf		Milk		Bacteria	Streptococcus agalactiae DK-B-USS-146	HA
Bos taurus	NCBI nr protein	87	1311	-	P	Isolated from bovine milk of a cow with mastitisf		Milk		Bacteria	Streptococcus agalactiae DK-B-USS-215
Bos taurus	NCBI nr protein	86	1311	-	P	Isolated from bovine milk of a cow with mastitisf		Milk		Bacteria	Streptococcus agalactiae DK-B-USS-204
Bos taurus	NCBI nr protein	86	1311	-	P	Isolated from bovine milk of a cow with mastitisf		Milk		Bacteria	Streptococcus agalactiae DK-B-USS-196
Bos taurus	NCBI nr protein	86	1311	-	P	Isolated from bovine milk of a cow with mastitisf		Milk		Bacteria	Streptococcus agalactiae DK-B-USS-225
Grey seal	IMG	87.3	1154836	2529293175	P	Opportunistic infection, opportunistic pathogen, catalase negative, beta-hemolytic		n.a.		Bacteria	Streptococcus agalactiae MRI Z1-199	PCA1	X	x
Grey seal	IMG	87.3	1154838	2548876888	P	Opportunistic infection, opportunistic pathogen, catalase negative, beta-hemolytic		n.a.		Bacteria	Streptococcus agalactiae MRI Z1-201
Grey seal	IMG	87.3	1154840	2548876887	P	Opportunistic infection, opportunistic pathogen, catalase negative, beta-hemolytic		n.a.		Bacteria	Streptococcus agalactiae MRI Z1-203	PCA1
Grey seal	IMG	87.3	1154839	2548876886	P	Opportunistic infection, opportunistic pathogen, catalase negative, beta-hemolytic		n.a.		Bacteria	Streptococcus agalactiae MRI Z1-202
Grey seal	IMG	87.3	1154837	2548876885	P	Opportunistic infection, opportunistic pathogen, catalase negative, beta-hemolytic		n.a.		Bacteria	Streptococcus agalactiae MRI Z1-200	PCA1
Dog	IMG	85.8	1154842	2548876889	P	Opportunistic infection, opportunistic pathogen, catalase negative, beta-hemolytic		n.a.		Bacteria	Streptococcus agalactiae MRI Z1-205		X	x
Dog	NCBI nr protein	86	1311	-	n.a.	Isolated from the gumline of a Parson Russell Terrier and Chihuahua mixf		Oral	Gumline	Bacteria	Streptococcus agalactiae GBS ST-1
Mullet	IMG	86.4	1154844	2548876890	P	Opportunistic infection, opportunistic pathogen, catalase negative, beta-hemolytic		n.a.		Bacteria	Streptococcus agalactiae STIR-CD-01		X
Bull frog	IMG	86.4	1154849	2531839392	P	Opportunistic infection, opportunistic pathogen, catalase negative, beta-hemolytic		n.a.		Bacteria	Streptococcus agalactiae STIR-CD-21		X	x
Tilapia	IMG	86.4	1154851	2534682281	P	Opportunistic infection, opportunistic pathogen, catalase negative, beta-hemolytic		n.a.		Bacteria	Streptococcus agalactiae STIR-CD-23		X	x
Tilapia	IMG	86.4	1154850	2534682280	P	Opportunistic infection, opportunistic pathogen, catalase negative, beta-hemolytic		n.a.		Bacteria	Streptococcus agalactiae STIR-CD-22
Tilapia	IMG	86.4	1154847	2534682114	P	Opportunistic infection, opportunistic pathogen, catalase negative, beta-hemolytic		n.a.		Bacteria	Streptococcus agalactiae STIR-CD-13
Tilapia	IMG	86.4	1154856	2531839396	P	Opportunistic infection, opportunistic pathogen, catalase negative, beta-hemolytic		n.a.		Bacteria	Streptococcus agalactiae STIR-CD-28
Tilapia	IMG	86.4	1154855	2531839395	P	Opportunistic infection, opportunistic pathogen, catalase negative, beta-hemolytic		n.a.		Bacteria	Streptococcus agalactiae STIR-CD-27
Tilapia	IMG	86.4	1154854	2531839394	P	Opportunistic infection, opportunistic pathogen, catalase negative, beta-hemolytic		n.a.		Bacteria	Streptococcus agalactiae STIR-CD-26
Tilapia	IMG	86.4	1203670	2519899547	P	Meningoencephalitis, isolated from Moribund cultural tilapia		n.a.		Bacteria	Streptococcus agalactiae GD201008-001
Tilapia	IMG	86.4	1156939	2531839163	P	A pathogen causing meningoencephalitis in the GIFT strain of Nile tilapia	B. Wang et al. (2012)	n.a.		Bacteria	Streptococcus agalactiae ZQ0910
Tilapia	IMG	86.4	1311	2634166459	P	Isolated from a moribund cultured tilapia with typical clinical and pathogenic characteristics of meningoencephalitis	R. Wang et al. (2015)	n.a.		Bacteria	Streptococcus agalactiae HN016
Tilapia	NCBI nr protein	86	1311	-	P	Streptococcosisf		Brain		Bacteria	Streptococcus agalactiae strain YM001
Tilapia	NCBI nr protein	86	1311	-	P	Streptococcosisf		Brain		Bacteria	Streptococcus agalactiae GX064
Tilapia	NCBI nr protein	86	1311	-	P	Streptococcosisf		Kidney		Bacteria	Streptococcus agalactiae strain FNA07
Tilapia	NCBI nr protein	86	1311	-	P	Streptococcosisf		Kidney		Bacteria	Streptococcus agalactiae strain FPrA02
Tilapia	NCBI nr protein	86	1311	-	P	Water from tilapia pond during a streptococcosis outbreakf		Fish pond		Bacteria	Streptococcus agalactiae strain ENC06
Human	IMG	86.6	1000589	2529292875	Likely P	Isolated before 1954, precise isolation information is not knownd, but host subspecies Streptococcus dysgalactiae subspecies equisimilis is pathogenic, and SK1249 should be considered a human pathogenp	J. M. Hughes (2009)	Oral		Bacteria	Streptococcus dysgalactiae equisimilis SK1249 (=CCUG 36637)		X	x
Human	IMG	85.2,87.9	759913	2521172714	P	Isolated from blood from a 78-year-old male patient with history of liver cirrhosis due to chronic hepatitis C, Pathogen (Mastitis)		Blood		Bacteria	Streptococcus dysgalactiae equisimilis AC-2713		X
Human	IMG	86.6	1403946	2619619225	H	Isolated from premature infant gut (derived from metagenome: human gut metagenome)f. To study the stability and function of early microbial colonizers of the premature infant gut, nine stool samples were taken during the third week of life of a premature male infant delivered via Caesarean section to a mother with chronic hypertension and superimposed pre-eclampsia. Stool samples were collected o…	C. Brown et al. (2013)	GI	Stool	Bacteria	Streptococcus anginosus DORA_7		X	x
Human	NCBI nr protein	86	1328	-	n.a.	Clinical isolate from of a 46 year-old female patient from the critical care unit collected with a bronchoalveolar lavage (Clinical Laboratory Classification was Streptococcus milleri group). Antibiotic susceptibility profiling not performed indicating isolate may not be clinically relevant.	D. J. Roach et al. (2015)	BAL		Bacteria	Streptococcus anginosus strain 783_SANG		X
Human	IMG	87.3	883168	2531839534	H	Patient information is not available, but the strain is not considered a pathogenj, although this species was originally isolated from the urine of a patient suffering from cystitis152.	M. D. Collins (2000)	UG	Vaginal	Bacteria	Streptococcus urinalis FB127-CNA-2		X	x
Human	IMG	87.3	764291	2512047075	P	Isolated from urine of a 55-yr-old female with cystitis		UG	Urinary tract	Bacteria	Streptococcus urinalis 2285-97		100% identity to FB127-CNA-2	x
Human	IMG	84	286636	637000293	P	Pathogen, flesh eating bacteria, pharyngeal swab from child, during a study of the epidemiology of pharyngitis in a private elementary school (rheumatic fever, tonsillitis, pharyngitis). The genome of strain MGAS10394 contains a 58.8kb HB2+ prophage element phi10394.4 (AY445042.1), with a transposon containing the macrolide efflux gene mefA conferring macrolide resistance.	D. J. Banks (2003),D. J. Banks et al. (2004)	Oral	Pharynx	Bacteria	Streptococcus pyogenes M6, MGAS10394		X
Human	NCBI nr protein	98	1314	-	P	Prophage-like element in Streptococcus pyogenes M6, MGAS10394 encoding a mef(A) gene conferring macrolide resistance (see S. pyogenes M6, MGAS10394 )	D. J. Banks (2003),D. J. Banks et al. (2004)	Oral	Pharynx	Viruses	Streptococcus pyogenes SpyM6 mefA phage-element		100% identity to MGAS10394
Human	IMG	98.3	1439073	2576861268	P	Group A Streptococcus.1 collection. Human cases of necrotizing fasciitis (NF), Streptococcal toxic shock syndrome (STSS) and bacteremia comprising this cohort were identified from the Active Bacterial Core surveillance (ABCs) system. ABCs is an active, laboratory- and population-based surveillance system that captures culture-confirmed invasive bacterial infections at 10 sites across the United S…		n.a.		Bacteria	Streptococcus pyogenes ABC020032523	PCA1	99% identity to MGAS10394
Human	IMG	98.3	1438988	2582580937	P	See ABC020032523				Bacteria	Streptococcus pyogenes ABC020005405	PCA1	99% identity to MGAS10394
Human	NCBI nr protein		1582354	-	P	Prophage present in the clinical strain Streptococcus pyogenes2812A encoding the macrolide efflux gene mef(A) conferring resistance to macrolides.	M. Santagati et al. (2003),F. Iannelli et al. (2014)	n.a.		Viruses	Streptococcus phage phi1207.3		100% identity to MGAS10394
Human	NCBI nr protein	88	571950	-	P	Phage was induced from Streptococcus pyogenes m46, originally collected as a throat clinical isolate belonging to M type 4, carrying resistance genes mef(A) and tet(O)	A. Brenciani et al. (2010)	Airways	Throat	Viruses	Streptococcus phage phi-m46.1		X	x
Human	NCBI nr protein	88	861448	-	P	Streptococcus phage phi-SsUD.1 is a tet(W)-carrying genetic element present in Streptococcus suisSsUD, isolated from a patient with meningitis	C. Palmieri (2011)	Spinal Cord	CSF	Viruses	Streptococcus phage phi-SsUD.1		X	x
Human	IMG	69.5	471875	642791604	H	Cohort analysis of human feces and the contents of the gastrointestinal tracts from 90 individuals. Strain is considered biosafeyl level 1s.	W. C. Moore (1976)	GI	Stool	Bacteria	Ruminococcus lactaris ATCC 29176		X
Human	IMG	86.4	1169674	2548877064	n.a.	Gel microdroplet isolate from pooled lower right subgingival plaque sample. Overall health: healthy/normal; Oral health: undeterminedv. All oral strains were closely related to S. oralis.	M. S. Fitzsimons et al. (2013)	Oral	Subgingival plaque	Bacteria	Streptococcus sp. GMD5S		X
Human	IMG	86.4	1169675	2529292944	n.a.	same as above		Oral	Subgingival plaque	Bacteria	Streptococcus sp. GMD6S		100% identity to GMD5S
Human	IMG	86.4	1169671	2529292942	n.a.	same as above		Oral	Subgingival plaque	Bacteria	Streptococcus sp. GMD2S		100% identity to GMD5S
Human	IMG	86.4	1169673	2529292753	n.a.	same as above		Oral	Subgingival plaque	Bacteria	Streptococcus sp. GMD4S		100% identity to GMD5S
Human	IMG	86.4	1169670	2529292749	n.a.	same as above		Oral	Subgingival plaque	Bacteria	Streptococcus sp. GMD1S		100% identity to GMD5S
Human	IMG	86.4	1169672	2521172586	n.a.	same as above		Oral	Subgingival plaque	Bacteria	Streptococcus sp. GMD3S		100% identity to GMD5S
Human	IMG	85.7	936578	2558860938	P	Human oral cavity		Oral	Cavity	Bacteria	Streptococcus sp. AS20		X
n.a.	NCBI nr protein	87	1608583	-	n.a.			n.a.		Bacteria	Streptococcus sp. FF10
Human	NCBI nr protein	98	1302	-	n.a.	Clinical isolate from of a 65 year-old male patient from the critical care unit collected with a bronchoalveolar lavage (Clinical Laboratory Classification was Aerobic non-spore forming gram positive rod). Antibiotic susceptibility profiling not performed indicating isolate may not be clinically relevant.	D. J. Roach et al. (2015)	BAL		Bacteria	Streptococcus gordonii 1116_SGOR		X
Human	NCBI nr protein	87	1302	-	P	Isolated from an oral cavityf		Oral	Cavity	Bacteria	Streptococcus gordonii G9B		X
Human	NCBI nr protein	87	257758	-	n.a.	Clinical isolate from of a 58 year-old male patient from the critical care unit collected with a bronchoalveolar lavage (Clinical Laboratory Classification was Strep Viridans). Antibiotic susceptibility profiling not performed indicating isolate may not be clinically relevant.	D. J. Roach et al. (2015)	BAL		Bacteria	Streptococcus pseudopneumoniae 274_SPSE		X
Human	NCBI nr protein	87	1303	-	n.a.	Clinical isolate from of a 31 year-old male patient from the medical/surgical unit collected with a bronchoalveolar lavage (Clinical Laboratory Classification was Strep Viridans). Antibiotic susceptibility profiling not performed indicating isolate may not be clinically relevant.	D. J. Roach et al. (2015)	BAL		Bacteria	Streptococcus oralis 734_SORA	PCA1	X
Human	NCBI nr protein	86	28037	-	P	Isolated from an oral cavityf		Oral	Cavity	Bacteria	Streptococcus mitis UC921A		X
Human	NCBI nr protein	85	315405	-	P	Isolated from acute diarrhea stool of a hospitalized child diagnosed with E. coli diarrheaf		GI	Stool	Bacteria	Streptococcus gallolyticus ICDDRB-NRC-S1		X
Human	NCBI nr protein	87	1338	-	n.a.	Clinical isolate from of a 65 year-old male patient from the medical/surgical unit isolated from fluids (Clinical Laboratory Classification was Streptococcus milleri group). Antibiotic susceptibility profiling not performed indicating isolate may not be clinically relevant.	D. J. Roach et al. (2015)	Fluids		Bacteria	Streptococcus intermedius strain 567_SINT		X
Human	NCBI nr protein	83	1325933	-	H	Isolated from the feces of a healthy Polynesian male living in French Polynesia	S. A. Sankar et al. (2015)	GI	Stool	Bacteria	Clostridium polynesiense sp. MS1		X
Human	NCBI nr protein	73	1703332	-	n.a.	A butyric acid-producing bacterium of the family Lachnospiraceae isolated from the human faecesf		GI		Bacteria	Lachnospiraceae bacterium TF01-11		X
Human	NCBI nr protein	69	1262832	-	n.a.	The metagenomic species (MGS) was assembled from a cohort of stool metagenomes obtained from healthy subjects, subjects with Crohn’s disease and subjects with ulcerative colitis.	H. B. Nielsen et al. (2014)	GI		Bacteria	Clostridium sp. CAG:7		X
Pig (Human)	IMG	87.7	945704	650377979	P	Human pathogen (arthritis, endocarditis, meningitis, septicemia). Originally isolated from a diseased pig. Animal Pathogen, Human Pathogen, Medical, Swine Pathogen.	P. Hu et al. (2011)	n.a.		Bacteria	Streptococcus suis sv. JS14		X	x
Pig	IMG	87.9	1246365	2540341157	P	Isolated from a pig with meningitis	Z. Wu et al. (2014)	n.a.		Bacteria	Streptococcus suis SC070731
Pig	IMG	87.7	1214198	2551306234	H	Healthy pig	C. Chen et al. (2013)	n.a.		Bacteria	Streptococcus suis YS34
Pig	IMG	87.9	1214196	2551306240	H	Healthy pig	C. Chen et al. (2013)	n.a.		Bacteria	Streptococcus suis YS3
Pig	IMG	87.7	1214194	2551306262	H	Healthy pig	C. Chen et al. (2013)	n.a.		Bacteria	Streptococcus suis YS24
Pig	IMG	87.7	1214217	2551306292	H	Healthy pig	C. Chen et al. (2013)	n.a.		Bacteria	Streptococcus suis YS72
Pig	IMG	87.7	1214205	2551306251	H	Healthy pig	C. Chen et al. (2013)	n.a.		Bacteria	Streptococcus suis YS49	PCA1
Pig	IMG	87.7	1214206	2551306230	H	Healthy pig	C. Chen et al. (2013)	n.a.		Bacteria	Streptococcus suis YS50	PCA1
Pig	IMG	87.4	1214189	2551306239	H	Healthy pig	C. Chen et al. (2013)	n.a.		Bacteria	Streptococcus suis YS16
Pig	IMG	87.5	1214202	2551306242	H	Healthy pig	C. Chen et al. (2013)	n.a.		Bacteria	Streptococcus suis YS43
Pig	IMG	87.7	1214209	2551306249	H	Healthy pig	C. Chen et al. (2013)	n.a.		Bacteria	Streptococcus suis YS56
Pig	IMG	87.5	1214219	2551306299	H	Healthy pig	C. Chen et al. (2013)	n.a.		Bacteria	Streptococcus suis YS77
Pig	IMG	87.4	1214193	2551306247	H	Healthy pig	C. Chen et al. (2013)	n.a.		Bacteria	Streptococcus suis YS23-2
Pig	IMG	87.7	1214192	2551306263	H	Healthy pig	C. Chen et al. (2013)	n.a.		Bacteria	Streptococcus suis YS21	PCA1
Pig	IMG	87.7	1214175	2551306228	P	Isolated from a diseased pig	C. Chen et al. (2013)	n.a.		Bacteria	Streptococcus suis 92-1191
Pig	IMG	87.5	1214173	2551306224	P	Isolated from a diseased pig	C. Chen et al. (2013)	n.a.		Bacteria	Streptococcus suis 89-5259
Pig	IMG	86.8	1214161	2551306206	P	Isolated from a diseased pig	C. Chen et al. (2013)	n.a.		Bacteria	Streptococcus suis 2726
Pig	IMG	87.2	1214158	2551306225	P	Isolated from a diseased pig	C. Chen et al. (2013)	n.a.		Bacteria	Streptococcus suis 10581
Pig	IMG	87.7	1004952	2511231193	n.a.			n.a.		Bacteria	Streptococcus suis D12
Pig	IMG	87.4	1214150	2551306208	n.a.			n.a.		Bacteria	Streptococcus suis 161_00P5
Pig	NCBI nr protein	88	1307	-	n.a.			n.a.		Bacteria	Streptococcus suis LS2V
Pig	NCBI nr protein	88	1289600	-	n.a.	Prophage of S. suis D12	F. Tang (2013)	n.a.		Bacteria	Streptococcus phage phiD12
Pig	NCBI nr protein	90	1307	-	H	Isolated from tonsils of a healthy pigf		Tonsils		Bacteria	Streptococcus suis LS6R
Pig	NCBI nr protein	90	1307	-	H	Isolated from tonsils of a healthy pigf		Tonsils		Bacteria	Streptococcus suis LS5Q
Pig	NCBI nr protein	88	1307	-	H	Isolated from tonsils of a healthy pigf		Tonsils		Bacteria	Streptococcus suis LS0A
Pig	NCBI nr protein	88	1307	-	H	Isolated from tonsils of a healthy pigf		Tonsils		Bacteria	Streptococcus suis LS9Y
Pig	NCBI nr protein	88	1307	-	H	Isolated from tonsils of a healthy pigf		Tonsils		Bacteria	Streptococcus suis LS1B
Pig	NCBI nr protein	88	1307	-	H	Isolated from tonsils of a healthy pigf		Tonsils		Bacteria	Streptococcus suis LS0X
Pig	NCBI nr protein	87	1307	-	H	Isolated from tonsils of a healthy pigf		Tonsils		Bacteria	Streptococcus suis LS2N
Pig	NCBI nr protein	87	1307	-	H	Isolated from tonsils of a healthy pigf		Tonsils		Bacteria	Streptococcus suis LS9N
Pig	NCBI nr protein	88	1307	-	H	Isolated from tonsils of a healthy pigf		Tonsils		Bacteria	Streptococcus suis LS3P
Pig	NCBI nr protein	87	1307	-	P	Isolated from the lung of a diseased pigf		Lung		Bacteria	Streptococcus suis LS2D
Pig (Human)	IMG	87.2	873448	651324103	P	Human and swine pathogen (endocarditis, abortion). Isolated from swine hemorrhagic lymph nodes. Human Pathogen, Medical, Swine Pathogen.	V. P. Richards et al. (2014)	Lymph nodes		Bacteria	Streptococcus porcinus Jelinkova 176		X	x
Pig	IMG	87.4	1051072	2511231157	P	Animal pathogen isolated from a dead pig (opportunistic infection)		n.a.		Bacteria	Streptococcus equi zooepidemicus ATCC 35246		X	x
Mouse	NCBI nr protein	70 (accross 525aa)	1235802	-	H	One of eight strains isolated from Swiss outbred mice comprising the altered Schaedler flora (ASF) widely used in gnotobiotic mouse models	M. J. Wannemuehler (2014),F. E. Dewhirst et al. (1999)	GI		Bacteria	Eubacterium plexicaudatum ASF492		X
Mouse	NCBI nr protein	66 (across 514aa)	97139	-	H	One of eight strains isolated from Swiss outbred mice comprising the altered Schaedler flora (ASF) widely used in gnotobiotic mouse models	M. J. Wannemuehler (2014),F. E. Dewhirst et al. (1999)	GI		Bacteria	Clostridium sp. ASF502		<70%
Sheep	IMG	70.6	689781	2524614682	H	Isolated from the rumen of a New Zealand sheep as part of a study to isolate previously uncultured rumen bacterial		GI		Bacteria	Oribacterium sp. NK2B42		X
Bos taurus	IMG	87.4	1123302	2515154023	P	Isolated from the intestine of a cow affected with catarrhal enteritis, catalase negative, alpha-hemolytic		GI	Intestinal tract	Bacteria	Streptococcus entericus DSM 14446	PCA1	X
Bos taurus	IMG	82.4	1280695	2524614699	H	Isolated in New Zealand from the faeces of a neonatal calfl		GI	Stool	Bacteria	Clostridium clostridioforme AGR2157		X
Bos taurus	IMG	68.1	1280671	2524614881	H	Isolated from the rumen of a New Zealand cow as part of a study to isolate previously uncultured rumen bacterial		GI		Bacteria	Butyrivibrio sp. FC2001		X
Bos taurus	IMG	73.5	1341157	2571042740	H	Isolated from rumen contents of a cannulated cow that was fed hay and starchy concentrates	B. Dassa et al. (2014)	GI		Bacteria	Ruminococcus flavefaciens 007c		X
Bos taurus	IMG	87.3	482234	2528311138	P	Animal pathogen, isolated from cow's milk in a case of mastitis (Septicemia, Mastitis, Necrotizing fasciitis)		Milk		Bacteria	Streptococcus canis FSL Z3-227		X	x
Bos taurus	NCBI nr protein	88	1349	-	P	Milk from an udder of a cow with mastitis (clinical)f		Milk		Bacteria	Streptococcus uberis 6780		X	x
Bos Taurus	NCBI nr protein	70	1408423	-	H	Isolated from the rumen of a New Zealand cow as part of a study to isolate previously uncultured rumen bacterial		GI		Bacteria	Anaerovibrio lipolyticus LB2005		X
Enviornmental	IMG	82.5	1408422	2558309003	n.a.	Water from a gold mine containment dam at a depth of 32km, Ventersdorp Supergroup lavas, South Africa, 1999		Industrial wastewater (Mine water)		Bacteria	Alkaliphilus transvaalensis ATCC 700919		X
Enviornmental	IMG	82.4	1123003	2585428088	n.a.	Isolated from a sewage treatment plant in Germanym		Sewage		Bacteria	Propionispora hippei DSM 15287		X
		82.2
dPersonal comm., Mogens Kilian
ehttps://www.beiresources.org/Catalog/bacteria/HM-81.aspx
fNCBI annotation (biosample or nucleotide)
ghttps://gold.jgi.doe.gov/studies?id=Gs0033039
hPersonal comm., Maria Sizova
iPersonal comm., David Verner-Jeffreys, Christian Michel
jPersonal comm., Mario Vaneechoutte
khttps://olive.broadinstitute.org/collections/group_a_streptococcus.1
lhttp://www.hungate1000.org.nz/
mhttps://www.dsmz.de/catalogues/details/culture/DSM-15287.html
nPersonal comm., Philippe Glaser
ohttp://bccm.belspo.be/
phttp://www.ccug.se/
rPersonal comm., Mark Davies
shttp://www.lgcstandards-atcc.org/
tPersonal comm., Gottschalk Marcelo
uPersonal comm. from the ABCs Isolate Bank, CDC/Respiratory Disease Branch
vPersonal comm. Jacques Izard
							>>

## Sheet: HA
Origin	Database	Percent Identity	NCBI Taxon ID	IMG taxon ID	health-related status	Annotation regarding health-related status	Reference	Body site	Subsite	Source	Genome name	Additional markers in genome	Phylogenetic analysis	P clade
Human	IMG	97.3	888049	649990014	P	Isolated from an oral cavity of an infant		Oral	Cavity	Bacteria	Streptococcus oralis ATCC 49296		X
Human	IMG	95.2	1054460	2511231123	P	Isolated from sputum of a patient with human immunodeficiency virus (HIV) who had documented pneumonia		Oral	Sputum	Bacteria	Streptococcus pseudopneumoniae IS7493		X
Human	IMG	95.6	889205	2531839346	P	Isolated from sputum of a patient with pneumonia		Airways	Sputum	Bacteria	Streptococcus pseudopneumoniae SK1069, CCUG 49455		X
Human	IMG	95.2	1095734	2513237289	H	Isolated from the throat of a healthy student,d	M. Kilian et al. (2008)	Airways	Throat	Bacteria	Streptococcus pseudopneumoniae SK674		99% identity to CCUG 49455
Human	IMG	95.4	1415760	2574179909	n.a.	Isolated from the nasopharynx of a pediatric patiente		Airways	Nasopharynx	Bacteria	Streptococcus pseudopneumoniae 1321		99% identity to CCUG 49455
Human	IMG	95.2	1415761	2571042208	n.a.	Isolated from the nasopharynx of a pediatric patiente		Airways	Nasopharynx	Bacteria	Streptococcus pseudopneumoniae 5247		99% identity to CCUG 49455
Human	IMG	95.2	1415758	2603880026	n.a.	Isolate from a diseased 11-month child hospitalized in the Morozov Children's hospital in Moscow from a nasal swabf		Airways	Nasal	Bacteria	Streptococcus pseudopneumoniae G42	PCA1	99% identity to CCUG 49455
Human	IMG	95.1	1415759	2568526622	n.a.	Isolated from the nasopharynx of a pediatric patiente		Airways	Nasopharynx	Bacteria	Streptococcus pseudopneumoniae 22725		99% identity to CCUG 49455
Human	NCBI nr protein	95	257758	-	P	Isolated from a patient with sepsise		Blood		Bacteria	Streptococcus pseudopneumoniae 276-03		X
Human	IMG	87	999425	2531839453	H	Isolated from dental plaque of a molar tooth from a healthy 4-year-old boyg		Oral	Plaque	Bacteria	Streptococcus sp. F0442		X
Human	IMG	97.6	1035189	2534681984	P	-		Blood		Bacteria	Streptococcus infantis SK970	HB2	X
Human	IMG	96.9	760839	2531839212	P	Pathogen (Pneumonia)		Airways	Nasopharynx	Bacteria	Streptococcus pneumoniae GA47502	PCA1	X
Human	IMG	94	1313	641736272	P	Pathogen, alpha-hemolytic, clinical isolate (Pneumonia, Otitis media, Meningitis)		Airways	Nasopharynx	Bacteria	Streptococcus pneumoniae SP195	PCA1	99% identity to GA47502
Human	IMG	94	453365	641736274	P	Pathogen, alpha-hemolytic (Pneumonia, Otitis media, Meningitis)		Airways	Nasopharynx	Bacteria	Streptococcus pneumoniae CDC3059-06		99% identity to GA47502
Human	IMG	96.5	760808	2531839411	P	Pathogen (Pneumonia)		Airways	Nasopharynx	Bacteria	Streptococcus pneumoniae GA41277		99% identity to GA47502
Human	NCBI nr protein	97	1313	-	Ce			Airways	Nasopharynx	Bacteria	Streptococcus pneumoniae 312034		99% identity to GA47502
Human	NCBI nr protein	97	1313	-	Ce			Airways	Nasopharynx	Bacteria	Streptococcus pneumoniae SMRU15 (6B)		99% identity to GA47502
Human	NCBI nr protein	97	1313	-	Ce			Airways	Nasopharynx	Bacteria	Streptococcus pneumoniae SMRU449 (34)	PCA1	99% identity to GA47502
Human	NCBI nr protein	97	1313	-	Ce			Airways	Nasopharynx	Bacteria	Streptococcus pneumoniae SMRU3058	PCA1	99% identity to GA47502
Human	NCBI nr protein	97	1313	-	Ce			Airways	Nasopharynx	Bacteria	Streptococcus pneumoniae SMRU2195	PCA1	99% identity to GA47502
Human	NCBI nr protein	97	1313	-	Ce			Airways	Nasopharynx	Bacteria	Streptococcus pneumoniae SMRU616	PCA1	99% identity to GA47502
Human	NCBI nr protein	97	1313	-	Ce			Airways	Nasopharynx	Bacteria	Streptococcus pneumoniae SMRU2418	PCA1	99% identity to GA47502
Human	NCBI nr protein	97	1313	-	Ce			Airways	Nasopharynx	Bacteria	Streptococcus pneumoniae SMRU1921		99% identity to GA47502
Human	NCBI nr protein	97	1313	-	Ce			Airways	Nasopharynx	Bacteria	Streptococcus pneumoniae SMRU1621	PCA1	99% identity to GA47502
Human	NCBI nr protein	97	1313	-	Ce			Airways	Nasopharynx	Bacteria	Streptococcus pneumoniae SMRU331 (9V)	PCA1	99% identity to GA47502
Human	NCBI nr protein	97	1313	-	Ce			Airways	Nasopharynx	Bacteria	Streptococcus pneumoniae SMRU1628	PCA1	99% identity to GA47502
Human	NCBI nr protein	97	1313	-	Ce			Airways	Nasopharynx	Bacteria	Streptococcus pneumoniae SMRU2138	PCA1	99% identity to GA47502
Human	NCBI nr protein	97	1313	-	Ce			Airways	Nasopharynx	Bacteria	Streptococcus pneumoniae SMRU1335		99% identity to GA47502
Human	NCBI nr protein	97	1313	-	Ce			Airways	Nasopharynx	Bacteria	Streptococcus pneumoniae SMRU2325	PCA1	99% identity to GA47502
Human	NCBI nr protein	97	1313	-	Ce			Airways	Nasopharynx	Bacteria	Streptococcus pneumoniae SMRU1986	PCA1	99% identity to GA47502
Human	NCBI nr protein	97	1313	-	Ce			Airways	Nasopharynx	Bacteria	Streptococcus pneumoniae SMRU1889	PCA1	99% identity to GA47502
Human	NCBI nr protein	97	1313	-	Ce			Airways	Nasopharynx	Bacteria	Streptococcus pneumoniae SMRU1938	PCA1	99% identity to GA47502
Human	NCBI nr protein	97	1313	-	Ce			Airways	Nasopharynx	Bacteria	Streptococcus pneumoniae SMRU2328	PCA1	99% identity to GA47502
Human	NCBI nr protein	97	1313	-	Ce			Airways	Nasopharynx	Bacteria	Streptococcus pneumoniae SMRU2024	PCA1	99% identity to GA47502
Human	NCBI nr protein	97	1313	-	Ce			Airways	Nasopharynx	Bacteria	Streptococcus pneumoniae SMRU2228	PCA1	99% identity to GA47502
Human	NCBI nr protein	97	1313	-	Ce			Airways	Nasopharynx	Bacteria	Streptococcus pneumoniae SMRU1639	PCA1	99% identity to GA47502
Human	NCBI nr protein	97	1313	-	Ce			Airways	Nasopharynx	Bacteria	Streptococcus pneumoniae SMRU2155	PCA1	99% identity to GA47502
Human	NCBI nr protein	97	1313	-	Ce			Airways	Nasopharynx	Bacteria	Streptococcus pneumoniae SMRU2509	PCA1	99% identity to GA47502
Human	NCBI nr protein	97	1313	-	Ce			Airways	Nasopharynx	Bacteria	Streptococcus pneumoniae SMRU2795	PCA1	99% identity to GA47502
Human	NCBI nr protein	97	1313	-	Ce			Airways	Nasopharynx	Bacteria	Streptococcus pneumoniae SMRU3008	PCA1	99% identity to GA47502
Human	NCBI nr protein	97	1313	-	Ce			Airways	Nasopharynx	Bacteria	Streptococcus pneumoniae SMRU1303	PCA1	99% identity to GA47502
Human	NCBI nr protein	97	1313	-	Ce			Airways	Nasopharynx	Bacteria	Streptococcus pneumoniae SMRU641	PCA1	99% identity to GA47502
Human	NCBI nr protein	97	1313	-	Ce			Airways	Nasopharynx	Bacteria	Streptococcus pneumoniae SMRU1712	PCA1	99% identity to GA47502
Human	NCBI nr protein	97	1313	-	Ce			Airways	Nasopharynx	Bacteria	Streptococcus pneumoniae SMRU786	PCA1	99% identity to GA47502
Human	NCBI nr protein	97	1313	-	Ce			Airways	Nasopharynx	Bacteria	Streptococcus pneumoniae SMRU681		99% identity to GA47502
Human	NCBI nr protein	97	1313	-	Ce			Airways	Nasopharynx	Bacteria	Streptococcus pneumoniae SMRU1491	PCA1	99% identity to GA47502
Human	NCBI nr protein	97	1313	-	Ce			Airways	Nasopharynx	Bacteria	Streptococcus pneumoniae SMRU1387	PCA1	99% identity to GA47502
Human	NCBI nr protein	97	1313	-	Ce			Airways	Nasopharynx	Bacteria	Streptococcus pneumoniae SMRU836	PCA1	99% identity to GA47502
Human	NCBI nr protein	97	1313	-	Ce			Airways	Nasopharynx	Bacteria	Streptococcus pneumoniae SMRU615	PCA1	99% identity to GA47502
Human	NCBI nr protein	97	1313	-	Ce			Airways	Nasopharynx	Bacteria	Streptococcus pneumoniae SMRU1563	PCA1	99% identity to GA47502
Human	NCBI nr protein	97	1313	-	Ce			Airways	Nasopharynx	Bacteria	Streptococcus pneumoniae SMRU353 (34)	PCA1	99% identity to GA47502
Human	NCBI nr protein	97	1313	-	Ce			Airways	Nasopharynx	Bacteria	Streptococcus pneumoniae SMRU399 (34)		99% identity to GA47502
Human	NCBI nr protein	97	1313	-	Ce			Airways	Nasopharynx	Bacteria	Streptococcus pneumoniae SMRU474 (34)		99% identity to GA47502
Human	NCBI nr protein	97	1313	-	Ce			Airways	Nasopharynx	Bacteria	Streptococcus pneumoniae SMRU238 (9V)	PCA1	99% identity to GA47502
Human	NCBI nr protein	97	1313	-	Ce			Airways	Nasopharynx	Bacteria	Streptococcus pneumoniae LE4055		99% identity to GA47502
Human	NCBI nr protein	97	1313	-	Ce			Airways	Nasopharynx	Bacteria	Streptococcus pneumoniae GL3029		99% identity to GA47502
Human	NCBI nr protein	97	1313	-	Ce			Airways	Nasopharynx	Bacteria	Streptococcus pneumoniae GL3080		99% identity to GA47502
Human	NCBI nr protein	97	1313	-	Ce			Airways	Nasopharynx	Bacteria	Streptococcus pneumoniae LE4073		99% identity to GA47502
Human	NCBI nr protein	97	1313	-	Ce			Airways	Nasopharynx	Bacteria	Streptococcus pneumoniae MD5052		99% identity to GA47502
Human	NCBI nr protein	97	1313	-	Ce			Airways	Nasopharynx	Bacteria	Streptococcus pneumoniae R34-3030		99% identity to GA47502
Human	NCBI nr protein	97	1313	-	Ce			Airways	Nasopharynx	Bacteria	Streptococcus pneumoniae R34-3053		99% identity to GA47502
Human	NCBI nr protein	97	1313	-	Ce			Airways	Nasopharynx	Bacteria	Streptococcus pneumoniae R34-3060		99% identity to GA47502
Human	NCBI nr protein	97	1313	-	Ce			Airways	Nasopharynx	Bacteria	Streptococcus pneumoniae R34-3059	PCA1	99% identity to GA47502
Human	NCBI nr protein	97	1313	-	Ce			Airways	Nasopharynx	Bacteria	Streptococcus pneumoniae 509365		99% identity to GA47502
Human	NCBI nr protein	97	1313	-	Ce			Airways	Nasopharynx	Bacteria	Streptococcus pneumoniae R34-3175		99% identity to GA47502
Human	NCBI nr protein	97	1313	-	Ce			Airways	Nasopharynx	Bacteria	Streptococcus pneumoniae R34-3188		99% identity to GA47502
Human	NCBI nr protein	97	1313	-	Ce			Airways	Nasopharynx	Bacteria	Streptococcus pneumoniae 57144		99% identity to GA47502
Human	NCBI nr protein	97	1313	-	Ce			Airways	Nasopharynx	Bacteria	Streptococcus pneumoniae R34-3103		99% identity to GA47502
Human	NCBI nr protein	97	1313	-	Ce			Airways	Nasopharynx	Bacteria	Streptococcus pneumoniae R34-3154		99% identity to GA47502
Human	NCBI nr protein	97	1313	-	Ce			Airways	Nasopharynx	Bacteria	Streptococcus pneumoniae ND6132		99% identity to GA47502
Human	NCBI nr protein	97	1313	-	Ce			Airways	Nasopharynx	Bacteria	Streptococcus pneumoniae ND6116		99% identity to GA47502
Human	NCBI nr protein	97	1313	-	Ce			Airways	Nasopharynx	Bacteria	Streptococcus pneumoniae PT8098		99% identity to GA47502
Human	NCBI nr protein	97	1313	-	Ce			Airways	Nasopharynx	Bacteria	Streptococcus pneumoniae GL3071		99% identity to GA47502
Human	NCBI nr protein	97	1313	-	Ce			Airways	Nasopharynx	Bacteria	Streptococcus pneumoniae GL3066	PCA1	99% identity to GA47502
Human	NCBI nr protein	97	1313	-	Ce			Airways	Nasopharynx	Bacteria	Streptococcus pneumoniae LE4059		99% identity to GA47502
Human	NCBI nr protein	97	1313	-	Ce			Airways	Nasopharynx	Bacteria	Streptococcus pneumoniae LE4142		99% identity to GA47502
Human	NCBI nr protein	97	1313	-	Ce			Airways	Nasopharynx	Bacteria	Streptococcus pneumoniae MD5045		99% identity to GA47502
Human	NCBI nr protein	97	1313	-	Ce			Airways	Nasopharynx	Bacteria	Streptococcus pneumoniae ND6019		99% identity to GA47502
Human	NCBI nr protein	95	1313	-	Ce			Airways	Nasopharynx	Bacteria	Streptococcus pneumoniae SMRU737		97% identity to GA47502
Human	NCBI nr protein	95	1313	-	Ce			Airways	Nasopharynx	Bacteria	Streptococcus pneumoniae SMRU90 (NT)		97% identity to GA47502
Human	NCBI nr protein	95	1313	-	Ce			Airways	Nasopharynx	Bacteria	Streptococcus pneumoniae SMRU688		97% identity to GA47502
Human	NCBI nr protein	95	1313	-	Ce			Airways	Nasopharynx	Bacteria	Streptococcus pneumoniae SMRU856		97% identity to GA47502
Human	NCBI nr protein	95	1313	-	Ce			Airways	Nasopharynx	Bacteria	Streptococcus pneumoniae SMRU2944		97% identity to GA47502
Human	NCBI nr protein	95	1313	-	Ce			Airways	Nasopharynx	Bacteria	Streptococcus pneumoniae SMRU2248		97% identity to GA47502
Human	NCBI nr protein	95	1313	-	Ce			Airways	Nasopharynx	Bacteria	Streptococcus pneumoniae SMRU1079		97% identity to GA47502
Human	NCBI nr protein	95	1313	-	Ce			Airways	Nasopharynx	Bacteria	Streptococcus pneumoniae SMRU754		97% identity to GA47502
Human	NCBI nr protein	95	1313	-	Ce			Airways	Nasopharynx	Bacteria	Streptococcus pneumoniae SMRU689		97% identity to GA47502
Human	NCBI nr protein	95	1313	-	Ce			Airways	Nasopharynx	Bacteria	Streptococcus pneumoniae SMRU22 (NT)		97% identity to GA47502
Human	IMG	96.7	914130	2537562229	P	Pathogen, pneumococcal isolate from CSF of a meningitis patient (Pneumonia, Otitis media, Meningitis)		Spinal Cord	CSF	Bacteria	Streptococcus pneumoniae 2061617		X
Human	NCBI nr protein	95	257758	-	P	Isolated from a patient with sepsise		Blood		Bacteria	Streptococcus pneumoniae 338-14		X
Human	NCBI nr protein	95	257758	-	P	Isolated from a patient with sepsise		Blood		Bacteria	Streptococcus pneumoniae 61-14		100% identity to 338-14
Human	IMG	96.7	1367485	2602041592	P	Type 6B disease strain from symptomatic hoste		n.a.		Bacteria	Streptococcus pneumoniae Spain9V	PCA1	99% identity to GA47502
Human	NCBI nr protein	97	1313	-	n.a.			n.a.		Bacteria	Streptococcus pneumoniae 9N/6	PCA1	100% identity to GA47502
Human	NCBI nr protein	97	1313	-	n.a.			n.a.		Bacteria	Streptococcus pneumoniae 9V/4	PCA1	99% identity to GA47502
n.a.	NCBI nr protein	97	1313	-	n.a.			n.a.		Bacteria	Streptococcus pneumoniae 19F	PCA1	99% identity to GA47502
n.a.	NCBI nr protein	97	1313	-	n.a.			n.a.		Bacteria	Streptococcus pneumoniae 34	PCA1	99% identity to GA47502
Human	IMG	98	1282664	2531839550	P	Isolated from blood culture		Blood		Bacteria	Streptococcus tigurinus AZ_3a		X
Human	IMG	99.5	1401070	2602041676	P	Isolated from vaginal fluid collected from a woman that tested positive for bacterial vaginosish,i		UG	Vaginal	Bacteria	Peptoniphilus lacrimalis DNF00528		X
Human	IMG	98.4	1161416	2558860942	P	Isolated from an oral cavity		Oral	Cavity	Bacteria	Streptococcus sp. SR1		X
Human	IMG	86.4	1318	2585427980	P	Isolated from a patient with acute exacerbation of chronic obstructive pulmonary disease	K. G. Chan et al. (2015)	n.a.		Bacteria	Streptococcus parasanguinis C1A		X
Human	NCBI nr protein	87	1318	-	n.a.	Clinical isolate from of a 33 year-old male patient from the critical care unit collected with a bronchoalveolar lavage (Clinical Laboratory Classification was Strep Viridans). Antibiotic susceptibility profiling not performed indicating isolate may not be clinically relevant.	D. J. Roach et al. (2015)	BAL		Bacteria	Streptococcus parasanguinis strain 512_SPAR		99% identity to C1A
Human	NCBI nr protein	87	1318	-	n.a.	Clinical isolate from of a 46 year-old male patient from the medical/surgical unit collected with a bronchoalveolar lavage (Clinical Laboratory Classification was Strep Viridans). Antibiotic susceptibility profiling not performed indicating isolate may not be clinically relevant.	D. J. Roach et al. (2015)	BAL		Bacteria	Streptococcus parasanguinis strain 344_SPAR		98% identity to C1A
Human	NCBI nr protein	87	1318	-	n.a.	Clinical isolate from of a 64 year-old male patient from the medical/surgical unit collected with a bronchoalveolar lavage (Clinical Laboratory Classification was Strep Viridans). Antibiotic susceptibility profiling not performed indicating isolate may not be clinically relevant.	D. J. Roach et al. (2015)	BAL		Bacteria	Streptococcus parasanguinis strain 318_SPAR		98% identity to C1A
Human	NCBI nr protein	87	1318	-	n.a.	Clinical isolate from of a 65 year-old male patient from the medical/surgical unit collected with a bronchoalveolar lavage (Clinical Laboratory Classification was Strep Viridans). Antibiotic susceptibility profiling not performed indicating isolate may not be clinically relevant.	D. J. Roach et al. (2015)	BAL		Bacteria	Streptococcus parasanguinis strain 139.rep2_SPAR		99% identity to C1A
Human	NCBI nr protein	93	195041	-	n.a.	Clinical isolate from of a 58 year-old male patient from the medical/surgical unit collected with a bronchoalveolar lavage (Clinical Laboratory Classification was Strep Viridans). Antibiotic susceptibility profiling not performed indicating isolate may not be clinically relevant.	D. J. Roach et al. (2015)	BAL		Bacteria	Streptococcus oligofermentans strain 142_SOLI		X
Human	NCBI nr protein	85	1579341	-	n.a.	Clinical isolate from of a 63 year-old male patient from the critical care unit isolated from bronchial washings (Clinical Laboratory Classification was Strep Viridans). Antibiotic susceptibility profiling not performed indicating isolate may not be clinically relevant.	D. J. Roach et al. (2015)	Bronchial washings		Bacteria	Streptococcus sp. 400_SSPC		X
Human	IMG	82.8	1154821	2534682011	P	Opportunistic pathogen, catalase negative, beta-hemolytic (opportunistic infection)		UG	Vaginal	Bacteria	Streptococcus agalactiae LMG 15092		X	x
Human	IMG	82.8	1154810	2529293091	P	Opportunistic infection, beta-hemolytic, catalase negative, opportunistic pathogen		UG	Urine	Bacteria	Streptococcus agalactiae CCUG 37430		100% identity to LMG 15092	x
Human	NCBI nr protein	81	1105262	-	C	Isolated from human vagina of a healthy subjectm		UG	Fornix	Bacteria	Streptococcus agalactiae CCUG 44074		X	x
Human	NCBI nr protein	81	1311	-	P	Adult invasive GBM disease, isolated from urine	R. Rosini et al. (2015)	UG	Urine	Bacteria	Streptococcus agalactiae SH0668		100% identity to CCUG 44074	x
Human	NCBI nr protein	81	1311	-	C	Vaginal-rectal colonizatione	R. Rosini et al. (2015)	Vaginal/rectal		Bacteria	Streptococcus agalactiae GB-PW-088	HB2	100% identity to CCUG 44074	x
Human	IMG	81.4	1105236	2531839251	C	Isolated was collected from vaginal or rectal swabs of asymptomatic pregnant womenn		Vaginal/rectal		Bacteria	Streptococcus agalactiae Gottschalk 1002A		99% identity to CCUG 44074	x
Human	NCBI nr protein	81	1311	-	C	Vaginal-rectal colonizatione	R. Rosini et al. (2015)	Vaginal/rectal		Bacteria	Streptococcus agalactiae BG-PW-056		100% identity to CCUG 44074	x
Human	IMG	80	342613	638341202	P	Pathogen, isolated from cultures of the umbilicus of newborn infants (Septicemia, Pneumonia, Meningitis)		Umbilicus		Bacteria	Streptococcus agalactiae 18RS21		100% identity to CCUG 44074	x
Human	IMG	80.6	888745	2537561940	P	Isolated from a human oral cavity		Oral	Cavity	Bacteria	Streptococcus agalactiae ATCC 13813		X	x
Human	NCBI nr protein	81	1105274	-	P	Biohazard group 2l		Airways	Throat	Bacteria	Streptococcus agalactiae LMG 15084		X	x
Human	IMG	82.6	1333578	2554235173	n.a.	Isolated from a stool sample of an individual with bacteremiae		GI	Stool	Bacteria	Streptococcus agalactiae MC634		X	x
Human	IMG	82.6	1333577	2554235171	n.a.	Isolated from a stool sample of an individual with bacteremiae		GI	Stool	Bacteria	Streptococcus agalactiae MC633		100% identity to MC634	x
Human	IMG	82.6	1333572	2554235168	n.a.	Isolated from a stool sample of an individual with bacteremiae		GI	Stool	Bacteria	Streptococcus agalactiae MC627		100% identity to MC634	x
Human	IMG	82.3	342614	2623620966	P	Pathogen, cerebrospinal fluid from neonatal (Meningitis, Pneumonia, Septicemia)		Brain	CSF	Bacteria	Streptococcus agalactiae 515, ATCC BAA-1177		X	x
Human	NCBI nr protein	81	1311	-	P	Neonatal invasive disease (early-onset disease)	V. Da Cunha (2014)	Blood/CSFk		Bacteria	Streptococcus agalactiae GB-NI-002		100% identity to ATCC BAA-1177	x
Human	NCBI nr protein	81	1311	-	P	Neonatal invasive disease (early-onset disease)	V. Da Cunha (2014)	Blood/CSFk		Bacteria	Streptococcus agalactiae CZ-NI-016	HB2	98% identity to ATCC BAA-1177	x
Human	NCBI nr protein	83	1105259	-	P	Isolated from a newborn boy with sepsise,m		Blood		Bacteria	Streptococcus agalactiae CCUG 37739		X	x
Human	IMG	82.6	1333579	2554235164	P	-		Blood		Bacteria	Streptococcus agalactiae 112469214-isolate1		99% identity to CCUG 37739	x
Human	NCBI nr protein	82	1311	-	P	Neonatal invasive disease (early-onset disease)	V. Da Cunha (2014)	Blood/CSFk		Bacteria	Streptococcus agalactiae DE-NI-007		99% identity to CCUG 37739	x
Human	IMG	80.6	1154944	2537561534	P	Opportunistic infection, beta-hemolytic, catalase negative, opportunistic pathogen		n.a.		Bacteria	Streptococcus agalactiae GB00901	HB2	99% identity to ATCC 13813	x
Human	IMG	82.8	1154915	2531839066	P	Opportunistic infection, beta-hemolytic, catalase negative, opportunistic pathogen		n.a.		Bacteria	Streptococcus agalactiae GB00300		100% identity to LMG 15092	x
Human	IMG	81.2	1154943	2548876897	P	Opportunistic infection, beta-hemolytic, catalase negative, opportunistic pathogen		n.a.		Bacteria	Streptococcus agalactiae GB00900	HB2	99% identity to ATCC 13813	x
Human	IMG	81.9	1154828	2534682014	P	Opportunistic infection (beta-hemolytic, catalase negative, opportunistic pathogen)		n.a.		Bacteria	Streptococcus agalactiae BSU188		97% identity to LMG 15092	x
Human	IMG	81.4	1105235	2534681686	P	Opportunistic infection (beta-hemolytic, catalase negative, opportunistic pathogen)		n.a.		Bacteria	Streptococcus agalactiae 19247		99% identity to ATCC 13813	x
Human	NCBI nr protein	83	1105234	-	n.a.			n.a.		Bacteria	Streptococcus agalactiae BSU174		100% identity to LMG 15092
Human	NCBI nr protein	83	1311	-	C	Neonatal carriage	V. Da Cunha (2014)	n.a.		Bacteria	Streptococcus agalactiae BG-NI-001		100% identity to LMG 15092	x
Human	NCBI nr protein	83	1311	-	C	Neonatal carriage	V. Da Cunha (2014)	n.a.		Bacteria	Streptococcus agalactiae DK-NI-019	HB2	100% identity to LMG 15092	x
Human	NCBI nr protein	81	1311	-	Ce			n.a.		Bacteria	Streptococcus agalactiae Bangui-IP-105		99% identity to ATCC 13813	x
Human	NCBI nr protein	81	1311	-	n.a.			n.a.		Bacteria	Streptococcus agalactiae RBH07		99% identity to ATCC 13813	x
Human	NCBI nr protein	81	1105233	-	n.a.			n.a.		Bacteria	Streptococcus agalactiae BSU133		99% identity to ATCC 13813	x
Dog	IMG	81	1154841	2548876891	P	Opportunistic infection (beta-hemolytic, catalase negative, opportunistic pathogen)		n.a.		Bacteria	Streptococcus agalactiae MRI Z1-204		X	x
Bos taurus	IMG	80.4	1154774	2548876875	P	Opportunistic pathogen, catalase negative, beta-hemolytic (opportunistic infection)		n.a.		Bacteria	Streptococcus agalactiae FSL S3-062	HB2	X	x
Bos taurus	IMG	82.8	1154866	2541047252	P	Opportunistic infection (beta-hemolytic, catalase negative, opportunistic pathogen)		n.a.		Bacteria	Streptococcus agalactiae MRI Z1-024
Bos taurus	NCBI nr protein	81	1311	-	P	Isolated from a cow with mastitise		n.a.		Bacteria	Streptococcus agalactiae DK-B-USS-147	HB2
Bos taurus	NCBI nr protein	81	1311	-	P	Isolated from a cow with mastitise		n.a.		Bacteria	Streptococcus agalactiae DK-B-USS-155	HB2
Bos taurus	NCBI nr protein	81	1311	-	P	Isolated from a cow with mastitise		n.a.		Bacteria	Streptococcus agalactiae DK-B-USS-146	HB2
Bos taurus	NCBI nr protein	82	1450185	-	P	Isolated from milk of an udder from a cow with subclinical mastitise		Milk		Bacteria	Streptococcus uberis C8329		X
Bos taurus	NCBI nr protein	82	1450189	-	P	Isolated from milk of an udder from a cow with subclinical mastitise		Milk		Bacteria	Streptococcus uberis B190		100% identity C8329
dPersonal comm., Mogens Kilian
eNCBI annotation (biosample or nucleotide)
fPersonal comm., Larisa Ikryannikova
ghttps://www.beiresources.org/Catalog/bacteria/HM-807.aspx
hhttps://www.beiresources.org/Catalog/bacteria/HM-1161.aspx
iHMP annotation
jPersonal comm., Loessner Martin
kPersonal comm., Philippe Glaser
lhttp://bccm.belspo.be/
mhttp://www.ccug.se/
nPersonal comm., Gottschalk Marcelo

## Sheet: PCA1
Origin	Database	Percent Identity	NCBI Taxon ID	IMG taxon ID	health-related status	Annotation regarding health-related status	Reference	Body site	Subsite	Source	Genome name	Additional markers in genome	Phylogenetic analysis	P clade
Human	IMG	98.8	936580	2558860940	P	Oral cavity		Oral	Cavity	Bacteria	Streptococcus sp. CM6		X
Human	IMG	97.7	1000588	2529292880	P	Oral cavity	M. Kilian (1989)	Oral	Cavity	Bacteria	Streptococcus mitis bv. 2 SK95		X
Human	IMG	93.1	1415758	2603880026	n.a.	Isolate from a diseased 11-month child hospitalized in the Morozov Children's hospital in Moscow from a nasal swabf		Airways	Nasal	Bacteria	Streptococcus pseudopneumoniae G42	HA	X
Human	NCBI nr protein	94	257758	-	P	Clinical isolate from of a 56 year-old female patient from the medical/surgical unit isolated from a wound (Clinical Laboratory Classification was Strep Viridans). Antibiotic susceptibility profiling not performed indicating isolate may not be clinically relevant.	D. J. Roach et al. (2015)	Wound		Bacteria	Streptococcus pseudopneumoniae 168_SPSE		X
Human	IMG	71.6	487215	2511231137	P	Impetigo lesion from human		Skin		Bacteria	Streptococcus pyogenes Alab49		X	x
Human	IMG	71.6	1210041	2551306158	P	Skin and soft tissue infection		Skin/soft tissue		Bacteria	Streptococcus pyogenes 06BA18369		98% identity to Alab49	x
Human	IMG	72.3	1390076	2579778945	P	Clinical Streptococcus pyogenes isolates recovered from patients suffering from sore throat and skin infections	S. Tokajian (2014)	Skin/throat		Bacteria	Streptococcus pyogenes SP1-LAU		99% identity to Alab49	x
Human	IMG	71.6	1390082	2579778578	P	Clinical Streptococcus pyogenes isolates recovered from patients suffering from sore throat and skin infections	S. Tokajian (2014)	Skin/throat		Bacteria	Streptococcus pyogenes SP7-LAU		100% identity to Alab49	x
Human	IMG	71.6	1390079	2579778723	P	Clinical Streptococcus pyogenes isolates recovered from patients suffering from sore throat and skin infections	S. Tokajian (2014)	Skin/throat		Bacteria	Streptococcus pyogenes SP4-LAU		98% identity to Alab49	x
Human	NCBI nr protein	72	1314	-	P	Vaginal swab; Clincal isolate responsible for a puerperal feverd		UG	Vaginal	Bacteria	Streptococcus pyogenes M28PF1		X	x
Human	IMG	72.3	1115815	2541047110	P	Oral cavity		Oral	Cavity	Bacteria	Streptococcus pyogenes GA19681		X	x
Human	IMG	72.3	1115817	2558860371	P	Oral cavity		Oral	Cavity	Bacteria	Streptococcus pyogenes GA40468		100% identity to GA19681	x
Human	IMG	72.3	1115818	2558860372	P	Oral cavity		Oral	Cavity	Bacteria	Streptococcus pyogenes GA19700		100% identity to GA19681	x
Human	IMG	71.6	1115825	2558860379	P	Skin from oral cavity		Oral	Mouth	Bacteria	Streptococcus pyogenes GA03455		99% identity to GA19681	x
Human	IMG	71.3	1115816	2558860370	P	Oral cavity		Oral	Cavity	Bacteria	Streptococcus pyogenes GA06023		100% identity to GA19681	x
Human	NCBI nr protein	72	1314	2558860376	P	Oral cavity		Oral	Cavity	Bacteria	Streptococcus pyogenes GA41394		97% identity to GA19681	x
Human	IMG	71.6	1115823	2558860377	P	Oral cavity		Oral	Cavity	Bacteria	Streptococcus pyogenes GA40377		X	x
Human	IMG	71.5	1115819	2558860373	P	Oral cavity		Oral	Cavity	Bacteria	Streptococcus pyogenes GA41039		98% identity to GA40377	x
Human	IMG	71.5	1115820	2558860374	P	Oral cavity		Oral	Cavity	Bacteria	Streptococcus pyogenes GA41208		98% identity to GA40377	x
Human	IMG	72	186103	637000299	P	Throat swab from patient with acute rheumatic fever, human pathogen		Airways	Throat	Bacteria	Streptococcus pyogenes sv. M18 MGAS8232		X	x
Human	IMG	71.6	319701	637000298	P	Pathogen (Pharyngitis, Tonsillitis), isolated from human respiratory tract and blood		Airways, Blood	Nasopharynx	Bacteria	Streptococcus pyogenes M28 MGAS6180		X	x
Human	IMG	71.4	864568	648276747	P	Isolated from the nose and throat of a rheumatic fever patient		Airways	Nasal	Bacteria	Streptococcus pyogenes ATCC 10782		98% identity to MGAS6180	x
Human	IMG	72.5	1314	2597490128	P	Streptococcosis. Pharynx of child following episode of sore throat (strain is BSL2)g		Airways	Pharynx	Bacteria	Streptococcus pyogenesATCC 19615		99% identity to MGAS6180	x
Human	NCBI nr protein		1314	-	n.a.	MEW123 is a streptomycin-resistant derivative of a pediatric pharyngitis (thoart) isolate (M28), and is a relevant strain for the investigation of human disease pathogenesisd. MEW123 is an M28 isolate, and members of this group are overrepresented in cases of human female urogenital tract infection, puerperal sepsis, and neonatal infections.	M. E. Watson (2013)	Airways	Throat	Bacteria	Streptococcus pyogenes MEW123		100% identity to MGAS6180	x
Animal (Human)	IMG	72.3	370551	637000300	P	This strain was isolated from a pharyngeal swab of an animal. The strain is considered a human pathogen. Infection leads to rheumatic fever.		Airways	Pharynx	Bacteria	Streptococcus pyogenes sv. M12, MGAS9429		98% identity to MGAS6180	x
Human	NCBI nr protein	94	370557	-	P	Prophage of Streptococcus pyogenes sv. M12, MGAS9429 (see above)		Airways	Pharynx	Viruses	Streptococcus phage 9429.2		100% identity Streptococcus pyogenes sv. M12, MGAS9429	x
Human	IMG	72.3	1314	2639762947	P	Isolated from a throat swab of a patient with scarlet feverd		Airways	Throat	Bacteria	Streptococcus pyogenes HKU360		98% identity to MGAS6180	x
Human	NCBI nr protein	72	1314	-	P	Isolated from the oropharynx of a patient with various diseasesd. The strain was isolated during an outbreak in Brazil and is considered pathogenicl		Airways	Oropharynx	Bacteria	Streptococcus pyogenes Lacen5		99% identity to MGAS6180	x
Human	IMG	72.3	160490	2623620672	P	Isolated from a patient with a wound infection (Mastoiditis, Otitis, Pharyngitis, Pneumonia, Rheumatic fever, Sinusitis, Tonsillitis), strickly human pathogen		Wound		Bacteria	Streptococcus pyogenes sv. M1 GAS SF370		X	x
Human	NCBI nr protein	72.3	430514	-	P	Prophage of Streptococcus pyogenes sv. M1 GAS SF370 (see above)		Wound		Viruses	Streptococcus phage 370.2		100% identity M1 GAS SF370	x
Human	NCBI nr protein	72	1314	-	P	Clinical isolate from soft tissue with laboratory-confirmed soft tissue infection	T. B. T. Athey et al. (2016)	Soft tissue		Bacteria	Streptococcus pyogenes NGAS743		98% identity to M1 GAS SF370	x
Human	IMG	72.3	1048264	2519103094	P	Isolated from blood from a scarlet fever outbreakd		Blood		Bacteria	Streptococcus pyogenes HKU QMH11M0907901		100% identity to M1 GAS SF370	x
Human	NCBI nr protein	72	1314	-	P	Clinical isolate from blood	T. B. T. Athey et al. (2016)	Blood		Bacteria	Streptococcus pyogenes NGAS638		99% identity to M1 GAS SF370	x
Human	IMG	72.5	471876	643348577	P	Patient with acute glomerulonephritis (Glomerulonephritis), human pathogen		n.a.		Bacteria	Streptococcus pyogenes sv. M49 NZ131 (ATCC BAA-1633)		99% identity to Alab49	x
Human	IMG	72.3	1214224	2551306216	P	Isolated from a patient with scarlatina		n.a.		Bacteria	Streptococcus pyogenes HLJGAS12011		99% identity to Alab49	x
Human	IMG	72.3	1213458	2551306223	P	Isolated from a patient with scarlatina		n.a.		Bacteria	Streptococcus pyogenes BJCYGAS15		99% identity to Alab49	x
Human	IMG	72.3	1439090	2574180097	P	Group A Streptococcus.1 collection: human cases of necrotizing fasciitis (NF), Streptococcal toxic shock syndrome (STSS) and bacteremia comprising this cohort were identified from the Active Bacterial Core surveillance (ABCs) system. ABCs is an active, laboratory- and population-based surveillance system that captures culture-confirmed invasive bacterial infections at 10 sites across the United S…		n.a.		Bacteria	Streptococcus pyogenes ABC020035427		99% identity to Alab49	x
Human	IMG	72.3	1439185	2574180246	P	Group A Streptococcus.1 collectionh,m (see above)		n.a.		Bacteria	Streptococcus pyogenes ABC020048606		99% identity to Alab49	x
Human	IMG	72.3	1439118	2574180412	P	Group A Streptococcus.1 collectionh,m (see above)		n.a.		Bacteria	Streptococcus pyogenes ABC020040643		99% identity to Alab49	x
Human	IMG	72.3	1439076	2574180415	P	Group A Streptococcus.1 collectionh,m (see above)		n.a.		Bacteria	Streptococcus pyogenes ABC020033193		99% identity to Alab49	x
Human	IMG	72.3	1439245	2576861000	P	Group A Streptococcus.1 collectionh,m (see above)		n.a.		Bacteria	Streptococcus pyogenes ABC020054955		99% identity to Alab49	x
Human	IMG	72.3	1439146	2576861009	P	Group A Streptococcus.1 collectionh,m (see above)		n.a.		Bacteria	Streptococcus pyogenes ABC020046534		99% identity to Alab49	x
Human	IMG	72.3	1439176	2576861079	P	Group A Streptococcus.1 collectionh,m (see above)		n.a.		Bacteria	Streptococcus pyogenes ABC020048262		99% identity to Alab49	x
Human	IMG	72.3	1439106	2576861126	P	Group A Streptococcus.1 collectionh,m (see above)		n.a.		Bacteria	Streptococcus pyogenes ABC020038544		99% identity to Alab49	x
Human	IMG	72.3	1439111	2576861146	P	Group A Streptococcus.1 collectionh,m (see above)		n.a.		Bacteria	Streptococcus pyogenes ABC020039031		99% identity to Alab49	x
Human	IMG	72.3	1439208	2576861184	P	Group A Streptococcus.1 collectionh,m (see above)		n.a.		Bacteria	Streptococcus pyogenes ABC020052216		99% identity to Alab49	x
Human	IMG	72.3	1438990	2576861203	P	Group A Streptococcus.1 collectionh,m (see above)		n.a.		Bacteria	Streptococcus pyogenes ABC020005773		99% identity to Alab49	x
Human	IMG	72.3	1439152	2576861256	P	Group A Streptococcus.1 collectionh,m (see above)		n.a.		Bacteria	Streptococcus pyogenes ABC020047076		99% identity to Alab49	x
Human	IMG	72.3	1439073	2576861268	P	Group A Streptococcus.1 collectionh,m (see above)		n.a.		Bacteria	Streptococcus pyogenes ABC020032523	HB2	99% identity to Alab49	x
Human	IMG	72.3	1439048	2576861293	P	Group A Streptococcus.1 collectionh,m (see above)		n.a.		Bacteria	Streptococcus pyogenes ABC020026946		99% identity to Alab49	x
Human	IMG	72.3	1439010	2576861344	P	Group A Streptococcus.1 collectionh,m (see above)		n.a.		Bacteria	Streptococcus pyogenes ABC020014690		99% identity to Alab49	x
Human	IMG	72.3	1439066	2579778561	P	Group A Streptococcus.1 collectionh,m (see above)		n.a.		Bacteria	Streptococcus pyogenes ABC020031290		99% identity to Alab49	x
Human	IMG	72.3	1439139	2579778590	P	Group A Streptococcus.1 collectionh,m (see above)		n.a.		Bacteria	Streptococcus pyogenes ABC020046230		99% identity to Alab49	x
Human	IMG	72.3	1439309	2579778614	P	Group A Streptococcus.1 collectionh,m (see above)		n.a.		Bacteria	Streptococcus pyogenes ABC020062474		99% identity to Alab49	x
Human	IMG	72.3	1439072	2579778618	P	Group A Streptococcus.1 collectionh,m (see above)		n.a.		Bacteria	Streptococcus pyogenes ABC020032186		99% identity to Alab49	x
Human	IMG	72.3	1439182	2579778628	P	Group A Streptococcus.1 collectionh,m (see above)		n.a.		Bacteria	Streptococcus pyogenes ABC020048541		99% identity to Alab49	x
Human	IMG	72.3	1439207	2579778667	P	Group A Streptococcus.1 collectionh,m (see above)		n.a.		Bacteria	Streptococcus pyogenes ABC020052211		99% identity to Alab49	x
Human	IMG	72.3	1439180	2579778671	P	Group A Streptococcus.1 collectionh,m (see above)		n.a.		Bacteria	Streptococcus pyogenes ABC020048395		99% identity to Alab49	x
Human	IMG	72.3	1439006	2579778679	P	Group A Streptococcus.1 collectionh,m (see above)		n.a.		Bacteria	Streptococcus pyogenes ABC020013952		99% identity to Alab49	x
Human	IMG	72.3	1439225	2579778691	P	Group A Streptococcus.1 collectionh,m (see above)		n.a.		Bacteria	Streptococcus pyogenes ABC020053060		99% identity to Alab49	x
Human	IMG	72.3	1438995	2579778700	P	Group A Streptococcus.1 collectionh,m (see above)		n.a.		Bacteria	Streptococcus pyogenes ABC020006309		99% identity to Alab49	x
Human	IMG	72.3	1439314	2579778762	P	Group A Streptococcus.1 collectionh,m (see above)		n.a.		Bacteria	Streptococcus pyogenes ABC020064181		99% identity to Alab49	x
Human	IMG	72.3	1439214	2579778763	P	Group A Streptococcus.1 collectionh,m (see above)		n.a.		Bacteria	Streptococcus pyogenes ABC020052378		99% identity to Alab49	x
Human	IMG	72.3	1439001	2579778765	P	Group A Streptococcus.1 collectionh,m (see above)		n.a.		Bacteria	Streptococcus pyogenes ABC020010041		99% identity to Alab49	x
Human	IMG	72.3	1439193	2579778780	P	Group A Streptococcus.1 collectionh,m (see above)		n.a.		Bacteria	Streptococcus pyogenes ABC020050731		99% identity to Alab49	x
Human	IMG	72.3	1439169	2579778825	P	Group A Streptococcus.1 collectionh,m (see above)		n.a.		Bacteria	Streptococcus pyogenes ABC020047993		99% identity to Alab49	x
Human	IMG	72.3	1439137	2579778850	P	Group A Streptococcus.1 collectionh,m (see above)		n.a.		Bacteria	Streptococcus pyogenes ABC020046158		99% identity to Alab49	x
Human	IMG	72.3	1439026	2579778859	P	Group A Streptococcus.1 collectionh,m (see above)		n.a.		Bacteria	Streptococcus pyogenes ABC020016937		99% identity to Alab49	x
Human	IMG	72.3	1439271	2579778877	P	Group A Streptococcus.1 collectionh,m (see above)		n.a.		Bacteria	Streptococcus pyogenes ABC020056794		99% identity to Alab49	x
Human	IMG	72.3	1439283	2579778896	P	Group A Streptococcus.1 collectionh,m (see above)		n.a.		Bacteria	Streptococcus pyogenes ABC020057168		99% identity to Alab49	x
Human	IMG	72.3	1438999	2579778905	P	Group A Streptococcus.1 collectionh,m (see above)		n.a.		Bacteria	Streptococcus pyogenes ABC020007794		99% identity to Alab49	x
Human	IMG	72.3	1439220	2579778913	P	Group A Streptococcus.1 collectionh,m (see above)		n.a.		Bacteria	Streptococcus pyogenes ABC020052558		99% identity to Alab49	x
Human	IMG	72.3	1439015	2579778923	P	Group A Streptococcus.1 collectionh,m (see above)		n.a.		Bacteria	Streptococcus pyogenes ABC020015285		99% identity to Alab49	x
Human	IMG	72.3	1439079	2579778931	P	Group A Streptococcus.1 collectionh,m (see above)		n.a.		Bacteria	Streptococcus pyogenes ABC020033799		99% identity to Alab49	x
Human	IMG	72.3	1439095	2579778936	P	Group A Streptococcus.1 collectionh,m (see above)		n.a.		Bacteria	Streptococcus pyogenes ABC020037542		99% identity to Alab49	x
Human	IMG	72.3	1439057	2579778939	P	Group A Streptococcus.1 collectionh,m (see above)		n.a.		Bacteria	Streptococcus pyogenes ABC020029793		99% identity to Alab49	x
Human	IMG	72.3	1439236	2579778946	P	Group A Streptococcus.1 collectionh,m (see above)		n.a.		Bacteria	Streptococcus pyogenes ABC020054184		99% identity to Alab49	x
Human	IMG	72.3	1439243	2579778951	P	Group A Streptococcus.1 collectionh,m (see above)		n.a.		Bacteria	Streptococcus pyogenes ABC020054871		99% identity to Alab49	x
Human	IMG	72.3	1439310	2579778958	P	Group A Streptococcus.1 collectionh,m (see above)		n.a.		Bacteria	Streptococcus pyogenes ABC020062601		99% identity to Alab49	x
Human	IMG	72.3	1439205	2579778986	P	Group A Streptococcus.1 collectionh,m (see above)		n.a.		Bacteria	Streptococcus pyogenes ABC020052203		99% identity to Alab49	x
Human	IMG	72.3	1439246	2579778991	P	Group A Streptococcus.1 collectionh,m (see above)		n.a.		Bacteria	Streptococcus pyogenes ABC020054973		99% identity to Alab49	x
Human	IMG	72.3	1439067	2579778995	P	Group A Streptococcus.1 collectionh,m (see above)		n.a.		Bacteria	Streptococcus pyogenes ABC020031898		99% identity to Alab49	x
Human	IMG	72.3	1439153	2579778999	P	Group A Streptococcus.1 collectionh,m (see above)		n.a.		Bacteria	Streptococcus pyogenes ABC020047086		99% identity to Alab49	x
Human	IMG	72.3	1439091	2579779006	P	Group A Streptococcus.1 collectionh,m (see above)		n.a.		Bacteria	Streptococcus pyogenes ABC020035446		99% identity to Alab49	x
Human	IMG	72.3	1439141	2579779015	P	Group A Streptococcus.1 collectionh,m (see above)		n.a.		Bacteria	Streptococcus pyogenes ABC020046264		99% identity to Alab49	x
Human	IMG	72.3	1439071	2579779019	P	Group A Streptococcus.1 collectionh,m (see above)		n.a.		Bacteria	Streptococcus pyogenes ABC020032183		99% identity to Alab49	x
Human	IMG	72.3	1439273	2579779020	P	Group A Streptococcus.1 collectionh,m (see above)		n.a.		Bacteria	Streptococcus pyogenes ABC020056884		99% identity to Alab49	x
Human	IMG	72.3	1439077	2579779065	P	Group A Streptococcus.1 collectionh,m (see above)		n.a.		Bacteria	Streptococcus pyogenes ABC020033233		99% identity to Alab49	x
Human	IMG	72.3	1439115	2579779096	P	Group A Streptococcus.1 collectionh,m (see above)		n.a.		Bacteria	Streptococcus pyogenes ABC020039391		99% identity to Alab49	x
Human	IMG	72.3	1439008	2579779102	P	Group A Streptococcus.1 collectionh,m (see above)		n.a.		Bacteria	Streptococcus pyogenes ABC020014529		99% identity to Alab49	x
Human	IMG	72.3	1439064	2579779120	P	Group A Streptococcus.1 collectionh,m (see above)		n.a.		Bacteria	Streptococcus pyogenes ABC020030925		99% identity to Alab49	x
Human	IMG	72.3	1439299	2579779123	P	Group A Streptococcus.1 collectionh,m (see above)		n.a.		Bacteria	Streptococcus pyogenes ABC020060777		99% identity to Alab49	x
Human	IMG	72.3	1439294	2579779126	P	Group A Streptococcus.1 collectionh,m (see above)		n.a.		Bacteria	Streptococcus pyogenes ABC020060220		99% identity to Alab49	x
Human	IMG	72.3	1439027	2579779128	P	Group A Streptococcus.1 collectionh,m (see above)		n.a.		Bacteria	Streptococcus pyogenes ABC020017280		99% identity to Alab49	x
Human	IMG	72.3	1439162	2579779145	P	Group A Streptococcus.1 collectionh,m (see above)		n.a.		Bacteria	Streptococcus pyogenes ABC020047635		99% identity to Alab49	x
Human	IMG	72.3	1438988	2582580937	P	Group A Streptococcus.1 collectionh,m (see above)		n.a.		Bacteria	Streptococcus pyogenes ABC020005405	HB2	99% identity to Alab49	x
Human	IMG	72.3	1439147	2582580943	P	Group A Streptococcus.1 collectionh,m (see above)		n.a.		Bacteria	Streptococcus pyogenes ABC020046559		99% identity to Alab49	x
Human	IMG	72.3	1439258	2582580944	P	Group A Streptococcus.1 collectionh,m (see above)		n.a.		Bacteria	Streptococcus pyogenes ABC020055897		99% identity to Alab49	x
Human	IMG	72.3	1439183	2582580950	P	Group A Streptococcus.1 collectionh,m (see above)		n.a.		Bacteria	Streptococcus pyogenes ABC020048543		99% identity to Alab49	x
Human	IMG	72.3	1439133	2582580952	P	Group A Streptococcus.1 collectionh,m (see above)		n.a.		Bacteria	Streptococcus pyogenes ABC020044188		99% identity to Alab49	x
Human	IMG	72.3	1439194	2582580955	P	Group A Streptococcus.1 collectionh,m (see above)		n.a.		Bacteria	Streptococcus pyogenes ABC020050818		99% identity to Alab49	x
Human	IMG	72.3	1439170	2582580957	P	Group A Streptococcus.1 collectionh,m (see above)		n.a.		Bacteria	Streptococcus pyogenes ABC020048184		99% identity to Alab49	x
Human	IMG	72.3	1439080	2582580958	P	Group A Streptococcus.1 collectionh,m (see above)		n.a.		Bacteria	Streptococcus pyogenes ABC020033919		99% identity to Alab49	x
Human	IMG	72.3	1439288	2582580959	P	Group A Streptococcus.1 collectionh,m (see above)		n.a.		Bacteria	Streptococcus pyogenes ABC020058759		99% identity to Alab49	x
Human	IMG	72.3	1439000	2582580965	P	Group A Streptococcus.1 collectionh,m (see above)		n.a.		Bacteria	Streptococcus pyogenes ABC020009156		99% identity to Alab49	x
Human	IMG	72.3	1439014	2582580970	P	Group A Streptococcus.1 collectionh,m (see above)		n.a.		Bacteria	Streptococcus pyogenes ABC020015277		99% identity to Alab49	x
Human	IMG	71.6	1439300	2579778900	P	Group A Streptococcus.1 collectionh,m (see above)		n.a.		Bacteria	Streptococcus pyogenes ABC020060793		100% identity to Alab49	x
Human	IMG	71.6	1439122	2582580940	P	Group A Streptococcus.1 collectionh,m (see above)		n.a.		Bacteria	Streptococcus pyogenes ABC020041424		100% identity to Alab49	x
n.a.	IMG	71.6	1336746	2563366592	n.a.	HSC5 is an M5 type. Group A streptococci of M protein type 5 have been epidemiologically related to acute rheumatic fever in a number of reported outbreaks.	M. J. Wolin (1993),A. Bisno et al. (1982)	n.a.		Bacteria	Streptococcus pyogenes HSC5		100% identity to MGAS6180	x
Human	IMG	71.6	561522	2597489873	P	Pathogen, isolated from a patient with rheumatic fever		n.a.		Bacteria	Streptococcus pyogenes MGAS2111		99% identity to MGAS6180	x
Human	NCBI nr protein	72	1314	-	P	Noninvasive Streptococcus pyogenes M/emm28 Strain STAB10015 isolated from a child with perianal dermatitis in French Brittanyd		n.a.		Bacteria	Streptococcus pyogenes STAB10015		98% identity to Alab49	x
Human	NCBI nr protein	72	1314	-	P	Scarlet Fever-associated serotype M1 Streptococcus pyogenes strain HKU488d		n.a.		Bacteria	Streptococcus pyogenes HKU488		99% identity to Alab49	x
Human	IMG	97.5	997830	2534681959	P	-		Blood		Bacteria	Streptococcus infantis X		X
Human	IMG	71.6	1279012	2554235116	P	Blood sample from patient with septicemia		Blood		Bacteria	Streptococcus agalactiae PR06	HB2	X	x
Human	NCBI nr protein	70	1311	-	P	Isolated from blood culture	A. Almeida et al. (2015)	Blood		Bacteria	Streptococcus agalactiae Mother12		X	x
Human	NCBI nr protein	70	1311	-	P	Neonatal carriage, early onsef of disease	V. Da Cunha (2014)	Blood/CSFk		Bacteria	Streptococcus agalactiae DK-NI-022		100% identity to Mother12	x
Human	IMG	69.7	1154808	2534682322	P	Opportunistic pathogen isolated from a newborn, beta-hemolytic, catalase negative (opportunistic infection)		Ear		Bacteria	Streptococcus agalactiae CCUG 24810		X	x
Human	NCBI nr protein	70	1311	-	C	Source of isolation is vaginal colonizationd	R. Rosini et al. (2015)	UG	Vaginal	Bacteria	Streptococcus agalactiae 325662		X	x
Human	NCBI nr protein	70	1311	-	C	Source of isolation is vaginal/rectal colonizationd	R. Rosini et al. (2015)	Vaginal/rectal		Bacteria	Streptococcus agalactiae BE-PW-051		100% identity to 325662	x
Human	NCBI nr protein	70	1311	-	P	Clinical isolate from of a 34 year-old female patient from the medical/surgical unit isolated from the placenta (Clinical Laboratory Classification was Beta hemolytic Streptococcus, group B). Antibiotic susceptibility profiling not performed.	D. J. Roach et al. (2015)	Placenta		Bacteria	Streptococcus agalactiae 357_SAGA		100% identity to 325662	x
Human	NCBI nr protein	70	1311	-	C	Host colonization	R. Rosini et al. (2015)	n.a.		Bacteria	Streptococcus agalactiae 312754		100% identity to CCUG 24810	x
Human	NCBI nr protein	70	1311	-	C	Carriage. Carriage strains are in almost all cases from vaginal swabsk	V. Da Cunha (2014)	n.a.		Bacteria	Streptococcus agalactiae RBH12		100% identity to CCUG 24810	x
Human	NCBI nr protein	70	1311	-	C	Carriage. Carriage strains are in almost all cases from vaginal swabsk	V. Da Cunha (2014)	n.a.		Bacteria	Streptococcus agalactiae B81VD		100% identity to CCUG 24810	x
Human	IMG	69.7	1154917	2531839057	P	Opportunistic pathogen, beta-hemolytic, catalase negative (opportunistic infection)		n.a.		Bacteria	Streptococcus agalactiae GB00543		100% identity to CCUG 24810	x
Human	IMG	69.7	1154950	2531839244	P	Opportunistic pathogen, beta-hemolytic, catalase negative (opportunistic infection)		n.a.		Bacteria	Streptococcus agalactiae GB00922		100% identity to CCUG 24810	x
Grey seal	IMG	69.7	1154837	2548876885	P	Opportunistic pathogen, beta-hemolytic, catalase negative (opportunistic infection)		n.a.		Bacteria	Streptococcus agalactiae MRI Z1-200	HB2	X	x
Grey seal	IMG	69.7	1154836	2529293175	P	Opportunistic pathogen, beta-hemolytic, catalase negative (opportunistic infection)		n.a.		Bacteria	Streptococcus agalactiae MRI Z1-199	HB2		x
Grey seal	IMG	69.7	1154840	2548876887	P	Opportunistic pathogen, beta-hemolytic, catalase negative (opportunistic infection)		n.a.		Bacteria	Streptococcus agalactiae MRI Z1-203	HB2		x
Human	NCBI nr protein	72	1334	-	n.a.	Clinical isolate from of a 48 year-old male patient from the medical/surgical unit isolated from fluids (Clinical Laboratory Classification was Beta hemolytic streptococcus, group A). Antibiotic susceptibility profiling not performed indicating isolate may not be clinically relevant.	D. J. Roach et al. (2015)	Fluids		Bacteria	Streptococcus dysgalactiae 970_SDYS		X	x
Bos taurus (Human)	IMG	71.4	663952	2545824515	P	Bovine udder infection (mastitis), human pathogen		n.a.		Bacteria	Streptococcus dysgalactiae NADC Z-8 (ATCC 27957)		X	x
Sheep	IMG	85.4	1123312	2515154025	P	Superficial abscess on skin, 12-year old ewe, catalase negative, alpha-hemolytic		Skin		Bacteria	Streptococcus ovis DSM 16829		X
Dog	IMG	81.3	1123309	2519103182	n.a.	Tonsils of a dog		Airways	Tonsils	Bacteria	Streptococcus minor DSM 17118		X
Bos taurus	NCBI nr protein	69	1450183	-	P	Milk from an udder of a cow with mastitisd		Milk		Bacteria	Streptococcus uberis S6261		X	x
Sheep	IMG	83.7	1335	2623620585	n.a.	Sheep rumen. Part of the HUNGATE1000 project, which aims to produce a reference set of rumen microbial genome sequences from cultivated rumen bacteria and methanogenic archaea, together with representative cultures of rumen anaerobic fungi and ciliate protozoaj.		GI		Bacteria	Streptococcus bovis ES1		X
Sheep	IMG	83.7	1335	2623621021	n.a.	Sheep rumen. HUNGATE1000 collectionj		GI		Bacteria	Streptococcus bovis C277		100% identity to ES1
Pig	IMG	78.8	1214162	2551306235	H	Isolated from a healthy pig	C. Chen et al. (2013)	n.a.		Bacteria	Streptococcus suis 93A		X
Pig	IMG	78.8	1214164	2551306449	H	Isolated from a healthy pig	C. Chen et al. (2013)	n.a.		Bacteria	Streptococcus suis S19		100% identity to 93A
Pig	IMG	78.6	1214206	2551306230	H	Isolated from a healthy pig	C. Chen et al. (2013)	n.a.		Bacteria	Streptococcus suis YS50	HB2	99% identity to 93A
Pig	IMG	78.6	1214205	2551306251	H	Isolated from a healthy pig	C. Chen et al. (2013)	n.a.		Bacteria	Streptococcus suis YS49	HB2	99% identity to 93A
Pig	IMG	78.6	1214192	2551306263	H	Isolated from a healthy pig	C. Chen et al. (2013)	n.a.		Bacteria	Streptococcus suis YS21	HB2	99% identity to 93A
Pig	IMG	78.6	1214218	2551306271	H	Isolated from a healthy pig	C. Chen et al. (2013)	n.a.		Bacteria	Streptococcus suis YS74		99% identity to 93A
Pig	IMG	78.6	1214216	2551306274	H	Isolated from a healthy pig	C. Chen et al. (2013)	n.a.		Bacteria	Streptococcus suis YS7		99% identity to 93A
Pig	NCBI nr protein	79	1214164	-	H	Isolated from a healthy pig	C. Chen et al. (2013)	n.a.		Bacteria	Streptococcus suis 42A		100% identity to 93A
Minipig	NCBI nr protein	62	413066	-	H	Isolated from nasal swabs of healthy Bama minipigs. Host is Streptococcus suis capsular serotype 2d.	Y. Ma (2008)	Airways	Nasal	Viruses	Streptococcus phage SMP		<70%
Human	NCBI nr protein	98.6	1303	-	H	S. oralis 89a was isolated in 1980 from a healthy child during a tonsillitis outbreak. This child was the healthiest child in whom the throat swab culture was dominated by alpha-hemolytic Streptococcus during this outbreak. S. oralis 89a was used in in vitro and clinical studies to evaluate its interfering and clinical effect on streptococcal tonsillitis and otitis media. No plasmids, transposabl…	H. E. Sidjabat (2016)	Airways	Throat	Bacteria	Streptococcus oralis 89a		X
Human	NCBI nr protein	98	1303	-	n.a.	Clinical isolate from of a 31 year-old male patient from the medical/surgical unit collected with a bronchoalveolar lavage (Clinical Laboratory Classification was Strep Viridans). Antibiotic susceptibility profiling not performed indicating isolate may not be clinically relevant.	D. J. Roach et al. (2015)	BAL		Bacteria	Streptococcus oralis 734_SORA	HB2	X
Human	NCBI nr protein	83.5	1579343	-	n.a.	Clinical isolate from of a 54 year-old male patient from the critical care unit collected with a bronchoalveolar lavage (Clinical Laboratory Classification was fastidious streptococcus). Antibiotic susceptibility profiling not performed indicating isolate may not be clinically relevant.	D. J. Roach et al. (2015)	BAL		Bacteria	Streptococcus sp. 263_SSPC		X
Human	NCBI nr protein	62	59506	-	P	Staphylococcus Phage 85 is used for typing clinical Staphylococcus aureus isolates. In one documented case, Staphylococcus aureusPhage Type 85 was isolated from blood samples of a 23-year-old woman with scarlet fever and necrotizing fasciitis.	P. Garcia (2007),R. V. Mccloskey (1973)	Blood		Viruses	Staphylococcus phage 85		<70%
Human	NCBI nr protein	62	487152	-	P	This temperate phage phiMR25 was isolated by Mitomycin C induction from the methicillin-resistant strain Staphylococcus aureus MR25, a clinical specimen obtained from patients in Kochi Medical School Hospital.	D. Verner-Jeffreys (2011),S. Matsuzaki et al. (2003)	n.a.		Viruses	Staphylococcus phage phiMR25		<70%
Bovine	NCBI nr protein	66	575608	-	H	phiSauS-IPLA88 (φ88) is a mutant of the temperate phage φH5, isolated from raw bovine milk. Although the host species of this phage, Staphylococcus aureus, is a common pathogen, φ88 infects S. aureus of bovine and dairy origin, but not clinical isolates.	P. García et al. (2009),H. Hoshiba et al. (2010),P. Garcia (2007)	Milk		Viruses	Staphylococcus phage phiSauS-IPLA88		<70%
Human	IMG	93.3	189423	648028055	P	Pathogen (Pneumonia, Otitis media, Meningitis)		Oral		Bacteria	Streptococcus pneumoniae 670-6B		X
Human	NCBI nr protein	94	1313	-	P	Isolated from urine from a diseased patientd		UG	Urine	Bacteria	Streptococcus pneumoniae 9908+13028		X
Human	NCBI nr protein	94	1448276	-	P	Prophage of S. pneumoniae 9908+13028,d. See S. pneumoniae 9908+13028.	N. J. Croucher et al. (2014)	UG	Urine	Viruses	Streptococcus phage IC1		100% identity to 9908+13028
Human	IMG	93.5	914145	2531839686	P	Pathogen, pneumococcal isolate from CSF of a meningitis patient (Meningitis, Otitis media, Pneumonia)		Spinal Cord	CSF	Bacteria	Streptococcus pneumoniae 2080913		X
Human	IMG	93.3	914136	2537561990	P	Pathogen, pneumococcal isolate from CSF of a meningitis patient (Meningitis, Otitis media, Pneumonia)		Spinal Cord	CSF	Bacteria	Streptococcus pneumoniae 2072047		99% identity to 2080913
Human	IMG	93.3	914148	2531839685	P	Pathogen, pneumococcal isolate from CSF of a meningitis patient (Meningitis, Otitis media, Pneumonia)		Spinal Cord	CSF	Bacteria	Streptococcus pneumoniae 2090008		99% identity to 2080913
Human	IMG	93.8	1239786	2541047524	P	Isolated from CSFd		Brain	CSF	Bacteria	Streptococcus pneumoniae 801		99% identity to 2080913
Human	IMG	93.8	1239790	2541047525	P	Isolated from CSFd		Brain	CSF	Bacteria	Streptococcus pneumoniae 845		99% identity to 2080913
Human	IMG	93.8	1105119	2519899811	P	Isolated from bloodd		Blood		Bacteria	Streptococcus pneumoniae GA60080		99% identity to 2080913
Human	IMG	93.8	1239791	2541047594	P	Isolated from bloodd		Blood		Bacteria	Streptococcus pneumoniae 2009		99% identity to 2080913
Human	IMG	93.8	1330042	2603880029	P	Invasive pneumococcal isolate,d	S. Browall et al. (2014)	Blood		Bacteria	Streptococcus pneumoniae BHN237		99% identity to 2080913
Human	IMG	93.5	1131630	2519899815	P	Isolated from blood from a patient with pneumoniad		Blood		Bacteria	Streptococcus pneumoniae GA62331		99% identity to 2080913
Human	IMG	93.5	1327998	2603879699	P	Invasive pneumococcal isolate,d	S. Browall et al. (2014)	Blood		Bacteria	Streptococcus pneumoniae BHN191		98% identity to 2080913
Human	IMG	87	1069623	2528311140	P	Isolated from bloodd		Blood		Bacteria	Streptococcus pneumoniae GA05578		97% identity to 2080913
Human	NCBI nr protein	94	1313	-	P	Isolated from blood of a diseased patientd		Blood		Bacteria	Streptococcus pneumoniae 0247		98% identity to 2080913
Human	NCBI nr protein	94	1313	-	P	Isolated from blood of a diseased patientd		Blood		Bacteria	Streptococcus pneumoniae 0338		98% identity to 2080913
Human	NCBI nr protein	94	1313	-	P	Isolated from blood of a diseased patientd		Blood		Bacteria	Streptococcus pneumoniae 0339		98% identity to 2080913
Human	NCBI nr protein	94	1313	-	P	Isolated from blood of a diseased patientd		Blood		Bacteria	Streptococcus pneumoniae 0380		98% identity to 2080913
Human	NCBI nr protein	94	1313	-	P	Isolated from a patient with bacteremiad		Blood		Bacteria	Streptococcus pneumoniae Case B non-serotyeable		99% identity to 2080913
Human	NCBI nr protein	94	1313	-	P	Isolated from a patient with bacteremiad		Blood		Bacteria	Streptococcus pneumoniae Case B serotypeable		99% identity to 2080913
Human	NCBI nr protein	94	1313	-	P	Isolated from a patient with bacteremiad		Blood		Bacteria	Streptococcus pneumoniae GA08780		98% identity to 2080913
Human	NCBI nr protein	94	1313	-	P	Isolated from a patient with bacteremiad		Blood		Bacteria	Streptococcus pneumoniae GA43257		98% identity to 2080913
Human	NCBI nr protein	94	1313	-	P	Isolated from a patient with bacteremiad		Blood		Bacteria	Streptococcus pneumoniae GA44500		99% identity to 2080913
Human	NCBI nr protein	94	1313	-	P	Isolated from a patient with pneumoniad		Blood		Bacteria	Streptococcus pneumoniae GA17301		98% identity to 2080913
Human	NCBI nr protein	94	1313	-	P	Isolated from a patient with pneumoniad		Blood		Bacteria	Streptococcus pneumoniae GA17570		98% identity to 2080913
Human	NCBI nr protein	94	1313	-	P	Isolated from a patient with pneumoniad		Blood		Bacteria	Streptococcus pneumoniae GA19998		98% identity to 2080913
Human	NCBI nr protein	94	1313	-	P	Isolated from a patient with pneumoniad		Blood		Bacteria	Streptococcus pneumoniae GA49542		98% identity to 2080913
Human	NCBI nr protein	94	1313	-	P	Isolated from a patient with pneumoniad		Blood		Bacteria	Streptococcus pneumoniae GA54644		98% identity to 2080913
Human	NCBI nr protein	94	1313	-	P	Isolated from a patient with pneumoniad		Blood		Bacteria	Streptococcus pneumoniae GA56113		98% identity to 2080913
Human	NCBI nr protein	94	1313	-	P	Isolated from a patient with septic shock and pneumoniad		Blood		Bacteria	Streptococcus pneumoniae GA47388		98% identity to 2080913
Human	NCBI nr protein	94	1313	-	P	Isolated from a diseased patientd		Blood		Bacteria	Streptococcus pneumoniae 0101+26271		99% identity to 2080913
Human	NCBI nr protein	94	1313	-	P	Isolated from a diseased patientd		Blood		Bacteria	Streptococcus pneumoniae 9612+28032		99% identity to 2080913
Human	NCBI nr protein	94	1313	-	P	Isolated from a diseased patientd		Blood		Bacteria	Streptococcus pneumoniae 9703+24150		99% identity to 2080913
Human	NCBI nr protein	94	1313	-	P	Isolated from a diseased patientd		Blood		Bacteria	Streptococcus pneumoniae 9705+05087		99% identity to 2080913
Human	NCBI nr protein	94	1313	-	P	Isolated from a diseased patientd		Blood		Bacteria	Streptococcus pneumoniae 9807+09096		99% identity to 2080913
Human	NCBI nr protein	94	1313	-	P	Isolated from the parotid gland of a diseased patientd		Parotid gland		Bacteria	Streptococcus pneumoniae spnIC203		99% identity to 2080913
Human	NCBI nr protein	94	1313	-	P	Isolated from sinus of a diseased patientd		Sinus		Bacteria	Streptococcus pneumoniae spnIC49		99% identity to 2080913
Human	NCBI nr protein	94	1313	-	P	Isolated from sinus of a diseased patientd		Sinus		Bacteria	Streptococcus pneumoniae 9803+09178		99% identity to 2080913
Human	NCBI nr protein	94	1313	-	P	Isolated from the eye of a patient with conjunctivitisd		Eye		Bacteria	Streptococcus pneumoniae SC_0381		X
Human	NCBI nr protein	94	1313	-	P	Isolated from the eye of a patient with conjunctivitisd		Eye		Bacteria	Streptococcus pneumoniae 0203		98% identity to SC_0381
Human	NCBI nr protein	94	1313	-	P	Isolated from the eye of a patient with conjunctivitisd		Eye		Bacteria	Streptococcus pneumoniae 0204		98% identity to SC_0381
Human	NCBI nr protein	94	1313	-	P	Isolated from the eye of a patient with conjunctivitisd		Eye		Bacteria	Streptococcus pneumoniae 0206		98% identity to SC_0381
Human	NCBI nr protein	94	1313	-	P	Isolated from the eye of a patient with conjunctivitisd		Eye		Bacteria	Streptococcus pneumoniae 0208		98% identity to SC_0381
Human	NCBI nr protein	94	1313	-	P	Isolated from the eye of a patient with conjunctivitisd		Eye		Bacteria	Streptococcus pneumoniae 0372		98% identity to SC_0381
Human	NCBI nr protein	94	1313	-	P	Isolated from the eye of a patient with conjunctivitisd		Eye		Bacteria	Streptococcus pneumoniae 0373		98% identity to SC_0381
Human	NCBI nr protein	94	1313	-	P	Isolated from the eye of a patient with conjunctivitisd		Eye		Bacteria	Streptococcus pneumoniae 0375		98% identity to SC_0381
Human	NCBI nr protein	94	1313	-	P	Isolated from the eye of a patient with conjunctivitisd		Eye		Bacteria	Streptococcus pneumoniae 0376		98% identity to SC_0381
Human	NCBI nr protein	94	1313	-	P	Isolated from the eye of a patient with conjunctivitisd		Eye		Bacteria	Streptococcus pneumoniae 0378		98% identity to SC_0381
Human	NCBI nr protein	94	1313	-	P	Isolated from the eye of a patient with conjunctivitisd		Eye		Bacteria	Streptococcus pneumoniae 0379		98% identity to SC_0381
Human	NCBI nr protein	94	1313	-	P	Isolated from the eye of a patient with conjunctivitisd		Eye		Bacteria	Streptococcus pneumoniae ECC_0072		98% identity to SC_0381
Human	NCBI nr protein	94	1313	-	P	Isolated from the eye of a patient with conjunctivitisd		Eye		Bacteria	Streptococcus pneumoniae ECC_0083		98% identity to SC_0381
Human	NCBI nr protein	94	1313	-	P	Isolated from the eye of a patient with conjunctivitisd		Eye		Bacteria	Streptococcus pneumoniae ECC_1854		98% identity to SC_0381
Human	NCBI nr protein	94	1313	-	P	Isolated from the eye of a patient with conjunctivitisd		Eye		Bacteria	Streptococcus pneumoniae ECC_1910		98% identity to SC_0381
Human	NCBI nr protein	94	1313	-	P	Isolated from the eye of a patient with conjunctivitisd		Eye		Bacteria	Streptococcus pneumoniae ECC_2439		98% identity to SC_0381
Human	NCBI nr protein	94	1313	-	P	Isolated from the eye of a patient with conjunctivitisd		Eye		Bacteria	Streptococcus pneumoniae ECC_2440		98% identity to SC_0381
Human	NCBI nr protein	94	1313	-	P	Isolated from the eye of a patient with conjunctivitisd		Eye		Bacteria	Streptococcus pneumoniae ECC_3431		98% identity to SC_0381
Human	NCBI nr protein	93	1313	-	P	Isolated from the eye of a patient with conjunctivitisd		Eye		Bacteria	Streptococcus pneumoniae ECC_3435		98% identity to SC_0381
Human	NCBI nr protein	93	1313	-	P	Isolated from the eye of a patient with conjunctivitisd		Eye		Bacteria	Streptococcus pneumoniae ECC_3452		98% identity to SC_0381
Human	NCBI nr protein	94	1313	-	P	Isolated from the eye of a patient with conjunctivitisd		Eye		Bacteria	Streptococcus pneumoniae ECC_3502		98% identity to SC_0381
Human	NCBI nr protein	94	1313	-	P	Isolated from the eye of a patient with conjunctivitisd		Eye		Bacteria	Streptococcus pneumoniae ECC_3504		98% identity to SC_0381
Human	NCBI nr protein	94	1313	-	P	Isolated from the eye of a patient with conjunctivitisd		Eye		Bacteria	Streptococcus pneumoniae ECC_3508		98% identity to SC_0381
Human	NCBI nr protein	94	1313	-	P	Isolated from the eye of a patient with conjunctivitisd		Eye		Bacteria	Streptococcus pneumoniae ECC_3510		98% identity to SC_0381
Human	NCBI nr protein	94	1313	-	P	Isolated from the eye of a patient with conjunctivitisd		Eye		Bacteria	Streptococcus pneumoniae ECC_3517		98% identity to SC_0381
Human	NCBI nr protein	94	1313	-	P	Isolated from the eye of a patient with conjunctivitisd		Eye		Bacteria	Streptococcus pneumoniae ECC_3540		98% identity to SC_0381
Human	NCBI nr protein	94	1313	-	P	Isolated from the conjunctiva of a diseased patientd		Eye		Bacteria	Streptococcus pneumoniae spnIC100		99% identity to SC_0381
Human	NCBI nr protein	94	1313	-	P	Isolated from the conjunctiva of a diseased patientd		Eye		Bacteria	Streptococcus pneumoniae 9603+12093		99% identity to SC_0381
Human	NCBI nr protein	94	1313	-	P	Isolated from middle ear (otitis media)d		Middle Ear		Bacteria	Streptococcus pneumoniae C03_00126		X
Human	NCBI nr protein	94	1313	-	P	Isolated from middle ear (otitis media)d		Middle Ear		Bacteria	Streptococcus pneumoniae spnIC10		99% identity to C03_00126
Human	NCBI nr protein	93	1313	-	P	Isolated from middle ear (otitis media)d		Middle Ear		Bacteria	Streptococcus pneumoniae spnIC104		99% identity to C03_00126
Human	NCBI nr protein	94	1313	-	P	Isolated from middle ear (otitis media)d		Middle Ear		Bacteria	Streptococcus pneumoniae spnIC139		99% identity to C03_00126
Human	NCBI nr protein	94	1313	-	P	Isolated from middle ear (otitis media)d		Middle Ear		Bacteria	Streptococcus pneumoniae spnIC145		99% identity to C03_00126
Human	NCBI nr protein	94	1313	-	P	Isolated from middle ear (otitis media)d		Middle Ear		Bacteria	Streptococcus pneumoniae spnIC178		99% identity to C03_00126
Human	NCBI nr protein	94	1313	-	P	Isolated from middle ear (otitis media)d		Middle Ear		Bacteria	Streptococcus pneumoniae spnIC19		99% identity to C03_00126
Human	NCBI nr protein	94	1313	-	P	Isolated from middle ear (otitis media)d		Middle Ear		Bacteria	Streptococcus pneumoniae spnIC190		99% identity to C03_00126
Human	NCBI nr protein	94	1313	-	P	Isolated from middle ear (otitis media)d		Middle Ear		Bacteria	Streptococcus pneumoniae spnIC192		99% identity to C03_00126
Human	NCBI nr protein	94	1313	-	P	Isolated from middle ear (otitis media)d		Middle Ear		Bacteria	Streptococcus pneumoniae spnIC197		99% identity to C03_00126
Human	NCBI nr protein	94	1313	-	P	Isolated from middle ear (otitis media)d		Middle Ear		Bacteria	Streptococcus pneumoniae spnIC2		99% identity to C03_00126
Human	NCBI nr protein	94	1313	-	P	Isolated from middle ear (otitis media)d		Middle Ear		Bacteria	Streptococcus pneumoniae spnIC28		99% identity to C03_00126
Human	NCBI nr protein	94	1313	-	P	Isolated from middle ear (otitis media)d		Middle Ear		Bacteria	Streptococcus pneumoniae spnIC41		99% identity to C03_00126
Human	NCBI nr protein	94	1313	-	P	Isolated from middle ear (otitis media)d		Middle Ear		Bacteria	Streptococcus pneumoniae spnIC419		99% identity to C03_00126
Human	NCBI nr protein	94	1313	-	P	Isolated from middle ear (otitis media)d		Middle Ear		Bacteria	Streptococcus pneumoniae spnIC425		99% identity to C03_00126
Human	NCBI nr protein	94	1313	-	P	Isolated from middle ear (otitis media)d		Middle Ear		Bacteria	Streptococcus pneumoniae spnIC426		99% identity to C03_00126
Human	NCBI nr protein	94	1313	-	P	Isolated from middle ear (otitis media)d		Middle Ear		Bacteria	Streptococcus pneumoniae spnIC43		99% identity to C03_00126
Human	NCBI nr protein	94	1313	-	P	Isolated from middle ear (otitis media)d		Middle Ear		Bacteria	Streptococcus pneumoniae spnIC432		99% identity to C03_00126
Human	NCBI nr protein	94	1313	-	P	Isolated from middle ear (otitis media)d		Middle Ear		Bacteria	Streptococcus pneumoniae spnIC51		99% identity to C03_00126
Human	NCBI nr protein	94	1313	-	P	Isolated from middle ear (otitis media)d		Middle Ear		Bacteria	Streptococcus pneumoniae spnIC52		99% identity to C03_00126
Human	NCBI nr protein	94	1313	-	P	Isolated from middle ear (otitis media)d		Middle Ear		Bacteria	Streptococcus pneumoniae spnIC55		99% identity to C03_00126
Human	NCBI nr protein	94	1313	-	P	Isolated from middle ear (otitis media)d		Middle Ear		Bacteria	Streptococcus pneumoniae spnIC57		99% identity to C03_00126
Human	NCBI nr protein	94	1313	-	P	Isolated from middle ear (otitis media)d		Middle Ear		Bacteria	Streptococcus pneumoniae spnIC58		99% identity to C03_00126
Human	NCBI nr protein	94	1313	-	P	Isolated from middle ear (otitis media)d		Middle Ear		Bacteria	Streptococcus pneumoniae spnIC59		99% identity to C03_00126
Human	NCBI nr protein	94	1313	-	P	Isolated from middle ear (otitis media)d		Middle Ear		Bacteria	Streptococcus pneumoniae 0006+20010		99% identity to C03_00126
Human	NCBI nr protein	94	1313	-	P	Isolated from middle ear (otitis media)d		Middle Ear		Bacteria	Streptococcus pneumoniae 0109+28217		99% identity to C03_00126
Human	NCBI nr protein	94	1313	-	P	Isolated from middle ear (otitis media)d		Middle Ear		Bacteria	Streptococcus pneumoniae 0202+01134		99% identity to C03_00126
Human	NCBI nr protein	94	1313	-	P	Isolated from middle ear (otitis media)d		Middle Ear		Bacteria	Streptococcus pneumoniae 0212+05159		99% identity to C03_00126
Human	NCBI nr protein	94	1313	-	P	Isolated from middle ear (otitis media)d		Middle Ear		Bacteria	Streptococcus pneumoniae 0301+23540		99% identity to C03_00126
Human	NCBI nr protein	94	1313	-	P	Isolated from middle ear (otitis media)d		Middle Ear		Bacteria	Streptococcus pneumoniae 0302+20271		99% identity to C03_00126
Human	NCBI nr protein	94	1313	-	P	Isolated from middle ear (otitis media)d		Middle Ear		Bacteria	Streptococcus pneumoniae 0303+13263		99% identity to C03_00126
Human	NCBI nr protein	94	1313	-	P	Isolated from middle ear (otitis media)d		Middle Ear		Bacteria	Streptococcus pneumoniae 0501+31089		99% identity to C03_00126
Human	NCBI nr protein	94	1313	-	P	Isolated from middle ear (otitis media)d		Middle Ear		Bacteria	Streptococcus pneumoniae 0502+25231		99% identity to C03_00126
Human	NCBI nr protein	94	1313	-	P	Isolated from middle ear (otitis media)d		Middle Ear		Bacteria	Streptococcus pneumoniae 0503+03063		99% identity to C03_00126
Human	NCBI nr protein	94	1313	-	P	Isolated from middle ear (otitis media)d		Middle Ear		Bacteria	Streptococcus pneumoniae 9602+15128		99% identity to C03_00126
Human	NCBI nr protein	94	1313	-	P	Isolated from middle ear (otitis media)d		Middle Ear		Bacteria	Streptococcus pneumoniae 9701+10122		99% identity to C03_00126
Human	NCBI nr protein	94	1313	-	P	Isolated from middle ear (otitis media)d		Middle Ear		Bacteria	Streptococcus pneumoniae 9706+10167		99% identity to C03_00126
Human	NCBI nr protein	94	1313	-	P	Isolated from middle ear (otitis media)d		Middle Ear		Bacteria	Streptococcus pneumoniae 9708+26128		99% identity to C03_00126
Human	NCBI nr protein	94	1313	-	P	Isolated from middle ear (otitis media)d		Middle Ear		Bacteria	Streptococcus pneumoniae 9712+30001		99% identity to C03_00126
Human	NCBI nr protein	94	1313	-	P	Isolated from middle ear (otitis media)d		Middle Ear		Bacteria	Streptococcus pneumoniae 9801+23240		99% identity to C03_00126
Human	NCBI nr protein	94	1313	-	P	Isolated from middle ear (otitis media)d		Middle Ear		Bacteria	Streptococcus pneumoniae 9809+25147		99% identity to C03_00126
Human	NCBI nr protein	94	1313	-	P	Isolated from middle ear (otitis media)d		Middle Ear		Bacteria	Streptococcus pneumoniae 9812+11187		99% identity to C03_00126
Human	NCBI nr protein	94	1313	-	P	Isolated from middle ear (otitis media)d		Middle Ear		Bacteria	Streptococcus pneumoniae 9901+13020		99% identity to C03_00126
Human	NCBI nr protein	94	1313	-	P	Isolated from middle ear (otitis media)d		Middle Ear		Bacteria	Streptococcus pneumoniae 9903+09147		99% identity to C03_00126
Human	NCBI nr protein	94	1313	-	P	Isolated from middle ear (otitis media)d		Middle Ear		Bacteria	Streptococcus pneumoniae 9907+14172		99% identity to C03_00126
Human	NCBI nr protein	94	1461246	-	P	Phage element Spn1 was identified in a human challenge study of Streptococcus pneumoniae. The isolate used in the challenge study was a type 23F penicillin-sensitive clinical isolated obtained from a child with otitis media by tympanocentesis.	L. Ikryannikova et al. (2016),T. L. McCool (2002)	Ear		Viruses	Streptococcus phage Spn1		99% identity to C03_00126
Human	NCBI nr protein	94	1313	-	P	Isolated from sputum of a diseased patientd		Sputum		Bacteria	Streptococcus pneumoniae 0356		X
Human	NCBI nr protein	94	1313	-	P	Isolated from sputum of a diseased patientd		Sputum		Bacteria	Streptococcus pneumoniae K13_0810		99% identity to 0356
Human	NCBI nr protein	94	1313	-	P	Isolated from sputum of a diseased patientd		Sputum		Bacteria	Streptococcus pneumoniae K13_0913		99% identity to 0356
Human	NCBI nr protein	94	1313	-	P	Isolated from sputum of a diseased patientd		Sputum		Bacteria	Streptococcus pneumoniae spnIC38		98% identity to 0356
Human	NCBI nr protein	94	1313	-	P	Isolated from sputum of a diseased patientd		Sputum		Bacteria	Streptococcus pneumoniae spnIC54		98% identity to 0356
Human	NCBI nr protein	94	1313	-	P	Isolated from sputum of a diseased patientd		Sputum		Bacteria	Streptococcus pneumoniae spnIC42		98% identity to 0356
Human	NCBI nr protein	94	1313	-	P	Isolated from sputum of a diseased patientd		Sputum		Bacteria	Streptococcus pneumoniae spnIC48		98% identity to 0356
Human	NCBI nr protein	94	1313	-	P	Isolated from sputum of a diseased patientd		Sputum		Bacteria	Streptococcus pneumoniae spnIC6		98% identity to 0356
Human	NCBI nr protein	94	1313	-	P	Isolated from sputum of a diseased patientd		Sputum		Bacteria	Streptococcus pneumoniae 0001+05003		98% identity to 0356
Human	NCBI nr protein	94	1313	-	P	Isolated from sputum of a diseased patientd		Sputum		Bacteria	Streptococcus pneumoniae 0003+13150		98% identity to 0356
Human	NCBI nr protein	94	1313	-	P	Isolated from sputum of a diseased patientd		Sputum		Bacteria	Streptococcus pneumoniae 0011+09030		98% identity to 0356
Human	NCBI nr protein	94	1313	-	P	Isolated from sputum of a diseased patientd		Sputum		Bacteria	Streptococcus pneumoniae 0206+21189		98% identity to 0356
Human	NCBI nr protein	94	1313	-	P	Isolated from sputum of a diseased patientd		Sputum		Bacteria	Streptococcus pneumoniae 0208+13020		98% identity to 0356
Human	NCBI nr protein	94	1313	-	P	Isolated from sputum of a diseased patientd		Sputum		Bacteria	Streptococcus pneumoniae 0409+02133		98% identity to 0356
Human	NCBI nr protein	94	1313	-	P	Isolated from sputum of a diseased patientd		Sputum		Bacteria	Streptococcus pneumoniae 9512+07034		98% identity to 0356
Human	NCBI nr protein	94	1313	-	P	Isolated from sputum of a diseased patientd		Sputum		Bacteria	Streptococcus pneumoniae 9609+24019		98% identity to 0356
Human	IMG	95.4	760773	2534682122	P	Pathogen (Pneumonia)		Airways	Nasopharynx	Bacteria	Streptococcus pneumoniae GA13637		X
Human	IMG	95.4	595501	648276741	P	Pathogen, pneumonia (pediatric patient with respiratory symptoms at the Children's Hospital of Pittsburgh)		Airways		Bacteria	Streptococcus pneumoniae BS455		99% identity to GA13637
Human	NCBI nr protein	95	1313	-	Cd			Airways	Nasopharynx	Bacteria	Streptococcus pneumoniae 0232		100% identity to GA13637
Human	NCBI nr protein	95	1313	-	Cd			Airways	Nasopharynx	Bacteria	Streptococcus pneumoniae 40241		100% identity to GA13637
Human	NCBI nr protein	95	1313	-	Cd			Airways	Nasopharynx	Bacteria	Streptococcus pneumoniae 430772		100% identity to GA13637
Human	NCBI nr protein	95	1313	-	Cd			Airways	Nasopharynx	Bacteria	Streptococcus pneumoniae LE4038		100% identity to GA13637
Human	NCBI nr protein	94	1313	-	Cd			Airways	Nasopharynx	Bacteria	Streptococcus pneumoniae LE4040		99% identity to GA13637
Human	NCBI nr protein	95	1313	-	Cd			Airways	Nasopharynx	Bacteria	Streptococcus pneumoniae LE4047		100% identity to GA13637
Human	NCBI nr protein	95	1313	-	Cd			Airways	Nasopharynx	Bacteria	Streptococcus pneumoniae BR1012		100% identity to GA13637
Human	NCBI nr protein	95	1313	-	Cd			Airways	Nasopharynx	Bacteria	Streptococcus pneumoniae BR1019		100% identity to GA13637
Human	NCBI nr protein	94	1313	-	Cd			Airways	Nasopharynx	Bacteria	Streptococcus pneumoniae 08B04572		97% identity to GA13637
Human	NCBI nr protein	94	1313	-	Cd			Airways	Nasopharynx	Bacteria	Streptococcus pneumoniae 08B10069		97% identity to GA13637
Human	NCBI nr protein	95	1313	-	Cd			Airways	Nasopharynx	Bacteria	Streptococcus pneumoniae 09B02770		100% identity to GA13637
Human	NCBI nr protein	95	1313	-	Cd			Airways	Nasopharynx	Bacteria	Streptococcus pneumoniae 09B09095		100% identity to GA13637
Human	NCBI nr protein	95	1313	-	Cd			Airways	Nasopharynx	Bacteria	Streptococcus pneumoniae R34-3059	HA	100% identity to GA13637
Human	NCBI nr protein	95	1313	-	Cd			Airways	Nasopharynx	Bacteria	Streptococcus pneumoniae R34-3071		100% identity to GA13637
Human	NCBI nr protein	95	1313	-	Cd			Airways	Nasopharynx	Bacteria	Streptococcus pneumoniae R34-3094		100% identity to GA13637
Human	NCBI nr protein	95	1313	-	Cd			Airways	Nasopharynx	Bacteria	Streptococcus pneumoniae R34-3176		100% identity to GA13637
Human	NCBI nr protein	95	1313	-	Cd			Airways	Nasopharynx	Bacteria	Streptococcus pneumoniae R34-3196		100% identity to GA13637
Human	NCBI nr protein	94	1313	-	C	See SMRU1001		Airways	Nasopharynx	Bacteria	Streptococcus pneumoniae SMRU1012		97% identity to GA13637
Human	NCBI nr protein	94	1313	-	C	See SMRU1001		Airways	Nasopharynx	Bacteria	Streptococcus pneumoniae SMRU1013		97% identity to GA13637
Human	NCBI nr protein	94	1313	-	C	See SMRU1001		Airways	Nasopharynx	Bacteria	Streptococcus pneumoniae SMRU1040		97% identity to GA13637
Human	NCBI nr protein	94	1313	-	C	See SMRU1001		Airways	Nasopharynx	Bacteria	Streptococcus pneumoniae SMRU1049		97% identity to GA13637
Human	NCBI nr protein	95	1313	-	C	See SMRU1001		Airways	Nasopharynx	Bacteria	Streptococcus pneumoniae SMRU1052		100% identity to GA13637
Human	NCBI nr protein	94	1313	-	C	See SMRU1001		Airways	Nasopharynx	Bacteria	Streptococcus pneumoniae SMRU1054		97% identity to GA13637
Human	NCBI nr protein	95	1313	-	C	See SMRU1001		Airways	Nasopharynx	Bacteria	Streptococcus pneumoniae SMRU1056		100% identity to GA13637
Human	NCBI nr protein	95	1313	-	C	See SMRU1001		Airways	Nasopharynx	Bacteria	Streptococcus pneumoniae SMRU1060		100% identity to GA13637
Human	NCBI nr protein	94	1313	-	C	See SMRU1001		Airways	Nasopharynx	Bacteria	Streptococcus pneumoniae SMRU1102		97% identity to GA13637
Human	NCBI nr protein	94	1313	-	C	See SMRU1001		Airways	Nasopharynx	Bacteria	Streptococcus pneumoniae SMRU112 (33B)		97% identity to GA13637
Human	NCBI nr protein	94	1313	-	C	See SMRU1001		Airways	Nasopharynx	Bacteria	Streptococcus pneumoniae SMRU1120		97% identity to GA13637
Human	NCBI nr protein	94	1313	-	C	See SMRU1001		Airways	Nasopharynx	Bacteria	Streptococcus pneumoniae SMRU1122		97% identity to GA13637
Human	NCBI nr protein	94	1313	-	C	See SMRU1001		Airways	Nasopharynx	Bacteria	Streptococcus pneumoniae SMRU1138		97% identity to GA13637
Human	NCBI nr protein	94	1313	-	C	See SMRU1001		Airways	Nasopharynx	Bacteria	Streptococcus pneumoniae SMRU1152		97% identity to GA13637
Human	NCBI nr protein	94	1313	-	C	See SMRU1001		Airways	Nasopharynx	Bacteria	Streptococcus pneumoniae SMRU1169		97% identity to GA13637
Human	NCBI nr protein	94	1313	-	C	See SMRU1001		Airways	Nasopharynx	Bacteria	Streptococcus pneumoniae SMRU1172		97% identity to GA13637
Human	NCBI nr protein	94	1313	-	C	See SMRU1001		Airways	Nasopharynx	Bacteria	Streptococcus pneumoniae SMRU1173		97% identity to GA13637
Human	NCBI nr protein	94	1313	-	C	See SMRU1001		Airways	Nasopharynx	Bacteria	Streptococcus pneumoniae SMRU1176		97% identity to GA13637
Human	NCBI nr protein	94	1313	-	C	See SMRU1001		Airways	Nasopharynx	Bacteria	Streptococcus pneumoniae SMRU118 (33D)		97% identity to GA13637
Human	NCBI nr protein	94	1313	-	C	See SMRU1001		Airways	Nasopharynx	Bacteria	Streptococcus pneumoniae SMRU1191		97% identity to GA13637
Human	NCBI nr protein	94	1313	-	C	See SMRU1001		Airways	Nasopharynx	Bacteria	Streptococcus pneumoniae SMRU1203		97% identity to GA13637
Human	NCBI nr protein	95	1313	-	C	See SMRU1001		Airways	Nasopharynx	Bacteria	Streptococcus pneumoniae SMRU1211		100% identity to GA13637
Human	NCBI nr protein	94	1313	-	C	See SMRU1001		Airways	Nasopharynx	Bacteria	Streptococcus pneumoniae SMRU1218		97% identity to GA13637
Human	NCBI nr protein	94	1313	-	C	See SMRU1001		Airways	Nasopharynx	Bacteria	Streptococcus pneumoniae SMRU1230		97% identity to GA13637
Human	NCBI nr protein	94	1313	-	C	See SMRU1001		Airways	Nasopharynx	Bacteria	Streptococcus pneumoniae SMRU1233		97% identity to GA13637
Human	NCBI nr protein	94	1313	-	C	See SMRU1001		Airways	Nasopharynx	Bacteria	Streptococcus pneumoniae SMRU1236		97% identity to GA13637
Human	NCBI nr protein	94	1313	-	C	See SMRU1001		Airways	Nasopharynx	Bacteria	Streptococcus pneumoniae SMRU1259		97% identity to GA13637
Human	NCBI nr protein	94	1313	-	C	See SMRU1001		Airways	Nasopharynx	Bacteria	Streptococcus pneumoniae SMRU1261		97% identity to GA13637
Human	NCBI nr protein	94	1313	-	C	See SMRU1001		Airways	Nasopharynx	Bacteria	Streptococcus pneumoniae SMRU1275		97% identity to GA13637
Human	NCBI nr protein	94	1313	-	C	See SMRU1001		Airways	Nasopharynx	Bacteria	Streptococcus pneumoniae SMRU1276		97% identity to GA13637
Human	NCBI nr protein	94	1313	-	C	See SMRU1001		Airways	Nasopharynx	Bacteria	Streptococcus pneumoniae SMRU1300		97% identity to GA13637
Human	NCBI nr protein	94	1313	-	C	See SMRU1001		Airways	Nasopharynx	Bacteria	Streptococcus pneumoniae SMRU1302		97% identity to GA13637
Human	NCBI nr protein	94	1313	-	C	See SMRU1001		Airways	Nasopharynx	Bacteria	Streptococcus pneumoniae SMRU1324		97% identity to GA13637
Human	NCBI nr protein	95	1313	-	C	See SMRU1001		Airways	Nasopharynx	Bacteria	Streptococcus pneumoniae SMRU1342		100% identity to GA13637
Human	NCBI nr protein	94	1313	-	C	See SMRU1001		Airways	Nasopharynx	Bacteria	Streptococcus pneumoniae SMRU1358		97% identity to GA13637
Human	NCBI nr protein	95	1313	-	C	See SMRU1001		Airways	Nasopharynx	Bacteria	Streptococcus pneumoniae SMRU1359		100% identity to GA13637
Human	NCBI nr protein	95	1313	-	C	See SMRU1001		Airways	Nasopharynx	Bacteria	Streptococcus pneumoniae SMRU1403		100% identity to GA13637
Human	NCBI nr protein	94	1313	-	C	See SMRU1001		Airways	Nasopharynx	Bacteria	Streptococcus pneumoniae SMRU1407		97% identity to GA13637
Human	NCBI nr protein	95	1313	-	C	See SMRU1001		Airways	Nasopharynx	Bacteria	Streptococcus pneumoniae SMRU1423		100% identity to GA13637
Human	NCBI nr protein	94	1313	-	C	See SMRU1001		Airways	Nasopharynx	Bacteria	Streptococcus pneumoniae SMRU1427		97% identity to GA13637
Human	NCBI nr protein	94	1313	-	C	See SMRU1001		Airways	Nasopharynx	Bacteria	Streptococcus pneumoniae SMRU1431		97% identity to GA13637
Human	NCBI nr protein	94	1313	-	C	See SMRU1001		Airways	Nasopharynx	Bacteria	Streptococcus pneumoniae SMRU1440		97% identity to GA13637
Human	NCBI nr protein	94	1313	-	C	See SMRU1001		Airways	Nasopharynx	Bacteria	Streptococcus pneumoniae SMRU1450		97% identity to GA13637
Human	NCBI nr protein	95	1313	-	C	See SMRU1001		Airways	Nasopharynx	Bacteria	Streptococcus pneumoniae SMRU146 (28F)		100% identity to GA13637
Human	NCBI nr protein	94	1313	-	C	See SMRU1001		Airways	Nasopharynx	Bacteria	Streptococcus pneumoniae SMRU1483		97% identity to GA13637
Human	NCBI nr protein	94	1313	-	C	See SMRU1001		Airways	Nasopharynx	Bacteria	Streptococcus pneumoniae SMRU149 (33B)		97% identity to GA13637
Human	NCBI nr protein	94	1313	-	C	See SMRU1001		Airways	Nasopharynx	Bacteria	Streptococcus pneumoniae SMRU1512		97% identity to GA13637
Human	NCBI nr protein	95	1313	-	C	See SMRU1001		Airways	Nasopharynx	Bacteria	Streptococcus pneumoniae SMRU1514		100% identity to GA13637
Human	NCBI nr protein	96	1313	-	C	See SMRU1001		Airways	Nasopharynx	Bacteria	Streptococcus pneumoniae SMRU1516		99% identity to GA13637
Human	NCBI nr protein	94	1313	-	C	See SMRU1001		Airways	Nasopharynx	Bacteria	Streptococcus pneumoniae SMRU1542		97% identity to GA13637
Human	NCBI nr protein	94	1313	-	C	See SMRU1001		Airways	Nasopharynx	Bacteria	Streptococcus pneumoniae SMRU1552		97% identity to GA13637
Human	NCBI nr protein	94	1313	-	C	See SMRU1001		Airways	Nasopharynx	Bacteria	Streptococcus pneumoniae SMRU1587		97% identity to GA13637
Human	NCBI nr protein	95	1313	-	C	See SMRU1001		Airways	Nasopharynx	Bacteria	Streptococcus pneumoniae SMRU1627		100% identity to GA13637
Human	NCBI nr protein	95	1313	-	C	See SMRU1001		Airways	Nasopharynx	Bacteria	Streptococcus pneumoniae SMRU1661		100% identity to GA13637
Human	NCBI nr protein	94	1313	-	C	See SMRU1001		Airways	Nasopharynx	Bacteria	Streptococcus pneumoniae SMRU1667		97% identity to GA13637
Human	NCBI nr protein	94	1313	-	C	See SMRU1001		Airways	Nasopharynx	Bacteria	Streptococcus pneumoniae SMRU168 (6B)		97% identity to GA13637
Human	NCBI nr protein	94	1313	-	C	See SMRU1001		Airways	Nasopharynx	Bacteria	Streptococcus pneumoniae SMRU1681		97% identity to GA13637
Human	NCBI nr protein	94	1313	-	C	See SMRU1001		Airways	Nasopharynx	Bacteria	Streptococcus pneumoniae SMRU173 (11A)		97% identity to GA13637
Human	NCBI nr protein	95	1313	-	C	See SMRU1001		Airways	Nasopharynx	Bacteria	Streptococcus pneumoniae SMRU1732		100% identity to GA13637
Human	NCBI nr protein	94	1313	-	C	See SMRU1001		Airways	Nasopharynx	Bacteria	Streptococcus pneumoniae SMRU1734		97% identity to GA13637
Human	NCBI nr protein	95	1313	-	C	See SMRU1001		Airways	Nasopharynx	Bacteria	Streptococcus pneumoniae SMRU1751		100% identity to GA13637
Human	NCBI nr protein	94	1313	-	C	See SMRU1001		Airways	Nasopharynx	Bacteria	Streptococcus pneumoniae SMRU1761		97% identity to GA13637
Human	NCBI nr protein	94	1313	-	C	See SMRU1001		Airways	Nasopharynx	Bacteria	Streptococcus pneumoniae SMRU1779		97% identity to GA13637
Human	NCBI nr protein	95	1313	-	C	See SMRU1001		Airways	Nasopharynx	Bacteria	Streptococcus pneumoniae SMRU1780		99% identity to GA13637
Human	NCBI nr protein	95	1313	-	C	See SMRU1001		Airways	Nasopharynx	Bacteria	Streptococcus pneumoniae SMRU1784		100% identity to GA13637
Human	NCBI nr protein	94	1313	-	C	See SMRU1001		Airways	Nasopharynx	Bacteria	Streptococcus pneumoniae SMRU1794		97% identity to GA13637
Human	NCBI nr protein	94	1313	-	C	See SMRU1001		Airways	Nasopharynx	Bacteria	Streptococcus pneumoniae SMRU1806		97% identity to GA13637
Human	NCBI nr protein	94	1313	-	C	See SMRU1001		Airways	Nasopharynx	Bacteria	Streptococcus pneumoniae SMRU1807		97% identity to GA13637
Human	NCBI nr protein	94	1313	-	C	See SMRU1001		Airways	Nasopharynx	Bacteria	Streptococcus pneumoniae SMRU1811		97% identity to GA13637
Human	NCBI nr protein	94	1313	-	C	See SMRU1001		Airways	Nasopharynx	Bacteria	Streptococcus pneumoniae SMRU1812		97% identity to GA13637
Human	NCBI nr protein	94	1313	-	C	See SMRU1001		Airways	Nasopharynx	Bacteria	Streptococcus pneumoniae SMRU183 (11A)		97% identity to GA13637
Human	NCBI nr protein	94	1313	-	C	See SMRU1001		Airways	Nasopharynx	Bacteria	Streptococcus pneumoniae SMRU1851		97% identity to GA13637
Human	NCBI nr protein	95	1313	-	C	See SMRU1001		Airways	Nasopharynx	Bacteria	Streptococcus pneumoniae SMRU1857		100% identity to GA13637
Human	NCBI nr protein	95	1313	-	C	See SMRU1001		Airways	Nasopharynx	Bacteria	Streptococcus pneumoniae SMRU1863		100% identity to GA13637
Human	NCBI nr protein	94	1313	-	C	See SMRU1001		Airways	Nasopharynx	Bacteria	Streptococcus pneumoniae SMRU1865		97% identity to GA13637
Human	NCBI nr protein	94	1313	-	C	See SMRU1001		Airways	Nasopharynx	Bacteria	Streptococcus pneumoniae SMRU1866		97% identity to GA13637
Human	NCBI nr protein	95	1313	-	C	See SMRU1001		Airways	Nasopharynx	Bacteria	Streptococcus pneumoniae SMRU188 (22A)		100% identity to GA13637
Human	NCBI nr protein	95	1313	-	C	See SMRU1001		Airways	Nasopharynx	Bacteria	Streptococcus pneumoniae SMRU189 (NT)		100% identity to GA13637
Human	NCBI nr protein	94	1313	-	C	See SMRU1001		Airways	Nasopharynx	Bacteria	Streptococcus pneumoniae SMRU1895		97% identity to GA13637
Human	NCBI nr protein	94	1313	-	C	See SMRU1001		Airways	Nasopharynx	Bacteria	Streptococcus pneumoniae SMRU190 (6C)		97% identity to GA13637
Human	NCBI nr protein	95	1313	-	C	See SMRU1001		Airways	Nasopharynx	Bacteria	Streptococcus pneumoniae SMRU1924		100% identity to GA13637
Human	NCBI nr protein	94	1313	-	C	See SMRU1001		Airways	Nasopharynx	Bacteria	Streptococcus pneumoniae SMRU1932		97% identity to GA13637
Human	NCBI nr protein	95	1313	-	C	See SMRU1001		Airways	Nasopharynx	Bacteria	Streptococcus pneumoniae SMRU1958		99% identity to GA13637
Human	NCBI nr protein	95	1313	-	C	See SMRU1001		Airways	Nasopharynx	Bacteria	Streptococcus pneumoniae SMRU1964		99% identity to GA13637
Human	NCBI nr protein	94	1313	-	C	See SMRU1001		Airways	Nasopharynx	Bacteria	Streptococcus pneumoniae SMRU1965		97% identity to GA13637
Human	NCBI nr protein	94	1313	-	C	See SMRU1001		Airways	Nasopharynx	Bacteria	Streptococcus pneumoniae SMRU1972		97% identity to GA13637
Human	NCBI nr protein	94	1313	-	C	See SMRU1001		Airways	Nasopharynx	Bacteria	Streptococcus pneumoniae SMRU1973		97% identity to GA13637
Human	NCBI nr protein	95	1313	-	C	See SMRU1001		Airways	Nasopharynx	Bacteria	Streptococcus pneumoniae SMRU1989		100% identity to GA13637
Human	NCBI nr protein	94	1313	-	C	See SMRU1001		Airways	Nasopharynx	Bacteria	Streptococcus pneumoniae SMRU1996		97% identity to GA13637
Human	NCBI nr protein	94	1313	-	C	See SMRU1001		Airways	Nasopharynx	Bacteria	Streptococcus pneumoniae SMRU2026		97% identity to GA13637
Human	NCBI nr protein	94	1313	-	C	See SMRU1001		Airways	Nasopharynx	Bacteria	Streptococcus pneumoniae SMRU2049		97% identity to GA13637
Human	NCBI nr protein	95	1313	-	C	See SMRU1001		Airways	Nasopharynx	Bacteria	Streptococcus pneumoniae SMRU2064		100% identity to GA13637
Human	NCBI nr protein	94	1313	-	C	See SMRU1001		Airways	Nasopharynx	Bacteria	Streptococcus pneumoniae SMRU2094		97% identity to GA13637
Human	NCBI nr protein	95	1313	-	C	See SMRU1001		Airways	Nasopharynx	Bacteria	Streptococcus pneumoniae SMRU210		100% identity to GA13637
Human	NCBI nr protein	94	1313	-	C	See SMRU1001		Airways	Nasopharynx	Bacteria	Streptococcus pneumoniae SMRU2104		97% identity to GA13637
Human	NCBI nr protein	95	1313	-	C	See SMRU1001		Airways	Nasopharynx	Bacteria	Streptococcus pneumoniae SMRU2118		100% identity to GA13637
Human	NCBI nr protein	95	1313	-	C	See SMRU1001		Airways	Nasopharynx	Bacteria	Streptococcus pneumoniae SMRU2121		100% identity to GA13637
Human	NCBI nr protein	95	1313	-	C	See SMRU1001		Airways	Nasopharynx	Bacteria	Streptococcus pneumoniae SMRU2136		100% identity to GA13637
Human	NCBI nr protein	94	1313	-	C	See SMRU1001		Airways	Nasopharynx	Bacteria	Streptococcus pneumoniae SMRU2147		97% identity to GA13637
Human	NCBI nr protein	95	1313	-	C	See SMRU1001		Airways	Nasopharynx	Bacteria	Streptococcus pneumoniae SMRU2148		100% identity to GA13637
Human	NCBI nr protein	95	1313	-	C	See SMRU1001		Airways	Nasopharynx	Bacteria	Streptococcus pneumoniae SMRU215		100% identity to GA13637
Human	NCBI nr protein	94	1313	-	C	See SMRU1001		Airways	Nasopharynx	Bacteria	Streptococcus pneumoniae SMRU2154		97% identity to GA13637
Human	NCBI nr protein	94	1313	-	C	See SMRU1001		Airways	Nasopharynx	Bacteria	Streptococcus pneumoniae SMRU2158		97% identity to GA13637
Human	NCBI nr protein	95	1313	-	C	See SMRU1001		Airways	Nasopharynx	Bacteria	Streptococcus pneumoniae SMRU216		100% identity to GA13637
Human	NCBI nr protein	94	1313	-	C	See SMRU1001		Airways	Nasopharynx	Bacteria	Streptococcus pneumoniae SMRU2168		97% identity to GA13637
Human	NCBI nr protein	94	1313	-	C	See SMRU1001		Airways	Nasopharynx	Bacteria	Streptococcus pneumoniae SMRU2186		97% identity to GA13637
Human	NCBI nr protein	94	1313	-	C	See SMRU1001		Airways	Nasopharynx	Bacteria	Streptococcus pneumoniae SMRU2212		97% identity to GA13637
Human	NCBI nr protein	94	1313	-	C	See SMRU1001		Airways	Nasopharynx	Bacteria	Streptococcus pneumoniae SMRU2215		97% identity to GA13637
Human	NCBI nr protein	94	1313	-	C	See SMRU1001		Airways	Nasopharynx	Bacteria	Streptococcus pneumoniae SMRU2222		97% identity to GA13637
Human	NCBI nr protein	94	1313	-	C	See SMRU1001		Airways	Nasopharynx	Bacteria	Streptococcus pneumoniae SMRU2223		97% identity to GA13637
Human	NCBI nr protein	94	1313	-	C	See SMRU1001		Airways	Nasopharynx	Bacteria	Streptococcus pneumoniae SMRU2226		97% identity to GA13637
Human	NCBI nr protein	94	1313	-	C	See SMRU1001		Airways	Nasopharynx	Bacteria	Streptococcus pneumoniae SMRU2252		97% identity to GA13637
Human	NCBI nr protein	94	1313	-	C	See SMRU1001		Airways	Nasopharynx	Bacteria	Streptococcus pneumoniae SMRU2261		97% identity to GA13637
Human	NCBI nr protein	94	1313	-	C	See SMRU1001		Airways	Nasopharynx	Bacteria	Streptococcus pneumoniae SMRU2263		97% identity to GA13637
Human	NCBI nr protein	95	1313	-	C	See SMRU1001		Airways	Nasopharynx	Bacteria	Streptococcus pneumoniae SMRU2269		99% identity to GA13637
Human	NCBI nr protein	95	1313	-	C	See SMRU1001		Airways	Nasopharynx	Bacteria	Streptococcus pneumoniae SMRU2270		99% identity to GA13637
Human	NCBI nr protein	94	1313	-	C	See SMRU1001		Airways	Nasopharynx	Bacteria	Streptococcus pneumoniae SMRU2281		97% identity to GA13637
Human	NCBI nr protein	94	1313	-	C	See SMRU1001		Airways	Nasopharynx	Bacteria	Streptococcus pneumoniae SMRU2298		97% identity to GA13637
Human	NCBI nr protein	94	1313	-	C	See SMRU1001		Airways	Nasopharynx	Bacteria	Streptococcus pneumoniae SMRU2311		97% identity to GA13637
Human	NCBI nr protein	95	1313	-	C	See SMRU1001		Airways	Nasopharynx	Bacteria	Streptococcus pneumoniae SMRU2316		100% identity to GA13637
Human	NCBI nr protein	94	1313	-	C	See SMRU1001		Airways	Nasopharynx	Bacteria	Streptococcus pneumoniae SMRU2331		97% identity to GA13637
Human	NCBI nr protein	94	1313	-	C	See SMRU1001		Airways	Nasopharynx	Bacteria	Streptococcus pneumoniae SMRU2332		97% identity to GA13637
Human	NCBI nr protein	94	1313	-	C	See SMRU1001		Airways	Nasopharynx	Bacteria	Streptococcus pneumoniae SMRU2335		97% identity to GA13637
Human	NCBI nr protein	94	1313	-	C	See SMRU1001		Airways	Nasopharynx	Bacteria	Streptococcus pneumoniae SMRU2347		97% identity to GA13637
Human	NCBI nr protein	95	1313	-	C	See SMRU1001		Airways	Nasopharynx	Bacteria	Streptococcus pneumoniae SMRU2354		100% identity to GA13637
Human	NCBI nr protein	94	1313	-	C	See SMRU1001		Airways	Nasopharynx	Bacteria	Streptococcus pneumoniae SMRU2355		97% identity to GA13637
Human	NCBI nr protein	95	1313	-	C	See SMRU1001		Airways	Nasopharynx	Bacteria	Streptococcus pneumoniae SMRU2365		100% identity to GA13637
Human	NCBI nr protein	94	1313	-	C	See SMRU1001		Airways	Nasopharynx	Bacteria	Streptococcus pneumoniae SMRU2367		97% identity to GA13637
Human	NCBI nr protein	94	1313	-	C	See SMRU1001		Airways	Nasopharynx	Bacteria	Streptococcus pneumoniae SMRU2380		97% identity to GA13637
Human	NCBI nr protein	94	1313	-	C	See SMRU1001		Airways	Nasopharynx	Bacteria	Streptococcus pneumoniae SMRU2392		97% identity to GA13637
Human	NCBI nr protein	95	1313	-	C	See SMRU1001		Airways	Nasopharynx	Bacteria	Streptococcus pneumoniae SMRU2398		100% identity to GA13637
Human	NCBI nr protein	94	1313	-	C	See SMRU1001		Airways	Nasopharynx	Bacteria	Streptococcus pneumoniae SMRU2399		97% identity to GA13637
Human	NCBI nr protein	94	1313	-	C	See SMRU1001		Airways	Nasopharynx	Bacteria	Streptococcus pneumoniae SMRU2403		97% identity to GA13637
Human	NCBI nr protein	95	1313	-	C	See SMRU1001		Airways	Nasopharynx	Bacteria	Streptococcus pneumoniae SMRU241		100% identity to GA13637
Human	NCBI nr protein	95	1313	-	C	See SMRU1001		Airways	Nasopharynx	Bacteria	Streptococcus pneumoniae SMRU242		100% identity to GA13637
Human	NCBI nr protein	94	1313	-	C	See SMRU1001		Airways	Nasopharynx	Bacteria	Streptococcus pneumoniae SMRU2430		97% identity to GA13637
Human	NCBI nr protein	94	1313	-	C	See SMRU1001		Airways	Nasopharynx	Bacteria	Streptococcus pneumoniae SMRU2446		97% identity to GA13637
Human	NCBI nr protein	94	1313	-	C	See SMRU1001		Airways	Nasopharynx	Bacteria	Streptococcus pneumoniae SMRU2478		97% identity to GA13637
Human	NCBI nr protein	95	1313	-	C	See SMRU1001		Airways	Nasopharynx	Bacteria	Streptococcus pneumoniae SMRU2482		100% identity to GA13637
Human	NCBI nr protein	94	1313	-	C	See SMRU1001		Airways	Nasopharynx	Bacteria	Streptococcus pneumoniae SMRU2493		97% identity to GA13637
Human	NCBI nr protein	94	1313	-	C	See SMRU1001		Airways	Nasopharynx	Bacteria	Streptococcus pneumoniae SMRU2502		97% identity to GA13637
Human	NCBI nr protein	95	1313	-	C	See SMRU1001		Airways	Nasopharynx	Bacteria	Streptococcus pneumoniae SMRU2507		100% identity to GA13637
Human	NCBI nr protein	95	1313	-	C	See SMRU1001		Airways	Nasopharynx	Bacteria	Streptococcus pneumoniae SMRU2509	HA	100% identity to GA13637
Human	NCBI nr protein	94	1313	-	C	See SMRU1001		Airways	Nasopharynx	Bacteria	Streptococcus pneumoniae SMRU2513		97% identity to GA13637
Human	NCBI nr protein	95	1313	-	C	See SMRU1001		Airways	Nasopharynx	Bacteria	Streptococcus pneumoniae SMRU2520		100% identity to GA13637
Human	NCBI nr protein	94	1313	-	C	See SMRU1001		Airways	Nasopharynx	Bacteria	Streptococcus pneumoniae SMRU2521		97% identity to GA13637
Human	NCBI nr protein	95	1313	-	C	See SMRU1001		Airways	Nasopharynx	Bacteria	Streptococcus pneumoniae SMRU2522		100% identity to GA13637
Human	NCBI nr protein	95	1313	-	C	See SMRU1001		Airways	Nasopharynx	Bacteria	Streptococcus pneumoniae SMRU2527		99% identity to GA13637
Human	NCBI nr protein	94	1313	-	C	See SMRU1001		Airways	Nasopharynx	Bacteria	Streptococcus pneumoniae SMRU255		97% identity to GA13637
Human	NCBI nr protein	95	1313	-	C	See SMRU1001		Airways	Nasopharynx	Bacteria	Streptococcus pneumoniae SMRU2552		99% identity to GA13637
Human	NCBI nr protein	95	1313	-	C	See SMRU1001		Airways	Nasopharynx	Bacteria	Streptococcus pneumoniae SMRU2557		100% identity to GA13637
Human	NCBI nr protein	94	1313	-	C	See SMRU1001		Airways	Nasopharynx	Bacteria	Streptococcus pneumoniae SMRU2562		97% identity to GA13637
Human	NCBI nr protein	94	1313	-	C	See SMRU1001		Airways	Nasopharynx	Bacteria	Streptococcus pneumoniae SMRU2567		97% identity to GA13637
Human	NCBI nr protein	95	1313	-	C	See SMRU1001		Airways	Nasopharynx	Bacteria	Streptococcus pneumoniae SMRU2574		100% identity to GA13637
Human	NCBI nr protein	94	1313	-	C	See SMRU1001		Airways	Nasopharynx	Bacteria	Streptococcus pneumoniae SMRU2586		97% identity to GA13637
Human	NCBI nr protein	94	1313	-	C	See SMRU1001		Airways	Nasopharynx	Bacteria	Streptococcus pneumoniae SMRU2589		97% identity to GA13637
Human	NCBI nr protein	94	1313	-	C	See SMRU1001		Airways	Nasopharynx	Bacteria	Streptococcus pneumoniae SMRU2595		97% identity to GA13637
Human	NCBI nr protein	94	1313	-	C	See SMRU1001		Airways	Nasopharynx	Bacteria	Streptococcus pneumoniae SMRU2596		97% identity to GA13637
Human	NCBI nr protein	94	1313	-	C	See SMRU1001		Airways	Nasopharynx	Bacteria	Streptococcus pneumoniae SMRU2606		97% identity to GA13637
Human	NCBI nr protein	94	1313	-	C	See SMRU1001		Airways	Nasopharynx	Bacteria	Streptococcus pneumoniae SMRU2621		97% identity to GA13637
Human	NCBI nr protein	95	1313	-	C	See SMRU1001		Airways	Nasopharynx	Bacteria	Streptococcus pneumoniae SMRU2622		100% identity to GA13637
Human	NCBI nr protein	94	1313	-	C	See SMRU1001		Airways	Nasopharynx	Bacteria	Streptococcus pneumoniae SMRU2649		97% identity to GA13637
Human	NCBI nr protein	95	1313	-	C	See SMRU1001		Airways	Nasopharynx	Bacteria	Streptococcus pneumoniae SMRU2654		99% identity to GA13637
Human	NCBI nr protein	94	1313	-	C	See SMRU1001		Airways	Nasopharynx	Bacteria	Streptococcus pneumoniae SMRU2658		97% identity to GA13637
Human	NCBI nr protein	94	1313	-	C	See SMRU1001		Airways	Nasopharynx	Bacteria	Streptococcus pneumoniae SMRU2668		97% identity to GA13637
Human	NCBI nr protein	94	1313	-	C	See SMRU1001		Airways	Nasopharynx	Bacteria	Streptococcus pneumoniae SMRU267 (23F)		97% identity to GA13637
Human	NCBI nr protein	95	1313	-	C	See SMRU1001		Airways	Nasopharynx	Bacteria	Streptococcus pneumoniae SMRU2670		100% identity to GA13637
Human	NCBI nr protein	94	1313	-	C	See SMRU1001		Airways	Nasopharynx	Bacteria	Streptococcus pneumoniae SMRU2675		97% identity to GA13637
Human	NCBI nr protein	95	1313	-	C	See SMRU1001		Airways	Nasopharynx	Bacteria	Streptococcus pneumoniae SMRU2677		100% identity to GA13637
Human	NCBI nr protein	94	1313	-	C	See SMRU1001		Airways	Nasopharynx	Bacteria	Streptococcus pneumoniae SMRU2686		97% identity to GA13637
Human	NCBI nr protein	95	1313	-	C	See SMRU1001		Airways	Nasopharynx	Bacteria	Streptococcus pneumoniae SMRU2693		100% identity to GA13637
Human	NCBI nr protein	94	1313	-	C	See SMRU1001		Airways	Nasopharynx	Bacteria	Streptococcus pneumoniae SMRU2694		97% identity to GA13637
Human	NCBI nr protein	94	1313	-	C	See SMRU1001		Airways	Nasopharynx	Bacteria	Streptococcus pneumoniae SMRU2850		97% identity to GA13637
Human	NCBI nr protein	95	1313	-	C	See SMRU1001		Airways	Nasopharynx	Bacteria	Streptococcus pneumoniae SMRU2855		100% identity to GA13637
Human	NCBI nr protein	94	1313	-	C	See SMRU1001		Airways	Nasopharynx	Bacteria	Streptococcus pneumoniae SMRU2869		97% identity to GA13637
Human	NCBI nr protein	95	1313	-	C	See SMRU1001		Airways	Nasopharynx	Bacteria	Streptococcus pneumoniae SMRU2881		100% identity to GA13637
Human	NCBI nr protein	94	1313	-	C	See SMRU1001		Airways	Nasopharynx	Bacteria	Streptococcus pneumoniae SMRU2883		97% identity to GA13637
Human	NCBI nr protein	94	1313	-	C	See SMRU1001		Airways	Nasopharynx	Bacteria	Streptococcus pneumoniae SMRU2884		97% identity to GA13637
Human	NCBI nr protein	95	1313	-	C	See SMRU1001		Airways	Nasopharynx	Bacteria	Streptococcus pneumoniae SMRU2886		100% identity to GA13637
Human	NCBI nr protein	95	1313	-	C	See SMRU1001		Airways	Nasopharynx	Bacteria	Streptococcus pneumoniae SMRU2894		99% identity to GA13637
Human	NCBI nr protein	94	1313	-	C	See SMRU1001		Airways	Nasopharynx	Bacteria	Streptococcus pneumoniae SMRU2900		97% identity to GA13637
Human	NCBI nr protein	94	1313	-	C	See SMRU1001		Airways	Nasopharynx	Bacteria	Streptococcus pneumoniae SMRU2902		97% identity to GA13637
Human	NCBI nr protein	95	1313	-	C	See SMRU1001		Airways	Nasopharynx	Bacteria	Streptococcus pneumoniae SMRU291 (22A)		100% identity to GA13637
Human	NCBI nr protein	95	1313	-	C	See SMRU1001		Airways	Nasopharynx	Bacteria	Streptococcus pneumoniae SMRU2913		100% identity to GA13637
Human	NCBI nr protein	95	1313	-	C	See SMRU1001		Airways	Nasopharynx	Bacteria	Streptococcus pneumoniae SMRU2987		99% identity to GA13637
Human	NCBI nr protein	94	1313	-	C	See SMRU1001		Airways	Nasopharynx	Bacteria	Streptococcus pneumoniae SMRU300 (6B)		97% identity to GA13637
Human	NCBI nr protein	94	1313	-	C	See SMRU1001		Airways	Nasopharynx	Bacteria	Streptococcus pneumoniae SMRU302 (33D)		97% identity to GA13637
Human	NCBI nr protein	95	1313	-	C	See SMRU1001		Airways	Nasopharynx	Bacteria	Streptococcus pneumoniae SMRU303 (23F)		100% identity to GA13637
Human	NCBI nr protein	95	1313	-	C	See SMRU1001		Airways	Nasopharynx	Bacteria	Streptococcus pneumoniae SMRU3033		100% identity to GA13637
Human	NCBI nr protein	94	1313	-	C	See SMRU1001		Airways	Nasopharynx	Bacteria	Streptococcus pneumoniae SMRU3037		97% identity to GA13637
Human	NCBI nr protein	94	1313	-	C	See SMRU1001		Airways	Nasopharynx	Bacteria	Streptococcus pneumoniae SMRU3040		97% identity to GA13637
Human	NCBI nr protein	95	1313	-	C	See SMRU1001		Airways	Nasopharynx	Bacteria	Streptococcus pneumoniae SMRU3062		100% identity to GA13637
Human	NCBI nr protein	94	1313	-	C	See SMRU1001		Airways	Nasopharynx	Bacteria	Streptococcus pneumoniae SMRU3063		97% identity to GA13637
Human	NCBI nr protein	95	1313	-	C	See SMRU1001		Airways	Nasopharynx	Bacteria	Streptococcus pneumoniae SMRU3065		100% identity to GA13637
Human	NCBI nr protein	95	1313	-	C	See SMRU1001		Airways	Nasopharynx	Bacteria	Streptococcus pneumoniae SMRU3113		100% identity to GA13637
Human	NCBI nr protein	95	1313	-	C	See SMRU1001		Airways	Nasopharynx	Bacteria	Streptococcus pneumoniae SMRU3120		100% identity to GA13637
Human	NCBI nr protein	95	1313	-	C	See SMRU1001		Airways	Nasopharynx	Bacteria	Streptococcus pneumoniae SMRU3125		100% identity to GA13637
Human	NCBI nr protein	94	1313	-	C	See SMRU1001		Airways	Nasopharynx	Bacteria	Streptococcus pneumoniae SMRU3144		97% identity to GA13637
Human	NCBI nr protein	94	1313	-	C	See SMRU1001		Airways	Nasopharynx	Bacteria	Streptococcus pneumoniae SMRU3147		97% identity to GA13637
Human	NCBI nr protein	95	1313	-	C	See SMRU1001		Airways	Nasopharynx	Bacteria	Streptococcus pneumoniae SMRU325 (22A)		100% identity to GA13637
Human	NCBI nr protein	94	1313	-	C	See SMRU1001		Airways	Nasopharynx	Bacteria	Streptococcus pneumoniae SMRU369 (6B)		97% identity to GA13637
Human	NCBI nr protein	94	1313	-	C	See SMRU1001		Airways	Nasopharynx	Bacteria	Streptococcus pneumoniae SMRU379 (11A)		97% identity to GA13637
Human	NCBI nr protein	94	1313	-	C	See SMRU1001		Airways	Nasopharynx	Bacteria	Streptococcus pneumoniae SMRU387 (33B)		97% identity to GA13637
Human	NCBI nr protein	95	1313	-	C	See SMRU1001		Airways	Nasopharynx	Bacteria	Streptococcus pneumoniae SMRU393 (6B)		100% identity to GA13637
Human	NCBI nr protein	95	1313	-	C	See SMRU1001		Airways	Nasopharynx	Bacteria	Streptococcus pneumoniae SMRU396 (23F)		100% identity to GA13637
Human	NCBI nr protein	94	1313	-	C	See SMRU1001		Airways	Nasopharynx	Bacteria	Streptococcus pneumoniae SMRU447 (23F)		97% identity to GA13637
Human	NCBI nr protein	94	1313	-	C	See SMRU1001		Airways	Nasopharynx	Bacteria	Streptococcus pneumoniae SMRU459 (14)		97% identity to GA13637
Human	NCBI nr protein	94	1313	-	C	See SMRU1001		Airways	Nasopharynx	Bacteria	Streptococcus pneumoniae SMRU464 (33B)		97% identity to GA13637
Human	NCBI nr protein	94	1313	-	C	See SMRU1001		Airways	Nasopharynx	Bacteria	Streptococcus pneumoniae SMRU467 (21)		97% identity to GA13637
Human	NCBI nr protein	95	1313	-	C	See SMRU1001		Airways	Nasopharynx	Bacteria	Streptococcus pneumoniae SMRU5 (NT)		100% identity to GA13637
Human	NCBI nr protein	95	1313	-	C	See SMRU1001		Airways	Nasopharynx	Bacteria	Streptococcus pneumoniae SMRU51 (NT)		100% identity to GA13637
Human	NCBI nr protein	94	1313	-	C	See SMRU1001		Airways	Nasopharynx	Bacteria	Streptococcus pneumoniae SMRU54 (33D)		97% identity to GA13637
Human	NCBI nr protein	94	1313	-	C	See SMRU1001		Airways	Nasopharynx	Bacteria	Streptococcus pneumoniae SMRU546		97% identity to GA13637
Human	NCBI nr protein	94	1313	-	C	See SMRU1001		Airways	Nasopharynx	Bacteria	Streptococcus pneumoniae SMRU553		97% identity to GA13637
Human	NCBI nr protein	94	1313	-	C	See SMRU1001		Airways	Nasopharynx	Bacteria	Streptococcus pneumoniae SMRU554		97% identity to GA13637
Human	NCBI nr protein	94	1313	-	C	See SMRU1001		Airways	Nasopharynx	Bacteria	Streptococcus pneumoniae SMRU558		97% identity to GA13637
Human	NCBI nr protein	95	1313	-	C	See SMRU1001		Airways	Nasopharynx	Bacteria	Streptococcus pneumoniae SMRU57 (7B)		100% identity to GA13637
Human	NCBI nr protein	94	1313	-	C	See SMRU1001		Airways	Nasopharynx	Bacteria	Streptococcus pneumoniae SMRU572		97% identity to GA13637
Human	NCBI nr protein	95	1313	-	C	See SMRU1001		Airways	Nasopharynx	Bacteria	Streptococcus pneumoniae SMRU578		100% identity to GA13637
Human	NCBI nr protein	95	1313	-	C	See SMRU1001		Airways	Nasopharynx	Bacteria	Streptococcus pneumoniae SMRU583		99% identity to GA13637
Human	NCBI nr protein	94	1313	-	C	See SMRU1001		Airways	Nasopharynx	Bacteria	Streptococcus pneumoniae SMRU599		97% identity to GA13637
Human	NCBI nr protein	94	1313	-	C	See SMRU1001		Airways	Nasopharynx	Bacteria	Streptococcus pneumoniae SMRU607		97% identity to GA13637
Human	NCBI nr protein	94	1313	-	C	See SMRU1001		Airways	Nasopharynx	Bacteria	Streptococcus pneumoniae SMRU621		97% identity to GA13637
Human	NCBI nr protein	95	1313	-	C	See SMRU1001		Airways	Nasopharynx	Bacteria	Streptococcus pneumoniae SMRU630		100% identity to GA13637
Human	NCBI nr protein	94	1313	-	C	See SMRU1001		Airways	Nasopharynx	Bacteria	Streptococcus pneumoniae SMRU634		97% identity to GA13637
Human	NCBI nr protein	94	1313	-	C	See SMRU1001		Airways	Nasopharynx	Bacteria	Streptococcus pneumoniae SMRU637		97% identity to GA13637
Human	NCBI nr protein	95	1313	-	C	See SMRU1001		Airways	Nasopharynx	Bacteria	Streptococcus pneumoniae SMRU64 (NT)		100% identity to GA13637
Human	NCBI nr protein	94	1313	-	C	See SMRU1001		Airways	Nasopharynx	Bacteria	Streptococcus pneumoniae SMRU642		97% identity to GA13637
Human	NCBI nr protein	94	1313	-	C	See SMRU1001		Airways	Nasopharynx	Bacteria	Streptococcus pneumoniae SMRU660		97% identity to GA13637
Human	NCBI nr protein	95	1313	-	C	See SMRU1001		Airways	Nasopharynx	Bacteria	Streptococcus pneumoniae SMRU665		100% identity to GA13637
Human	NCBI nr protein	95	1313	-	C	See SMRU1001		Airways	Nasopharynx	Bacteria	Streptococcus pneumoniae SMRU695		100% identity to GA13637
Human	NCBI nr protein	94	1313	-	C	See SMRU1001		Airways	Nasopharynx	Bacteria	Streptococcus pneumoniae SMRU706		97% identity to GA13637
Human	NCBI nr protein	95	1313	-	C	See SMRU1001		Airways	Nasopharynx	Bacteria	Streptococcus pneumoniae SMRU716		100% identity to GA13637
Human	NCBI nr protein	95	1313	-	C	See SMRU1001		Airways	Nasopharynx	Bacteria	Streptococcus pneumoniae SMRU72 (NT)		100% identity to GA13637
Human	NCBI nr protein	95	1313	-	C	See SMRU1001		Airways	Nasopharynx	Bacteria	Streptococcus pneumoniae SMRU725		100% identity to GA13637
Human	NCBI nr protein	94	1313	-	C	See SMRU1001		Airways	Nasopharynx	Bacteria	Streptococcus pneumoniae SMRU729		97% identity to GA13637
Human	NCBI nr protein	94	1313	-	C	See SMRU1001		Airways	Nasopharynx	Bacteria	Streptococcus pneumoniae SMRU732		97% identity to GA13637
Human	NCBI nr protein	94	1313	-	C	See SMRU1001		Airways	Nasopharynx	Bacteria	Streptococcus pneumoniae SMRU739		97% identity to GA13637
Human	NCBI nr protein	94	1313	-	C	See SMRU1001		Airways	Nasopharynx	Bacteria	Streptococcus pneumoniae SMRU748		97% identity to GA13637
Human	NCBI nr protein	95	1313	-	C	See SMRU1001		Airways	Nasopharynx	Bacteria	Streptococcus pneumoniae SMRU750		100% identity to GA13637
Human	NCBI nr protein	95	1313	-	C	See SMRU1001		Airways	Nasopharynx	Bacteria	Streptococcus pneumoniae SMRU759		100% identity to GA13637
Human	NCBI nr protein	95	1313	-	C	See SMRU1001		Airways	Nasopharynx	Bacteria	Streptococcus pneumoniae SMRU763		100% identity to GA13637
Human	NCBI nr protein	94	1313	-	C	See SMRU1001		Airways	Nasopharynx	Bacteria	Streptococcus pneumoniae SMRU833		97% identity to GA13637
Human	NCBI nr protein	94	1313	-	C	See SMRU1001		Airways	Nasopharynx	Bacteria	Streptococcus pneumoniae SMRU852		97% identity to GA13637
Human	NCBI nr protein	94	1313	-	C	See SMRU1001		Airways	Nasopharynx	Bacteria	Streptococcus pneumoniae SMRU873		97% identity to GA13637
Human	NCBI nr protein	94	1313	-	C	See SMRU1001		Airways	Nasopharynx	Bacteria	Streptococcus pneumoniae SMRU927		97% identity to GA13637
Human	NCBI nr protein	94	1313	-	C	See SMRU1001		Airways	Nasopharynx	Bacteria	Streptococcus pneumoniae SMRU932		97% identity to GA13637
Human	NCBI nr protein	94	1313	-	C	See SMRU1001		Airways	Nasopharynx	Bacteria	Streptococcus pneumoniae SMRU95 (19F)		97% identity to GA13637
Human	NCBI nr protein	95	1313	-	C	See SMRU1001		Airways	Nasopharynx	Bacteria	Streptococcus pneumoniae SMRU985		100% identity to GA13637
Human	NCBI nr protein	95	1313	-	C	See SMRU1001		Airways	Nasopharynx	Bacteria	Streptococcus pneumoniae SMRU2699		100% identity to GA13637
Human	NCBI nr protein	94	1313	-	C	See SMRU1001		Airways	Nasopharynx	Bacteria	Streptococcus pneumoniae SMRU2705		97% identity to GA13637
Human	NCBI nr protein	94	1313	-	C	See SMRU1001		Airways	Nasopharynx	Bacteria	Streptococcus pneumoniae SMRU271 (11A)		97% identity to GA13637
Human	NCBI nr protein	94	1313	-	C	See SMRU1001		Airways	Nasopharynx	Bacteria	Streptococcus pneumoniae SMRU272 (11A)		97% identity to GA13637
Human	NCBI nr protein	95	1313	-	C	See SMRU1001		Airways	Nasopharynx	Bacteria	Streptococcus pneumoniae SMRU2726		99% identity to GA13637
Human	NCBI nr protein	95	1313	-	C	See SMRU1001		Airways	Nasopharynx	Bacteria	Streptococcus pneumoniae SMRU2733		100% identity to GA13637
Human	NCBI nr protein	94	1313	-	C	See SMRU1001		Airways	Nasopharynx	Bacteria	Streptococcus pneumoniae SMRU2751		97% identity to GA13637
Human	NCBI nr protein	95	1313	-	C	See SMRU1001		Airways	Nasopharynx	Bacteria	Streptococcus pneumoniae SMRU2756		99% identity to GA13637
Human	NCBI nr protein	94	1313	-	C	See SMRU1001		Airways	Nasopharynx	Bacteria	Streptococcus pneumoniae SMRU2770		97% identity to GA13637
Human	NCBI nr protein	94	1313	-	C	See SMRU1001		Airways	Nasopharynx	Bacteria	Streptococcus pneumoniae SMRU2772		97% identity to GA13637
Human	NCBI nr protein	94	1313	-	C	See SMRU1001		Airways	Nasopharynx	Bacteria	Streptococcus pneumoniae SMRU2779		97% identity to GA13637
Human	NCBI nr protein	94	1313	-	C	See SMRU1001		Airways	Nasopharynx	Bacteria	Streptococcus pneumoniae SMRU279 (6B)		97% identity to GA13637
Human	NCBI nr protein	94	1313	-	C	See SMRU1001		Airways	Nasopharynx	Bacteria	Streptococcus pneumoniae SMRU2798		97% identity to GA13637
Human	NCBI nr protein	94	1313	-	C	See SMRU1001		Airways	Nasopharynx	Bacteria	Streptococcus pneumoniae SMRU2799		97% identity to GA13637
Human	NCBI nr protein	94	1313	-	C	See SMRU1001		Airways	Nasopharynx	Bacteria	Streptococcus pneumoniae SMRU2809		97% identity to GA13637
Human	NCBI nr protein	95	1313	-	C	See SMRU1001		Airways	Nasopharynx	Bacteria	Streptococcus pneumoniae SMRU2810		100% identity to GA13637
Human	NCBI nr protein	95	1313	-	C	See SMRU1001		Airways	Nasopharynx	Bacteria	Streptococcus pneumoniae SMRU2811		99% identity to GA13637
Human	NCBI nr protein	94	1313	-	C	See SMRU1001		Airways	Nasopharynx	Bacteria	Streptococcus pneumoniae SMRU2817		97% identity to GA13637
Human	NCBI nr protein	94	1313	-	C	See SMRU1001		Airways	Nasopharynx	Bacteria	Streptococcus pneumoniae SMRU2823		97% identity to GA13637
Human	NCBI nr protein	95	1313	-	C	See SMRU1001		Airways	Nasopharynx	Bacteria	Streptococcus pneumoniae SMRU2828		100% identity to GA13637
Human	NCBI nr protein	94	1313	-	C	See SMRU1001		Airways	Nasopharynx	Bacteria	Streptococcus pneumoniae SMRU2836		97% identity to GA13637
Human	NCBI nr protein	95	1313	-	C	See SMRU1001		Airways	Nasopharynx	Bacteria	Streptococcus pneumoniae SMRU2919		99% identity to GA13637
Human	NCBI nr protein	94	1313	-	C	See SMRU1001		Airways	Nasopharynx	Bacteria	Streptococcus pneumoniae SMRU2924		97% identity to GA13637
Human	NCBI nr protein	94	1313	-	C	See SMRU1001		Airways	Nasopharynx	Bacteria	Streptococcus pneumoniae SMRU2942		97% identity to GA13637
Human	NCBI nr protein	95	1313	-	C	See SMRU1001		Airways	Nasopharynx	Bacteria	Streptococcus pneumoniae SMRU2947		100% identity to GA13637
Human	NCBI nr protein	95	1313	-	C	See SMRU1001		Airways	Nasopharynx	Bacteria	Streptococcus pneumoniae SMRU2949		100% identity to GA13637
Human	NCBI nr protein	94	1313	-	C	See SMRU1001		Airways	Nasopharynx	Bacteria	Streptococcus pneumoniae SMRU2950		97% identity to GA13637
Human	NCBI nr protein	94	1313	-	C	See SMRU1001		Airways	Nasopharynx	Bacteria	Streptococcus pneumoniae SMRU2951		97% identity to GA13637
Human	NCBI nr protein	94	1313	-	C	See SMRU1001		Airways	Nasopharynx	Bacteria	Streptococcus pneumoniae SMRU2956		97% identity to GA13637
Human	NCBI nr protein	95	1313	-	C	See SMRU1001		Airways	Nasopharynx	Bacteria	Streptococcus pneumoniae SMRU2959		100% identity to GA13637
Human	NCBI nr protein	94	1313	-	C	See SMRU1001		Airways	Nasopharynx	Bacteria	Streptococcus pneumoniae SMRU2960		97% identity to GA13637
Human	NCBI nr protein	94	1313	-	C	See SMRU1001		Airways	Nasopharynx	Bacteria	Streptococcus pneumoniae SMRU2966		97% identity to GA13637
Human	NCBI nr protein	94	1313	-	C	See SMRU1001		Airways	Nasopharynx	Bacteria	Streptococcus pneumoniae SMRU2972		97% identity to GA13637
Human	NCBI nr protein	94	1313	-	C	See SMRU1001		Airways	Nasopharynx	Bacteria	Streptococcus pneumoniae SMRU2978		97% identity to GA13637
Human	NCBI nr protein	94	1313	-	C	See SMRU1001		Airways	Nasopharynx	Bacteria	Streptococcus pneumoniae SMRU298 (33B)		97% identity to GA13637
Human	NCBI nr protein	94	1313	-	C	See SMRU1001		Airways	Nasopharynx	Bacteria	Streptococcus pneumoniae SMRU655		97% identity to GA13637
Human	NCBI nr protein	94	1313	-	C	See SMRU1001		Airways	Nasopharynx	Bacteria	Streptococcus pneumoniae SMRU773		97% identity to GA13637
Human	NCBI nr protein	94	1313	-	C	See SMRU1001		Airways	Nasopharynx	Bacteria	Streptococcus pneumoniae SMRU778		97% identity to GA13637
Human	NCBI nr protein	94	1313	-	C	See SMRU1001		Airways	Nasopharynx	Bacteria	Streptococcus pneumoniae SMRU791		97% identity to GA13637
Human	NCBI nr protein	95	1313	-	C	See SMRU1001		Airways	Nasopharynx	Bacteria	Streptococcus pneumoniae SMRU796		100% identity to GA13637
Human	NCBI nr protein	94	1313	-	C	See SMRU1001		Airways	Nasopharynx	Bacteria	Streptococcus pneumoniae SMRU800		97% identity to GA13637
Human	NCBI nr protein	95	1313	-	C	See SMRU1001		Airways	Nasopharynx	Bacteria	Streptococcus pneumoniae SMRU849		99% identity to GA13637
Human	NCBI nr protein	95	1313	-	C	See SMRU1001		Airways	Nasopharynx	Bacteria	Streptococcus pneumoniae SMRU979		100% identity to GA13637
Human	NCBI nr protein	95	1313	-	C	See SMRU1001		Airways	Nasopharynx	Bacteria	Streptococcus pneumoniae SMRU98 (4)		100% identity to GA13637
Human	NCBI nr protein	94	1313	-	C	See SMRU1001		Airways	Nasopharynx	Bacteria	Streptococcus pneumoniae SMRU986		X
Human	IMG	94	760835	2534681966	P	Pathogen (Pneumonia)		Airways	Nasopharynx	Bacteria	Streptococcus pneumoniae GA47373		99% identity to SMRU986
Human	IMG	93.8	760779	2534682117	P	Pathogen (Pneumonia)		Airways	Nasopharynx	Bacteria	Streptococcus pneumoniae GA16121		99% identity to SMRU986
Human	IMG	93.8	760820	2531839513	P	Pathogen (Pneumonia)		Airways	Nasopharynx	Bacteria	Streptococcus pneumoniae GA44128		99% identity to SMRU986
Human	IMG	93.8	488222	643692041	P	Pathogen (Pneumonia)		Airways	Nasopharynx	Bacteria	Streptococcus pneumoniae JJA		98% identity to SMRU986
Human	IMG	93.8	760839	2531839212	P	Pathogen (Pneumonia)		Airways	Nasopharynx	Bacteria	Streptococcus pneumoniae GA47502	HA	99% identity to SMRU986
Human	IMG	93.5	760827	2531839517	P	Pathogen (Pneumonia)		Airways	Nasopharynx	Bacteria	Streptococcus pneumoniae GA44511		99% identity to SMRU986
Human	IMG	93.8	760764	2534682047	P	Pathogen (Pneumonia)		Airways	Nasopharynx	Bacteria	Streptococcus pneumoniae GA11426		99% identity to SMRU986
Human	IMG	93.8	760777	2534682118	P	Pathogen (Pneumonia)		Airways	Nasopharynx	Bacteria	Streptococcus pneumoniae GA14688		98% identity to SMRU986
Human	IMG	93.8	760749	2534681930	P	Pathogen (Pneumonia)		Airways	Nasopharynx	Bacteria	Streptococcus pneumoniae GA05248		98% identity to SMRU986
Human	IMG	93.8	406562	640963051	P	Pathogen, pneumonia (nasopharynx of a child who came down with pneumonia after participating in a pneumococcal vaccine trial at the Children's Hospital of Pittsburgh)		Airways	Nasopharynx	Bacteria	Streptococcus pneumoniae SP19-BS75		99% identity to SMRU986
Human	IMG	93.3	406563	640963052	P	Pathogen, pneumonia (nasopharynx of a child who came down with pneumonia after participating in a pneumococcal vaccine trial at the Children's Hospital of Pittsburgh)		Airways	Nasopharynx	Bacteria	Streptococcus pneumoniae SP23-BS72		98% identity to SMRU986
Human	IMG	87	453363	641736272	P	Pathogen, alpha-hemolytic, clinical isolate (Pneumonia, Otitis media, Meningitis)		Airways	Nasopharynx	Bacteria	Streptococcus pneumoniae SP195	HA	99% identity to SMRU986
Human	IMG	93.5	406558	640963054	P	Pathogen, pneumonia (nasopharynx of a child who came down with pneumonia after participating in a pneumococcal vaccine trial at the Children's Hospital of Pittsburgh)		Airways	Nasopharynx	Bacteria	Streptococcus pneumoniae SP9-BS68		99% identity to SMRU986
Human	IMG	94.3	406560	640963053	P	Pathogen, pneumonia (nasopharynx of a child who came down with pneumonia after participating in a pneumococcal vaccine trial at the Children's Hospital of Pittsburgh)		Airways	Nasopharynx	Bacteria	Streptococcus pneumoniae SP14-BS69		99% identity to SMRU986
Human	IMG	93.8	1315308	2545824729	C	Isolated from the nasopharynx of healthy children (less than 5 years old) attending daycare centers (DCCs) in 2008 in South Korea	I. H. Park et al. (2012)	Airways	Nasopharynx	Bacteria	Streptococcus pneumoniae MNZ14		98% identity to SMRU986
Human	IMG	93.5	1315310	2545824731	C	Isolated from the nasopharynx of healthy children (less than 5 years old) attending daycare centers (DCCs) in 2008 in South Korea	I. H. Park et al. (2012)	Airways	Nasopharynx	Bacteria	Streptococcus pneumoniae MNZ41		98% identity to SMRU986
Human	IMG	93.5	1330044	2602041847	C	Nasopharyngeal carriage pneumococcal isolate obtained from a healthy child,d	S. Browall et al. (2014)	Airways	Nasopharynx	Bacteria	Streptococcus pneumoniae BHN427		98% identity to SMRU986
Human	IMG	93.5	1313	2630968830	P	Isolated from a child with otitis mediae		Airways	Nasopharynx	Bacteria	Streptococcus pneumoniae NT_110_58		98% identity to SMRU986
Human	IMG	93.5	1367481	2600254960	C	Type 6B carriage strain from asymptomatic carriage isolated from the nasopharynxd		Airways	Nasopharynx	Bacteria	Streptococcus pneumoniae Spain6B		99% identity to SMRU986
Human	IMG	93.5	1367482	2602041587	C	Type 9V carriage strain from asymptomatic carriage isolated from the nasopharynxd		Airways	Nasopharynx	Bacteria	Streptococcus pneumoniae 439-1		99% identity to SMRU986
Human	IMG	93.5	1367483	2602041590	C	Type 14 carriage strain from asymptomatic carriaged		Airways	Nasopharynx	Bacteria	Streptococcus pneumoniae 88-1		99% identity to SMRU986
Human	IMG	93.5	1313	2636416115	P	Clinical isolate recovered from the nasopharynx of a pediatric patient with a respiratory infection,d	L. Ikryannikova et al. (2016)	Airways	Nasopharynx	Bacteria	Streptococcus pneumoniae 2298		98% identity to SMRU986
Human	IMG	93.3	1415762	2568526541	P	Clinical isolate recovered from the nasopharynx of pediatric patients hospitalized with different diagnoses in the Moscow Scientific Centre of Children Health	L. Ikryannikova et al. (2016)	Airways	Nasopharynx	Bacteria	Streptococcus pneumoniae 13856		98% identity to SMRU986
Human	IMG	93.3	1415763	2600254968	P	Clinical isolate recovered from the nasopharynx of pediatric patients hospitalized with different diagnoses in the Moscow Scientific Centre of Children Health	L. Ikryannikova et al. (2016)	Airways	Nasopharynx	Bacteria	Streptococcus pneumoniae 1719		98% identity to SMRU986
Human	NCBI nr protein	94	1313	-	C	Isolated from the nosed		Airways	Nasal	Bacteria	Streptococcus pneumoniae 9702+03174		99% identity to SMRU986
Human	NCBI nr protein	94	1313	-	C	Isolated from the nosed		Airways	Nasal	Bacteria	Streptococcus pneumoniae 9909+21117		99% identity to SMRU986
Human	NCBI nr protein	94	1313	-	C	Isolated from the nosed		Airways	Nasal	Bacteria	Streptococcus pneumoniae 0009+01095		99% identity to SMRU986
Human	NCBI nr protein	94	1313	-	C	Isolated from the nosed		Airways	Nasal	Bacteria	Streptococcus pneumoniae 0107+17127		99% identity to SMRU986
Human	NCBI nr protein	93	1313	-	C	Isolated from the nosed		Airways	Nasal	Bacteria	Streptococcus pneumoniae 0207+15090		99% identity to SMRU986
Human	NCBI nr protein	94	1313	-	C	Isolated from the nosed		Airways	Nasal	Bacteria	Streptococcus pneumoniae 9608+02116		99% identity to SMRU986
Human	NCBI nr protein	94	1313	-	C	Isolated from the nosed		Airways	Nasal	Bacteria	Streptococcus pneumoniae 9906+15160		99% identity to SMRU986
Human	NCBI nr protein	94	1313	-	Cd	Isolated from the nose		Airways	Nasal	Bacteria	Streptococcus pneumoniae 0209		98% identity to SMRU986
Human	NCBI nr protein	94	1313	-	Cd	Isolated from the nose		Airways	Nasal	Bacteria	Streptococcus pneumoniae 0211		98% identity to SMRU986
Human	NCBI nr protein	93	1313	-	Cd			Airways	Nasal	Bacteria	Streptococcus pneumoniae 0119		98% identity to SMRU986
Human	NCBI nr protein	94	1313	-	Cd			Airways	Nasal	Bacteria	Streptococcus pneumoniae 0127		99% identity to SMRU986
Human	NCBI nr protein	94	1313	-	P	Isolated from a patient with pharyngitisd		Airways	Pharynx	Bacteria	Streptococcus pneumoniae SPN8332		98% identity to SMRU986
Human	NCBI nr protein	93	1313	-	n.a.	Isolated from the throatd		Airways	Throat	Bacteria	Streptococcus pneumoniae 0122		98% identity to SMRU986
Human	NCBI nr protein	94	1313	-	n.a.	Isolated from the throatd		Airways	Throat	Bacteria	Streptococcus pneumoniae 0205		98% identity to SMRU986
Human	NCBI nr protein	93	1313	-	Cd			Airways	Nasopharynx	Bacteria	Streptococcus pneumoniae 0123		98% identity to SMRU986
Human	NCBI nr protein	94	1313	-	Cd			Airways	Nasopharynx	Bacteria	Streptococcus pneumoniae 0141		98% identity to SMRU986
Human	NCBI nr protein	93	1313	-	Cd			Airways	Nasopharynx	Bacteria	Streptococcus pneumoniae 0145		98% identity to SMRU986
Human	NCBI nr protein	94	1313	-	Cd			Airways	Nasopharynx	Bacteria	Streptococcus pneumoniae 0146		98% identity to SMRU986
Human	NCBI nr protein	94	1313	-	Cd			Airways	Nasopharynx	Bacteria	Streptococcus pneumoniae 0155		98% identity to SMRU986
Human	NCBI nr protein	94	1313	-	Cd			Airways	Nasopharynx	Bacteria	Streptococcus pneumoniae 0165		98% identity to SMRU986
Human	NCBI nr protein	94	1313	-	Cd			Airways	Nasopharynx	Bacteria	Streptococcus pneumoniae 0167		98% identity to SMRU986
Human	NCBI nr protein	93	1313	-	Cd			Airways	Nasopharynx	Bacteria	Streptococcus pneumoniae 0170		98% identity to SMRU986
Human	NCBI nr protein	94	1313	-	Cd			Airways	Nasopharynx	Bacteria	Streptococcus pneumoniae 0173		98% identity to SMRU986
Human	NCBI nr protein	94	1313	-	Cd			Airways	Nasopharynx	Bacteria	Streptococcus pneumoniae 0175		98% identity to SMRU986
Human	NCBI nr protein	94	1313	-	Cd			Airways	Nasopharynx	Bacteria	Streptococcus pneumoniae 0238		98% identity to SMRU986
Human	NCBI nr protein	94	1313	-	Cd			Airways	Nasopharynx	Bacteria	Streptococcus pneumoniae 0239		98% identity to SMRU986
Human	NCBI nr protein	94	1313	-	Cd			Airways	Nasopharynx	Bacteria	Streptococcus pneumoniae 0240		98% identity to SMRU986
Human	NCBI nr protein	94	1313	-	Cd			Airways	Nasopharynx	Bacteria	Streptococcus pneumoniae 0253		98% identity to SMRU986
Human	NCBI nr protein	94	1313	-	Cd			Airways	Nasopharynx	Bacteria	Streptococcus pneumoniae 0256		99% identity to SMRU986
Human	NCBI nr protein	94	1313	-	Cd			Airways	Nasopharynx	Bacteria	Streptococcus pneumoniae 0264		98% identity to SMRU986
Human	NCBI nr protein	94	1313	-	Cd			Airways	Nasopharynx	Bacteria	Streptococcus pneumoniae 0267		98% identity to SMRU986
Human	NCBI nr protein	94	1313	-	Cd			Airways	Nasopharynx	Bacteria	Streptococcus pneumoniae 0270		98% identity to SMRU986
Human	NCBI nr protein	94	1313	-	Cd			Airways	Nasopharynx	Bacteria	Streptococcus pneumoniae 0272		98% identity to SMRU986
Human	NCBI nr protein	94	1313	-	Cd			Airways	Nasopharynx	Bacteria	Streptococcus pneumoniae 0273		98% identity to SMRU986
Human	NCBI nr protein	94	1313	-	Cd			Airways	Nasopharynx	Bacteria	Streptococcus pneumoniae 0274		98% identity to SMRU986
Human	NCBI nr protein	94	1313	-	Cd			Airways	Nasopharynx	Bacteria	Streptococcus pneumoniae 0275		98% identity to SMRU986
Human	NCBI nr protein	94	1313	-	Cd			Airways	Nasopharynx	Bacteria	Streptococcus pneumoniae 0276		98% identity to SMRU986
Human	NCBI nr protein	94	1313	-	Cd			Airways	Nasopharynx	Bacteria	Streptococcus pneumoniae 0277		98% identity to SMRU986
Human	NCBI nr protein	94	1313	-	Cd			Airways	Nasopharynx	Bacteria	Streptococcus pneumoniae 0278		98% identity to SMRU986
Human	NCBI nr protein	94	1313	-	Cd			Airways	Nasopharynx	Bacteria	Streptococcus pneumoniae 0279		98% identity to SMRU986
Human	NCBI nr protein	94	1313	-	Cd			Airways	Nasopharynx	Bacteria	Streptococcus pneumoniae 0280		98% identity to SMRU986
Human	NCBI nr protein	94	1313	-	Cd			Airways	Nasopharynx	Bacteria	Streptococcus pneumoniae 0301		98% identity to SMRU986
Human	NCBI nr protein	94	1313	-	Cd			Airways	Nasopharynx	Bacteria	Streptococcus pneumoniae 0302		98% identity to SMRU986
Human	NCBI nr protein	94	1313	-	Cd			Airways	Nasopharynx	Bacteria	Streptococcus pneumoniae 0303		98% identity to SMRU986
Human	NCBI nr protein	94	1313	-	Cd			Airways	Nasopharynx	Bacteria	Streptococcus pneumoniae 0304		98% identity to SMRU986
Human	NCBI nr protein	94	1313	-	Cd			Airways	Nasopharynx	Bacteria	Streptococcus pneumoniae 0305		98% identity to SMRU986
Human	NCBI nr protein	94	1313	-	Cd			Airways	Nasopharynx	Bacteria	Streptococcus pneumoniae 0307		98% identity to SMRU986
Human	NCBI nr protein	94	1313	-	Cd			Airways	Nasopharynx	Bacteria	Streptococcus pneumoniae 0308		98% identity to SMRU986
Human	NCBI nr protein	94	1313	-	Cd			Airways	Nasopharynx	Bacteria	Streptococcus pneumoniae 0309		98% identity to SMRU986
Human	NCBI nr protein	94	1313	-	Cd			Airways	Nasopharynx	Bacteria	Streptococcus pneumoniae 0310		98% identity to SMRU986
Human	NCBI nr protein	93	1313	-	Cd			Airways	Nasopharynx	Bacteria	Streptococcus pneumoniae 0311		98% identity to SMRU986
Human	NCBI nr protein	94	1313	-	Cd			Airways	Nasopharynx	Bacteria	Streptococcus pneumoniae 0312		98% identity to SMRU986
Human	NCBI nr protein	94	1313	-	Cd			Airways	Nasopharynx	Bacteria	Streptococcus pneumoniae 0313		98% identity to SMRU986
Human	NCBI nr protein	94	1313	-	Cd			Airways	Nasopharynx	Bacteria	Streptococcus pneumoniae 0314		98% identity to SMRU986
Human	NCBI nr protein	93	1313	-	Cd			Airways	Nasopharynx	Bacteria	Streptococcus pneumoniae 0315		98% identity to SMRU986
Human	NCBI nr protein	93	1313	-	Cd			Airways	Nasopharynx	Bacteria	Streptococcus pneumoniae 0329		99% identity to SMRU986
Human	NCBI nr protein	94	1313	-	Cd			Airways	Nasopharynx	Bacteria	Streptococcus pneumoniae 018044		99% identity to SMRU986
Human	NCBI nr protein	93	1313	-	Cd			Airways	Nasopharynx	Bacteria	Streptococcus pneumoniae 089848		98% identity to SMRU986
Human	NCBI nr protein	94	1313	-	Cd			Airways	Nasopharynx	Bacteria	Streptococcus pneumoniae 255210		98% identity to SMRU986
Human	NCBI nr protein	94	1313	-	Cd			Airways	Nasopharynx	Bacteria	Streptococcus pneumoniae 266035		98% identity to SMRU986
Human	NCBI nr protein	94	1313	-	Cd			Airways	Nasopharynx	Bacteria	Streptococcus pneumoniae 277394		99% identity to SMRU986
Human	NCBI nr protein	94	1313	-	Cd			Airways	Nasopharynx	Bacteria	Streptococcus pneumoniae 302649		99% identity to SMRU986
Human	NCBI nr protein	94	1313	-	Cd			Airways	Nasopharynx	Bacteria	Streptococcus pneumoniae 312942		99% identity to SMRU986
Human	NCBI nr protein	94	1313	-	Cd			Airways	Nasopharynx	Bacteria	Streptococcus pneumoniae 341365		100% identity to SMRU986
Human	NCBI nr protein	94	1313	-	Cd			Airways	Nasopharynx	Bacteria	Streptococcus pneumoniae 365502		99% identity to SMRU986
Human	NCBI nr protein	94	1313	-	Cd			Airways	Nasopharynx	Bacteria	Streptococcus pneumoniae 403790		98% identity to SMRU986
Human	NCBI nr protein	93	1313	-	Cd			Airways	Nasopharynx	Bacteria	Streptococcus pneumoniae 438180		99% identity to SMRU986
Human	NCBI nr protein	94	1313	-	Cd			Airways	Nasopharynx	Bacteria	Streptococcus pneumoniae 439699		99% identity to SMRU986
Human	NCBI nr protein	94	1313	-	Cd			Airways	Nasopharynx	Bacteria	Streptococcus pneumoniae 462746		98% identity to SMRU986
Human	NCBI nr protein	94	1313	-	Cd			Airways	Nasopharynx	Bacteria	Streptococcus pneumoniae 508907		98% identity to SMRU986
Human	NCBI nr protein	94	1313	-	Cd			Airways	Nasopharynx	Bacteria	Streptococcus pneumoniae 101_43		98% identity to SMRU986
Human	NCBI nr protein	94	1313	-	Cd			Airways	Nasopharynx	Bacteria	Streptococcus pneumoniae 104_58		98% identity to SMRU986
Human	NCBI nr protein	94	1313	-	Cd			Airways	Nasopharynx	Bacteria	Streptococcus pneumoniae 104_72		98% identity to SMRU986
Human	NCBI nr protein	94	1313	-	Cd			Airways	Nasopharynx	Bacteria	Streptococcus pneumoniae 106_44		98% identity to SMRU986
Human	NCBI nr protein	94	1313	-	Cd			Airways	Nasopharynx	Bacteria	Streptococcus pneumoniae 111_81		98% identity to SMRU986
Human	NCBI nr protein	94	1313	-	Cd			Airways	Nasopharynx	Bacteria	Streptococcus pneumoniae 202_66		98% identity to SMRU986
Human	NCBI nr protein	94	1313	-	Cd			Airways	Nasopharynx	Bacteria	Streptococcus pneumoniae 203_15		98% identity to SMRU986
Human	NCBI nr protein	94	1313	-	Cd			Airways	Nasopharynx	Bacteria	Streptococcus pneumoniae 205_09		98% identity to SMRU986
Human	NCBI nr protein	94	1313	-	Cd			Airways	Nasopharynx	Bacteria	Streptococcus pneumoniae 207_63		98% identity to SMRU986
Human	NCBI nr protein	94	1313	-	Cd			Airways	Nasopharynx	Bacteria	Streptococcus pneumoniae 208_15		98% identity to SMRU986
Human	NCBI nr protein	94	1313	-	Cd			Airways	Nasopharynx	Bacteria	Streptococcus pneumoniae 208_80		98% identity to SMRU986
Human	NCBI nr protein	94	1313	-	Cd			Airways	Nasopharynx	Bacteria	Streptococcus pneumoniae 234323		99% identity to SMRU986
Human	NCBI nr protein	94	1313	-	Cd			Airways	Nasopharynx	Bacteria	Streptococcus pneumoniae CH2006		99% identity to SMRU986
Human	NCBI nr protein	94	1313	-	Cd			Airways	Nasopharynx	Bacteria	Streptococcus pneumoniae CH2067		98% identity to SMRU986
Human	NCBI nr protein	94	1313	-	Cd			Airways	Nasopharynx	Bacteria	Streptococcus pneumoniae CH2090		99% identity to SMRU986
Human	NCBI nr protein	94	1313	-	Cd			Airways	Nasopharynx	Bacteria	Streptococcus pneumoniae CH2124		99% identity to SMRU986
Human	NCBI nr protein	94	1313	-	Cd			Airways	Nasopharynx	Bacteria	Streptococcus pneumoniae GL3012		99% identity to SMRU986
Human	NCBI nr protein	94	1313	-	Cd			Airways	Nasopharynx	Bacteria	Streptococcus pneumoniae GL3015		98% identity to SMRU986
Human	NCBI nr protein	94	1313	-	Cd			Airways	Nasopharynx	Bacteria	Streptococcus pneumoniae GL3021		99% identity to SMRU986
Human	NCBI nr protein	93	1313	-	Cd			Airways	Nasopharynx	Bacteria	Streptococcus pneumoniae GL3066	HA	98% identity to SMRU986
Human	NCBI nr protein	94	1313	-	Cd			Airways	Nasopharynx	Bacteria	Streptococcus pneumoniae LE4012		98% identity to SMRU986
Human	NCBI nr protein	94	1313	-	Cd			Airways	Nasopharynx	Bacteria	Streptococcus pneumoniae LE4119		98% identity to SMRU986
Human	NCBI nr protein	94	1313	-	Cd			Airways	Nasopharynx	Bacteria	Streptococcus pneumoniae LE4150		99% identity to SMRU986
Human	NCBI nr protein	93	1313	-	Cd			Airways	Nasopharynx	Bacteria	Streptococcus pneumoniae MD5029		99% identity to SMRU986
Human	NCBI nr protein	94	1313	-	Cd			Airways	Nasopharynx	Bacteria	Streptococcus pneumoniae MD5035		99% identity to SMRU986
Human	NCBI nr protein	94	1313	-	Cd			Airways	Nasopharynx	Bacteria	Streptococcus pneumoniae ND6017		99% identity to SMRU986
Human	NCBI nr protein	94	1313	-	Cd			Airways	Nasopharynx	Bacteria	Streptococcus pneumoniae ND6042		99% identity to SMRU986
Human	NCBI nr protein	94	1313	-	Cd			Airways	Nasopharynx	Bacteria	Streptococcus pneumoniae ND6059		99% identity to SMRU986
Human	NCBI nr protein	94	1313	-	Cd			Airways	Nasopharynx	Bacteria	Streptococcus pneumoniae ND6109		98% identity to SMRU986
Human	NCBI nr protein	93	1313	-	Cd			Airways	Nasopharynx	Bacteria	Streptococcus pneumoniae ND6133		99% identity to SMRU986
Human	NCBI nr protein	94	1313	-	Cd			Airways	Nasopharynx	Bacteria	Streptococcus pneumoniae NP7006		99% identity to SMRU986
Human	NCBI nr protein	94	1313	-	Cd			Airways	Nasopharynx	Bacteria	Streptococcus pneumoniae NP7020		99% identity to SMRU986
Human	NCBI nr protein	93	1313	-	Cd			Airways	Nasopharynx	Bacteria	Streptococcus pneumoniae NP7052		98% identity to SMRU986
Human	NCBI nr protein	94	1313	-	Cd			Airways	Nasopharynx	Bacteria	Streptococcus pneumoniae NP7287 (ST448); 0410		98% identity to SMRU986
Human	NCBI nr protein	94	1313	-	Cd			Airways	Nasopharynx	Bacteria	Streptococcus pneumoniae PT8000		98% identity to SMRU986
Human	NCBI nr protein	94	1313	-	Cd			Airways	Nasopharynx	Bacteria	Streptococcus pneumoniae PT814		99% identity to SMRU986
Human	NCBI nr protein	94	1313	-	Cd			Airways	Nasopharynx	Bacteria	Streptococcus pneumoniae BR1003		98% identity to SMRU986
Human	NCBI nr protein	93	1313	-	Cd			Airways	Nasopharynx	Bacteria	Streptococcus pneumoniae BR1041		99% identity to SMRU986
Human	NCBI nr protein	94	1313	-	Cd			Airways	Nasopharynx	Bacteria	Streptococcus pneumoniae BR1058		98% identity to SMRU986
Human	NCBI nr protein	94	1313	-	Cd			Airways	Nasopharynx	Bacteria	Streptococcus pneumoniae BR1065		98% identity to SMRU986
Human	NCBI nr protein	94	1313	-	Cd			Airways	Nasopharynx	Bacteria	Streptococcus pneumoniae BR1081		99% identity to SMRU986
Human	NCBI nr protein	94	1313	-	Cd			Airways	Nasopharynx	Bacteria	Streptococcus pneumoniae BR1085		99% identity to SMRU986
Human	NCBI nr protein	93	1313	-	Cd			Airways	Nasopharynx	Bacteria	Streptococcus pneumoniae BR1115		99% identity to SMRU986
Human	NCBI nr protein	94	1313	-	Cd			Airways	Nasopharynx	Bacteria	Streptococcus pneumoniae BR1285 (ST448); 0409		98% identity to SMRU986
Human	NCBI nr protein	94	1313	-	Cd			Airways	Nasopharynx	Bacteria	Streptococcus pneumoniae 08B02452		100% identity to SMRU986
Human	NCBI nr protein	94	1313	-	Cd			Airways	Nasopharynx	Bacteria	Streptococcus pneumoniae 08B02857		100% identity to SMRU986
Human	NCBI nr protein	94	1313	-	Cd			Airways	Nasopharynx	Bacteria	Streptococcus pneumoniae 08B02909		100% identity to SMRU986
Human	NCBI nr protein	94	1313	-	Cd			Airways	Nasopharynx	Bacteria	Streptococcus pneumoniae 08B03195		100% identity to SMRU986
Human	NCBI nr protein	94	1313	-	Cd			Airways	Nasopharynx	Bacteria	Streptococcus pneumoniae 08B03587		100% identity to SMRU986
Human	NCBI nr protein	94	1313	-	Cd			Airways	Nasopharynx	Bacteria	Streptococcus pneumoniae 08B03741		100% identity to SMRU986
Human	NCBI nr protein	94	1313	-	Cd			Airways	Nasopharynx	Bacteria	Streptococcus pneumoniae 08B04036		99% identity to SMRU986
Human	NCBI nr protein	94	1313	-	Cd			Airways	Nasopharynx	Bacteria	Streptococcus pneumoniae 08B04886		99% identity to SMRU986
Human	NCBI nr protein	94	1313	-	Cd			Airways	Nasopharynx	Bacteria	Streptococcus pneumoniae 08B05958		99% identity to SMRU986
Human	NCBI nr protein	94	1313	-	Cd			Airways	Nasopharynx	Bacteria	Streptococcus pneumoniae 08B05979		100% identity to SMRU986
Human	NCBI nr protein	91	1313	-	Cd			Airways	Nasopharynx	Bacteria	Streptococcus pneumoniae 08B05980		poor quality
Human	NCBI nr protein	94	1313	-	Cd			Airways	Nasopharynx	Bacteria	Streptococcus pneumoniae 08B07106		100% identity to SMRU986
Human	NCBI nr protein	94	1313	-	Cd			Airways	Nasopharynx	Bacteria	Streptococcus pneumoniae 08B07107		99% identity to SMRU986
Human	NCBI nr protein	94	1313	-	Cd			Airways	Nasopharynx	Bacteria	Streptococcus pneumoniae 08B07108		99% identity to SMRU986
Human	NCBI nr protein	94	1313	-	Cd			Airways	Nasopharynx	Bacteria	Streptococcus pneumoniae 08B07447		99% identity to SMRU986
Human	NCBI nr protein	94	1313	-	Cd			Airways	Nasopharynx	Bacteria	Streptococcus pneumoniae 08B08624		99% identity to SMRU986
Human	NCBI nr protein	94	1313	-	Cd			Airways	Nasopharynx	Bacteria	Streptococcus pneumoniae 08B08638		99% identity to SMRU986
Human	NCBI nr protein	95	1313	-	Cd			Airways	Nasopharynx	Bacteria	Streptococcus pneumoniae 08B09703		99% identity to SMRU986
Human	NCBI nr protein	94	1313	-	Cd			Airways	Nasopharynx	Bacteria	Streptococcus pneumoniae 08B09843		99% identity to SMRU986
Human	NCBI nr protein	94	1313	-	Cd			Airways	Nasopharynx	Bacteria	Streptococcus pneumoniae 08B10767		100% identity to SMRU986
Human	NCBI nr protein	94	1313	-	Cd			Airways	Nasopharynx	Bacteria	Streptococcus pneumoniae 08B10803		100% identity to SMRU986
Human	NCBI nr protein	94	1313	-	Cd			Airways	Nasopharynx	Bacteria	Streptococcus pneumoniae 09B00197		100% identity to SMRU986
Human	NCBI nr protein	94	1313	-	Cd			Airways	Nasopharynx	Bacteria	Streptococcus pneumoniae 09B01073		100% identity to SMRU986
Human	NCBI nr protein	94	1313	-	Cd			Airways	Nasopharynx	Bacteria	Streptococcus pneumoniae 09B01218		99% identity to SMRU986
Human	NCBI nr protein	94	1313	-	Cd			Airways	Nasopharynx	Bacteria	Streptococcus pneumoniae 09B01302		100% identity to SMRU986
Human	NCBI nr protein	94	1313	-	Cd			Airways	Nasopharynx	Bacteria	Streptococcus pneumoniae 09B01303		100% identity to SMRU986
Human	NCBI nr protein	94	1313	-	Cd			Airways	Nasopharynx	Bacteria	Streptococcus pneumoniae 09B01717		100% identity to SMRU986
Human	NCBI nr protein	94	1313	-	Cd			Airways	Nasopharynx	Bacteria	Streptococcus pneumoniae 09B01718		100% identity to SMRU986
Human	NCBI nr protein	94	1313	-	Cd			Airways	Nasopharynx	Bacteria	Streptococcus pneumoniae 09B01841		100% identity to SMRU986
Human	NCBI nr protein	94	1313	-	Cd			Airways	Nasopharynx	Bacteria	Streptococcus pneumoniae 09B02346		99% identity to SMRU986
Human	NCBI nr protein	94	1313	-	Cd			Airways	Nasopharynx	Bacteria	Streptococcus pneumoniae 09B02518		99% identity to SMRU986
Human	NCBI nr protein	94	1313	-	Cd			Airways	Nasopharynx	Bacteria	Streptococcus pneumoniae 09B02735		100% identity to SMRU986
Human	NCBI nr protein	94	1313	-	Cd			Airways	Nasopharynx	Bacteria	Streptococcus pneumoniae 09B03357		100% identity to SMRU986
Human	NCBI nr protein	94	1313	-	Cd			Airways	Nasopharynx	Bacteria	Streptococcus pneumoniae 09B03385		99% identity to SMRU986
Human	NCBI nr protein	94	1313	-	Cd			Airways	Nasopharynx	Bacteria	Streptococcus pneumoniae 09B04807		100% identity to SMRU986
Human	NCBI nr protein	94	1313	-	Cd			Airways	Nasopharynx	Bacteria	Streptococcus pneumoniae 09B05541		100% identity to SMRU986
Human	NCBI nr protein	94	1313	-	Cd			Airways	Nasopharynx	Bacteria	Streptococcus pneumoniae 09B05642		100% identity to SMRU986
Human	NCBI nr protein	94	1313	-	Cd			Airways	Nasopharynx	Bacteria	Streptococcus pneumoniae 09B06093		100% identity to SMRU986
Human	NCBI nr protein	94	1313	-	Cd			Airways	Nasopharynx	Bacteria	Streptococcus pneumoniae 09B06515		100% identity to SMRU986
Human	NCBI nr protein	94	1313	-	Cd			Airways	Nasopharynx	Bacteria	Streptococcus pneumoniae 09B06561		100% identity to SMRU986
Human	NCBI nr protein	94	1313	-	Cd			Airways	Nasopharynx	Bacteria	Streptococcus pneumoniae 09B06974		100% identity to SMRU986
Human	NCBI nr protein	94	1313	-	Cd			Airways	Nasopharynx	Bacteria	Streptococcus pneumoniae 09B07251		99% identity to SMRU986
Human	NCBI nr protein	94	1313	-	Cd			Airways	Nasopharynx	Bacteria	Streptococcus pneumoniae 09B07685		100% identity to SMRU986
Human	NCBI nr protein	94	1313	-	Cd			Airways	Nasopharynx	Bacteria	Streptococcus pneumoniae 09B07963		100% identity to SMRU986
Human	NCBI nr protein	94	1313	-	Cd			Airways	Nasopharynx	Bacteria	Streptococcus pneumoniae 09B08647		100% identity to SMRU986
Human	NCBI nr protein	94	1313	-	Cd			Airways	Nasopharynx	Bacteria	Streptococcus pneumoniae 09B08788		100% identity to SMRU986
Human	NCBI nr protein	94	1313	-	Cd			Airways	Nasopharynx	Bacteria	Streptococcus pneumoniae 09B09042		100% identity to SMRU986
Human	NCBI nr protein	94	1313	-	Cd			Airways	Nasopharynx	Bacteria	Streptococcus pneumoniae 09B09043		100% identity to SMRU986
Human	NCBI nr protein	95	1313	-	Cd			Airways	Nasopharynx	Bacteria	Streptococcus pneumoniae 09B10330		99% identity to SMRU986
Human	NCBI nr protein	94	1313	-	Cd			Airways	Nasopharynx	Bacteria	Streptococcus pneumoniae R34-3016		99% identity to SMRU986
Human	NCBI nr protein	94	1313	-	Cd			Airways	Nasopharynx	Bacteria	Streptococcus pneumoniae R34-3015		98% identity to SMRU986
Human	NCBI nr protein	93	1313	-	Cd			Airways	Nasopharynx	Bacteria	Streptococcus pneumoniae R34-3063		99% identity to SMRU986
Human	NCBI nr protein	94	1313	-	Cd			Airways	Nasopharynx	Bacteria	Streptococcus pneumoniae R34-3019		99% identity to SMRU986
Human	NCBI nr protein	94	1313	-	Cd			Airways	Nasopharynx	Bacteria	Streptococcus pneumoniae R34-3020		99% identity to SMRU986
Human	NCBI nr protein	94	1313	-	Cd			Airways	Nasopharynx	Bacteria	Streptococcus pneumoniae R34-3022		99% identity to SMRU986
Human	NCBI nr protein	93	1313	-	Cd			Airways	Nasopharynx	Bacteria	Streptococcus pneumoniae R34-3028		98% identity to SMRU986
Human	NCBI nr protein	94	1313	-	Cd			Airways	Nasopharynx	Bacteria	Streptococcus pneumoniae R34-3032		98% identity to SMRU986
Human	NCBI nr protein	94	1313	-	Cd			Airways	Nasopharynx	Bacteria	Streptococcus pneumoniae R34-3039		98% identity to SMRU986
Human	NCBI nr protein	94	1313	-	Cd			Airways	Nasopharynx	Bacteria	Streptococcus pneumoniae R34-3045		99% identity to SMRU986
Human	NCBI nr protein	93	1313	-	Cd			Airways	Nasopharynx	Bacteria	Streptococcus pneumoniae R34-3048		99% identity to SMRU986
Human	NCBI nr protein	94	1313	-	Cd			Airways	Nasopharynx	Bacteria	Streptococcus pneumoniae R34-3073		100% identity to SMRU986
Human	NCBI nr protein	94	1313	-	Cd			Airways	Nasopharynx	Bacteria	Streptococcus pneumoniae R34-3084		98% identity to SMRU986
Human	NCBI nr protein	93	1313	-	Cd			Airways	Nasopharynx	Bacteria	Streptococcus pneumoniae R34-3086		99% identity to SMRU986
Human	NCBI nr protein	93	1313	-	Cd			Airways	Nasopharynx	Bacteria	Streptococcus pneumoniae R34-3088		98% identity to SMRU986
Human	NCBI nr protein	94	1313	-	Cd			Airways	Nasopharynx	Bacteria	Streptococcus pneumoniae R34-3099		98% identity to SMRU986
Human	NCBI nr protein	94	1313	-	Cd			Airways	Nasopharynx	Bacteria	Streptococcus pneumoniae R34-3109		98% identity to SMRU986
Human	NCBI nr protein	93	1313	-	Cd			Airways	Nasopharynx	Bacteria	Streptococcus pneumoniae R34-3115		99% identity to SMRU986
Human	NCBI nr protein	93	1313	-	Cd			Airways	Nasopharynx	Bacteria	Streptococcus pneumoniae R34-3137		98% identity to SMRU986
Human	NCBI nr protein	93	1313	-	Cd			Airways	Nasopharynx	Bacteria	Streptococcus pneumoniae R34-3191		98% identity to SMRU986
Human	NCBI nr protein	94	1313	-	Cd			Airways	Nasopharynx	Bacteria	Streptococcus pneumoniae R34-3198		98% identity to SMRU986
Human	NCBI nr protein	93	1313	-	Cd			Airways	Nasopharynx	Bacteria	Streptococcus pneumoniae R34-3203		98% identity to SMRU986
Human	NCBI nr protein	94	1313	-	Cd			Airways	Nasopharynx	Bacteria	Streptococcus pneumoniae R34-3215		99% identity to SMRU986
Human	NCBI nr protein	93	1313	-	Cd			Airways	Nasopharynx	Bacteria	Streptococcus pneumoniae R34-3230		98% identity to SMRU986
Human	NCBI nr protein	93	1313	-	Cd			Airways	Nasopharynx	Bacteria	Streptococcus pneumoniae R34-3231		98% identity to SMRU986
Human	NCBI nr protein	94	1313	-	Cd			Airways	Nasopharynx	Bacteria	Streptococcus pneumoniae spnIC116		99% identity to SMRU986
Human	NCBI nr protein	94	1313	-	Cd			Airways	Nasopharynx	Bacteria	Streptococcus pneumoniae spnIC141		99% identity to SMRU986
Human	NCBI nr protein	94	1313	-	Cd			Airways	Nasopharynx	Bacteria	Streptococcus pneumoniae spnIC161		99% identity to SMRU986
Human	NCBI nr protein	94	1313	-	Cd			Airways	Nasopharynx	Bacteria	Streptococcus pneumoniae spnIC174		99% identity to SMRU986
Human	NCBI nr protein	94	1313	-	Cd			Airways	Nasopharynx	Bacteria	Streptococcus pneumoniae spnIC187		99% identity to SMRU986
Human	NCBI nr protein	94	1313	-	Cd			Airways	Nasopharynx	Bacteria	Streptococcus pneumoniae spnIC195		99% identity to SMRU986
Human	NCBI nr protein	94	1313	-	Cd			Airways	Nasopharynx	Bacteria	Streptococcus pneumoniae spnIC210		99% identity to SMRU986
Human	NCBI nr protein	94	1313	-	Cd			Airways	Nasopharynx	Bacteria	Streptococcus pneumoniae spnIC434		99% identity to SMRU986
Human	NCBI nr protein	94	1313	-	Cd			Airways	Nasopharynx	Bacteria	Streptococcus pneumoniae spnIC463		99% identity to SMRU986
Human	NCBI nr protein	94	1313	-	Cd			Airways	Nasopharynx	Bacteria	Streptococcus pneumoniae 0005+24045		99% identity to SMRU986
Human	NCBI nr protein	94	1313	-	Cd			Airways	Nasopharynx	Bacteria	Streptococcus pneumoniae 0012+25031		99% identity to SMRU986
Human	NCBI nr protein	94	1313	-	Cd			Airways	Nasopharynx	Bacteria	Streptococcus pneumoniae 0102+01171		99% identity to SMRU986
Human	NCBI nr protein	94	1313	-	Cd			Airways	Nasopharynx	Bacteria	Streptococcus pneumoniae 0105+29173		99% identity to SMRU986
Human	NCBI nr protein	94	1313	-	Cd			Airways	Nasopharynx	Bacteria	Streptococcus pneumoniae 0106+11154		99% identity to SMRU986
Human	NCBI nr protein	94	1313	-	Cd			Airways	Nasopharynx	Bacteria	Streptococcus pneumoniae 0203+19212		99% identity to SMRU986
Human	NCBI nr protein	94	1313	-	Cd			Airways	Nasopharynx	Bacteria	Streptococcus pneumoniae 0209+24059		99% identity to SMRU986
Human	NCBI nr protein	94	1313	-	Cd			Airways	Nasopharynx	Bacteria	Streptococcus pneumoniae 0407+30157		99% identity to SMRU986
Human	NCBI nr protein	94	1313	-	Cd			Airways	Nasopharynx	Bacteria	Streptococcus pneumoniae 0412+17021		99% identity to SMRU986
Human	NCBI nr protein	94	1313	-	Cd			Airways	Nasopharynx	Bacteria	Streptococcus pneumoniae 0505+04001		99% identity to SMRU986
Human	NCBI nr protein	94	1313	-	Cd			Airways	Nasopharynx	Bacteria	Streptococcus pneumoniae 0506+29167		99% identity to SMRU986
Human	NCBI nr protein	94	1313	-	Cd			Airways	Nasopharynx	Bacteria	Streptococcus pneumoniae 0507+08068		99% identity to SMRU986
Human	NCBI nr protein	94	1313	-	Cd			Airways	Nasopharynx	Bacteria	Streptococcus pneumoniae 0508+26122		99% identity to SMRU986
Human	NCBI nr protein	94	1313	-	Cd			Airways	Nasopharynx	Bacteria	Streptococcus pneumoniae 0509+09128		99% identity to SMRU986
Human	NCBI nr protein	94	1313	-	Cd			Airways	Nasopharynx	Bacteria	Streptococcus pneumoniae 9511+06158		99% identity to SMRU986
Human	NCBI nr protein	94	1313	-	Cd			Airways	Nasopharynx	Bacteria	Streptococcus pneumoniae 9601+30166		99% identity to SMRU986
Human	NCBI nr protein	94	1313	-	Cd			Airways	Nasopharynx	Bacteria	Streptococcus pneumoniae 9607+10105		99% identity to SMRU986
Human	NCBI nr protein	94	1313	-	Cd			Airways	Nasopharynx	Bacteria	Streptococcus pneumoniae 9611+04103		99% identity to SMRU986
Human	NCBI nr protein	94	1313	-	Cd			Airways	Nasopharynx	Bacteria	Streptococcus pneumoniae 9711+04135		99% identity to SMRU986
Human	NCBI nr protein	94	1313	-	Cd			Airways	Nasopharynx	Bacteria	Streptococcus pneumoniae 9802+26112		99% identity to SMRU986
Human	NCBI nr protein	94	1313	-	Cd			Airways	Nasopharynx	Bacteria	Streptococcus pneumoniae 9806+08086		99% identity to SMRU986
Human	NCBI nr protein	94	1313	-	Cd			Airways	Nasopharynx	Bacteria	Streptococcus pneumoniae 9808+20015		99% identity to SMRU986
Human	NCBI nr protein	94	1313	-	Cd			Airways	Nasopharynx	Bacteria	Streptococcus pneumoniae 9811+05053		99% identity to SMRU986
Human	NCBI nr protein	94	1313	-	Cd			Airways	Nasopharynx	Bacteria	Streptococcus pneumoniae 9905+21046		99% identity to SMRU986
Human	NCBI nr protein	94	1313	-	Cd			Airways	Nasopharynx	Bacteria	Streptococcus pneumoniae 9911+18139		99% identity to SMRU986
Human	NCBI nr protein	94	1313	-	Cd			Airways	Nasopharynx	Bacteria	Streptococcus pneumoniae 9912+17151		99% identity to SMRU986
Human	NCBI nr protein	94	1313	-	C	Nasopharyngeal swabs in this study were collected from 3085 pneumococcal carriage isolates from a 2.4-km2 refugee camp	C. Chewapreecha et al. (2014)	Airways	Nasopharynx	Bacteria	Streptococcus pneumoniae SMRU1001		99% identity to SMRU986
Human	NCBI nr protein	94	1313	-	C	See SMRU1001		Airways	Nasopharynx	Bacteria	Streptococcus pneumoniae SMRU106 (35F)		98% identity to SMRU986
Human	NCBI nr protein	94	1313	-	C	See SMRU1001		Airways	Nasopharynx	Bacteria	Streptococcus pneumoniae SMRU1004		99% identity to SMRU986
Human	NCBI nr protein	94	1313	-	C	See SMRU1001		Airways	Nasopharynx	Bacteria	Streptococcus pneumoniae SMRU1008		99% identity to SMRU986
Human	NCBI nr protein	94	1313	-	C	See SMRU1001		Airways	Nasopharynx	Bacteria	Streptococcus pneumoniae SMRU1009		99% identity to SMRU986
Human	NCBI nr protein	94	1313	-	C	See SMRU1001		Airways	Nasopharynx	Bacteria	Streptococcus pneumoniae SMRU1014		99% identity to SMRU986
Human	NCBI nr protein	94	1313	-	C	See SMRU1001		Airways	Nasopharynx	Bacteria	Streptococcus pneumoniae SMRU1017		99% identity to SMRU986
Human	NCBI nr protein	93	1313	-	C	See SMRU1001		Airways	Nasopharynx	Bacteria	Streptococcus pneumoniae SMRU102 (NT)		98% identity to SMRU986
Human	NCBI nr protein	94	1313	-	C	See SMRU1001		Airways	Nasopharynx	Bacteria	Streptococcus pneumoniae SMRU1020		98% identity to SMRU986
Human	NCBI nr protein	94	1313	-	C	See SMRU1001		Airways	Nasopharynx	Bacteria	Streptococcus pneumoniae SMRU1026		98% identity to SMRU986
Human	NCBI nr protein	94	1313	-	C	See SMRU1001		Airways	Nasopharynx	Bacteria	Streptococcus pneumoniae SMRU1027		98% identity to SMRU986
Human	NCBI nr protein	94	1313	-	C	See SMRU1001		Airways	Nasopharynx	Bacteria	Streptococcus pneumoniae SMRU1028		99% identity to SMRU986
Human	NCBI nr protein	94	1313	-	C	See SMRU1001		Airways	Nasopharynx	Bacteria	Streptococcus pneumoniae SMRU1029		98% identity to SMRU986
Human	NCBI nr protein	94	1313	-	C	See SMRU1001		Airways	Nasopharynx	Bacteria	Streptococcus pneumoniae SMRU103 (19F)		100% identity to SMRU986
Human	NCBI nr protein	94	1313	-	C	See SMRU1001		Airways	Nasopharynx	Bacteria	Streptococcus pneumoniae SMRU1032		99% identity to SMRU986
Human	NCBI nr protein	94	1313	-	C	See SMRU1001		Airways	Nasopharynx	Bacteria	Streptococcus pneumoniae SMRU1034		99% identity to SMRU986
Human	NCBI nr protein	93	1313	-	C	See SMRU1001		Airways	Nasopharynx	Bacteria	Streptococcus pneumoniae SMRU1036		99% identity to SMRU986
Human	NCBI nr protein	94	1313	-	C	See SMRU1001		Airways	Nasopharynx	Bacteria	Streptococcus pneumoniae SMRU1042		99% identity to SMRU986
Human	NCBI nr protein	94	1313	-	C	See SMRU1001		Airways	Nasopharynx	Bacteria	Streptococcus pneumoniae SMRU1046		99% identity to SMRU986
Human	NCBI nr protein	94	1313	-	C	See SMRU1001		Airways	Nasopharynx	Bacteria	Streptococcus pneumoniae SMRU1048		99% identity to SMRU986
Human	NCBI nr protein	94	1313	-	C	See SMRU1001		Airways	Nasopharynx	Bacteria	Streptococcus pneumoniae SMRU1050		99% identity to SMRU986
Human	NCBI nr protein	94	1313	-	C	See SMRU1001		Airways	Nasopharynx	Bacteria	Streptococcus pneumoniae SMRU1051		100% identity to SMRU986
Human	NCBI nr protein	94	1313	-	C	See SMRU1001		Airways	Nasopharynx	Bacteria	Streptococcus pneumoniae SMRU1061		99% identity to SMRU986
Human	NCBI nr protein	94	1313	-	C	See SMRU1001		Airways	Nasopharynx	Bacteria	Streptococcus pneumoniae SMRU1062		99% identity to SMRU986
Human	NCBI nr protein	94	1313	-	C	See SMRU1001		Airways	Nasopharynx	Bacteria	Streptococcus pneumoniae SMRU1065		99% identity to SMRU986
Human	NCBI nr protein	94	1313	-	C	See SMRU1001		Airways	Nasopharynx	Bacteria	Streptococcus pneumoniae SMRU1068		99% identity to SMRU986
Human	NCBI nr protein	94	1313	-	C	See SMRU1001		Airways	Nasopharynx	Bacteria	Streptococcus pneumoniae SMRU1069		99% identity to SMRU986
Human	NCBI nr protein	94	1313	-	C	See SMRU1001		Airways	Nasopharynx	Bacteria	Streptococcus pneumoniae SMRU107 (35F)		98% identity to SMRU986
Human	NCBI nr protein	94	1313	-	C	See SMRU1001		Airways	Nasopharynx	Bacteria	Streptococcus pneumoniae SMRU1073		99% identity to SMRU986
Human	NCBI nr protein	94	1313	-	C	See SMRU1001		Airways	Nasopharynx	Bacteria	Streptococcus pneumoniae SMRU108 (22F)		98% identity to SMRU986
Human	NCBI nr protein	94	1313	-	C	See SMRU1001		Airways	Nasopharynx	Bacteria	Streptococcus pneumoniae SMRU1088		99% identity to SMRU986
Human	NCBI nr protein	94	1313	-	C	See SMRU1001		Airways	Nasopharynx	Bacteria	Streptococcus pneumoniae SMRU1089		99% identity to SMRU986
Human	NCBI nr protein	94	1313	-	C	See SMRU1001		Airways	Nasopharynx	Bacteria	Streptococcus pneumoniae SMRU109 (4)		99% identity to SMRU986
Human	NCBI nr protein	94	1313	-	C	See SMRU1001		Airways	Nasopharynx	Bacteria	Streptococcus pneumoniae SMRU1093		99% identity to SMRU986
Human	NCBI nr protein	94	1313	-	C	See SMRU1001		Airways	Nasopharynx	Bacteria	Streptococcus pneumoniae SMRU1095		100% identity to SMRU986
Human	NCBI nr protein	94	1313	-	C	See SMRU1001		Airways	Nasopharynx	Bacteria	Streptococcus pneumoniae SMRU1096		99% identity to SMRU986
Human	NCBI nr protein	94	1313	-	C	See SMRU1001		Airways	Nasopharynx	Bacteria	Streptococcus pneumoniae SMRU1101		99% identity to SMRU986
Human	NCBI nr protein	94	1313	-	C	See SMRU1001		Airways	Nasopharynx	Bacteria	Streptococcus pneumoniae SMRU1103		100% identity to SMRU986
Human	NCBI nr protein	94	1313	-	C	See SMRU1001		Airways	Nasopharynx	Bacteria	Streptococcus pneumoniae SMRU1119		99% identity to SMRU986
Human	NCBI nr protein	94	1313	-	C	See SMRU1001		Airways	Nasopharynx	Bacteria	Streptococcus pneumoniae SMRU78 (19B)		99% identity to SMRU986
Human	NCBI nr protein	94	1313	-	C	See SMRU1001		Airways	Nasopharynx	Bacteria	Streptococcus pneumoniae SMRU1129		98% identity to SMRU986
Human	NCBI nr protein	93	1313	-	C	See SMRU1001		Airways	Nasopharynx	Bacteria	Streptococcus pneumoniae SMRU113 (23A)		97% identity to SMRU986
Human	NCBI nr protein	94	1313	-	C	See SMRU1001		Airways	Nasopharynx	Bacteria	Streptococcus pneumoniae SMRU1150		100% identity to SMRU986
Human	NCBI nr protein	94	1313	-	C	See SMRU1001		Airways	Nasopharynx	Bacteria	Streptococcus pneumoniae SMRU1151		100% identity to SMRU986
Human	NCBI nr protein	94	1313	-	C	See SMRU1001		Airways	Nasopharynx	Bacteria	Streptococcus pneumoniae SMRU1158		98% identity to SMRU986
Human	NCBI nr protein	94	1313	-	C	See SMRU1001		Airways	Nasopharynx	Bacteria	Streptococcus pneumoniae SMRU1159		99% identity to SMRU986
Human	NCBI nr protein	94	1313	-	C	See SMRU1001		Airways	Nasopharynx	Bacteria	Streptococcus pneumoniae SMRU1160		99% identity to SMRU986
Human	NCBI nr protein	94	1313	-	C	See SMRU1001		Airways	Nasopharynx	Bacteria	Streptococcus pneumoniae SMRU1168		98% identity to SMRU986
Human	NCBI nr protein	93	1313	-	C	See SMRU1001		Airways	Nasopharynx	Bacteria	Streptococcus pneumoniae SMRU1174		99% identity to SMRU986
Human	NCBI nr protein	94	1313	-	C	See SMRU1001		Airways	Nasopharynx	Bacteria	Streptococcus pneumoniae SMRU1179		99% identity to SMRU986
Human	NCBI nr protein	94	1313	-	C	See SMRU1001		Airways	Nasopharynx	Bacteria	Streptococcus pneumoniae SMRU1188		99% identity to SMRU986
Human	NCBI nr protein	94	1313	-	C	See SMRU1001		Airways	Nasopharynx	Bacteria	Streptococcus pneumoniae SMRU119 (22F)		98% identity to SMRU986
Human	NCBI nr protein	94	1313	-	C	See SMRU1001		Airways	Nasopharynx	Bacteria	Streptococcus pneumoniae SMRU1196		100% identity to SMRU986
Human	NCBI nr protein	94	1313	-	C	See SMRU1001		Airways	Nasopharynx	Bacteria	Streptococcus pneumoniae SMRU1198		100% identity to SMRU986
Human	NCBI nr protein	94	1313	-	C	See SMRU1001		Airways	Nasopharynx	Bacteria	Streptococcus pneumoniae SMRU1201		99% identity to SMRU986
Human	NCBI nr protein	94	1313	-	C	See SMRU1001		Airways	Nasopharynx	Bacteria	Streptococcus pneumoniae SMRU1209		98% identity to SMRU986
Human	NCBI nr protein	94	1313	-	C	See SMRU1001		Airways	Nasopharynx	Bacteria	Streptococcus pneumoniae SMRU1210		99% identity to SMRU986
Human	NCBI nr protein	94	1313	-	C	See SMRU1001		Airways	Nasopharynx	Bacteria	Streptococcus pneumoniae SMRU1213		99% identity to SMRU986
Human	NCBI nr protein	94	1313	-	C	See SMRU1001		Airways	Nasopharynx	Bacteria	Streptococcus pneumoniae SMRU1214		99% identity to SMRU986
Human	NCBI nr protein	94	1313	-	C	See SMRU1001		Airways	Nasopharynx	Bacteria	Streptococcus pneumoniae SMRU1215		99% identity to SMRU986
Human	NCBI nr protein	94	1313	-	C	See SMRU1001		Airways	Nasopharynx	Bacteria	Streptococcus pneumoniae SMRU1216		100% identity to SMRU986
Human	NCBI nr protein	94	1313	-	C	See SMRU1001		Airways	Nasopharynx	Bacteria	Streptococcus pneumoniae SMRU1220		99% identity to SMRU986
Human	NCBI nr protein	94	1313	-	C	See SMRU1001		Airways	Nasopharynx	Bacteria	Streptococcus pneumoniae SMRU1223		99% identity to SMRU986
Human	NCBI nr protein	94	1313	-	C	See SMRU1001		Airways	Nasopharynx	Bacteria	Streptococcus pneumoniae SMRU1225		99% identity to SMRU986
Human	NCBI nr protein	94	1313	-	C	See SMRU1001		Airways	Nasopharynx	Bacteria	Streptococcus pneumoniae SMRU1227		99% identity to SMRU986
Human	NCBI nr protein	94	1313	-	C	See SMRU1001		Airways	Nasopharynx	Bacteria	Streptococcus pneumoniae SMRU1231		99% identity to SMRU986
Human	NCBI nr protein	94	1313	-	C	See SMRU1001		Airways	Nasopharynx	Bacteria	Streptococcus pneumoniae SMRU1234		98% identity to SMRU986
Human	NCBI nr protein	94	1313	-	C	See SMRU1001		Airways	Nasopharynx	Bacteria	Streptococcus pneumoniae SMRU1235		98% identity to SMRU986
Human	NCBI nr protein	93	1313	-	C	See SMRU1001		Airways	Nasopharynx	Bacteria	Streptococcus pneumoniae SMRU1240		99% identity to SMRU986
Human	NCBI nr protein	94	1313	-	C	See SMRU1001		Airways	Nasopharynx	Bacteria	Streptococcus pneumoniae SMRU1244		100% identity to SMRU986
Human	NCBI nr protein	94	1313	-	C	See SMRU1001		Airways	Nasopharynx	Bacteria	Streptococcus pneumoniae SMRU1264		100% identity to SMRU986
Human	NCBI nr protein	94	1313	-	C	See SMRU1001		Airways	Nasopharynx	Bacteria	Streptococcus pneumoniae SMRU1267		99% identity to SMRU986
Human	NCBI nr protein	94	1313	-	C	See SMRU1001		Airways	Nasopharynx	Bacteria	Streptococcus pneumoniae SMRU1268		99% identity to SMRU986
Human	NCBI nr protein	94	1313	-	C	See SMRU1001		Airways	Nasopharynx	Bacteria	Streptococcus pneumoniae SMRU127 (15B)		99% identity to SMRU986
Human	NCBI nr protein	94	1313	-	C	See SMRU1001		Airways	Nasopharynx	Bacteria	Streptococcus pneumoniae SMRU1272		100% identity to SMRU986
Human	NCBI nr protein	94	1313	-	C	See SMRU1001		Airways	Nasopharynx	Bacteria	Streptococcus pneumoniae SMRU1278		100% identity to SMRU986
Human	NCBI nr protein	94	1313	-	C	See SMRU1001		Airways	Nasopharynx	Bacteria	Streptococcus pneumoniae SMRU1281		100% identity to SMRU986
Human	NCBI nr protein	94	1313	-	C	See SMRU1001		Airways	Nasopharynx	Bacteria	Streptococcus pneumoniae SMRU1283		99% identity to SMRU986
Human	NCBI nr protein	94	1313	-	C	See SMRU1001		Airways	Nasopharynx	Bacteria	Streptococcus pneumoniae SMRU1284		99% identity to SMRU986
Human	NCBI nr protein	94	1313	-	C	See SMRU1001		Airways	Nasopharynx	Bacteria	Streptococcus pneumoniae SMRU1285		99% identity to SMRU986
Human	NCBI nr protein	94	1313	-	C	See SMRU1001		Airways	Nasopharynx	Bacteria	Streptococcus pneumoniae SMRU1289		99% identity to SMRU986
Human	NCBI nr protein	94	1313	-	C	See SMRU1001		Airways	Nasopharynx	Bacteria	Streptococcus pneumoniae SMRU129 (20)		99% identity to SMRU986
Human	NCBI nr protein	94	1313	-	C	See SMRU1001		Airways	Nasopharynx	Bacteria	Streptococcus pneumoniae SMRU1297		98% identity to SMRU986
Human	NCBI nr protein	94	1313	-	C	See SMRU1001		Airways	Nasopharynx	Bacteria	Streptococcus pneumoniae SMRU1298		99% identity to SMRU986
Human	NCBI nr protein	94	1313	-	C	See SMRU1001		Airways	Nasopharynx	Bacteria	Streptococcus pneumoniae SMRU1299		99% identity to SMRU986
Human	NCBI nr protein	93	1313	-	C	See SMRU1001		Airways	Nasopharynx	Bacteria	Streptococcus pneumoniae SMRU130 (NT)		98% identity to SMRU986
Human	NCBI nr protein	94	1313	-	C	See SMRU1001		Airways	Nasopharynx	Bacteria	Streptococcus pneumoniae SMRU1301		99% identity to SMRU986
Human	NCBI nr protein	94	1313	-	C	See SMRU1001		Airways	Nasopharynx	Bacteria	Streptococcus pneumoniae SMRU1303	HA	99% identity to SMRU986
Human	NCBI nr protein	94	1313	-	C	See SMRU1001		Airways	Nasopharynx	Bacteria	Streptococcus pneumoniae SMRU1304		100% identity to SMRU986
Human	NCBI nr protein	94	1313	-	C	See SMRU1001		Airways	Nasopharynx	Bacteria	Streptococcus pneumoniae SMRU1310		100% identity to SMRU986
Human	NCBI nr protein	94	1313	-	C	See SMRU1001		Airways	Nasopharynx	Bacteria	Streptococcus pneumoniae SMRU1313		99% identity to SMRU986
Human	NCBI nr protein	93	1313	-	C	See SMRU1001		Airways	Nasopharynx	Bacteria	Streptococcus pneumoniae SMRU1316		98% identity to SMRU986
Human	NCBI nr protein	94	1313	-	C	See SMRU1001		Airways	Nasopharynx	Bacteria	Streptococcus pneumoniae SMRU1317		98% identity to SMRU986
Human	NCBI nr protein	94	1313	-	C	See SMRU1001		Airways	Nasopharynx	Bacteria	Streptococcus pneumoniae SMRU1319		99% identity to SMRU986
Human	NCBI nr protein	94	1313	-	C	See SMRU1001		Airways	Nasopharynx	Bacteria	Streptococcus pneumoniae SMRU1321		99% identity to SMRU986
Human	NCBI nr protein	94	1313	-	C	See SMRU1001		Airways	Nasopharynx	Bacteria	Streptococcus pneumoniae SMRU1325		100% identity to SMRU986
Human	NCBI nr protein	94	1313	-	C	See SMRU1001		Airways	Nasopharynx	Bacteria	Streptococcus pneumoniae SMRU1327		98% identity to SMRU986
Human	NCBI nr protein	94	1313	-	C	See SMRU1001		Airways	Nasopharynx	Bacteria	Streptococcus pneumoniae SMRU1332		98% identity to SMRU986
Human	NCBI nr protein	94	1313	-	C	See SMRU1001		Airways	Nasopharynx	Bacteria	Streptococcus pneumoniae SMRU1338		99% identity to SMRU986
Human	NCBI nr protein	94	1313	-	C	See SMRU1001		Airways	Nasopharynx	Bacteria	Streptococcus pneumoniae SMRU134 (14)		99% identity to SMRU986
Human	NCBI nr protein	93	1313	-	C	See SMRU1001		Airways	Nasopharynx	Bacteria	Streptococcus pneumoniae SMRU1340		98% identity to SMRU986
Human	NCBI nr protein	94	1313	-	C	See SMRU1001		Airways	Nasopharynx	Bacteria	Streptococcus pneumoniae SMRU1344		98% identity to SMRU986
Human	NCBI nr protein	94	1313	-	C	See SMRU1001		Airways	Nasopharynx	Bacteria	Streptococcus pneumoniae SMRU135 (14)		99% identity to SMRU986
Human	NCBI nr protein	93	1313	-	C	See SMRU1001		Airways	Nasopharynx	Bacteria	Streptococcus pneumoniae SMRU1363		99% identity to SMRU986
Human	NCBI nr protein	94	1313	-	C	See SMRU1001		Airways	Nasopharynx	Bacteria	Streptococcus pneumoniae SMRU1364		100% identity to SMRU986
Human	NCBI nr protein	93	1313	-	C	See SMRU1001		Airways	Nasopharynx	Bacteria	Streptococcus pneumoniae SMRU1366		99% identity to SMRU986
Human	NCBI nr protein	94	1313	-	C	See SMRU1001		Airways	Nasopharynx	Bacteria	Streptococcus pneumoniae SMRU1368		99% identity to SMRU986
Human	NCBI nr protein	94	1313	-	C	See SMRU1001		Airways	Nasopharynx	Bacteria	Streptococcus pneumoniae SMRU1372		100% identity to SMRU986
Human	NCBI nr protein	94	1313	-	C	See SMRU1001		Airways	Nasopharynx	Bacteria	Streptococcus pneumoniae SMRU1374		100% identity to SMRU986
Human	NCBI nr protein	94	1313	-	C	See SMRU1001		Airways	Nasopharynx	Bacteria	Streptococcus pneumoniae SMRU1376		98% identity to SMRU986
Human	NCBI nr protein	94	1313	-	C	See SMRU1001		Airways	Nasopharynx	Bacteria	Streptococcus pneumoniae SMRU1387	HA	99% identity to SMRU986
Human	NCBI nr protein	94	1313	-	C	See SMRU1001		Airways	Nasopharynx	Bacteria	Streptococcus pneumoniae SMRU1391		99% identity to SMRU986
Human	NCBI nr protein	94	1313	-	C	See SMRU1001		Airways	Nasopharynx	Bacteria	Streptococcus pneumoniae SMRU1399		98% identity to SMRU986
Human	NCBI nr protein	94	1313	-	C	See SMRU1001		Airways	Nasopharynx	Bacteria	Streptococcus pneumoniae SMRU1408		100% identity to SMRU986
Human	NCBI nr protein	94	1313	-	C	See SMRU1001		Airways	Nasopharynx	Bacteria	Streptococcus pneumoniae SMRU141 (32A)		100% identity to SMRU986
Human	NCBI nr protein	94	1313	-	C	See SMRU1001		Airways	Nasopharynx	Bacteria	Streptococcus pneumoniae SMRU1410		99% identity to SMRU986
Human	NCBI nr protein	94	1313	-	C	See SMRU1001		Airways	Nasopharynx	Bacteria	Streptococcus pneumoniae SMRU1413		99% identity to SMRU986
Human	NCBI nr protein	94	1313	-	C	See SMRU1001		Airways	Nasopharynx	Bacteria	Streptococcus pneumoniae SMRU1416		99% identity to SMRU986
Human	NCBI nr protein	94	1313	-	C	See SMRU1001		Airways	Nasopharynx	Bacteria	Streptococcus pneumoniae SMRU1417		98% identity to SMRU986
Human	NCBI nr protein	94	1313	-	C	See SMRU1001		Airways	Nasopharynx	Bacteria	Streptococcus pneumoniae SMRU1418		100% identity to SMRU986
Human	NCBI nr protein	94	1313	-	C	See SMRU1001		Airways	Nasopharynx	Bacteria	Streptococcus pneumoniae SMRU1419		99% identity to SMRU986
Human	NCBI nr protein	94	1313	-	C	See SMRU1001		Airways	Nasopharynx	Bacteria	Streptococcus pneumoniae SMRU142 (19B)		99% identity to SMRU986
Human	NCBI nr protein	93	1313	-	C	See SMRU1001		Airways	Nasopharynx	Bacteria	Streptococcus pneumoniae SMRU1420		98% identity to SMRU986
Human	NCBI nr protein	94	1313	-	C	See SMRU1001		Airways	Nasopharynx	Bacteria	Streptococcus pneumoniae SMRU1422		99% identity to SMRU986
Human	NCBI nr protein	94	1313	-	C	See SMRU1001		Airways	Nasopharynx	Bacteria	Streptococcus pneumoniae SMRU1428		99% identity to SMRU986
Human	NCBI nr protein	94	1313	-	C	See SMRU1001		Airways	Nasopharynx	Bacteria	Streptococcus pneumoniae SMRU143 (NT)		100% identity to SMRU986
Human	NCBI nr protein	94	1313	-	C	See SMRU1001		Airways	Nasopharynx	Bacteria	Streptococcus pneumoniae SMRU1436		99% identity to SMRU986
Human	NCBI nr protein	94	1313	-	C	See SMRU1001		Airways	Nasopharynx	Bacteria	Streptococcus pneumoniae SMRU1438		99% identity to SMRU986
Human	NCBI nr protein	94	1313	-	C	See SMRU1001		Airways	Nasopharynx	Bacteria	Streptococcus pneumoniae SMRU1443		99% identity to SMRU986
Human	NCBI nr protein	94	1313	-	C	See SMRU1001		Airways	Nasopharynx	Bacteria	Streptococcus pneumoniae SMRU1444		100% identity to SMRU986
Human	NCBI nr protein	94	1313	-	C	See SMRU1001		Airways	Nasopharynx	Bacteria	Streptococcus pneumoniae SMRU1445		98% identity to SMRU986
Human	NCBI nr protein	94	1313	-	C	See SMRU1001		Airways	Nasopharynx	Bacteria	Streptococcus pneumoniae SMRU1448		98% identity to SMRU986
Human	NCBI nr protein	94	1313	-	C	See SMRU1001		Airways	Nasopharynx	Bacteria	Streptococcus pneumoniae SMRU1449		98% identity to SMRU986
Human	NCBI nr protein	94	1313	-	C	See SMRU1001		Airways	Nasopharynx	Bacteria	Streptococcus pneumoniae SMRU1453		100% identity to SMRU986
Human	NCBI nr protein	94	1313	-	C	See SMRU1001		Airways	Nasopharynx	Bacteria	Streptococcus pneumoniae SMRU1463		98% identity to SMRU986
Human	NCBI nr protein	94	1313	-	C	See SMRU1001		Airways	Nasopharynx	Bacteria	Streptococcus pneumoniae SMRU1469		98% identity to SMRU986
Human	NCBI nr protein	94	1313	-	C	See SMRU1001		Airways	Nasopharynx	Bacteria	Streptococcus pneumoniae SMRU147 (14)		98% identity to SMRU986
Human	NCBI nr protein	94	1313	-	C	See SMRU1001		Airways	Nasopharynx	Bacteria	Streptococcus pneumoniae SMRU1470		99% identity to SMRU986
Human	NCBI nr protein	94	1313	-	C	See SMRU1001		Airways	Nasopharynx	Bacteria	Streptococcus pneumoniae SMRU1474		99% identity to SMRU986
Human	NCBI nr protein	94	1313	-	C	See SMRU1001		Airways	Nasopharynx	Bacteria	Streptococcus pneumoniae SMRU1477		99% identity to SMRU986
Human	NCBI nr protein	94	1313	-	C	See SMRU1001		Airways	Nasopharynx	Bacteria	Streptococcus pneumoniae SMRU148 (NT)		99% identity to SMRU986
Human	NCBI nr protein	94	1313	-	C	See SMRU1001		Airways	Nasopharynx	Bacteria	Streptococcus pneumoniae SMRU1482		99% identity to SMRU986
Human	NCBI nr protein	94	1313	-	C	See SMRU1001		Airways	Nasopharynx	Bacteria	Streptococcus pneumoniae SMRU1484		98% identity to SMRU986
Human	NCBI nr protein	94	1313	-	C	See SMRU1001		Airways	Nasopharynx	Bacteria	Streptococcus pneumoniae SMRU1486		98% identity to SMRU986
Human	NCBI nr protein	93	1313	-	C	See SMRU1001		Airways	Nasopharynx	Bacteria	Streptococcus pneumoniae SMRU1487		99% identity to SMRU986
Human	NCBI nr protein	94	1313	-	C	See SMRU1001		Airways	Nasopharynx	Bacteria	Streptococcus pneumoniae SMRU1488		98% identity to SMRU986
Human	NCBI nr protein	94	1313	-	C	See SMRU1001		Airways	Nasopharynx	Bacteria	Streptococcus pneumoniae SMRU1491	HA	99% identity to SMRU986
Human	NCBI nr protein	94	1313	-	C	See SMRU1001		Airways	Nasopharynx	Bacteria	Streptococcus pneumoniae SMRU150 (NT)		98% identity to SMRU986
Human	NCBI nr protein	94	1313	-	C	See SMRU1001		Airways	Nasopharynx	Bacteria	Streptococcus pneumoniae SMRU1502		99% identity to SMRU986
Human	NCBI nr protein	94	1313	-	C	See SMRU1001		Airways	Nasopharynx	Bacteria	Streptococcus pneumoniae SMRU1505		99% identity to SMRU986
Human	NCBI nr protein	94	1313	-	C	See SMRU1001		Airways	Nasopharynx	Bacteria	Streptococcus pneumoniae SMRU1507		99% identity to SMRU986
Human	NCBI nr protein	94	1313	-	C	See SMRU1001		Airways	Nasopharynx	Bacteria	Streptococcus pneumoniae SMRU1508		99% identity to SMRU986
Human	NCBI nr protein	94	1313	-	C	See SMRU1001		Airways	Nasopharynx	Bacteria	Streptococcus pneumoniae SMRU1510		99% identity to SMRU986
Human	NCBI nr protein	94	1313	-	C	See SMRU1001		Airways	Nasopharynx	Bacteria	Streptococcus pneumoniae SMRU1511		98% identity to SMRU986
Human	NCBI nr protein	94	1313	-	C	See SMRU1001		Airways	Nasopharynx	Bacteria	Streptococcus pneumoniae SMRU1513		100% identity to SMRU986
Human	NCBI nr protein	94	1313	-	C	See SMRU1001		Airways	Nasopharynx	Bacteria	Streptococcus pneumoniae SMRU1515		100% identity to SMRU986
Human	NCBI nr protein	94	1313	-	C	See SMRU1001		Airways	Nasopharynx	Bacteria	Streptococcus pneumoniae SMRU1517		98% identity to SMRU986
Human	NCBI nr protein	94	1313	-	C	See SMRU1001		Airways	Nasopharynx	Bacteria	Streptococcus pneumoniae SMRU1519		98% identity to SMRU986
Human	NCBI nr protein	94	1313	-	C	See SMRU1001		Airways	Nasopharynx	Bacteria	Streptococcus pneumoniae SMRU152 (NT)		100% identity to SMRU986
Human	NCBI nr protein	94	1313	-	C	See SMRU1001		Airways	Nasopharynx	Bacteria	Streptococcus pneumoniae SMRU1524		98% identity to SMRU986
Human	NCBI nr protein	94	1313	-	C	See SMRU1001		Airways	Nasopharynx	Bacteria	Streptococcus pneumoniae SMRU1525		99% identity to SMRU986
Human	NCBI nr protein	94	1313	-	C	See SMRU1001		Airways	Nasopharynx	Bacteria	Streptococcus pneumoniae SMRU1532		98% identity to SMRU986
Human	NCBI nr protein	94	1313	-	C	See SMRU1001		Airways	Nasopharynx	Bacteria	Streptococcus pneumoniae SMRU1533		100% identity to SMRU986
Human	NCBI nr protein	94	1313	-	C	See SMRU1001		Airways	Nasopharynx	Bacteria	Streptococcus pneumoniae SMRU1536		100% identity to SMRU986
Human	NCBI nr protein	94	1313	-	C	See SMRU1001		Airways	Nasopharynx	Bacteria	Streptococcus pneumoniae SMRU1537		98% identity to SMRU986
Human	NCBI nr protein	94	1313	-	C	See SMRU1001		Airways	Nasopharynx	Bacteria	Streptococcus pneumoniae SMRU154 (NT)		98% identity to SMRU986
Human	NCBI nr protein	94	1313	-	C	See SMRU1001		Airways	Nasopharynx	Bacteria	Streptococcus pneumoniae SMRU1541		99% identity to SMRU986
Human	NCBI nr protein	94	1313	-	C	See SMRU1001		Airways	Nasopharynx	Bacteria	Streptococcus pneumoniae SMRU1545		99% identity to SMRU986
Human	NCBI nr protein	94	1313	-	C	See SMRU1001		Airways	Nasopharynx	Bacteria	Streptococcus pneumoniae SMRU1546		100% identity to SMRU986
Human	NCBI nr protein	94	1313	-	C	See SMRU1001		Airways	Nasopharynx	Bacteria	Streptococcus pneumoniae SMRU1547		99% identity to SMRU986
Human	NCBI nr protein	94	1313	-	C	See SMRU1001		Airways	Nasopharynx	Bacteria	Streptococcus pneumoniae SMRU1549		99% identity to SMRU986
Human	NCBI nr protein	94	1313	-	C	See SMRU1001		Airways	Nasopharynx	Bacteria	Streptococcus pneumoniae SMRU1551		98% identity to SMRU986
Human	NCBI nr protein	94	1313	-	C	See SMRU1001		Airways	Nasopharynx	Bacteria	Streptococcus pneumoniae SMRU1563	HA	99% identity to SMRU986
Human	NCBI nr protein	94	1313	-	C	See SMRU1001		Airways	Nasopharynx	Bacteria	Streptococcus pneumoniae SMRU1573		98% identity to SMRU986
Human	NCBI nr protein	94	1313	-	C	See SMRU1001		Airways	Nasopharynx	Bacteria	Streptococcus pneumoniae SMRU1579		100% identity to SMRU986
Human	NCBI nr protein	94	1313	-	C	See SMRU1001		Airways	Nasopharynx	Bacteria	Streptococcus pneumoniae SMRU1581		98% identity to SMRU986
Human	NCBI nr protein	94	1313	-	C	See SMRU1001		Airways	Nasopharynx	Bacteria	Streptococcus pneumoniae SMRU1584		99% identity to SMRU986
Human	NCBI nr protein	94	1313	-	C	See SMRU1001		Airways	Nasopharynx	Bacteria	Streptococcus pneumoniae SMRU1590		100% identity to SMRU986
Human	NCBI nr protein	94	1313	-	C	See SMRU1001		Airways	Nasopharynx	Bacteria	Streptococcus pneumoniae SMRU1591		100% identity to SMRU986
Human	NCBI nr protein	94	1313	-	C	See SMRU1001		Airways	Nasopharynx	Bacteria	Streptococcus pneumoniae SMRU1592		99% identity to SMRU986
Human	NCBI nr protein	93	1313	-	C	See SMRU1001		Airways	Nasopharynx	Bacteria	Streptococcus pneumoniae SMRU1593		98% identity to SMRU986
Human	NCBI nr protein	94	1313	-	C	See SMRU1001		Airways	Nasopharynx	Bacteria	Streptococcus pneumoniae SMRU1594		100% identity to SMRU986
Human	NCBI nr protein	94	1313	-	C	See SMRU1001		Airways	Nasopharynx	Bacteria	Streptococcus pneumoniae SMRU1598		100% identity to SMRU986
Human	NCBI nr protein	94	1313	-	C	See SMRU1001		Airways	Nasopharynx	Bacteria	Streptococcus pneumoniae SMRU1599		98% identity to SMRU986
Human	NCBI nr protein	94	1313	-	C	See SMRU1001		Airways	Nasopharynx	Bacteria	Streptococcus pneumoniae SMRU16 (NT)		99% identity to SMRU986
Human	NCBI nr protein	94	1313	-	C	See SMRU1001		Airways	Nasopharynx	Bacteria	Streptococcus pneumoniae SMRU1600		100% identity to SMRU986
Human	NCBI nr protein	93	1313	-	C	See SMRU1001		Airways	Nasopharynx	Bacteria	Streptococcus pneumoniae SMRU1603		98% identity to SMRU986
Human	NCBI nr protein	94	1313	-	C	See SMRU1001		Airways	Nasopharynx	Bacteria	Streptococcus pneumoniae SMRU1608		100% identity to SMRU986
Human	NCBI nr protein	94	1313	-	C	See SMRU1001		Airways	Nasopharynx	Bacteria	Streptococcus pneumoniae SMRU1609		100% identity to SMRU986
Human	NCBI nr protein	93	1313	-	C	See SMRU1001		Airways	Nasopharynx	Bacteria	Streptococcus pneumoniae SMRU1613		98% identity to SMRU986
Human	NCBI nr protein	94	1313	-	C	See SMRU1001		Airways	Nasopharynx	Bacteria	Streptococcus pneumoniae SMRU1614		99% identity to SMRU986
Human	NCBI nr protein	93	1313	-	C	See SMRU1001		Airways	Nasopharynx	Bacteria	Streptococcus pneumoniae SMRU1616		98% identity to SMRU986
Human	NCBI nr protein	94	1313	-	C	See SMRU1001		Airways	Nasopharynx	Bacteria	Streptococcus pneumoniae SMRU1618		99% identity to SMRU986
Human	NCBI nr protein	94	1313	-	C	See SMRU1001		Airways	Nasopharynx	Bacteria	Streptococcus pneumoniae SMRU1620		98% identity to SMRU986
Human	NCBI nr protein	94	1313	-	C	See SMRU1001		Airways	Nasopharynx	Bacteria	Streptococcus pneumoniae SMRU1621	HA	99% identity to SMRU986
Human	NCBI nr protein	94	1313	-	C	See SMRU1001		Airways	Nasopharynx	Bacteria	Streptococcus pneumoniae SMRU1628	HA	99% identity to SMRU986
Human	NCBI nr protein	94	1313	-	C	See SMRU1001		Airways	Nasopharynx	Bacteria	Streptococcus pneumoniae SMRU163 (19F)		99% identity to SMRU986
Human	NCBI nr protein	94	1313	-	C	See SMRU1001		Airways	Nasopharynx	Bacteria	Streptococcus pneumoniae SMRU1630		100% identity to SMRU986
Human	NCBI nr protein	94	1313	-	C	See SMRU1001		Airways	Nasopharynx	Bacteria	Streptococcus pneumoniae SMRU1637		100% identity to SMRU986
Human	NCBI nr protein	94	1313	-	C	See SMRU1001		Airways	Nasopharynx	Bacteria	Streptococcus pneumoniae SMRU1638		98% identity to SMRU986
Human	NCBI nr protein	94	1313	-	C	See SMRU1001		Airways	Nasopharynx	Bacteria	Streptococcus pneumoniae SMRU1639	HA	99% identity to SMRU986
Human	NCBI nr protein	94	1313	-	C	See SMRU1001		Airways	Nasopharynx	Bacteria	Streptococcus pneumoniae SMRU164 (4)		99% identity to SMRU986
Human	NCBI nr protein	94	1313	-	C	See SMRU1001		Airways	Nasopharynx	Bacteria	Streptococcus pneumoniae SMRU1642		99% identity to SMRU986
Human	NCBI nr protein	94	1313	-	C	See SMRU1001		Airways	Nasopharynx	Bacteria	Streptococcus pneumoniae SMRU1647		100% identity to SMRU986
Human	NCBI nr protein	94	1313	-	C	See SMRU1001		Airways	Nasopharynx	Bacteria	Streptococcus pneumoniae SMRU1649		98% identity to SMRU986
Human	NCBI nr protein	93	1313	-	C	See SMRU1001		Airways	Nasopharynx	Bacteria	Streptococcus pneumoniae SMRU1653		98% identity to SMRU986
Human	NCBI nr protein	94	1313	-	C	See SMRU1001		Airways	Nasopharynx	Bacteria	Streptococcus pneumoniae SMRU1662		99% identity to SMRU986
Human	NCBI nr protein	94	1313	-	C	See SMRU1001		Airways	Nasopharynx	Bacteria	Streptococcus pneumoniae SMRU1671		100% identity to SMRU986
Human	NCBI nr protein	94	1313	-	C	See SMRU1001		Airways	Nasopharynx	Bacteria	Streptococcus pneumoniae SMRU1673		100% identity to SMRU986
Human	NCBI nr protein	94	1313	-	C	See SMRU1001		Airways	Nasopharynx	Bacteria	Streptococcus pneumoniae SMRU1675		98% identity to SMRU986
Human	NCBI nr protein	94	1313	-	C	See SMRU1001		Airways	Nasopharynx	Bacteria	Streptococcus pneumoniae SMRU1677		98% identity to SMRU986
Human	NCBI nr protein	94	1313	-	C	See SMRU1001		Airways	Nasopharynx	Bacteria	Streptococcus pneumoniae SMRU1680		98% identity to SMRU986
Human	NCBI nr protein	94	1313	-	C	See SMRU1001		Airways	Nasopharynx	Bacteria	Streptococcus pneumoniae SMRU1682		98% identity to SMRU986
Human	NCBI nr protein	94	1313	-	C	See SMRU1001		Airways	Nasopharynx	Bacteria	Streptococcus pneumoniae SMRU1684		99% identity to SMRU986
Human	NCBI nr protein	94	1313	-	C	See SMRU1001		Airways	Nasopharynx	Bacteria	Streptococcus pneumoniae SMRU1685		100% identity to SMRU986
Human	NCBI nr protein	94	1313	-	C	See SMRU1001		Airways	Nasopharynx	Bacteria	Streptococcus pneumoniae SMRU1686		98% identity to SMRU986
Human	NCBI nr protein	94	1313	-	C	See SMRU1001		Airways	Nasopharynx	Bacteria	Streptococcus pneumoniae SMRU1687		100% identity to SMRU986
Human	NCBI nr protein	93	1313	-	C	See SMRU1001		Airways	Nasopharynx	Bacteria	Streptococcus pneumoniae SMRU169 (NT)		98% identity to SMRU986
Human	NCBI nr protein	94	1313	-	C	See SMRU1001		Airways	Nasopharynx	Bacteria	Streptococcus pneumoniae SMRU1692		99% identity to SMRU986
Human	NCBI nr protein	94	1313	-	C	See SMRU1001		Airways	Nasopharynx	Bacteria	Streptococcus pneumoniae SMRU1702		99% identity to SMRU986
Human	NCBI nr protein	94	1313	-	C	See SMRU1001		Airways	Nasopharynx	Bacteria	Streptococcus pneumoniae SMRU1705		99% identity to SMRU986
Human	NCBI nr protein	94	1313	-	C	See SMRU1001		Airways	Nasopharynx	Bacteria	Streptococcus pneumoniae SMRU1708		98% identity to SMRU986
Human	NCBI nr protein	94	1313	-	C	See SMRU1001		Airways	Nasopharynx	Bacteria	Streptococcus pneumoniae SMRU1710		98% identity to SMRU986
Human	NCBI nr protein	94	1313	-	C	See SMRU1001		Airways	Nasopharynx	Bacteria	Streptococcus pneumoniae SMRU1712	HA	99% identity to SMRU986
Human	NCBI nr protein	94	1313	-	C	See SMRU1001		Airways	Nasopharynx	Bacteria	Streptococcus pneumoniae SMRU1717		99% identity to SMRU986
Human	NCBI nr protein	94	1313	-	C	See SMRU1001		Airways	Nasopharynx	Bacteria	Streptococcus pneumoniae SMRU1719		100% identity to SMRU986
Human	NCBI nr protein	94	1313	-	C	See SMRU1001		Airways	Nasopharynx	Bacteria	Streptococcus pneumoniae SMRU1721		100% identity to SMRU986
Human	NCBI nr protein	94	1313	-	C	See SMRU1001		Airways	Nasopharynx	Bacteria	Streptococcus pneumoniae SMRU1727		99% identity to SMRU986
Human	NCBI nr protein	93	1313	-	C	See SMRU1001		Airways	Nasopharynx	Bacteria	Streptococcus pneumoniae SMRU1730		99% identity to SMRU986
Human	NCBI nr protein	94	1313	-	C	See SMRU1001		Airways	Nasopharynx	Bacteria	Streptococcus pneumoniae SMRU1731		99% identity to SMRU986
Human	NCBI nr protein	94	1313	-	C	See SMRU1001		Airways	Nasopharynx	Bacteria	Streptococcus pneumoniae SMRU1739		100% identity to SMRU986
Human	NCBI nr protein	94	1313	-	C	See SMRU1001		Airways	Nasopharynx	Bacteria	Streptococcus pneumoniae SMRU1743		99% identity to SMRU986
Human	NCBI nr protein	94	1313	-	C	See SMRU1001		Airways	Nasopharynx	Bacteria	Streptococcus pneumoniae SMRU1744		99% identity to SMRU986
Human	NCBI nr protein	94	1313	-	C	See SMRU1001		Airways	Nasopharynx	Bacteria	Streptococcus pneumoniae SMRU1747		99% identity to SMRU986
Human	NCBI nr protein	93	1313	-	C	See SMRU1001		Airways	Nasopharynx	Bacteria	Streptococcus pneumoniae SMRU1749		99% identity to SMRU986
Human	NCBI nr protein	94	1313	-	C	See SMRU1001		Airways	Nasopharynx	Bacteria	Streptococcus pneumoniae SMRU176 (14)		99% identity to SMRU986
Human	NCBI nr protein	94	1313	-	C	See SMRU1001		Airways	Nasopharynx	Bacteria	Streptococcus pneumoniae SMRU1760		98% identity to SMRU986
Human	NCBI nr protein	93	1313	-	C	See SMRU1001		Airways	Nasopharynx	Bacteria	Streptococcus pneumoniae SMRU1762		98% identity to SMRU986
Human	NCBI nr protein	94	1313	-	C	See SMRU1001		Airways	Nasopharynx	Bacteria	Streptococcus pneumoniae SMRU1763		100% identity to SMRU986
Human	NCBI nr protein	94	1313	-	C	See SMRU1001		Airways	Nasopharynx	Bacteria	Streptococcus pneumoniae SMRU1765		100% identity to SMRU986
Human	NCBI nr protein	94	1313	-	C	See SMRU1001		Airways	Nasopharynx	Bacteria	Streptococcus pneumoniae SMRU1768		100% identity to SMRU986
Human	NCBI nr protein	94	1313	-	C	See SMRU1001		Airways	Nasopharynx	Bacteria	Streptococcus pneumoniae SMRU177 (NT)		99% identity to SMRU986
Human	NCBI nr protein	94	1313	-	C	See SMRU1001		Airways	Nasopharynx	Bacteria	Streptococcus pneumoniae SMRU1770		99% identity to SMRU986
Human	NCBI nr protein	94	1313	-	C	See SMRU1001		Airways	Nasopharynx	Bacteria	Streptococcus pneumoniae SMRU1771		99% identity to SMRU986
Human	NCBI nr protein	94	1313	-	C	See SMRU1001		Airways	Nasopharynx	Bacteria	Streptococcus pneumoniae SMRU1772		99% identity to SMRU986
Human	NCBI nr protein	94	1313	-	C	See SMRU1001		Airways	Nasopharynx	Bacteria	Streptococcus pneumoniae SMRU1776		98% identity to SMRU986
Human	NCBI nr protein	94	1313	-	C	See SMRU1001		Airways	Nasopharynx	Bacteria	Streptococcus pneumoniae SMRU1777		100% identity to SMRU986
Human	NCBI nr protein	94	1313	-	C	See SMRU1001		Airways	Nasopharynx	Bacteria	Streptococcus pneumoniae SMRU1778		98% identity to SMRU986
Human	NCBI nr protein	94	1313	-	C	See SMRU1001		Airways	Nasopharynx	Bacteria	Streptococcus pneumoniae SMRU1781		99% identity to SMRU986
Human	NCBI nr protein	94	1313	-	C	See SMRU1001		Airways	Nasopharynx	Bacteria	Streptococcus pneumoniae SMRU1786		98% identity to SMRU986
Human	NCBI nr protein	94	1313	-	C	See SMRU1001		Airways	Nasopharynx	Bacteria	Streptococcus pneumoniae SMRU1788		99% identity to SMRU986
Human	NCBI nr protein	94	1313	-	C	See SMRU1001		Airways	Nasopharynx	Bacteria	Streptococcus pneumoniae SMRU1790		99% identity to SMRU986
Human	NCBI nr protein	94	1313	-	C	See SMRU1001		Airways	Nasopharynx	Bacteria	Streptococcus pneumoniae SMRU1793		100% identity to SMRU986
Human	NCBI nr protein	94	1313	-	C	See SMRU1001		Airways	Nasopharynx	Bacteria	Streptococcus pneumoniae SMRU1799		100% identity to SMRU986
Human	NCBI nr protein	94	1313	-	C	See SMRU1001		Airways	Nasopharynx	Bacteria	Streptococcus pneumoniae SMRU18 (6A)		99% identity to SMRU986
Human	NCBI nr protein	94	1313	-	C	See SMRU1001		Airways	Nasopharynx	Bacteria	Streptococcus pneumoniae SMRU180 (40)		99% identity to SMRU986
Human	NCBI nr protein	94	1313	-	C	See SMRU1001		Airways	Nasopharynx	Bacteria	Streptococcus pneumoniae SMRU1801		100% identity to SMRU986
Human	NCBI nr protein	94	1313	-	C	See SMRU1001		Airways	Nasopharynx	Bacteria	Streptococcus pneumoniae SMRU1802		100% identity to SMRU986
Human	NCBI nr protein	94	1313	-	C	See SMRU1001		Airways	Nasopharynx	Bacteria	Streptococcus pneumoniae SMRU1815		99% identity to SMRU986
Human	NCBI nr protein	94	1313	-	C	See SMRU1001		Airways	Nasopharynx	Bacteria	Streptococcus pneumoniae SMRU1819		99% identity to SMRU986
Human	NCBI nr protein	94	1313	-	C	See SMRU1001		Airways	Nasopharynx	Bacteria	Streptococcus pneumoniae SMRU182 (NT)		98% identity to SMRU986
Human	NCBI nr protein	94	1313	-	C	See SMRU1001		Airways	Nasopharynx	Bacteria	Streptococcus pneumoniae SMRU1820		99% identity to SMRU986
Human	NCBI nr protein	94	1313	-	C	See SMRU1001		Airways	Nasopharynx	Bacteria	Streptococcus pneumoniae SMRU1824		100% identity to SMRU986
Human	NCBI nr protein	94	1313	-	C	See SMRU1001		Airways	Nasopharynx	Bacteria	Streptococcus pneumoniae SMRU1826		99% identity to SMRU986
Human	NCBI nr protein	94	1313	-	C	See SMRU1001		Airways	Nasopharynx	Bacteria	Streptococcus pneumoniae SMRU1853		99% identity to SMRU986
Human	NCBI nr protein	94	1313	-	C	See SMRU1001		Airways	Nasopharynx	Bacteria	Streptococcus pneumoniae SMRU1859		99% identity to SMRU986
Human	NCBI nr protein	93	1313	-	C	See SMRU1001		Airways	Nasopharynx	Bacteria	Streptococcus pneumoniae SMRU1861		98% identity to SMRU986
Human	NCBI nr protein	93	1313	-	C	See SMRU1001		Airways	Nasopharynx	Bacteria	Streptococcus pneumoniae SMRU1862		99% identity to SMRU986
Human	NCBI nr protein	94	1313	-	C	See SMRU1001		Airways	Nasopharynx	Bacteria	Streptococcus pneumoniae SMRU1870		99% identity to SMRU986
Human	NCBI nr protein	94	1313	-	C	See SMRU1001		Airways	Nasopharynx	Bacteria	Streptococcus pneumoniae SMRU1873		100% identity to SMRU986
Human	NCBI nr protein	94	1313	-	C	See SMRU1001		Airways	Nasopharynx	Bacteria	Streptococcus pneumoniae SMRU1874		100% identity to SMRU986
Human	NCBI nr protein	94	1313	-	C	See SMRU1001		Airways	Nasopharynx	Bacteria	Streptococcus pneumoniae SMRU1881		99% identity to SMRU986
Human	NCBI nr protein	94	1313	-	C	See SMRU1001		Airways	Nasopharynx	Bacteria	Streptococcus pneumoniae SMRU1882		100% identity to SMRU986
Human	NCBI nr protein	94	1313	-	C	See SMRU1001		Airways	Nasopharynx	Bacteria	Streptococcus pneumoniae SMRU1887		99% identity to SMRU986
Human	NCBI nr protein	94	1313	-	C	See SMRU1001		Airways	Nasopharynx	Bacteria	Streptococcus pneumoniae SMRU1889	HA	99% identity to SMRU986
Human	NCBI nr protein	94	1313	-	C	See SMRU1001		Airways	Nasopharynx	Bacteria	Streptococcus pneumoniae SMRU1898		99% identity to SMRU986
Human	NCBI nr protein	94	1313	-	C	See SMRU1001		Airways	Nasopharynx	Bacteria	Streptococcus pneumoniae SMRU1899		100% identity to SMRU986
Human	NCBI nr protein	94	1313	-	C	See SMRU1001		Airways	Nasopharynx	Bacteria	Streptococcus pneumoniae SMRU1900		99% identity to SMRU986
Human	NCBI nr protein	94	1313	-	C	See SMRU1001		Airways	Nasopharynx	Bacteria	Streptococcus pneumoniae SMRU1902		98% identity to SMRU986
Human	NCBI nr protein	94	1313	-	C	See SMRU1001		Airways	Nasopharynx	Bacteria	Streptococcus pneumoniae SMRU1903		99% identity to SMRU986
Human	NCBI nr protein	94	1313	-	C	See SMRU1001		Airways	Nasopharynx	Bacteria	Streptococcus pneumoniae SMRU1910		99% identity to SMRU986
Human	NCBI nr protein	94	1313	-	C	See SMRU1001		Airways	Nasopharynx	Bacteria	Streptococcus pneumoniae SMRU1911		99% identity to SMRU986
Human	NCBI nr protein	94	1313	-	C	See SMRU1001		Airways	Nasopharynx	Bacteria	Streptococcus pneumoniae SMRU1912		100% identity to SMRU986
Human	NCBI nr protein	94	1313	-	C	See SMRU1001		Airways	Nasopharynx	Bacteria	Streptococcus pneumoniae SMRU1915		100% identity to SMRU986
Human	NCBI nr protein	94	1313	-	C	See SMRU1001		Airways	Nasopharynx	Bacteria	Streptococcus pneumoniae SMRU1917		100% identity to SMRU986
Human	NCBI nr protein	93	1313	-	C	See SMRU1001		Airways	Nasopharynx	Bacteria	Streptococcus pneumoniae SMRU192 (23A)		97% identity to SMRU986
Human	NCBI nr protein	94	1313	-	C	See SMRU1001		Airways	Nasopharynx	Bacteria	Streptococcus pneumoniae SMRU1927		98% identity to SMRU986
Human	NCBI nr protein	94	1313	-	C	See SMRU1001		Airways	Nasopharynx	Bacteria	Streptococcus pneumoniae SMRU1928		98% identity to SMRU986
Human	NCBI nr protein	94	1313	-	C	See SMRU1001		Airways	Nasopharynx	Bacteria	Streptococcus pneumoniae SMRU1929		99% identity to SMRU986
Human	NCBI nr protein	94	1313	-	C	See SMRU1001		Airways	Nasopharynx	Bacteria	Streptococcus pneumoniae SMRU1930		98% identity to SMRU986
Human	NCBI nr protein	93	1313	-	C	See SMRU1001		Airways	Nasopharynx	Bacteria	Streptococcus pneumoniae SMRU1933		98% identity to SMRU986
Human	NCBI nr protein	94	1313	-	C	See SMRU1001		Airways	Nasopharynx	Bacteria	Streptococcus pneumoniae SMRU1935		100% identity to SMRU986
Human	NCBI nr protein	94	1313	-	C	See SMRU1001		Airways	Nasopharynx	Bacteria	Streptococcus pneumoniae SMRU1937		99% identity to SMRU986
Human	NCBI nr protein	94	1313	-	C	See SMRU1001		Airways	Nasopharynx	Bacteria	Streptococcus pneumoniae SMRU1938	HA	99% identity to SMRU986
Human	NCBI nr protein	94	1313	-	C	See SMRU1001		Airways	Nasopharynx	Bacteria	Streptococcus pneumoniae SMRU194		100% identity to SMRU986
Human	NCBI nr protein	94	1313	-	C	See SMRU1001		Airways	Nasopharynx	Bacteria	Streptococcus pneumoniae SMRU1941		100% identity to SMRU986
Human	NCBI nr protein	94	1313	-	C	See SMRU1001		Airways	Nasopharynx	Bacteria	Streptococcus pneumoniae SMRU1947		99% identity to SMRU986
Human	NCBI nr protein	94	1313	-	C	See SMRU1001		Airways	Nasopharynx	Bacteria	Streptococcus pneumoniae SMRU1948		100% identity to SMRU986
Human	NCBI nr protein	94	1313	-	C	See SMRU1001		Airways	Nasopharynx	Bacteria	Streptococcus pneumoniae SMRU1950		100% identity to SMRU986
Human	NCBI nr protein	93	1313	-	C	See SMRU1001		Airways	Nasopharynx	Bacteria	Streptococcus pneumoniae SMRU1951		98% identity to SMRU986
Human	NCBI nr protein	94	1313	-	C	See SMRU1001		Airways	Nasopharynx	Bacteria	Streptococcus pneumoniae SMRU1954		100% identity to SMRU986
Human	NCBI nr protein	94	1313	-	C	See SMRU1001		Airways	Nasopharynx	Bacteria	Streptococcus pneumoniae SMRU1955		99% identity to SMRU986
Human	NCBI nr protein	94	1313	-	C	See SMRU1001		Airways	Nasopharynx	Bacteria	Streptococcus pneumoniae SMRU1966		98% identity to SMRU986
Human	NCBI nr protein	94	1313	-	C	See SMRU1001		Airways	Nasopharynx	Bacteria	Streptococcus pneumoniae SMRU1967		99% identity to SMRU986
Human	NCBI nr protein	94	1313	-	C	See SMRU1001		Airways	Nasopharynx	Bacteria	Streptococcus pneumoniae SMRU197		99% identity to SMRU986
Human	NCBI nr protein	94	1313	-	C	See SMRU1001		Airways	Nasopharynx	Bacteria	Streptococcus pneumoniae SMRU1973		100% identity to SMRU986
Human	NCBI nr protein	94	1313	-	C	See SMRU1001		Airways	Nasopharynx	Bacteria	Streptococcus pneumoniae SMRU1979		99% identity to SMRU986
Human	NCBI nr protein	93	1313	-	C	See SMRU1001		Airways	Nasopharynx	Bacteria	Streptococcus pneumoniae SMRU198		98% identity to SMRU986
Human	NCBI nr protein	94	1313	-	C	See SMRU1001		Airways	Nasopharynx	Bacteria	Streptococcus pneumoniae SMRU1983		99% identity to SMRU986
Human	NCBI nr protein	94	1313	-	C	See SMRU1001		Airways	Nasopharynx	Bacteria	Streptococcus pneumoniae SMRU1986	HA	99% identity to SMRU986
Human	NCBI nr protein	94	1313	-	C	See SMRU1001		Airways	Nasopharynx	Bacteria	Streptococcus pneumoniae SMRU1987		99% identity to SMRU986
Human	NCBI nr protein	94	1313	-	C	See SMRU1001		Airways	Nasopharynx	Bacteria	Streptococcus pneumoniae SMRU199		99% identity to SMRU986
Human	NCBI nr protein	93	1313	-	C	See SMRU1001		Airways	Nasopharynx	Bacteria	Streptococcus pneumoniae SMRU1990		99% identity to SMRU986
Human	NCBI nr protein	94	1313	-	C	See SMRU1001		Airways	Nasopharynx	Bacteria	Streptococcus pneumoniae SMRU1992		99% identity to SMRU986
Human	NCBI nr protein	94	1313	-	C	See SMRU1001		Airways	Nasopharynx	Bacteria	Streptococcus pneumoniae SMRU2 (NT)		99% identity to SMRU986
Human	NCBI nr protein	94	1313	-	C	See SMRU1001		Airways	Nasopharynx	Bacteria	Streptococcus pneumoniae SMRU200		99% identity to SMRU986
Human	NCBI nr protein	94	1313	-	C	See SMRU1001		Airways	Nasopharynx	Bacteria	Streptococcus pneumoniae SMRU2003		99% identity to SMRU986
Human	NCBI nr protein	94	1313	-	C	See SMRU1001		Airways	Nasopharynx	Bacteria	Streptococcus pneumoniae SMRU2005		99% identity to SMRU986
Human	NCBI nr protein	94	1313	-	C	See SMRU1001		Airways	Nasopharynx	Bacteria	Streptococcus pneumoniae SMRU2010		99% identity to SMRU986
Human	NCBI nr protein	94	1313	-	C	See SMRU1001		Airways	Nasopharynx	Bacteria	Streptococcus pneumoniae SMRU2011		100% identity to SMRU986
Human	NCBI nr protein	94	1313	-	C	See SMRU1001		Airways	Nasopharynx	Bacteria	Streptococcus pneumoniae SMRU2017		100% identity to SMRU986
Human	NCBI nr protein	94	1313	-	C	See SMRU1001		Airways	Nasopharynx	Bacteria	Streptococcus pneumoniae SMRU2018		99% identity to SMRU986
Human	NCBI nr protein	94	1313	-	C	See SMRU1001		Airways	Nasopharynx	Bacteria	Streptococcus pneumoniae SMRU2019		99% identity to SMRU986
Human	NCBI nr protein	94	1313	-	C	See SMRU1001		Airways	Nasopharynx	Bacteria	Streptococcus pneumoniae SMRU2021		99% identity to SMRU986
Human	NCBI nr protein	94	1313	-	C	See SMRU1001		Airways	Nasopharynx	Bacteria	Streptococcus pneumoniae SMRU2022		99% identity to SMRU986
Human	NCBI nr protein	94	1313	-	C	See SMRU1001		Airways	Nasopharynx	Bacteria	Streptococcus pneumoniae SMRU2023		99% identity to SMRU986
Human	NCBI nr protein	94	1313	-	C	See SMRU1001		Airways	Nasopharynx	Bacteria	Streptococcus pneumoniae SMRU2024	HA	99% identity to SMRU986
Human	NCBI nr protein	94	1313	-	C	See SMRU1001		Airways	Nasopharynx	Bacteria	Streptococcus pneumoniae SMRU2029		98% identity to SMRU986
Human	NCBI nr protein	94	1313	-	C	See SMRU1001		Airways	Nasopharynx	Bacteria	Streptococcus pneumoniae SMRU2030		99% identity to SMRU986
Human	NCBI nr protein	94	1313	-	C	See SMRU1001		Airways	Nasopharynx	Bacteria	Streptococcus pneumoniae SMRU2032		98% identity to SMRU986
Human	NCBI nr protein	93	1313	-	C	See SMRU1001		Airways	Nasopharynx	Bacteria	Streptococcus pneumoniae SMRU2033		99% identity to SMRU986
Human	NCBI nr protein	93	1313	-	C	See SMRU1001		Airways	Nasopharynx	Bacteria	Streptococcus pneumoniae SMRU204		98% identity to SMRU986
Human	NCBI nr protein	94	1313	-	C	See SMRU1001		Airways	Nasopharynx	Bacteria	Streptococcus pneumoniae SMRU2040		99% identity to SMRU986
Human	NCBI nr protein	94	1313	-	C	See SMRU1001		Airways	Nasopharynx	Bacteria	Streptococcus pneumoniae SMRU2041		99% identity to SMRU986
Human	NCBI nr protein	94	1313	-	C	See SMRU1001		Airways	Nasopharynx	Bacteria	Streptococcus pneumoniae SMRU2045		100% identity to SMRU986
Human	NCBI nr protein	94	1313	-	C	See SMRU1001		Airways	Nasopharynx	Bacteria	Streptococcus pneumoniae SMRU2047		100% identity to SMRU986
Human	NCBI nr protein	94	1313	-	C	See SMRU1001		Airways	Nasopharynx	Bacteria	Streptococcus pneumoniae SMRU2048		99% identity to SMRU986
Human	NCBI nr protein	94	1313	-	C	See SMRU1001		Airways	Nasopharynx	Bacteria	Streptococcus pneumoniae SMRU205		98% identity to SMRU986
Human	NCBI nr protein	94	1313	-	C	See SMRU1001		Airways	Nasopharynx	Bacteria	Streptococcus pneumoniae SMRU2050		99% identity to SMRU986
Human	NCBI nr protein	94	1313	-	C	See SMRU1001		Airways	Nasopharynx	Bacteria	Streptococcus pneumoniae SMRU2052		100% identity to SMRU986
Human	NCBI nr protein	94	1313	-	C	See SMRU1001		Airways	Nasopharynx	Bacteria	Streptococcus pneumoniae SMRU2053		100% identity to SMRU986
Human	NCBI nr protein	95	1313	-	C	See SMRU1001		Airways	Nasopharynx	Bacteria	Streptococcus pneumoniae SMRU2055		99% identity to SMRU986
Human	NCBI nr protein	94	1313	-	C	See SMRU1001		Airways	Nasopharynx	Bacteria	Streptococcus pneumoniae SMRU2056		100% identity to SMRU986
Human	NCBI nr protein	94	1313	-	C	See SMRU1001		Airways	Nasopharynx	Bacteria	Streptococcus pneumoniae SMRU2057		100% identity to SMRU986
Human	NCBI nr protein	93	1313	-	C	See SMRU1001		Airways	Nasopharynx	Bacteria	Streptococcus pneumoniae SMRU2065		99% identity to SMRU986
Human	NCBI nr protein	94	1313	-	C	See SMRU1001		Airways	Nasopharynx	Bacteria	Streptococcus pneumoniae SMRU2068		99% identity to SMRU986
Human	NCBI nr protein	94	1313	-	C	See SMRU1001		Airways	Nasopharynx	Bacteria	Streptococcus pneumoniae SMRU2069		99% identity to SMRU986
Human	NCBI nr protein	94	1313	-	C	See SMRU1001		Airways	Nasopharynx	Bacteria	Streptococcus pneumoniae SMRU2074		100% identity to SMRU986
Human	NCBI nr protein	94	1313	-	C	See SMRU1001		Airways	Nasopharynx	Bacteria	Streptococcus pneumoniae SMRU2078		100% identity to SMRU986
Human	NCBI nr protein	94	1313	-	C	See SMRU1001		Airways	Nasopharynx	Bacteria	Streptococcus pneumoniae SMRU2079		99% identity to SMRU986
Human	NCBI nr protein	94	1313	-	C	See SMRU1001		Airways	Nasopharynx	Bacteria	Streptococcus pneumoniae SMRU2081		99% identity to SMRU986
Human	NCBI nr protein	94	1313	-	C	See SMRU1001		Airways	Nasopharynx	Bacteria	Streptococcus pneumoniae SMRU2085		100% identity to SMRU986
Human	NCBI nr protein	94	1313	-	C	See SMRU1001		Airways	Nasopharynx	Bacteria	Streptococcus pneumoniae SMRU2090		99% identity to SMRU986
Human	NCBI nr protein	94	1313	-	C	See SMRU1001		Airways	Nasopharynx	Bacteria	Streptococcus pneumoniae SMRU2091		100% identity to SMRU986
Human	NCBI nr protein	94	1313	-	C	See SMRU1001		Airways	Nasopharynx	Bacteria	Streptococcus pneumoniae SMRU2098		98% identity to SMRU986
Human	NCBI nr protein	94	1313	-	C	See SMRU1001		Airways	Nasopharynx	Bacteria	Streptococcus pneumoniae SMRU2103		100% identity to SMRU986
Human	NCBI nr protein	94	1313	-	C	See SMRU1001		Airways	Nasopharynx	Bacteria	Streptococcus pneumoniae SMRU2107		100% identity to SMRU986
Human	NCBI nr protein	94	1313	-	C	See SMRU1001		Airways	Nasopharynx	Bacteria	Streptococcus pneumoniae SMRU2108		100% identity to SMRU986
Human	NCBI nr protein	94	1313	-	C	See SMRU1001		Airways	Nasopharynx	Bacteria	Streptococcus pneumoniae SMRU2113		100% identity to SMRU986
Human	NCBI nr protein	94	1313	-	C	See SMRU1001		Airways	Nasopharynx	Bacteria	Streptococcus pneumoniae SMRU2114		98% identity to SMRU986
Human	NCBI nr protein	94	1313	-	C	See SMRU1001		Airways	Nasopharynx	Bacteria	Streptococcus pneumoniae SMRU2115		99% identity to SMRU986
Human	NCBI nr protein	94	1313	-	C	See SMRU1001		Airways	Nasopharynx	Bacteria	Streptococcus pneumoniae SMRU2120		100% identity to SMRU986
Human	NCBI nr protein	94	1313	-	C	See SMRU1001		Airways	Nasopharynx	Bacteria	Streptococcus pneumoniae SMRU2123		100% identity to SMRU986
Human	NCBI nr protein	94	1313	-	C	See SMRU1001		Airways	Nasopharynx	Bacteria	Streptococcus pneumoniae SMRU2130		99% identity to SMRU986
Human	NCBI nr protein	94	1313	-	C	See SMRU1001		Airways	Nasopharynx	Bacteria	Streptococcus pneumoniae SMRU2134		99% identity to SMRU986
Human	NCBI nr protein	94	1313	-	C	See SMRU1001		Airways	Nasopharynx	Bacteria	Streptococcus pneumoniae SMRU2138	HA	99% identity to SMRU986
Human	NCBI nr protein	94	1313	-	C	See SMRU1001		Airways	Nasopharynx	Bacteria	Streptococcus pneumoniae SMRU2142		100% identity to SMRU986
Human	NCBI nr protein	94	1313	-	C	See SMRU1001		Airways	Nasopharynx	Bacteria	Streptococcus pneumoniae SMRU2146		99% identity to SMRU986
Human	NCBI nr protein	94	1313	-	C	See SMRU1001		Airways	Nasopharynx	Bacteria	Streptococcus pneumoniae SMRU2151		99% identity to SMRU986
Human	NCBI nr protein	94	1313	-	C	See SMRU1001		Airways	Nasopharynx	Bacteria	Streptococcus pneumoniae SMRU2152		99% identity to SMRU986
Human	NCBI nr protein	94	1313	-	C	See SMRU1001		Airways	Nasopharynx	Bacteria	Streptococcus pneumoniae SMRU2155	HA	99% identity to SMRU986
Human	NCBI nr protein	94	1313	-	C	See SMRU1001		Airways	Nasopharynx	Bacteria	Streptococcus pneumoniae SMRU2156		100% identity to SMRU986
Human	NCBI nr protein	94	1313	-	C	See SMRU1001		Airways	Nasopharynx	Bacteria	Streptococcus pneumoniae SMRU2157		99% identity to SMRU986
Human	NCBI nr protein	94	1313	-	C	See SMRU1001		Airways	Nasopharynx	Bacteria	Streptococcus pneumoniae SMRU2159		98% identity to SMRU986
Human	NCBI nr protein	94	1313	-	C	See SMRU1001		Airways	Nasopharynx	Bacteria	Streptococcus pneumoniae SMRU2161		99% identity to SMRU986
Human	NCBI nr protein	94	1313	-	C	See SMRU1001		Airways	Nasopharynx	Bacteria	Streptococcus pneumoniae SMRU2163		98% identity to SMRU986
Human	NCBI nr protein	94	1313	-	C	See SMRU1001		Airways	Nasopharynx	Bacteria	Streptococcus pneumoniae SMRU217 (20)		99% identity to SMRU986
Human	NCBI nr protein	94	1313	-	C	See SMRU1001		Airways	Nasopharynx	Bacteria	Streptococcus pneumoniae SMRU2171		98% identity to SMRU986
Human	NCBI nr protein	94	1313	-	C	See SMRU1001		Airways	Nasopharynx	Bacteria	Streptococcus pneumoniae SMRU2173		100% identity to SMRU986
Human	NCBI nr protein	94	1313	-	C	See SMRU1001		Airways	Nasopharynx	Bacteria	Streptococcus pneumoniae SMRU2179		100% identity to SMRU986
Human	NCBI nr protein	93	1313	-	C	See SMRU1001		Airways	Nasopharynx	Bacteria	Streptococcus pneumoniae SMRU218 (NT)		98% identity to SMRU986
Human	NCBI nr protein	94	1313	-	C	See SMRU1001		Airways	Nasopharynx	Bacteria	Streptococcus pneumoniae SMRU2183		100% identity to SMRU986
Human	NCBI nr protein	94	1313	-	C	See SMRU1001		Airways	Nasopharynx	Bacteria	Streptococcus pneumoniae SMRU2185		99% identity to SMRU986
Human	NCBI nr protein	93	1313	-	C	See SMRU1001		Airways	Nasopharynx	Bacteria	Streptococcus pneumoniae SMRU2189		98% identity to SMRU986
Human	NCBI nr protein	94	1313	-	C	See SMRU1001		Airways	Nasopharynx	Bacteria	Streptococcus pneumoniae SMRU2195	HA	99% identity to SMRU986
Human	NCBI nr protein	94	1313	-	C	See SMRU1001		Airways	Nasopharynx	Bacteria	Streptococcus pneumoniae SMRU2196		100% identity to SMRU986
Human	NCBI nr protein	94	1313	-	C	See SMRU1001		Airways	Nasopharynx	Bacteria	Streptococcus pneumoniae SMRU2197		99% identity to SMRU986
Human	NCBI nr protein	94	1313	-	C	See SMRU1001		Airways	Nasopharynx	Bacteria	Streptococcus pneumoniae SMRU2199		99% identity to SMRU986
Human	NCBI nr protein	94	1313	-	C	See SMRU1001		Airways	Nasopharynx	Bacteria	Streptococcus pneumoniae SMRU220 (NT)		98% identity to SMRU986
Human	NCBI nr protein	94	1313	-	C	See SMRU1001		Airways	Nasopharynx	Bacteria	Streptococcus pneumoniae SMRU2203		99% identity to SMRU986
Human	NCBI nr protein	94	1313	-	C	See SMRU1001		Airways	Nasopharynx	Bacteria	Streptococcus pneumoniae SMRU221 (NT)		98% identity to SMRU986
Human	NCBI nr protein	94	1313	-	C	See SMRU1001		Airways	Nasopharynx	Bacteria	Streptococcus pneumoniae SMRU2211		99% identity to SMRU986
Human	NCBI nr protein	94	1313	-	C	See SMRU1001		Airways	Nasopharynx	Bacteria	Streptococcus pneumoniae SMRU2213		98% identity to SMRU986
Human	NCBI nr protein	94	1313	-	C	See SMRU1001		Airways	Nasopharynx	Bacteria	Streptococcus pneumoniae SMRU2214		99% identity to SMRU986
Human	NCBI nr protein	94	1313	-	C	See SMRU1001		Airways	Nasopharynx	Bacteria	Streptococcus pneumoniae SMRU2217		98% identity to SMRU986
Human	NCBI nr protein	94	1313	-	C	See SMRU1001		Airways	Nasopharynx	Bacteria	Streptococcus pneumoniae SMRU2219		99% identity to SMRU986
Human	NCBI nr protein	94	1313	-	C	See SMRU1001		Airways	Nasopharynx	Bacteria	Streptococcus pneumoniae SMRU2225		99% identity to SMRU986
Human	NCBI nr protein	94	1313	-	C	See SMRU1001		Airways	Nasopharynx	Bacteria	Streptococcus pneumoniae SMRU2227		99% identity to SMRU986
Human	NCBI nr protein	94	1313	-	C	See SMRU1001		Airways	Nasopharynx	Bacteria	Streptococcus pneumoniae SMRU2228	HA	99% identity to SMRU986
Human	NCBI nr protein	94	1313	-	C	See SMRU1001		Airways	Nasopharynx	Bacteria	Streptococcus pneumoniae SMRU2229		100% identity to SMRU986
Human	NCBI nr protein	94	1313	-	C	See SMRU1001		Airways	Nasopharynx	Bacteria	Streptococcus pneumoniae SMRU223 (14)		99% identity to SMRU986
Human	NCBI nr protein	94	1313	-	C	See SMRU1001		Airways	Nasopharynx	Bacteria	Streptococcus pneumoniae SMRU2230		99% identity to SMRU986
Human	NCBI nr protein	94	1313	-	C	See SMRU1001		Airways	Nasopharynx	Bacteria	Streptococcus pneumoniae SMRU2234		98% identity to SMRU986
Human	NCBI nr protein	94	1313	-	C	See SMRU1001		Airways	Nasopharynx	Bacteria	Streptococcus pneumoniae SMRU2235		100% identity to SMRU986
Human	NCBI nr protein	87	1313	-	C	See SMRU1001		Airways	Nasopharynx	Bacteria	Streptococcus pneumoniae SMRU2245		100% identity to SMRU525 (35C)
Human	NCBI nr protein	94	1313	-	C	See SMRU1001		Airways	Nasopharynx	Bacteria	Streptococcus pneumoniae SMRU2246		99% identity to SMRU986
Human	NCBI nr protein	94	1313	-	C	See SMRU1001		Airways	Nasopharynx	Bacteria	Streptococcus pneumoniae SMRU225 (6C)		99% identity to SMRU986
Human	NCBI nr protein	94	1313	-	C	See SMRU1001		Airways	Nasopharynx	Bacteria	Streptococcus pneumoniae SMRU2250		100% identity to SMRU986
Human	NCBI nr protein	94	1313	-	C	See SMRU1001		Airways	Nasopharynx	Bacteria	Streptococcus pneumoniae SMRU2255		98% identity to SMRU986
Human	NCBI nr protein	94	1313	-	C	See SMRU1001		Airways	Nasopharynx	Bacteria	Streptococcus pneumoniae SMRU2256		98% identity to SMRU986
Human	NCBI nr protein	94	1313	-	C	See SMRU1001		Airways	Nasopharynx	Bacteria	Streptococcus pneumoniae SMRU226 (23A)		99% identity to SMRU986
Human	NCBI nr protein	94	1313	-	C	See SMRU1001		Airways	Nasopharynx	Bacteria	Streptococcus pneumoniae SMRU2260		99% identity to SMRU986
Human	NCBI nr protein	94	1313	-	C	See SMRU1001		Airways	Nasopharynx	Bacteria	Streptococcus pneumoniae SMRU2262		99% identity to SMRU986
Human	NCBI nr protein	90	1313	-	C	See SMRU1001		Airways	Nasopharynx	Bacteria	Streptococcus pneumoniae SMRU2267		poor quality
Human	NCBI nr protein	94	1313	-	C	See SMRU1001		Airways	Nasopharynx	Bacteria	Streptococcus pneumoniae SMRU227 (32A)		100% identity to SMRU986
Human	NCBI nr protein	94	1313	-	C	See SMRU1001		Airways	Nasopharynx	Bacteria	Streptococcus pneumoniae SMRU2271		100% identity to SMRU986
Human	NCBI nr protein	94	1313	-	C	See SMRU1001		Airways	Nasopharynx	Bacteria	Streptococcus pneumoniae SMRU2273		99% identity to SMRU986
Human	NCBI nr protein	94	1313	-	C	See SMRU1001		Airways	Nasopharynx	Bacteria	Streptococcus pneumoniae SMRU2274		99% identity to SMRU986
Human	NCBI nr protein	94	1313	-	C	See SMRU1001		Airways	Nasopharynx	Bacteria	Streptococcus pneumoniae SMRU2277		100% identity to SMRU986
Human	NCBI nr protein	93	1313	-	C	See SMRU1001		Airways	Nasopharynx	Bacteria	Streptococcus pneumoniae SMRU2279		98% identity to SMRU986
Human	NCBI nr protein	94	1313	-	C	See SMRU1001		Airways	Nasopharynx	Bacteria	Streptococcus pneumoniae SMRU228 (14)		98% identity to SMRU986
Human	NCBI nr protein	94	1313	-	C	See SMRU1001		Airways	Nasopharynx	Bacteria	Streptococcus pneumoniae SMRU2286		99% identity to SMRU986
Human	NCBI nr protein	94	1313	-	C	See SMRU1001		Airways	Nasopharynx	Bacteria	Streptococcus pneumoniae SMRU2290		100% identity to SMRU986
Human	NCBI nr protein	94	1313	-	C	See SMRU1001		Airways	Nasopharynx	Bacteria	Streptococcus pneumoniae SMRU230 (NT)		99% identity to SMRU986
Human	NCBI nr protein	94	1313	-	C	See SMRU1001		Airways	Nasopharynx	Bacteria	Streptococcus pneumoniae SMRU2301		99% identity to SMRU986
Human	NCBI nr protein	94	1313	-	C	See SMRU1001		Airways	Nasopharynx	Bacteria	Streptococcus pneumoniae SMRU2302		99% identity to SMRU986
Human	NCBI nr protein	94	1313	-	C	See SMRU1001		Airways	Nasopharynx	Bacteria	Streptococcus pneumoniae SMRU2310		99% identity to SMRU986
Human	NCBI nr protein	94	1313	-	C	See SMRU1001		Airways	Nasopharynx	Bacteria	Streptococcus pneumoniae SMRU2313		99% identity to SMRU986
Human	NCBI nr protein	94	1313	-	C	See SMRU1001		Airways	Nasopharynx	Bacteria	Streptococcus pneumoniae SMRU2314		99% identity to SMRU986
Human	NCBI nr protein	94	1313	-	C	See SMRU1001		Airways	Nasopharynx	Bacteria	Streptococcus pneumoniae SMRU2317		100% identity to SMRU986
Human	NCBI nr protein	94	1313	-	C	See SMRU1001		Airways	Nasopharynx	Bacteria	Streptococcus pneumoniae SMRU2322		98% identity to SMRU986
Human	NCBI nr protein	94	1313	-	C	See SMRU1001		Airways	Nasopharynx	Bacteria	Streptococcus pneumoniae SMRU2325	HA	99% identity to SMRU986
Human	NCBI nr protein	94	1313	-	C	See SMRU1001		Airways	Nasopharynx	Bacteria	Streptococcus pneumoniae SMRU2328	HA	99% identity to SMRU986
Human	NCBI nr protein	93	1313	-	C	See SMRU1001		Airways	Nasopharynx	Bacteria	Streptococcus pneumoniae SMRU2330		98% identity to SMRU986
Human	NCBI nr protein	94	1313	-	C	See SMRU1001		Airways	Nasopharynx	Bacteria	Streptococcus pneumoniae SMRU2336		99% identity to SMRU986
Human	NCBI nr protein	94	1313	-	C	See SMRU1001		Airways	Nasopharynx	Bacteria	Streptococcus pneumoniae SMRU2344		99% identity to SMRU986
Human	NCBI nr protein	94	1313	-	C	See SMRU1001		Airways	Nasopharynx	Bacteria	Streptococcus pneumoniae SMRU2348		99% identity to SMRU986
Human	NCBI nr protein	94	1313	-	C	See SMRU1001		Airways	Nasopharynx	Bacteria	Streptococcus pneumoniae SMRU2349		99% identity to SMRU986
Human	NCBI nr protein	94	1313	-	C	See SMRU1001		Airways	Nasopharynx	Bacteria	Streptococcus pneumoniae SMRU2353		100% identity to SMRU986
Human	NCBI nr protein	94	1313	-	C	See SMRU1001		Airways	Nasopharynx	Bacteria	Streptococcus pneumoniae SMRU2356		100% identity to SMRU986
Human	NCBI nr protein	94	1313	-	C	See SMRU1001		Airways	Nasopharynx	Bacteria	Streptococcus pneumoniae SMRU2357		99% identity to SMRU986
Human	NCBI nr protein	94	1313	-	C	See SMRU1001		Airways	Nasopharynx	Bacteria	Streptococcus pneumoniae SMRU2358		99% identity to SMRU986
Human	NCBI nr protein	94	1313	-	C	See SMRU1001		Airways	Nasopharynx	Bacteria	Streptococcus pneumoniae SMRU236 (20)		99% identity to SMRU986
Human	NCBI nr protein	94	1313	-	C	See SMRU1001		Airways	Nasopharynx	Bacteria	Streptococcus pneumoniae SMRU2360		99% identity to SMRU986
Human	NCBI nr protein	94	1313	-	C	See SMRU1001		Airways	Nasopharynx	Bacteria	Streptococcus pneumoniae SMRU2363		100% identity to SMRU986
Human	NCBI nr protein	94	1313	-	C	See SMRU1001		Airways	Nasopharynx	Bacteria	Streptococcus pneumoniae SMRU2366		98% identity to SMRU986
Human	NCBI nr protein	94	1313	-	C	See SMRU1001		Airways	Nasopharynx	Bacteria	Streptococcus pneumoniae SMRU2369		99% identity to SMRU986
Human	NCBI nr protein	94	1313	-	C	See SMRU1001		Airways	Nasopharynx	Bacteria	Streptococcus pneumoniae SMRU2370		100% identity to SMRU986
Human	NCBI nr protein	94	1313	-	C	See SMRU1001		Airways	Nasopharynx	Bacteria	Streptococcus pneumoniae SMRU2379		99% identity to SMRU986
Human	NCBI nr protein	94	1313	-	C	See SMRU1001		Airways	Nasopharynx	Bacteria	Streptococcus pneumoniae SMRU238 (9V)	HA	99% identity to SMRU986
Human	NCBI nr protein	94	1313	-	C	See SMRU1001		Airways	Nasopharynx	Bacteria	Streptococcus pneumoniae SMRU2383		99% identity to SMRU986
Human	NCBI nr protein	94	1313	-	C	See SMRU1001		Airways	Nasopharynx	Bacteria	Streptococcus pneumoniae SMRU2385		98% identity to SMRU986
Human	NCBI nr protein	94	1313	-	C	See SMRU1001		Airways	Nasopharynx	Bacteria	Streptococcus pneumoniae SMRU2391		99% identity to SMRU986
Human	NCBI nr protein	94	1313	-	C	See SMRU1001		Airways	Nasopharynx	Bacteria	Streptococcus pneumoniae SMRU2393		98% identity to SMRU986
Human	NCBI nr protein	94	1313	-	C	See SMRU1001		Airways	Nasopharynx	Bacteria	Streptococcus pneumoniae SMRU2402		100% identity to SMRU986
Human	NCBI nr protein	94	1313	-	C	See SMRU1001		Airways	Nasopharynx	Bacteria	Streptococcus pneumoniae SMRU2411		99% identity to SMRU986
Human	NCBI nr protein	94	1313	-	C	See SMRU1001		Airways	Nasopharynx	Bacteria	Streptococcus pneumoniae SMRU2417		100% identity to SMRU986
Human	NCBI nr protein	94	1313	-	C	See SMRU1001		Airways	Nasopharynx	Bacteria	Streptococcus pneumoniae SMRU2418	HA	99% identity to SMRU986
Human	NCBI nr protein	94	1313	-	C	See SMRU1001		Airways	Nasopharynx	Bacteria	Streptococcus pneumoniae SMRU2424		98% identity to SMRU986
Human	NCBI nr protein	94	1313	-	C	See SMRU1001		Airways	Nasopharynx	Bacteria	Streptococcus pneumoniae SMRU2425		99% identity to SMRU986
Human	NCBI nr protein	93	1313	-	C	See SMRU1001		Airways	Nasopharynx	Bacteria	Streptococcus pneumoniae SMRU2431		98% identity to SMRU986
Human	NCBI nr protein	94	1313	-	C	See SMRU1001		Airways	Nasopharynx	Bacteria	Streptococcus pneumoniae SMRU2438		100% identity to SMRU986
Human	NCBI nr protein	94	1313	-	C	See SMRU1001		Airways	Nasopharynx	Bacteria	Streptococcus pneumoniae SMRU2442		100% identity to SMRU986
Human	NCBI nr protein	94	1313	-	C	See SMRU1001		Airways	Nasopharynx	Bacteria	Streptococcus pneumoniae SMRU2445		99% identity to SMRU986
Human	NCBI nr protein	93	1313	-	C	See SMRU1001		Airways	Nasopharynx	Bacteria	Streptococcus pneumoniae SMRU2448		98% identity to SMRU986
Human	NCBI nr protein	94	1313	-	C	See SMRU1001		Airways	Nasopharynx	Bacteria	Streptococcus pneumoniae SMRU2449		100% identity to SMRU986
Human	NCBI nr protein	94	1313	-	C	See SMRU1001		Airways	Nasopharynx	Bacteria	Streptococcus pneumoniae SMRU2452		99% identity to SMRU986
Human	NCBI nr protein	94	1313	-	C	See SMRU1001		Airways	Nasopharynx	Bacteria	Streptococcus pneumoniae SMRU2453		98% identity to SMRU986
Human	NCBI nr protein	94	1313	-	C	See SMRU1001		Airways	Nasopharynx	Bacteria	Streptococcus pneumoniae SMRU2454		99% identity to SMRU986
Human	NCBI nr protein	94	1313	-	C	See SMRU1001		Airways	Nasopharynx	Bacteria	Streptococcus pneumoniae SMRU246		98% identity to SMRU986
Human	NCBI nr protein	94	1313	-	C	See SMRU1001		Airways	Nasopharynx	Bacteria	Streptococcus pneumoniae SMRU2461		99% identity to SMRU986
Human	NCBI nr protein	94	1313	-	C	See SMRU1001		Airways	Nasopharynx	Bacteria	Streptococcus pneumoniae SMRU2466		100% identity to SMRU986
Human	NCBI nr protein	94	1313	-	C	See SMRU1001		Airways	Nasopharynx	Bacteria	Streptococcus pneumoniae SMRU2468		100% identity to SMRU986
Human	NCBI nr protein	94	1313	-	C	See SMRU1001		Airways	Nasopharynx	Bacteria	Streptococcus pneumoniae SMRU2473		99% identity to SMRU986
Human	NCBI nr protein	94	1313	-	C	See SMRU1001		Airways	Nasopharynx	Bacteria	Streptococcus pneumoniae SMRU2479		99% identity to SMRU986
Human	NCBI nr protein	94	1313	-	C	See SMRU1001		Airways	Nasopharynx	Bacteria	Streptococcus pneumoniae SMRU248		100% identity to SMRU986
Human	NCBI nr protein	94	1313	-	C	See SMRU1001		Airways	Nasopharynx	Bacteria	Streptococcus pneumoniae SMRU2481		99% identity to SMRU986
Human	NCBI nr protein	94	1313	-	C	See SMRU1001		Airways	Nasopharynx	Bacteria	Streptococcus pneumoniae SMRU2484		99% identity to SMRU986
Human	NCBI nr protein	94	1313	-	C	See SMRU1001		Airways	Nasopharynx	Bacteria	Streptococcus pneumoniae SMRU2486		99% identity to SMRU986
Human	NCBI nr protein	94	1313	-	C	See SMRU1001		Airways	Nasopharynx	Bacteria	Streptococcus pneumoniae SMRU2490		99% identity to SMRU986
Human	NCBI nr protein	94	1313	-	C	See SMRU1001		Airways	Nasopharynx	Bacteria	Streptococcus pneumoniae SMRU2494		99% identity to SMRU986
Human	NCBI nr protein	94	1313	-	C	See SMRU1001		Airways	Nasopharynx	Bacteria	Streptococcus pneumoniae SMRU2495		99% identity to SMRU986
Human	NCBI nr protein	94	1313	-	C	See SMRU1001		Airways	Nasopharynx	Bacteria	Streptococcus pneumoniae SMRU2497		100% identity to SMRU986
Human	NCBI nr protein	94	1313	-	C	See SMRU1001		Airways	Nasopharynx	Bacteria	Streptococcus pneumoniae SMRU2499		99% identity to SMRU986
Human	NCBI nr protein	94	1313	-	C	See SMRU1001		Airways	Nasopharynx	Bacteria	Streptococcus pneumoniae SMRU2505		100% identity to SMRU986
Human	NCBI nr protein	94	1313	-	C	See SMRU1001		Airways	Nasopharynx	Bacteria	Streptococcus pneumoniae SMRU2510		100% identity to SMRU986
Human	NCBI nr protein	94	1313	-	C	See SMRU1001		Airways	Nasopharynx	Bacteria	Streptococcus pneumoniae SMRU2517		98% identity to SMRU986
Human	NCBI nr protein	94	1313	-	C	See SMRU1001		Airways	Nasopharynx	Bacteria	Streptococcus pneumoniae SMRU2519		98% identity to SMRU986
Human	NCBI nr protein	94	1313	-	C	See SMRU1001		Airways	Nasopharynx	Bacteria	Streptococcus pneumoniae SMRU252		99% identity to SMRU986
Human	NCBI nr protein	94	1313	-	C	See SMRU1001		Airways	Nasopharynx	Bacteria	Streptococcus pneumoniae SMRU2523		99% identity to SMRU986
Human	NCBI nr protein	94	1313	-	C	See SMRU1001		Airways	Nasopharynx	Bacteria	Streptococcus pneumoniae SMRU2525		99% identity to SMRU986
Human	NCBI nr protein	94	1313	-	C	See SMRU1001		Airways	Nasopharynx	Bacteria	Streptococcus pneumoniae SMRU2529		99% identity to SMRU986
Human	NCBI nr protein	94	1313	-	C	See SMRU1001		Airways	Nasopharynx	Bacteria	Streptococcus pneumoniae SMRU2532		99% identity to SMRU986
Human	NCBI nr protein	94	1313	-	C	See SMRU1001		Airways	Nasopharynx	Bacteria	Streptococcus pneumoniae SMRU2533		99% identity to SMRU986
Human	NCBI nr protein	94	1313	-	C	See SMRU1001		Airways	Nasopharynx	Bacteria	Streptococcus pneumoniae SMRU2535		99% identity to SMRU986
Human	NCBI nr protein	94	1313	-	C	See SMRU1001		Airways	Nasopharynx	Bacteria	Streptococcus pneumoniae SMRU2539		100% identity to SMRU986
Human	NCBI nr protein	94	1313	-	C	See SMRU1001		Airways	Nasopharynx	Bacteria	Streptococcus pneumoniae SMRU2541		100% identity to SMRU986
Human	NCBI nr protein	94	1313	-	C	See SMRU1001		Airways	Nasopharynx	Bacteria	Streptococcus pneumoniae SMRU2545		99% identity to SMRU986
Human	NCBI nr protein	94	1313	-	C	See SMRU1001		Airways	Nasopharynx	Bacteria	Streptococcus pneumoniae SMRU2547		98% identity to SMRU986
Human	NCBI nr protein	94	1313	-	C	See SMRU1001		Airways	Nasopharynx	Bacteria	Streptococcus pneumoniae SMRU2550		98% identity to SMRU986
Human	NCBI nr protein	94	1313	-	C	See SMRU1001		Airways	Nasopharynx	Bacteria	Streptococcus pneumoniae SMRU2551		99% identity to SMRU986
Human	NCBI nr protein	94	1313	-	C	See SMRU1001		Airways	Nasopharynx	Bacteria	Streptococcus pneumoniae SMRU2553		100% identity to SMRU986
Human	NCBI nr protein	94	1313	-	C	See SMRU1001		Airways	Nasopharynx	Bacteria	Streptococcus pneumoniae SMRU2559		99% identity to SMRU986
Human	NCBI nr protein	94	1313	-	C	See SMRU1001		Airways	Nasopharynx	Bacteria	Streptococcus pneumoniae SMRU256		99% identity to SMRU986
Human	NCBI nr protein	94	1313	-	C	See SMRU1001		Airways	Nasopharynx	Bacteria	Streptococcus pneumoniae SMRU2560		100% identity to SMRU986
Human	NCBI nr protein	94	1313	-	C	See SMRU1001		Airways	Nasopharynx	Bacteria	Streptococcus pneumoniae SMRU2563		99% identity to SMRU986
Human	NCBI nr protein	94	1313	-	C	See SMRU1001		Airways	Nasopharynx	Bacteria	Streptococcus pneumoniae SMRU2564		100% identity to SMRU986
Human	NCBI nr protein	94	1313	-	C	See SMRU1001		Airways	Nasopharynx	Bacteria	Streptococcus pneumoniae SMRU2569		99% identity to SMRU986
Human	NCBI nr protein	94	1313	-	C	See SMRU1001		Airways	Nasopharynx	Bacteria	Streptococcus pneumoniae SMRU2570		99% identity to SMRU986
Human	NCBI nr protein	94	1313	-	C	See SMRU1001		Airways	Nasopharynx	Bacteria	Streptococcus pneumoniae SMRU2572		99% identity to SMRU986
Human	NCBI nr protein	94	1313	-	C	See SMRU1001		Airways	Nasopharynx	Bacteria	Streptococcus pneumoniae SMRU2576		99% identity to SMRU986
Human	NCBI nr protein	94	1313	-	C	See SMRU1001		Airways	Nasopharynx	Bacteria	Streptococcus pneumoniae SMRU2579		99% identity to SMRU986
Human	NCBI nr protein	94	1313	-	C	See SMRU1001		Airways	Nasopharynx	Bacteria	Streptococcus pneumoniae SMRU2583		99% identity to SMRU986
Human	NCBI nr protein	94	1313	-	C	See SMRU1001		Airways	Nasopharynx	Bacteria	Streptococcus pneumoniae SMRU2584		100% identity to SMRU986
Human	NCBI nr protein	93	1313	-	C	See SMRU1001		Airways	Nasopharynx	Bacteria	Streptococcus pneumoniae SMRU2585		98% identity to SMRU986
Human	NCBI nr protein	94	1313	-	C	See SMRU1001		Airways	Nasopharynx	Bacteria	Streptococcus pneumoniae SMRU2588		100% identity to SMRU986
Human	NCBI nr protein	93	1313	-	C	See SMRU1001		Airways	Nasopharynx	Bacteria	Streptococcus pneumoniae SMRU259		97% identity to SMRU986
Human	NCBI nr protein	93	1313	-	C	See SMRU1001		Airways	Nasopharynx	Bacteria	Streptococcus pneumoniae SMRU2590		99% identity to SMRU986
Human	NCBI nr protein	93	1313	-	C	See SMRU1001		Airways	Nasopharynx	Bacteria	Streptococcus pneumoniae SMRU2592		99% identity to SMRU986
Human	NCBI nr protein	94	1313	-	C	See SMRU1001		Airways	Nasopharynx	Bacteria	Streptococcus pneumoniae SMRU2598		99% identity to SMRU986
Human	NCBI nr protein	94	1313	-	C	See SMRU1001		Airways	Nasopharynx	Bacteria	Streptococcus pneumoniae SMRU260		99% identity to SMRU986
Human	NCBI nr protein	94	1313	-	C	See SMRU1001		Airways	Nasopharynx	Bacteria	Streptococcus pneumoniae SMRU2601		99% identity to SMRU986
Human	NCBI nr protein	94	1313	-	C	See SMRU1001		Airways	Nasopharynx	Bacteria	Streptococcus pneumoniae SMRU2603		100% identity to SMRU986
Human	NCBI nr protein	94	1313	-	C	See SMRU1001		Airways	Nasopharynx	Bacteria	Streptococcus pneumoniae SMRU2605		99% identity to SMRU986
Human	NCBI nr protein	94	1313	-	C	See SMRU1001		Airways	Nasopharynx	Bacteria	Streptococcus pneumoniae SMRU2609		99% identity to SMRU986
Human	NCBI nr protein	94	1313	-	C	See SMRU1001		Airways	Nasopharynx	Bacteria	Streptococcus pneumoniae SMRU2625		99% identity to SMRU986
Human	NCBI nr protein	94	1313	-	C	See SMRU1001		Airways	Nasopharynx	Bacteria	Streptococcus pneumoniae SMRU2627		99% identity to SMRU986
Human	NCBI nr protein	94	1313	-	C	See SMRU1001		Airways	Nasopharynx	Bacteria	Streptococcus pneumoniae SMRU2632		99% identity to SMRU986
Human	NCBI nr protein	94	1313	-	C	See SMRU1001		Airways	Nasopharynx	Bacteria	Streptococcus pneumoniae SMRU2642		99% identity to SMRU986
Human	NCBI nr protein	94	1313	-	C	See SMRU1001		Airways	Nasopharynx	Bacteria	Streptococcus pneumoniae SMRU2643		100% identity to SMRU986
Human	NCBI nr protein	94	1313	-	C	See SMRU1001		Airways	Nasopharynx	Bacteria	Streptococcus pneumoniae SMRU2644		99% identity to SMRU986
Human	NCBI nr protein	94	1313	-	C	See SMRU1001		Airways	Nasopharynx	Bacteria	Streptococcus pneumoniae SMRU2647		100% identity to SMRU986
Human	NCBI nr protein	93	1313	-	C	See SMRU1001		Airways	Nasopharynx	Bacteria	Streptococcus pneumoniae SMRU2648		99% identity to SMRU986
Human	NCBI nr protein	94	1313	-	C	See SMRU1001		Airways	Nasopharynx	Bacteria	Streptococcus pneumoniae SMRU265 (35F)		98% identity to SMRU986
Human	NCBI nr protein	94	1313	-	C	See SMRU1001		Airways	Nasopharynx	Bacteria	Streptococcus pneumoniae SMRU2652		99% identity to SMRU986
Human	NCBI nr protein	94	1313	-	C	See SMRU1001		Airways	Nasopharynx	Bacteria	Streptococcus pneumoniae SMRU2655		99% identity to SMRU986
Human	NCBI nr protein	94	1313	-	C	See SMRU1001		Airways	Nasopharynx	Bacteria	Streptococcus pneumoniae SMRU2657		99% identity to SMRU986
Human	NCBI nr protein	94	1313	-	C	See SMRU1001		Airways	Nasopharynx	Bacteria	Streptococcus pneumoniae SMRU2659		99% identity to SMRU986
Human	NCBI nr protein	94	1313	-	C	See SMRU1001		Airways	Nasopharynx	Bacteria	Streptococcus pneumoniae SMRU2661		99% identity to SMRU986
Human	NCBI nr protein	94	1313	-	C	See SMRU1001		Airways	Nasopharynx	Bacteria	Streptococcus pneumoniae SMRU2662		99% identity to SMRU986
Human	NCBI nr protein	94	1313	-	C	See SMRU1001		Airways	Nasopharynx	Bacteria	Streptococcus pneumoniae SMRU2663		99% identity to SMRU986
Human	NCBI nr protein	93	1313	-	C	See SMRU1001		Airways	Nasopharynx	Bacteria	Streptococcus pneumoniae SMRU2666		98% identity to SMRU986
Human	NCBI nr protein	94	1313	-	C	See SMRU1001		Airways	Nasopharynx	Bacteria	Streptococcus pneumoniae SMRU2667		99% identity to SMRU986
Human	NCBI nr protein	94	1313	-	C	See SMRU1001		Airways	Nasopharynx	Bacteria	Streptococcus pneumoniae SMRU2669		100% identity to SMRU986
Human	NCBI nr protein	94	1313	-	C	See SMRU1001		Airways	Nasopharynx	Bacteria	Streptococcus pneumoniae SMRU2679		99% identity to SMRU986
Human	NCBI nr protein	93	1313	-	C	See SMRU1001		Airways	Nasopharynx	Bacteria	Streptococcus pneumoniae SMRU268 (NT)		98% identity to SMRU986
Human	NCBI nr protein	94	1313	-	C	See SMRU1001		Airways	Nasopharynx	Bacteria	Streptococcus pneumoniae SMRU2683		99% identity to SMRU986
Human	NCBI nr protein	94	1313	-	C	See SMRU1001		Airways	Nasopharynx	Bacteria	Streptococcus pneumoniae SMRU2687		99% identity to SMRU986
Human	NCBI nr protein	94	1313	-	C	See SMRU1001		Airways	Nasopharynx	Bacteria	Streptococcus pneumoniae SMRU2689		99% identity to SMRU986
Human	NCBI nr protein	94	1313	-	C	See SMRU1001		Airways	Nasopharynx	Bacteria	Streptococcus pneumoniae SMRU2696		98% identity to SMRU986
Human	NCBI nr protein	93	1313	-	C	See SMRU1001		Airways	Nasopharynx	Bacteria	Streptococcus pneumoniae SMRU2697		98% identity to SMRU986
Human	NCBI nr protein	94	1313	-	C	See SMRU1001		Airways	Nasopharynx	Bacteria	Streptococcus pneumoniae SMRU2841		100% identity to SMRU986
Human	NCBI nr protein	94	1313	-	C	See SMRU1001		Airways	Nasopharynx	Bacteria	Streptococcus pneumoniae SMRU2846		99% identity to SMRU986
Human	NCBI nr protein	94	1313	-	C	See SMRU1001		Airways	Nasopharynx	Bacteria	Streptococcus pneumoniae SMRU2848		99% identity to SMRU986
Human	NCBI nr protein	94	1313	-	C	See SMRU1001		Airways	Nasopharynx	Bacteria	Streptococcus pneumoniae SMRU2849		99% identity to SMRU986
Human	NCBI nr protein	93	1313	-	C	See SMRU1001		Airways	Nasopharynx	Bacteria	Streptococcus pneumoniae SMRU2852		98% identity to SMRU986
Human	NCBI nr protein	94	1313	-	C	See SMRU1001		Airways	Nasopharynx	Bacteria	Streptococcus pneumoniae SMRU2853		99% identity to SMRU986
Human	NCBI nr protein	94	1313	-	C	See SMRU1001		Airways	Nasopharynx	Bacteria	Streptococcus pneumoniae SMRU2854		99% identity to SMRU986
Human	NCBI nr protein	94	1313	-	C	See SMRU1001		Airways	Nasopharynx	Bacteria	Streptococcus pneumoniae SMRU2859		99% identity to SMRU986
Human	NCBI nr protein	94	1313	-	C	See SMRU1001		Airways	Nasopharynx	Bacteria	Streptococcus pneumoniae SMRU2860		99% identity to SMRU986
Human	NCBI nr protein	94	1313	-	C	See SMRU1001		Airways	Nasopharynx	Bacteria	Streptococcus pneumoniae SMRU2868		99% identity to SMRU986
Human	NCBI nr protein	94	1313	-	C	See SMRU1001		Airways	Nasopharynx	Bacteria	Streptococcus pneumoniae SMRU2872		99% identity to SMRU986
Human	NCBI nr protein	94	1313	-	C	See SMRU1001		Airways	Nasopharynx	Bacteria	Streptococcus pneumoniae SMRU2878		99% identity to SMRU986
Human	NCBI nr protein	94	1313	-	C	See SMRU1001		Airways	Nasopharynx	Bacteria	Streptococcus pneumoniae SMRU2879		98% identity to SMRU986
Human	NCBI nr protein	94	1313	-	C	See SMRU1001		Airways	Nasopharynx	Bacteria	Streptococcus pneumoniae SMRU2880		99% identity to SMRU986
Human	NCBI nr protein	94	1313	-	C	See SMRU1001		Airways	Nasopharynx	Bacteria	Streptococcus pneumoniae SMRU2882		100% identity to SMRU986
Human	NCBI nr protein	94	1313	-	C	See SMRU1001		Airways	Nasopharynx	Bacteria	Streptococcus pneumoniae SMRU2887		100% identity to SMRU986
Human	NCBI nr protein	93	1313	-	C	See SMRU1001		Airways	Nasopharynx	Bacteria	Streptococcus pneumoniae SMRU2893		98% identity to SMRU986
Human	NCBI nr protein	94	1313	-	C	See SMRU1001		Airways	Nasopharynx	Bacteria	Streptococcus pneumoniae SMRU2895		99% identity to SMRU986
Human	NCBI nr protein	94	1313	-	C	See SMRU1001		Airways	Nasopharynx	Bacteria	Streptococcus pneumoniae SMRU2896		99% identity to SMRU986
Human	NCBI nr protein	94	1313	-	C	See SMRU1001		Airways	Nasopharynx	Bacteria	Streptococcus pneumoniae SMRU2898		100% identity to SMRU986
Human	NCBI nr protein	94	1313	-	C	See SMRU1001		Airways	Nasopharynx	Bacteria	Streptococcus pneumoniae SMRU2899		98% identity to SMRU986
Human	NCBI nr protein	93	1313	-	C	See SMRU1001		Airways	Nasopharynx	Bacteria	Streptococcus pneumoniae SMRU2909		99% identity to SMRU986
Human	NCBI nr protein	94	1313	-	C	See SMRU1001		Airways	Nasopharynx	Bacteria	Streptococcus pneumoniae SMRU2910		100% identity to SMRU986
Human	NCBI nr protein	94	1313	-	C	See SMRU1001		Airways	Nasopharynx	Bacteria	Streptococcus pneumoniae SMRU2911		99% identity to SMRU986
Human	NCBI nr protein	94	1313	-	C	See SMRU1001		Airways	Nasopharynx	Bacteria	Streptococcus pneumoniae SMRU2912		99% identity to SMRU986
Human	NCBI nr protein	93	1313	-	C	See SMRU1001		Airways	Nasopharynx	Bacteria	Streptococcus pneumoniae SMRU2980		98% identity to SMRU986
Human	NCBI nr protein	94	1313	-	C	See SMRU1001		Airways	Nasopharynx	Bacteria	Streptococcus pneumoniae SMRU2986		99% identity to SMRU986
Human	NCBI nr protein	94	1313	-	C	See SMRU1001		Airways	Nasopharynx	Bacteria	Streptococcus pneumoniae SMRU2992		99% identity to SMRU986
Human	NCBI nr protein	94	1313	-	C	See SMRU1001		Airways	Nasopharynx	Bacteria	Streptococcus pneumoniae SMRU2996		99% identity to SMRU986
Human	NCBI nr protein	94	1313	-	C	See SMRU1001		Airways	Nasopharynx	Bacteria	Streptococcus pneumoniae SMRU2997		99% identity to SMRU986
Human	NCBI nr protein	94	1313	-	C	See SMRU1001		Airways	Nasopharynx	Bacteria	Streptococcus pneumoniae SMRU2999		99% identity to SMRU986
Human	NCBI nr protein	94	1313	-	C	See SMRU1001		Airways	Nasopharynx	Bacteria	Streptococcus pneumoniae SMRU30 (23A)		99% identity to SMRU986
Human	NCBI nr protein	94	1313	-	C	See SMRU1001		Airways	Nasopharynx	Bacteria	Streptococcus pneumoniae SMRU3003		99% identity to SMRU986
Human	NCBI nr protein	94	1313	-	C	See SMRU1001		Airways	Nasopharynx	Bacteria	Streptococcus pneumoniae SMRU3004		100% identity to SMRU986
Human	NCBI nr protein	94	1313	-	C	See SMRU1001		Airways	Nasopharynx	Bacteria	Streptococcus pneumoniae SMRU3006		99% identity to SMRU986
Human	NCBI nr protein	94	1313	-	C	See SMRU1001		Airways	Nasopharynx	Bacteria	Streptococcus pneumoniae SMRU3007		99% identity to SMRU986
Human	NCBI nr protein	94	1313	-	C	See SMRU1001		Airways	Nasopharynx	Bacteria	Streptococcus pneumoniae SMRU3008	HA	99% identity to SMRU986
Human	NCBI nr protein	94	1313	-	C	See SMRU1001		Airways	Nasopharynx	Bacteria	Streptococcus pneumoniae SMRU3009		99% identity to SMRU986
Human	NCBI nr protein	94	1313	-	C	See SMRU1001		Airways	Nasopharynx	Bacteria	Streptococcus pneumoniae SMRU301 (NT)		98% identity to SMRU986
Human	NCBI nr protein	94	1313	-	C	See SMRU1001		Airways	Nasopharynx	Bacteria	Streptococcus pneumoniae SMRU3014		99% identity to SMRU986
Human	NCBI nr protein	94	1313	-	C	See SMRU1001		Airways	Nasopharynx	Bacteria	Streptococcus pneumoniae SMRU3015		99% identity to SMRU986
Human	NCBI nr protein	94	1313	-	C	See SMRU1001		Airways	Nasopharynx	Bacteria	Streptococcus pneumoniae SMRU3016		99% identity to SMRU986
Human	NCBI nr protein	94	1313	-	C	See SMRU1001		Airways	Nasopharynx	Bacteria	Streptococcus pneumoniae SMRU3021		99% identity to SMRU986
Human	NCBI nr protein	94	1313	-	C	See SMRU1001		Airways	Nasopharynx	Bacteria	Streptococcus pneumoniae SMRU3024		100% identity to SMRU986
Human	NCBI nr protein	94	1313	-	C	See SMRU1001		Airways	Nasopharynx	Bacteria	Streptococcus pneumoniae SMRU3026		100% identity to SMRU986
Human	NCBI nr protein	94	1313	-	C	See SMRU1001		Airways	Nasopharynx	Bacteria	Streptococcus pneumoniae SMRU3027		98% identity to SMRU986
Human	NCBI nr protein	94	1313	-	C	See SMRU1001		Airways	Nasopharynx	Bacteria	Streptococcus pneumoniae SMRU3034		98% identity to SMRU986
Human	NCBI nr protein	94	1313	-	C	See SMRU1001		Airways	Nasopharynx	Bacteria	Streptococcus pneumoniae SMRU3038		99% identity to SMRU986
Human	NCBI nr protein	94	1313	-	C	See SMRU1001		Airways	Nasopharynx	Bacteria	Streptococcus pneumoniae SMRU3042		100% identity to SMRU986
Human	NCBI nr protein	94	1313	-	C	See SMRU1001		Airways	Nasopharynx	Bacteria	Streptococcus pneumoniae SMRU3043		99% identity to SMRU986
Human	NCBI nr protein	94	1313	-	C	See SMRU1001		Airways	Nasopharynx	Bacteria	Streptococcus pneumoniae SMRU3044		99% identity to SMRU986
Human	NCBI nr protein	94	1313	-	C	See SMRU1001		Airways	Nasopharynx	Bacteria	Streptococcus pneumoniae SMRU305 (14)		98% identity to SMRU986
Human	NCBI nr protein	94	1313	-	C	See SMRU1001		Airways	Nasopharynx	Bacteria	Streptococcus pneumoniae SMRU3053		99% identity to SMRU986
Human	NCBI nr protein	94	1313	-	C	See SMRU1001		Airways	Nasopharynx	Bacteria	Streptococcus pneumoniae SMRU3058	HA	99% identity to SMRU986
Human	NCBI nr protein	94	1313	-	C	See SMRU1001		Airways	Nasopharynx	Bacteria	Streptococcus pneumoniae SMRU3074		98% identity to SMRU986
Human	NCBI nr protein	94	1313	-	C	See SMRU1001		Airways	Nasopharynx	Bacteria	Streptococcus pneumoniae SMRU3077		98% identity to SMRU986
Human	NCBI nr protein	94	1313	-	C	See SMRU1001		Airways	Nasopharynx	Bacteria	Streptococcus pneumoniae SMRU3079		99% identity to SMRU986
Human	NCBI nr protein	94	1313	-	C	See SMRU1001		Airways	Nasopharynx	Bacteria	Streptococcus pneumoniae SMRU3080		99% identity to SMRU986
Human	NCBI nr protein	94	1313	-	C	See SMRU1001		Airways	Nasopharynx	Bacteria	Streptococcus pneumoniae SMRU3084		99% identity to SMRU986
Human	NCBI nr protein	94	1313	-	C	See SMRU1001		Airways	Nasopharynx	Bacteria	Streptococcus pneumoniae SMRU3089		98% identity to SMRU986
Human	NCBI nr protein	94	1313	-	C	See SMRU1001		Airways	Nasopharynx	Bacteria	Streptococcus pneumoniae SMRU309 (15A)		99% identity to SMRU986
Human	NCBI nr protein	94	1313	-	C	See SMRU1001		Airways	Nasopharynx	Bacteria	Streptococcus pneumoniae SMRU3090		98% identity to SMRU986
Human	NCBI nr protein	94	1313	-	C	See SMRU1001		Airways	Nasopharynx	Bacteria	Streptococcus pneumoniae SMRU3095		98% identity to SMRU986
Human	NCBI nr protein	93	1313	-	C	See SMRU1001		Airways	Nasopharynx	Bacteria	Streptococcus pneumoniae SMRU31 (6C)		99% identity to SMRU986
Human	NCBI nr protein	94	1313	-	C	See SMRU1001		Airways	Nasopharynx	Bacteria	Streptococcus pneumoniae SMRU3103		100% identity to SMRU986
Human	NCBI nr protein	94	1313	-	C	See SMRU1001		Airways	Nasopharynx	Bacteria	Streptococcus pneumoniae SMRU3105		99% identity to SMRU986
Human	NCBI nr protein	94	1313	-	C	See SMRU1001		Airways	Nasopharynx	Bacteria	Streptococcus pneumoniae SMRU3109		99% identity to SMRU986
Human	NCBI nr protein	94	1313	-	C	See SMRU1001		Airways	Nasopharynx	Bacteria	Streptococcus pneumoniae SMRU3119		98% identity to SMRU986
Human	NCBI nr protein	94	1313	-	C	See SMRU1001		Airways	Nasopharynx	Bacteria	Streptococcus pneumoniae SMRU3123		98% identity to SMRU986
Human	NCBI nr protein	94	1313	-	C	See SMRU1001		Airways	Nasopharynx	Bacteria	Streptococcus pneumoniae SMRU3126		98% identity to SMRU986
Human	NCBI nr protein	94	1313	-	C	See SMRU1001		Airways	Nasopharynx	Bacteria	Streptococcus pneumoniae SMRU3132		99% identity to SMRU986
Human	NCBI nr protein	94	1313	-	C	See SMRU1001		Airways	Nasopharynx	Bacteria	Streptococcus pneumoniae SMRU3139		100% identity to SMRU986
Human	NCBI nr protein	94	1313	-	C	See SMRU1001		Airways	Nasopharynx	Bacteria	Streptococcus pneumoniae SMRU3148		99% identity to SMRU986
Human	NCBI nr protein	94	1313	-	C	See SMRU1001		Airways	Nasopharynx	Bacteria	Streptococcus pneumoniae SMRU319 (14)		98% identity to SMRU986
Human	NCBI nr protein	94	1313	-	C	See SMRU1001		Airways	Nasopharynx	Bacteria	Streptococcus pneumoniae SMRU32 (6A)		99% identity to SMRU986
Human	NCBI nr protein	94	1313	-	C	See SMRU1001		Airways	Nasopharynx	Bacteria	Streptococcus pneumoniae SMRU320 (23A)		99% identity to SMRU986
Human	NCBI nr protein	94	1313	-	C	See SMRU1001		Airways	Nasopharynx	Bacteria	Streptococcus pneumoniae SMRU323 (14)		99% identity to SMRU986
Human	NCBI nr protein	94	1313	-	C	See SMRU1001		Airways	Nasopharynx	Bacteria	Streptococcus pneumoniae SMRU324 (14)		99% identity to SMRU986
Human	NCBI nr protein	94	1313	-	C	See SMRU1001		Airways	Nasopharynx	Bacteria	Streptococcus pneumoniae SMRU328 (NT)		100% identity to SMRU986
Human	NCBI nr protein	94	1313	-	C	See SMRU1001		Airways	Nasopharynx	Bacteria	Streptococcus pneumoniae SMRU329 (34)		99% identity to SMRU986
Human	NCBI nr protein	94	1313	-	C	See SMRU1001		Airways	Nasopharynx	Bacteria	Streptococcus pneumoniae SMRU33 (NT)		98% identity to SMRU986
Human	NCBI nr protein	94	1313	-	C	See SMRU1001		Airways	Nasopharynx	Bacteria	Streptococcus pneumoniae SMRU330 (32F)		99% identity to SMRU986
Human	NCBI nr protein	94	1313	-	C	See SMRU1001		Airways	Nasopharynx	Bacteria	Streptococcus pneumoniae SMRU331 (9V)	HA	99% identity to SMRU986
Human	NCBI nr protein	94	1313	-	C	See SMRU1001		Airways	Nasopharynx	Bacteria	Streptococcus pneumoniae SMRU336 (NT)		100% identity to SMRU986
Human	NCBI nr protein	94	1313	-	C	See SMRU1001		Airways	Nasopharynx	Bacteria	Streptococcus pneumoniae SMRU342 (4)		99% identity to SMRU986
Human	NCBI nr protein	94	1313	-	C	See SMRU1001		Airways	Nasopharynx	Bacteria	Streptococcus pneumoniae SMRU344 (NT)		98% identity to SMRU986
Human	NCBI nr protein	94	1313	-	C	See SMRU1001		Airways	Nasopharynx	Bacteria	Streptococcus pneumoniae SMRU353 (34)	HA	99% identity to SMRU986
Human	NCBI nr protein	94	1313	-	C	See SMRU1001		Airways	Nasopharynx	Bacteria	Streptococcus pneumoniae SMRU355 (14)		98% identity to SMRU986
Human	NCBI nr protein	93	1313	-	C	See SMRU1001		Airways	Nasopharynx	Bacteria	Streptococcus pneumoniae SMRU357 (35F)		99% identity to SMRU986
Human	NCBI nr protein	94	1313	-	C	See SMRU1001		Airways	Nasopharynx	Bacteria	Streptococcus pneumoniae SMRU358 (NT)		98% identity to SMRU986
Human	NCBI nr protein	94	1313	-	C	See SMRU1001		Airways	Nasopharynx	Bacteria	Streptococcus pneumoniae SMRU359 (23A)		99% identity to SMRU986
Human	NCBI nr protein	94	1313	-	C	See SMRU1001		Airways	Nasopharynx	Bacteria	Streptococcus pneumoniae SMRU360 (14)		99% identity to SMRU986
Human	NCBI nr protein	94	1313	-	C	See SMRU1001		Airways	Nasopharynx	Bacteria	Streptococcus pneumoniae SMRU363 (19F)		99% identity to SMRU986
Human	NCBI nr protein	94	1313	-	C	See SMRU1001		Airways	Nasopharynx	Bacteria	Streptococcus pneumoniae SMRU375 (35F)		98% identity to SMRU986
Human	NCBI nr protein	94	1313	-	C	See SMRU1001		Airways	Nasopharynx	Bacteria	Streptococcus pneumoniae SMRU377 (NT)		99% identity to SMRU986
Human	NCBI nr protein	94	1313	-	C	See SMRU1001		Airways	Nasopharynx	Bacteria	Streptococcus pneumoniae SMRU380 (6C)		99% identity to SMRU986
Human	NCBI nr protein	94	1313	-	C	See SMRU1001		Airways	Nasopharynx	Bacteria	Streptococcus pneumoniae SMRU382 (19F)		100% identity to SMRU986
Human	NCBI nr protein	93	1313	-	C	See SMRU1001		Airways	Nasopharynx	Bacteria	Streptococcus pneumoniae SMRU392 (35F)		99% identity to SMRU986
Human	NCBI nr protein	94	1313	-	C	See SMRU1001		Airways	Nasopharynx	Bacteria	Streptococcus pneumoniae SMRU397 (NT)		98% identity to SMRU986
Human	NCBI nr protein	94	1313	-	C	See SMRU1001		Airways	Nasopharynx	Bacteria	Streptococcus pneumoniae SMRU40 (NT)		99% identity to SMRU986
Human	NCBI nr protein	94	1313	-	C	See SMRU1001		Airways	Nasopharynx	Bacteria	Streptococcus pneumoniae SMRU400 (15B)		99% identity to SMRU986
Human	NCBI nr protein	94	1313	-	C	See SMRU1001		Airways	Nasopharynx	Bacteria	Streptococcus pneumoniae SMRU401 (34)		99% identity to SMRU986
Human	NCBI nr protein	94	1313	-	C	See SMRU1001		Airways	Nasopharynx	Bacteria	Streptococcus pneumoniae SMRU402 (14)		98% identity to SMRU986
Human	NCBI nr protein	94	1313	-	C	See SMRU1001		Airways	Nasopharynx	Bacteria	Streptococcus pneumoniae SMRU408 (14)		98% identity to SMRU986
Human	NCBI nr protein	94	1313	-	C	See SMRU1001		Airways	Nasopharynx	Bacteria	Streptococcus pneumoniae SMRU41 (22F)		98% identity to SMRU986
Human	NCBI nr protein	94	1313	-	C	See SMRU1001		Airways	Nasopharynx	Bacteria	Streptococcus pneumoniae SMRU413 (14)		98% identity to SMRU986
Human	NCBI nr protein	94	1313	-	C	See SMRU1001		Airways	Nasopharynx	Bacteria	Streptococcus pneumoniae SMRU416 (32F)		99% identity to SMRU986
Human	NCBI nr protein	93	1313	-	C	See SMRU1001		Airways	Nasopharynx	Bacteria	Streptococcus pneumoniae SMRU417 (NT)		99% identity to SMRU986
Human	NCBI nr protein	94	1313	-	C	See SMRU1001		Airways	Nasopharynx	Bacteria	Streptococcus pneumoniae SMRU420 (NT)		100% identity to SMRU986
Human	NCBI nr protein	94	1313	-	C	See SMRU1001		Airways	Nasopharynx	Bacteria	Streptococcus pneumoniae SMRU435 (14)		99% identity to SMRU986
Human	NCBI nr protein	94	1313	-	C	See SMRU1001		Airways	Nasopharynx	Bacteria	Streptococcus pneumoniae SMRU446 (14)		99% identity to SMRU986
Human	NCBI nr protein	94	1313	-	C	See SMRU1001		Airways	Nasopharynx	Bacteria	Streptococcus pneumoniae SMRU449 (34)	HA	99% identity to SMRU986
Human	NCBI nr protein	94	1313	-	C	See SMRU1001		Airways	Nasopharynx	Bacteria	Streptococcus pneumoniae SMRU45 (6A)		99% identity to SMRU986
Human	NCBI nr protein	94	1313	-	C	See SMRU1001		Airways	Nasopharynx	Bacteria	Streptococcus pneumoniae SMRU451 (NT)		99% identity to SMRU986
Human	NCBI nr protein	94	1313	-	C	See SMRU1001		Airways	Nasopharynx	Bacteria	Streptococcus pneumoniae SMRU466 (14)		98% identity to SMRU986
Human	NCBI nr protein	94	1313	-	C	See SMRU1001		Airways	Nasopharynx	Bacteria	Streptococcus pneumoniae SMRU468 (15A)		99% identity to SMRU986
Human	NCBI nr protein	94	1313	-	C	See SMRU1001		Airways	Nasopharynx	Bacteria	Streptococcus pneumoniae SMRU470 (14)		99% identity to SMRU986
Human	NCBI nr protein	94	1313	-	C	See SMRU1001		Airways	Nasopharynx	Bacteria	Streptococcus pneumoniae SMRU471 (14)		99% identity to SMRU986
Human	NCBI nr protein	94	1313	-	C	See SMRU1001		Airways	Nasopharynx	Bacteria	Streptococcus pneumoniae SMRU475 (11A)		99% identity to SMRU986
Human	NCBI nr protein	94	1313	-	C	See SMRU1001		Airways	Nasopharynx	Bacteria	Streptococcus pneumoniae SMRU476 (NT)		98% identity to SMRU986
Human	NCBI nr protein	94	1313	-	C	See SMRU1001		Airways	Nasopharynx	Bacteria	Streptococcus pneumoniae SMRU478 (14;)		98% identity to SMRU986
Human	NCBI nr protein	93	1313	-	C	See SMRU1001		Airways	Nasopharynx	Bacteria	Streptococcus pneumoniae SMRU48 (23A)		97% identity to SMRU986
Human	NCBI nr protein	94	1313	-	C	See SMRU1001		Airways	Nasopharynx	Bacteria	Streptococcus pneumoniae SMRU481 (14)		98% identity to SMRU986
Human	NCBI nr protein	94	1313	-	C	See SMRU1001		Airways	Nasopharynx	Bacteria	Streptococcus pneumoniae SMRU482 (14)		98% identity to SMRU986
Human	NCBI nr protein	94	1313	-	C	See SMRU1001		Airways	Nasopharynx	Bacteria	Streptococcus pneumoniae SMRU484 (19F)		99% identity to SMRU986
Human	NCBI nr protein	93	1313	-	C	See SMRU1001		Airways	Nasopharynx	Bacteria	Streptococcus pneumoniae SMRU485 (NT)		98% identity to SMRU986
Human	NCBI nr protein	94	1313	-	C	See SMRU1001		Airways	Nasopharynx	Bacteria	Streptococcus pneumoniae SMRU486 (14)		98% identity to SMRU986
Human	NCBI nr protein	94	1313	-	C	See SMRU1001		Airways	Nasopharynx	Bacteria	Streptococcus pneumoniae SMRU492 (23F)		98% identity to SMRU986
Human	NCBI nr protein	94	1313	-	C	See SMRU1001		Airways	Nasopharynx	Bacteria	Streptococcus pneumoniae SMRU497 (6B)		100% identity to SMRU986
Human	NCBI nr protein	94	1313	-	C	See SMRU1001		Airways	Nasopharynx	Bacteria	Streptococcus pneumoniae SMRU50 (6C)		99% identity to SMRU986
Human	NCBI nr protein	94	1313	-	C	See SMRU1001		Airways	Nasopharynx	Bacteria	Streptococcus pneumoniae SMRU500 (32A)		100% identity to SMRU986
Human	NCBI nr protein	94	1313	-	C	See SMRU1001		Airways	Nasopharynx	Bacteria	Streptococcus pneumoniae SMRU501 (14)		99% identity to SMRU986
Human	NCBI nr protein	94	1313	-	C	See SMRU1001		Airways	Nasopharynx	Bacteria	Streptococcus pneumoniae SMRU502 (20)		99% identity to SMRU986
Human	NCBI nr protein	94	1313	-	C	See SMRU1001		Airways	Nasopharynx	Bacteria	Streptococcus pneumoniae SMRU507 (34)		99% identity to SMRU986
Human	NCBI nr protein	94	1313	-	C	See SMRU1001		Airways	Nasopharynx	Bacteria	Streptococcus pneumoniae SMRU510 (NT)		100% identity to SMRU986
Human	NCBI nr protein	94	1313	-	C	See SMRU1001		Airways	Nasopharynx	Bacteria	Streptococcus pneumoniae SMRU511 (23F)		98% identity to SMRU986
Human	NCBI nr protein	94	1313	-	C	See SMRU1001		Airways	Nasopharynx	Bacteria	Streptococcus pneumoniae SMRU513 (32F)		99% identity to SMRU986
Human	NCBI nr protein	94	1313	-	C	See SMRU1001		Airways	Nasopharynx	Bacteria	Streptococcus pneumoniae SMRU515 (20)		99% identity to SMRU986
Human	NCBI nr protein	93	1313	-	C	See SMRU1001		Airways	Nasopharynx	Bacteria	Streptococcus pneumoniae SMRU516 (23F)		98% identity to SMRU986
Human	NCBI nr protein	94	1313	-	C	See SMRU1001		Airways	Nasopharynx	Bacteria	Streptococcus pneumoniae SMRU518 (14)		99% identity to SMRU986
Human	NCBI nr protein	94	1313	-	C	See SMRU1001		Airways	Nasopharynx	Bacteria	Streptococcus pneumoniae SMRU52 (6A)		100% identity to SMRU986
Human	NCBI nr protein	94	1313	-	C	See SMRU1001		Airways	Nasopharynx	Bacteria	Streptococcus pneumoniae SMRU524 (19B)		99% identity to SMRU986
Human	NCBI nr protein	87	1313	-	C	See SMRU1001		Airways	Nasopharynx	Bacteria	Streptococcus pneumoniae SMRU525 (35C)		poor quality
Human	NCBI nr protein	93	1313	-	C	See SMRU1001		Airways	Nasopharynx	Bacteria	Streptococcus pneumoniae SMRU526 (23A)		99% identity to SMRU986
Human	NCBI nr protein	94	1313	-	C	See SMRU1001		Airways	Nasopharynx	Bacteria	Streptococcus pneumoniae SMRU541		98% identity to SMRU986
Human	NCBI nr protein	93	1313	-	C	See SMRU1001		Airways	Nasopharynx	Bacteria	Streptococcus pneumoniae SMRU542		98% identity to SMRU986
Human	NCBI nr protein	94	1313	-	C	See SMRU1001		Airways	Nasopharynx	Bacteria	Streptococcus pneumoniae SMRU55 (NT)		98% identity to SMRU986
Human	NCBI nr protein	94	1313	-	C	See SMRU1001		Airways	Nasopharynx	Bacteria	Streptococcus pneumoniae SMRU56 (NT)		98% identity to SMRU986
Human	NCBI nr protein	94	1313	-	C	See SMRU1001		Airways	Nasopharynx	Bacteria	Streptococcus pneumoniae SMRU564		98% identity to SMRU986
Human	NCBI nr protein	94	1313	-	C	See SMRU1001		Airways	Nasopharynx	Bacteria	Streptococcus pneumoniae SMRU576		100% identity to SMRU986
Human	NCBI nr protein	94	1313	-	C	See SMRU1001		Airways	Nasopharynx	Bacteria	Streptococcus pneumoniae SMRU577		99% identity to SMRU986
Human	NCBI nr protein	94	1313	-	C	See SMRU1001		Airways	Nasopharynx	Bacteria	Streptococcus pneumoniae SMRU579		99% identity to SMRU986
Human	NCBI nr protein	94	1313	-	C	See SMRU1001		Airways	Nasopharynx	Bacteria	Streptococcus pneumoniae SMRU582		100% identity to SMRU986
Human	NCBI nr protein	94	1313	-	C	See SMRU1001		Airways	Nasopharynx	Bacteria	Streptococcus pneumoniae SMRU588		99% identity to SMRU986
Human	NCBI nr protein	94	1313	-	C	See SMRU1001		Airways	Nasopharynx	Bacteria	Streptococcus pneumoniae SMRU594		98% identity to SMRU986
Human	NCBI nr protein	94	1313	-	C	See SMRU1001		Airways	Nasopharynx	Bacteria	Streptococcus pneumoniae SMRU6 (7B)		99% identity to SMRU986
Human	NCBI nr protein	94	1313	-	C	See SMRU1001		Airways	Nasopharynx	Bacteria	Streptococcus pneumoniae SMRU60 (11A)		99% identity to SMRU986
Human	NCBI nr protein	94	1313	-	C	See SMRU1001		Airways	Nasopharynx	Bacteria	Streptococcus pneumoniae SMRU601		100% identity to SMRU986
Human	NCBI nr protein	94	1313	-	C	See SMRU1001		Airways	Nasopharynx	Bacteria	Streptococcus pneumoniae SMRU602		99% identity to SMRU986
Human	NCBI nr protein	94	1313	-	C	See SMRU1001		Airways	Nasopharynx	Bacteria	Streptococcus pneumoniae SMRU61 (11A)		99% identity to SMRU986
Human	NCBI nr protein	94	1313	-	C	See SMRU1001		Airways	Nasopharynx	Bacteria	Streptococcus pneumoniae SMRU610		99% identity to SMRU986
Human	NCBI nr protein	94	1313	-	C	See SMRU1001		Airways	Nasopharynx	Bacteria	Streptococcus pneumoniae SMRU615	HA	99% identity to SMRU986
Human	NCBI nr protein	94	1313	-	C	See SMRU1001		Airways	Nasopharynx	Bacteria	Streptococcus pneumoniae SMRU616	HA	99% identity to SMRU986
Human	NCBI nr protein	86	1313	-	C	See SMRU1001		Airways	Nasopharynx	Bacteria	Streptococcus pneumoniae SMRU619		99% identity to SMRU525 (35C)
Human	NCBI nr protein	94	1313	-	C	See SMRU1001		Airways	Nasopharynx	Bacteria	Streptococcus pneumoniae SMRU622		99% identity to SMRU986
Human	NCBI nr protein	94	1313	-	C	See SMRU1001		Airways	Nasopharynx	Bacteria	Streptococcus pneumoniae SMRU623		98% identity to SMRU986
Human	NCBI nr protein	94	1313	-	C	See SMRU1001		Airways	Nasopharynx	Bacteria	Streptococcus pneumoniae SMRU628		100% identity to SMRU986
Human	NCBI nr protein	94	1313	-	C	See SMRU1001		Airways	Nasopharynx	Bacteria	Streptococcus pneumoniae SMRU638		99% identity to SMRU986
Human	NCBI nr protein	94	1313	-	C	See SMRU1001		Airways	Nasopharynx	Bacteria	Streptococcus pneumoniae SMRU641	HA	99% identity to SMRU986
Human	NCBI nr protein	94	1313	-	C	See SMRU1001		Airways	Nasopharynx	Bacteria	Streptococcus pneumoniae SMRU643		99% identity to SMRU986
Human	NCBI nr protein	94	1313	-	C	See SMRU1001		Airways	Nasopharynx	Bacteria	Streptococcus pneumoniae SMRU648		99% identity to SMRU986
Human	NCBI nr protein	94	1313	-	C	See SMRU1001		Airways	Nasopharynx	Bacteria	Streptococcus pneumoniae SMRU661		99% identity to SMRU986
Human	NCBI nr protein	94	1313	-	C	See SMRU1001		Airways	Nasopharynx	Bacteria	Streptococcus pneumoniae SMRU666		100% identity to SMRU986
Human	NCBI nr protein	94	1313	-	C	See SMRU1001		Airways	Nasopharynx	Bacteria	Streptococcus pneumoniae SMRU667		98% identity to SMRU986
Human	NCBI nr protein	94	1313	-	C	See SMRU1001		Airways	Nasopharynx	Bacteria	Streptococcus pneumoniae SMRU669		99% identity to SMRU986
Human	NCBI nr protein	94	1313	-	C	See SMRU1001		Airways	Nasopharynx	Bacteria	Streptococcus pneumoniae SMRU682		99% identity to SMRU986
Human	NCBI nr protein	94	1313	-	C	See SMRU1001		Airways	Nasopharynx	Bacteria	Streptococcus pneumoniae SMRU683		100% identity to SMRU986
Human	NCBI nr protein	94	1313	-	C	See SMRU1001		Airways	Nasopharynx	Bacteria	Streptococcus pneumoniae SMRU684		98% identity to SMRU986
Human	NCBI nr protein	94	1313	-	C	See SMRU1001		Airways	Nasopharynx	Bacteria	Streptococcus pneumoniae SMRU686		99% identity to SMRU986
Human	NCBI nr protein	94	1313	-	C	See SMRU1001		Airways	Nasopharynx	Bacteria	Streptococcus pneumoniae SMRU698		99% identity to SMRU986
Human	NCBI nr protein	94	1313	-	C	See SMRU1001		Airways	Nasopharynx	Bacteria	Streptococcus pneumoniae SMRU7 (7B)		99% identity to SMRU986
Human	NCBI nr protein	94	1313	-	C	See SMRU1001		Airways	Nasopharynx	Bacteria	Streptococcus pneumoniae SMRU70 (6C)		99% identity to SMRU986
Human	NCBI nr protein	94	1313	-	C	See SMRU1001		Airways	Nasopharynx	Bacteria	Streptococcus pneumoniae SMRU702		99% identity to SMRU986
Human	NCBI nr protein	94	1313	-	C	See SMRU1001		Airways	Nasopharynx	Bacteria	Streptococcus pneumoniae SMRU708		99% identity to SMRU986
Human	NCBI nr protein	94	1313	-	C	See SMRU1001		Airways	Nasopharynx	Bacteria	Streptococcus pneumoniae SMRU712		100% identity to SMRU986
Human	NCBI nr protein	94	1313	-	C	See SMRU1001		Airways	Nasopharynx	Bacteria	Streptococcus pneumoniae SMRU718		99% identity to SMRU986
Human	NCBI nr protein	93	1313	-	C	See SMRU1001		Airways	Nasopharynx	Bacteria	Streptococcus pneumoniae SMRU721		98% identity to SMRU986
Human	NCBI nr protein	94	1313	-	C	See SMRU1001		Airways	Nasopharynx	Bacteria	Streptococcus pneumoniae SMRU723		99% identity to SMRU986
Human	NCBI nr protein	93	1313	-	C	See SMRU1001		Airways	Nasopharynx	Bacteria	Streptococcus pneumoniae SMRU726		99% identity to SMRU986
Human	NCBI nr protein	94	1313	-	C	See SMRU1001		Airways	Nasopharynx	Bacteria	Streptococcus pneumoniae SMRU730		99% identity to SMRU986
Human	NCBI nr protein	94	1313	-	C	See SMRU1001		Airways	Nasopharynx	Bacteria	Streptococcus pneumoniae SMRU731		100% identity to SMRU986
Human	NCBI nr protein	94	1313	-	C	See SMRU1001		Airways	Nasopharynx	Bacteria	Streptococcus pneumoniae SMRU736		99% identity to SMRU986
Human	NCBI nr protein	94	1313	-	C	See SMRU1001		Airways	Nasopharynx	Bacteria	Streptococcus pneumoniae SMRU74 (19F)		99% identity to SMRU986
Human	NCBI nr protein	94	1313	-	C	See SMRU1001		Airways	Nasopharynx	Bacteria	Streptococcus pneumoniae SMRU740		99% identity to SMRU986
Human	NCBI nr protein	94	1313	-	C	See SMRU1001		Airways	Nasopharynx	Bacteria	Streptococcus pneumoniae SMRU741		99% identity to SMRU986
Human	NCBI nr protein	94	1313	-	C	See SMRU1001		Airways	Nasopharynx	Bacteria	Streptococcus pneumoniae SMRU742		99% identity to SMRU986
Human	NCBI nr protein	94	1313	-	C	See SMRU1001		Airways	Nasopharynx	Bacteria	Streptococcus pneumoniae SMRU743		99% identity to SMRU986
Human	NCBI nr protein	94	1313	-	C	See SMRU1001		Airways	Nasopharynx	Bacteria	Streptococcus pneumoniae SMRU756		99% identity to SMRU986
Human	NCBI nr protein	94	1313	-	C	See SMRU1001		Airways	Nasopharynx	Bacteria	Streptococcus pneumoniae SMRU757		100% identity to SMRU986
Human	NCBI nr protein	94	1313	-	C	See SMRU1001		Airways	Nasopharynx	Bacteria	Streptococcus pneumoniae SMRU758		98% identity to SMRU986
Human	NCBI nr protein	94	1313	-	C	See SMRU1001		Airways	Nasopharynx	Bacteria	Streptococcus pneumoniae SMRU762		98% identity to SMRU986
Human	NCBI nr protein	94	1313	-	C	See SMRU1001		Airways	Nasopharynx	Bacteria	Streptococcus pneumoniae SMRU805		98% identity to SMRU986
Human	NCBI nr protein	94	1313	-	C	See SMRU1001		Airways	Nasopharynx	Bacteria	Streptococcus pneumoniae SMRU806		99% identity to SMRU986
Human	NCBI nr protein	94	1313	-	C	See SMRU1001		Airways	Nasopharynx	Bacteria	Streptococcus pneumoniae SMRU813		98% identity to SMRU986
Human	NCBI nr protein	94	1313	-	C	See SMRU1001		Airways	Nasopharynx	Bacteria	Streptococcus pneumoniae SMRU819		99% identity to SMRU986
Human	NCBI nr protein	94	1313	-	C	See SMRU1001		Airways	Nasopharynx	Bacteria	Streptococcus pneumoniae SMRU822		98% identity to SMRU986
Human	NCBI nr protein	94	1313	-	C	See SMRU1001		Airways	Nasopharynx	Bacteria	Streptococcus pneumoniae SMRU826		100% identity to SMRU986
Human	NCBI nr protein	94	1313	-	C	See SMRU1001		Airways	Nasopharynx	Bacteria	Streptococcus pneumoniae SMRU827		99% identity to SMRU986
Human	NCBI nr protein	94	1313	-	C	See SMRU1001		Airways	Nasopharynx	Bacteria	Streptococcus pneumoniae SMRU828		99% identity to SMRU986
Human	NCBI nr protein	95	1313	-	C	See SMRU1001		Airways	Nasopharynx	Bacteria	Streptococcus pneumoniae SMRU829		99% identity to SMRU986
Human	NCBI nr protein	94	1313	-	C	See SMRU1001		Airways	Nasopharynx	Bacteria	Streptococcus pneumoniae SMRU831		99% identity to SMRU986
Human	NCBI nr protein	94	1313	-	C	See SMRU1001		Airways	Nasopharynx	Bacteria	Streptococcus pneumoniae SMRU835		99% identity to SMRU986
Human	NCBI nr protein	94	1313	-	C	See SMRU1001		Airways	Nasopharynx	Bacteria	Streptococcus pneumoniae SMRU836	HA	99% identity to SMRU986
Human	NCBI nr protein	94	1313	-	C	See SMRU1001		Airways	Nasopharynx	Bacteria	Streptococcus pneumoniae SMRU837		98% identity to SMRU986
Human	NCBI nr protein	94	1313	-	C	See SMRU1001		Airways	Nasopharynx	Bacteria	Streptococcus pneumoniae SMRU838		99% identity to SMRU986
Human	NCBI nr protein	94	1313	-	C	See SMRU1001		Airways	Nasopharynx	Bacteria	Streptococcus pneumoniae SMRU84 (11A)		99% identity to SMRU986
Human	NCBI nr protein	94	1313	-	C	See SMRU1001		Airways	Nasopharynx	Bacteria	Streptococcus pneumoniae SMRU841		99% identity to SMRU986
Human	NCBI nr protein	94	1313	-	C	See SMRU1001		Airways	Nasopharynx	Bacteria	Streptococcus pneumoniae SMRU842		99% identity to SMRU986
Human	NCBI nr protein	94	1313	-	C	See SMRU1001		Airways	Nasopharynx	Bacteria	Streptococcus pneumoniae SMRU850		99% identity to SMRU986
Human	NCBI nr protein	94	1313	-	C	See SMRU1001		Airways	Nasopharynx	Bacteria	Streptococcus pneumoniae SMRU851		98% identity to SMRU986
Human	NCBI nr protein	94	1313	-	C	See SMRU1001		Airways	Nasopharynx	Bacteria	Streptococcus pneumoniae SMRU854		100% identity to SMRU986
Human	NCBI nr protein	94	1313	-	C	See SMRU1001		Airways	Nasopharynx	Bacteria	Streptococcus pneumoniae SMRU857		100% identity to SMRU986
Human	NCBI nr protein	94	1313	-	C	See SMRU1001		Airways	Nasopharynx	Bacteria	Streptococcus pneumoniae SMRU858		98% identity to SMRU986
Human	NCBI nr protein	95	1313	-	C	See SMRU1001		Airways	Nasopharynx	Bacteria	Streptococcus pneumoniae SMRU863		99% identity to SMRU986
Human	NCBI nr protein	94	1313	-	C	See SMRU1001		Airways	Nasopharynx	Bacteria	Streptococcus pneumoniae SMRU864		100% identity to SMRU986
Human	NCBI nr protein	93	1313	-	C	See SMRU1001		Airways	Nasopharynx	Bacteria	Streptococcus pneumoniae SMRU871		99% identity to SMRU986
Human	NCBI nr protein	94	1313	-	C	See SMRU1001		Airways	Nasopharynx	Bacteria	Streptococcus pneumoniae SMRU886		98% identity to SMRU986
Human	NCBI nr protein	94	1313	-	C	See SMRU1001		Airways	Nasopharynx	Bacteria	Streptococcus pneumoniae SMRU888		99% identity to SMRU986
Human	NCBI nr protein	94	1313	-	C	See SMRU1001		Airways	Nasopharynx	Bacteria	Streptococcus pneumoniae SMRU893 (19F)		100% identity to SMRU986
Human	NCBI nr protein	94	1313	-	C	See SMRU1001		Airways	Nasopharynx	Bacteria	Streptococcus pneumoniae SMRU901 (23F)		99% identity to SMRU986
Human	NCBI nr protein	94	1313	-	C	See SMRU1001		Airways	Nasopharynx	Bacteria	Streptococcus pneumoniae SMRU905 (35F)		98% identity to SMRU986
Human	NCBI nr protein	94	1313	-	C	See SMRU1001		Airways	Nasopharynx	Bacteria	Streptococcus pneumoniae SMRU911 (19F)		100% identity to SMRU986
Human	NCBI nr protein	94	1313	-	C	See SMRU1001		Airways	Nasopharynx	Bacteria	Streptococcus pneumoniae SMRU913		98% identity to SMRU986
Human	NCBI nr protein	95	1313	-	C	See SMRU1001		Airways	Nasopharynx	Bacteria	Streptococcus pneumoniae SMRU928		99% identity to SMRU986
Human	NCBI nr protein	95	1313	-	C	See SMRU1001		Airways	Nasopharynx	Bacteria	Streptococcus pneumoniae SMRU929		99% identity to SMRU986
Human	NCBI nr protein	94	1313	-	C	See SMRU1001		Airways	Nasopharynx	Bacteria	Streptococcus pneumoniae SMRU930		100% identity to SMRU986
Human	NCBI nr protein	94	1313	-	C	See SMRU1001		Airways	Nasopharynx	Bacteria	Streptococcus pneumoniae SMRU936		99% identity to SMRU986
Human	NCBI nr protein	94	1313	-	C	See SMRU1001		Airways	Nasopharynx	Bacteria	Streptococcus pneumoniae SMRU94 (14)		98% identity to SMRU986
Human	NCBI nr protein	94	1313	-	C	See SMRU1001		Airways	Nasopharynx	Bacteria	Streptococcus pneumoniae SMRU941		98% identity to SMRU986
Human	NCBI nr protein	94	1313	-	C	See SMRU1001		Airways	Nasopharynx	Bacteria	Streptococcus pneumoniae SMRU943		98% identity to SMRU986
Human	NCBI nr protein	94	1313	-	C	See SMRU1001		Airways	Nasopharynx	Bacteria	Streptococcus pneumoniae SMRU944		99% identity to SMRU986
Human	NCBI nr protein	94	1313	-	C	See SMRU1001		Airways	Nasopharynx	Bacteria	Streptococcus pneumoniae SMRU949		100% identity to SMRU986
Human	NCBI nr protein	94	1313	-	C	See SMRU1001		Airways	Nasopharynx	Bacteria	Streptococcus pneumoniae SMRU950		99% identity to SMRU986
Human	NCBI nr protein	93	1313	-	C	See SMRU1001		Airways	Nasopharynx	Bacteria	Streptococcus pneumoniae SMRU976		99% identity to SMRU986
Human	NCBI nr protein	94	1313	-	C	See SMRU1001		Airways	Nasopharynx	Bacteria	Streptococcus pneumoniae SMRU977		100% identity to SMRU986
Human	NCBI nr protein	94	1313	-	C	See SMRU1001		Airways	Nasopharynx	Bacteria	Streptococcus pneumoniae SMRU982		100% identity to SMRU986
Human	NCBI nr protein	94	1313	-	C	See SMRU1001		Airways	Nasopharynx	Bacteria	Streptococcus pneumoniae SMRU992		100% identity to SMRU986
Human	NCBI nr protein	94	1313	-	C	See SMRU1001		Airways	Nasopharynx	Bacteria	Streptococcus pneumoniae SMRU99 (NT)		99% identity to SMRU986
Human	NCBI nr protein	94	1313	-	C	See SMRU1001		Airways	Nasopharynx	Bacteria	Streptococcus pneumoniae SMRU270 (14)		99% identity to SMRU986
Human	NCBI nr protein	93	1313	-	C	See SMRU1001		Airways	Nasopharynx	Bacteria	Streptococcus pneumoniae SMRU2704		98% identity to SMRU986
Human	NCBI nr protein	94	1313	-	C	See SMRU1001		Airways	Nasopharynx	Bacteria	Streptococcus pneumoniae SMRU2708		99% identity to SMRU986
Human	NCBI nr protein	93	1313	-	C	See SMRU1001		Airways	Nasopharynx	Bacteria	Streptococcus pneumoniae SMRU2714		99% identity to SMRU986
Human	NCBI nr protein	94	1313	-	C	See SMRU1001		Airways	Nasopharynx	Bacteria	Streptococcus pneumoniae SMRU2717		99% identity to SMRU986
Human	NCBI nr protein	94	1313	-	C	See SMRU1001		Airways	Nasopharynx	Bacteria	Streptococcus pneumoniae SMRU2718		99% identity to SMRU986
Human	NCBI nr protein	94	1313	-	C	See SMRU1001		Airways	Nasopharynx	Bacteria	Streptococcus pneumoniae SMRU2719		99% identity to SMRU986
Human	NCBI nr protein	94	1313	-	C	See SMRU1001		Airways	Nasopharynx	Bacteria	Streptococcus pneumoniae SMRU2724		99% identity to SMRU986
Human	NCBI nr protein	94	1313	-	C	See SMRU1001		Airways	Nasopharynx	Bacteria	Streptococcus pneumoniae SMRU2731		98% identity to SMRU986
Human	NCBI nr protein	93	1313	-	C	See SMRU1001		Airways	Nasopharynx	Bacteria	Streptococcus pneumoniae SMRU2734		99% identity to SMRU986
Human	NCBI nr protein	94	1313	-	C	See SMRU1001		Airways	Nasopharynx	Bacteria	Streptococcus pneumoniae SMRU2736		100% identity to SMRU986
Human	NCBI nr protein	94	1313	-	C	See SMRU1001		Airways	Nasopharynx	Bacteria	Streptococcus pneumoniae SMRU2737		98% identity to SMRU986
Human	NCBI nr protein	94	1313	-	C	See SMRU1001		Airways	Nasopharynx	Bacteria	Streptococcus pneumoniae SMRU2739		98% identity to SMRU986
Human	NCBI nr protein	93	1313	-	C	See SMRU1001		Airways	Nasopharynx	Bacteria	Streptococcus pneumoniae SMRU2745		98% identity to SMRU986
Human	NCBI nr protein	94	1313	-	C	See SMRU1001		Airways	Nasopharynx	Bacteria	Streptococcus pneumoniae SMRU2746		100% identity to SMRU986
Human	NCBI nr protein	94	1313	-	C	See SMRU1001		Airways	Nasopharynx	Bacteria	Streptococcus pneumoniae SMRU2749		100% identity to SMRU986
Human	NCBI nr protein	93	1313	-	C	See SMRU1001		Airways	Nasopharynx	Bacteria	Streptococcus pneumoniae SMRU275 (23A)		99% identity to SMRU986
Human	NCBI nr protein	94	1313	-	C	See SMRU1001		Airways	Nasopharynx	Bacteria	Streptococcus pneumoniae SMRU2757		99% identity to SMRU986
Human	NCBI nr protein	94	1313	-	C	See SMRU1001		Airways	Nasopharynx	Bacteria	Streptococcus pneumoniae SMRU2759		98% identity to SMRU986
Human	NCBI nr protein	94	1313	-	C	See SMRU1001		Airways	Nasopharynx	Bacteria	Streptococcus pneumoniae SMRU2761		100% identity to SMRU986
Human	NCBI nr protein	94	1313	-	C	See SMRU1001		Airways	Nasopharynx	Bacteria	Streptococcus pneumoniae SMRU2762		98% identity to SMRU986
Human	NCBI nr protein	94	1313	-	C	See SMRU1001		Airways	Nasopharynx	Bacteria	Streptococcus pneumoniae SMRU2763		100% identity to SMRU986
Human	NCBI nr protein	94	1313	-	C	See SMRU1001		Airways	Nasopharynx	Bacteria	Streptococcus pneumoniae SMRU2764		99% identity to SMRU986
Human	NCBI nr protein	94	1313	-	C	See SMRU1001		Airways	Nasopharynx	Bacteria	Streptococcus pneumoniae SMRU2765		100% identity to SMRU986
Human	NCBI nr protein	94	1313	-	C	See SMRU1001		Airways	Nasopharynx	Bacteria	Streptococcus pneumoniae SMRU2766		99% identity to SMRU986
Human	NCBI nr protein	94	1313	-	C	See SMRU1001		Airways	Nasopharynx	Bacteria	Streptococcus pneumoniae SMRU2767		98% identity to SMRU986
Human	NCBI nr protein	94	1313	-	C	See SMRU1001		Airways	Nasopharynx	Bacteria	Streptococcus pneumoniae SMRU2768		99% identity to SMRU986
Human	NCBI nr protein	94	1313	-	C	See SMRU1001		Airways	Nasopharynx	Bacteria	Streptococcus pneumoniae SMRU2769		99% identity to SMRU986
Human	NCBI nr protein	94	1313	-	C	See SMRU1001		Airways	Nasopharynx	Bacteria	Streptococcus pneumoniae SMRU2771		100% identity to SMRU986
Human	NCBI nr protein	94	1313	-	C	See SMRU1001		Airways	Nasopharynx	Bacteria	Streptococcus pneumoniae SMRU2775		100% identity to SMRU986
Human	NCBI nr protein	94	1313	-	C	See SMRU1001		Airways	Nasopharynx	Bacteria	Streptococcus pneumoniae SMRU2778		99% identity to SMRU986
Human	NCBI nr protein	94	1313	-	C	See SMRU1001		Airways	Nasopharynx	Bacteria	Streptococcus pneumoniae SMRU278 (NT)		99% identity to SMRU986
Human	NCBI nr protein	94	1313	-	C	See SMRU1001		Airways	Nasopharynx	Bacteria	Streptococcus pneumoniae SMRU2781		99% identity to SMRU986
Human	NCBI nr protein	94	1313	-	C	See SMRU1001		Airways	Nasopharynx	Bacteria	Streptococcus pneumoniae SMRU2783		100% identity to SMRU986
Human	NCBI nr protein	94	1313	-	C	See SMRU1001		Airways	Nasopharynx	Bacteria	Streptococcus pneumoniae SMRU2786		99% identity to SMRU986
Human	NCBI nr protein	94	1313	-	C	See SMRU1001		Airways	Nasopharynx	Bacteria	Streptococcus pneumoniae SMRU2787		98% identity to SMRU986
Human	NCBI nr protein	94	1313	-	C	See SMRU1001		Airways	Nasopharynx	Bacteria	Streptococcus pneumoniae SMRU2788		99% identity to SMRU986
Human	NCBI nr protein	94	1313	-	C	See SMRU1001		Airways	Nasopharynx	Bacteria	Streptococcus pneumoniae SMRU2789		98% identity to SMRU986
Human	NCBI nr protein	94	1313	-	C	See SMRU1001		Airways	Nasopharynx	Bacteria	Streptococcus pneumoniae SMRU2790		99% identity to SMRU986
Human	NCBI nr protein	94	1313	-	C	See SMRU1001		Airways	Nasopharynx	Bacteria	Streptococcus pneumoniae SMRU2795	HA	99% identity to SMRU986
Human	NCBI nr protein	93	1313	-	C	See SMRU1001		Airways	Nasopharynx	Bacteria	Streptococcus pneumoniae SMRU28 (6C)		99% identity to SMRU986
Human	NCBI nr protein	94	1313	-	C	See SMRU1001		Airways	Nasopharynx	Bacteria	Streptococcus pneumoniae SMRU2800		100% identity to SMRU986
Human	NCBI nr protein	94	1313	-	C	See SMRU1001		Airways	Nasopharynx	Bacteria	Streptococcus pneumoniae SMRU2804		99% identity to SMRU986
Human	NCBI nr protein	94	1313	-	C	See SMRU1001		Airways	Nasopharynx	Bacteria	Streptococcus pneumoniae SMRU2805		99% identity to SMRU986
Human	NCBI nr protein	94	1313	-	C	See SMRU1001		Airways	Nasopharynx	Bacteria	Streptococcus pneumoniae SMRU2807		99% identity to SMRU986
Human	NCBI nr protein	94	1313	-	C	See SMRU1001		Airways	Nasopharynx	Bacteria	Streptococcus pneumoniae SMRU2808		100% identity to SMRU986
Human	NCBI nr protein	93	1313	-	C	See SMRU1001		Airways	Nasopharynx	Bacteria	Streptococcus pneumoniae SMRU2812		98% identity to SMRU986
Human	NCBI nr protein	94	1313	-	C	See SMRU1001		Airways	Nasopharynx	Bacteria	Streptococcus pneumoniae SMRU2814		100% identity to SMRU986
Human	NCBI nr protein	94	1313	-	C	See SMRU1001		Airways	Nasopharynx	Bacteria	Streptococcus pneumoniae SMRU2815		100% identity to SMRU986
Human	NCBI nr protein	94	1313	-	C	See SMRU1001		Airways	Nasopharynx	Bacteria	Streptococcus pneumoniae SMRU2816		99% identity to SMRU986
Human	NCBI nr protein	94	1313	-	C	See SMRU1001		Airways	Nasopharynx	Bacteria	Streptococcus pneumoniae SMRU2825		98% identity to SMRU986
Human	NCBI nr protein	94	1313	-	C	See SMRU1001		Airways	Nasopharynx	Bacteria	Streptococcus pneumoniae SMRU2827		99% identity to SMRU986
Human	NCBI nr protein	94	1313	-	C	See SMRU1001		Airways	Nasopharynx	Bacteria	Streptococcus pneumoniae SMRU2829		100% identity to SMRU986
Human	NCBI nr protein	94	1313	-	C	See SMRU1001		Airways	Nasopharynx	Bacteria	Streptococcus pneumoniae SMRU2830		100% identity to SMRU986
Human	NCBI nr protein	94	1313	-	C	See SMRU1001		Airways	Nasopharynx	Bacteria	Streptococcus pneumoniae SMRU2837		100% identity to SMRU986
Human	NCBI nr protein	94	1313	-	C	See SMRU1001		Airways	Nasopharynx	Bacteria	Streptococcus pneumoniae SMRU2838		100% identity to SMRU986
Human	NCBI nr protein	94	1313	-	C	See SMRU1001		Airways	Nasopharynx	Bacteria	Streptococcus pneumoniae SMRU2840		99% identity to SMRU986
Human	NCBI nr protein	94	1313	-	C	See SMRU1001		Airways	Nasopharynx	Bacteria	Streptococcus pneumoniae SMRU2916		99% identity to SMRU986
Human	NCBI nr protein	94	1313	-	C	See SMRU1001		Airways	Nasopharynx	Bacteria	Streptococcus pneumoniae SMRU2917		99% identity to SMRU986
Human	NCBI nr protein	94	1313	-	C	See SMRU1001		Airways	Nasopharynx	Bacteria	Streptococcus pneumoniae SMRU2918		99% identity to SMRU986
Human	NCBI nr protein	94	1313	-	C	See SMRU1001		Airways	Nasopharynx	Bacteria	Streptococcus pneumoniae SMRU292 (40)		99% identity to SMRU986
Human	NCBI nr protein	93	1313	-	C	See SMRU1001		Airways	Nasopharynx	Bacteria	Streptococcus pneumoniae SMRU2921		98% identity to SMRU986
Human	NCBI nr protein	94	1313	-	C	See SMRU1001		Airways	Nasopharynx	Bacteria	Streptococcus pneumoniae SMRU2929		99% identity to SMRU986
Human	NCBI nr protein	94	1313	-	C	See SMRU1001		Airways	Nasopharynx	Bacteria	Streptococcus pneumoniae SMRU2934		99% identity to SMRU986
Human	NCBI nr protein	94	1313	-	C	See SMRU1001		Airways	Nasopharynx	Bacteria	Streptococcus pneumoniae SMRU2935		100% identity to SMRU986
Human	NCBI nr protein	94	1313	-	C	See SMRU1001		Airways	Nasopharynx	Bacteria	Streptococcus pneumoniae SMRU2936		98% identity to SMRU986
Human	NCBI nr protein	94	1313	-	C	See SMRU1001		Airways	Nasopharynx	Bacteria	Streptococcus pneumoniae SMRU2940		99% identity to SMRU986
Human	NCBI nr protein	94	1313	-	C	See SMRU1001		Airways	Nasopharynx	Bacteria	Streptococcus pneumoniae SMRU2948		100% identity to SMRU986
Human	NCBI nr protein	94	1313	-	C	See SMRU1001		Airways	Nasopharynx	Bacteria	Streptococcus pneumoniae SMRU295 (14)		99% identity to SMRU986
Human	NCBI nr protein	94	1313	-	C	See SMRU1001		Airways	Nasopharynx	Bacteria	Streptococcus pneumoniae SMRU2955		99% identity to SMRU986
Human	NCBI nr protein	94	1313	-	C	See SMRU1001		Airways	Nasopharynx	Bacteria	Streptococcus pneumoniae SMRU2957		99% identity to SMRU986
Human	NCBI nr protein	94	1313	-	C	See SMRU1001		Airways	Nasopharynx	Bacteria	Streptococcus pneumoniae SMRU296 (11A)		99% identity to SMRU986
Human	NCBI nr protein	94	1313	-	C	See SMRU1001		Airways	Nasopharynx	Bacteria	Streptococcus pneumoniae SMRU2964		100% identity to SMRU986
Human	NCBI nr protein	94	1313	-	C	See SMRU1001		Airways	Nasopharynx	Bacteria	Streptococcus pneumoniae SMRU2965		100% identity to SMRU986
Human	NCBI nr protein	94	1313	-	C	See SMRU1001		Airways	Nasopharynx	Bacteria	Streptococcus pneumoniae SMRU297 (11A)		99% identity to SMRU986
Human	NCBI nr protein	94	1313	-	C	See SMRU1001		Airways	Nasopharynx	Bacteria	Streptococcus pneumoniae SMRU2975		100% identity to SMRU986
Human	NCBI nr protein	94	1313	-	C	See SMRU1001		Airways	Nasopharynx	Bacteria	Streptococcus pneumoniae SMRU2976		99% identity to SMRU986
Human	NCBI nr protein	94	1313	-	C	See SMRU1001		Airways	Nasopharynx	Bacteria	Streptococcus pneumoniae SMRU2979		99% identity to SMRU986
Human	NCBI nr protein	93	1313	-	C	See SMRU1001		Airways	Nasopharynx	Bacteria	Streptococcus pneumoniae SMRU67 (NT)		98% identity to SMRU986
Human	NCBI nr protein	94	1313	-	C	See SMRU1001		Airways	Nasopharynx	Bacteria	Streptococcus pneumoniae SMRU677		98% identity to SMRU986
Human	NCBI nr protein	94	1313	-	C	See SMRU1001		Airways	Nasopharynx	Bacteria	Streptococcus pneumoniae SMRU77 (14)		99% identity to SMRU986
Human	NCBI nr protein	94	1313	-	C	See SMRU1001		Airways	Nasopharynx	Bacteria	Streptococcus pneumoniae SMRU771		99% identity to SMRU986
Human	NCBI nr protein	93	1313	-	C	See SMRU1001		Airways	Nasopharynx	Bacteria	Streptococcus pneumoniae SMRU774		99% identity to SMRU986
Human	NCBI nr protein	94	1313	-	C	See SMRU1001		Airways	Nasopharynx	Bacteria	Streptococcus pneumoniae SMRU776		99% identity to SMRU986
Human	NCBI nr protein	94	1313	-	C	See SMRU1001		Airways	Nasopharynx	Bacteria	Streptococcus pneumoniae SMRU779		99% identity to SMRU986
Human	NCBI nr protein	94	1313	-	C	See SMRU1001		Airways	Nasopharynx	Bacteria	Streptococcus pneumoniae SMRU780		99% identity to SMRU986
Human	NCBI nr protein	94	1313	-	C	See SMRU1001		Airways	Nasopharynx	Bacteria	Streptococcus pneumoniae SMRU786	HA	99% identity to SMRU986
Human	NCBI nr protein	94	1313	-	C	See SMRU1001		Airways	Nasopharynx	Bacteria	Streptococcus pneumoniae SMRU788		100% identity to SMRU986
Human	NCBI nr protein	94	1313	-	C	See SMRU1001		Airways	Nasopharynx	Bacteria	Streptococcus pneumoniae SMRU79 (14)		99% identity to SMRU986
Human	NCBI nr protein	94	1313	-	C	See SMRU1001		Airways	Nasopharynx	Bacteria	Streptococcus pneumoniae SMRU790		100% identity to SMRU986
Human	NCBI nr protein	94	1313	-	C	See SMRU1001		Airways	Nasopharynx	Bacteria	Streptococcus pneumoniae SMRU793		99% identity to SMRU986
Human	NCBI nr protein	93	1313	-	C	See SMRU1001		Airways	Nasopharynx	Bacteria	Streptococcus pneumoniae SMRU794		99% identity to SMRU986
Human	NCBI nr protein	94	1313	-	C	See SMRU1001		Airways	Nasopharynx	Bacteria	Streptococcus pneumoniae SMRU799		99% identity to SMRU986
Human	NCBI nr protein	94	1313	-	C	See SMRU1001		Airways	Nasopharynx	Bacteria	Streptococcus pneumoniae SMRU803		100% identity to SMRU986
Human	NCBI nr protein	93	1313	-	C	See SMRU1001		Airways	Nasopharynx	Bacteria	Streptococcus pneumoniae SMRU804		99% identity to SMRU986
Human	NCBI nr protein	94	1313	-	C	See SMRU1001		Airways	Nasopharynx	Bacteria	Streptococcus pneumoniae SMRU848		99% identity to SMRU986
Human	NCBI nr protein	94	1313	-	C	See SMRU1001		Airways	Nasopharynx	Bacteria	Streptococcus pneumoniae SMRU88 (19F)		100% identity to SMRU986
Human	NCBI nr protein	94	1313	-	C	See SMRU1001		Airways	Nasopharynx	Bacteria	Streptococcus pneumoniae SMRU900 (34)		99% identity to SMRU986
Human	NCBI nr protein	94	1313	-	C	See SMRU1001		Airways	Nasopharynx	Bacteria	Streptococcus pneumoniae SMRU952		98% identity to SMRU986
Human	NCBI nr protein	94	1313	-	C	See SMRU1001		Airways	Nasopharynx	Bacteria	Streptococcus pneumoniae SMRU959		99% identity to SMRU986
Human	NCBI nr protein	93	1313	-	C	See SMRU1001		Airways	Nasopharynx	Bacteria	Streptococcus pneumoniae SMRU963		98% identity to SMRU986
Human	NCBI nr protein	94	1313	-	C	See SMRU1001		Airways	Nasopharynx	Bacteria	Streptococcus pneumoniae SMRU964		100% identity to SMRU986
Human	NCBI nr protein	94	1313	-	C	See SMRU1001		Airways	Nasopharynx	Bacteria	Streptococcus pneumoniae SMRU965		99% identity to SMRU986
Human	NCBI nr protein	94	1313	-	C	See SMRU1001		Airways	Nasopharynx	Bacteria	Streptococcus pneumoniae SMRU966		99% identity to SMRU986
Human	NCBI nr protein	94	1313	-	C	See SMRU1001		Airways	Nasopharynx	Bacteria	Streptococcus pneumoniae SMRU978		100% identity to SMRU986
Human	NCBI nr protein	94	1313	-	C	See SMRU1001		Airways	Nasopharynx	Bacteria	Streptococcus pneumoniae SMRU981		100% identity to SMRU986
n.a.	NCBI nr protein	96	870474	-	n.a.	Prophage of antibiotic resistant PMEN1 isolate S. pneumoniae 8140	N. J. Croucher et al. (2011)	n.a.		Viruses	Streptococcus phage 8140		98% identity to 2080913
n.a.	NCBI nr protein	94	870470	-	n.a.	Prophage of antibiotic resistant PMEN1 isolate S. pneumoniae 04-0922,i	N. J. Croucher et al. (2011)	n.a.		Viruses	Streptococcus phage 040922		98% identity to GA13637
n.a.	NCBI nr protein	93	870475	-	n.a.	Prophage of antibiotic resistant PMEN1 isolate S. pneumoniae 2167	N. J. Croucher et al. (2011)	n.a.		Viruses	Streptococcus phage 2167		99% identity to 2080913
Human	NCBI nr protein	94	1448273	-	C	Prophage of S. pneumoniae DCC1738,d. See S. pneumoniae DCC1738	N. J. Croucher et al. (2014)	n.a.		Viruses	Streptococcus phage DCC1738		99% identity to 2080913
n.a.	NCBI nr protein	94	1448274	-	n.a.	Prophage of S. pneumoniae K13-810,d	N. J. Croucher et al. (2014)	n.a.		Viruses	Streptococcus phage K13		99% identity to 2080913
n.a.	NCBI nr protein	94	870469	-	n.a.	Prophage S. pneumoniae V22	N. J. Croucher et al. (2011)	n.a.		Viruses	Streptococcus phage V22		100% identity to 2080913
Human	NCBI nr protein	94	1313	-	P	Isolated from a patient with sepsisd		n.a.		Bacteria	Streptococcus pneumoniae SPN4000		99% identity to 2080913
Human	NCBI nr protein	94	1313	-	P	Isolated from a patient with sepsisd		n.a.		Bacteria	Streptococcus pneumoniae SN32926		99% identity to 2080913
Human	NCBI nr protein	94	1313	-	P	Isolated from a patient with pneumoniad		n.a.		Bacteria	Streptococcus pneumoniae LMG1978		98% identity to SMRU986
Human	NCBI nr protein	93	1313	-	P	Isolated from a patient with pneumoniad		n.a.		Bacteria	Streptococcus pneumoniae LMG2230		99% identity to 2080913
Human	NCBI nr protein	93	1313	-	P	Isolated from a patient with pneumoniad		n.a.		Bacteria	Streptococcus pneumoniae LMG2290		99% identity to 2080913
Human	NCBI nr protein	93	1313	-	P	Isolated from a patient with pneumoniad		n.a.		Bacteria	Streptococcus pneumoniae LMG2311		98% identity to 2080913
Human	NCBI nr protein	94	1313	-	P	Isolated from a patient with pneumoniad		n.a.		Bacteria	Streptococcus pneumoniae LMG690		98% identity to SMRU986
Human	NCBI nr protein	94	1313	-	P	Isolated from a patient with bronchitisd		n.a.		Bacteria	Streptococcus pneumoniae SPN13151		99% identity to 2080913
Human	NCBI nr protein	93	1313	-	P	Isolated from a patient with meningitisd		n.a.		Bacteria	Streptococcus pneumoniae SPN3402		99% identity to 2080913
Human	NCBI nr protein	94	1313	-	P	Isolated from a patient with meningitisd		n.a.		Bacteria	Streptococcus pneumoniae SPN4876 (4876)		98% identity to 2080913
Human	IMG	93.5	1367485	2602041592	P	Type 6B disease strain from symptomatic hostd		n.a.		Bacteria	Streptococcus pneumoniae Spain9V	HA	98% identity to 2080913
Human	IMG	93.5	1367478	2602041593	P	Type 6B disease strain from symptomatic hostd		n.a.		Bacteria	Streptococcus pneumoniae ICE44		99% identity to 2080913
Human	IMG	93.5	1367479	2602041596	P	Type 6B disease strain from symptomatic hostd		n.a.		Bacteria	Streptococcus pneumoniae ICE59		99% identity to 2080913
Human	IMG	93.5	1367484	2602041629	C	Type 9V carriage strain from asymptomatic carriaged		n.a.		Bacteria	Streptococcus pneumoniae 1417		98% identity to 2080913
Human	NCBI nr protein	94	1313	-	Cd			n.a.		Bacteria	Streptococcus pneumoniae DCC1738 (ST273)		99% identity to 2080913
Human	NCBI nr protein	94	1313	-	Cd			n.a.		Bacteria	Streptococcus pneumoniae DCC2613 (ST90)		98% identity to SMRU986
Human	NCBI nr protein	94	1313	-	Cd			n.a.		Bacteria	Streptococcus pneumoniae DCC2623 (ST90)		99% identity to 2080913
Human	NCBI nr protein	94	1313	-	Cd			n.a.		Bacteria	Streptococcus pneumoniae PT1175 (ST273)		98% identity to 2080913
Human	NCBI nr protein	94	1313	-	Cd			n.a.		Bacteria	Streptococcus pneumoniae PT1430 (ST273)		98% identity to 2080913
Human	NCBI nr protein	94	1313	-	Cd			n.a.		Bacteria	Streptococcus pneumoniae PT2236 (ST90)		98% identity to SMRU986
Human	NCBI nr protein	94	1313	-	Cd			n.a.		Bacteria	Streptococcus pneumoniae PT3026 (ST895)		98% identity to 2080913
Human	NCBI nr protein	94	1313	-	Cd			n.a.		Bacteria	Streptococcus pneumoniae PT3104 (ST90)		98% identity to SMRU986
Human	NCBI nr protein	94	1313	-	Cd			n.a.		Bacteria	Streptococcus pneumoniae PT3536 (ST273)		99% identity to 2080913
Human	NCBI nr protein	94	1313	-	Cd			n.a.		Bacteria	Streptococcus pneumoniae PT582 (ST273)		98% identity to 2080913
Human	NCBI nr protein	94	1313	-	Cd			n.a.		Bacteria	Streptococcus pneumoniae PT76 (ST273)		99% identity to 2080913
Human	IMG	93.5	1415764	2571042306	n.a.			n.a.		Bacteria	Streptococcus pneumoniae 27		98% identity to 2080913
Human	NCBI nr protein	94	1313	-	n.a.			n.a.		Bacteria	Streptococcus pneumoniae 0103		98% identity to 2080913
Human	NCBI nr protein	94	1313	-	n.a.			n.a.		Bacteria	Streptococcus pneumoniae 0104		98% identity to 2080913
Human	NCBI nr protein	94	1313	-	n.a.			n.a.		Bacteria	Streptococcus pneumoniae 0106		98% identity to 2080913
Human	NCBI nr protein	94	1313	-	n.a.			n.a.		Bacteria	Streptococcus pneumoniae 0107		98% identity to 2080913
Human	NCBI nr protein	93	1313	-	n.a.			n.a.		Bacteria	Streptococcus pneumoniae 0121		98% identity to 2080913
Human	NCBI nr protein	94	1313	-	n.a.			n.a.		Bacteria	Streptococcus pneumoniae 0212		98% identity to 2080913
Human	NCBI nr protein	94	1313	-	n.a.			n.a.		Bacteria	Streptococcus pneumoniae 0178		98% identity to 2080913
Human	NCBI nr protein	94	1313	-	n.a.			n.a.		Bacteria	Streptococcus pneumoniae 0216		98% identity to 2080913
Human	NCBI nr protein	94	1313	-	n.a.			n.a.		Bacteria	Streptococcus pneumoniae 0268		98% identity to 2080913
Human	NCBI nr protein	94	1313	-	n.a.			n.a.		Bacteria	Streptococcus pneumoniae spnIC176		99% identity to 2080913
Human	NCBI nr protein	93	1313	-	n.a.			n.a.		Bacteria	Streptococcus pneumoniae spnSP522		99% identity to 2080913
Human	NCBI nr protein	94	1313	-	n.a.			n.a.		Bacteria	Streptococcus pneumoniae 0381		98% identity to 2080913
Human	NCBI nr protein	94	1313	-	n.a.			n.a.		Bacteria	Streptococcus pneumoniae 0252		98% identity to SMRU986
Human	NCBI nr protein	94	1313	-	n.a.			n.a.		Bacteria	Streptococcus pneumoniae 16077		98% identity to SMRU986
Human	NCBI nr protein	94	1313	-	n.a.			n.a.		Bacteria	Streptococcus pneumoniae 16188		98% identity to SMRU986
Human	NCBI nr protein	94	1313	-	n.a.			n.a.		Bacteria	Streptococcus pneumoniae 30949		98% identity to SMRU986
Human	NCBI nr protein	94	1313	-	n.a.			n.a.		Bacteria	Streptococcus pneumoniae 32005		98% identity to SMRU986
Human	NCBI nr protein	95	1313	-	n.a.			n.a.		Bacteria	Streptococcus pneumoniae 2/2		100% identity to GA13637
Human	NCBI nr protein	95	1313	-	n.a.			n.a.		Bacteria	Streptococcus pneumoniae 35C/2		100% identity to GA13637
Human	NCBI nr protein	95	1313	-	n.a.			n.a.		Bacteria	Streptococcus pneumoniae 17F/1		100% identity to GA13637
Human	NCBI nr protein	95	1313	-	n.a.			n.a.		Bacteria	Streptococcus pneumoniae 18B/2		100% identity to GA13637
Human	NCBI nr protein	95	1313	-	n.a.			n.a.		Bacteria	Streptococcus pneumoniae 18C/2		100% identity to GA13637
Human	NCBI nr protein	95	1313	-	n.a.			n.a.		Bacteria	Streptococcus pneumoniae 19F/8		100% identity to GA13637
Human	NCBI nr protein	94	1313	-	n.a.			n.a.		Bacteria	Streptococcus pneumoniae 02-063 (ST448); 0404		98% identity to 2080913
Human	NCBI nr protein	94	1313	-	n.a.			n.a.		Bacteria	Streptococcus pneumoniae 07-047 (ST448); 0405		98% identity to 2080913
Human	NCBI nr protein	94	1313	-	n.a.			n.a.		Bacteria	Streptococcus pneumoniae 29 PMEN2		99% identity to 2080913
Human	NCBI nr protein	94	1313	-	n.a.			n.a.		Bacteria	Streptococcus pneumoniae 3015 (ST448); 0406		98% identity to 2080913
Human	NCBI nr protein	94	1313	-	n.a.			n.a.		Bacteria	Streptococcus pneumoniae LE4251 (ST448)		98% identity to 2080913
Human	NCBI nr protein	94	1313	-	n.a.			n.a.		Bacteria	Streptococcus pneumoniae LMG1048		99% identity to 2080913
Human	NCBI nr protein	95	1313	-	n.a.			n.a.		Bacteria	Streptococcus pneumoniae LMG136		98% identity to 2080913
Human	NCBI nr protein	94	1313	-	n.a.			n.a.		Bacteria	Streptococcus pneumoniae NP7236 (ST344)		98% identity to 2080913
Human	NCBI nr protein	94	1313	-	n.a.			n.a.		Bacteria	Streptococcus pneumoniae S-044		99% identity to 2080913
Human	NCBI nr protein	93	1313	-	n.a.			n.a.		Bacteria	Streptococcus pneumoniae S-106		98% identity to 2080913
Human	NCBI nr protein	93	1313	-	n.a.			n.a.		Bacteria	Streptococcus pneumoniae S-108		98% identity to 2080913
Human	NCBI nr protein	93	1313	-	n.a.			n.a.		Bacteria	Streptococcus pneumoniae SN11927		99% identity to 2080913
Human	NCBI nr protein	93	1313	-	n.a.			n.a.		Bacteria	Streptococcus pneumoniae SN26575		99% identity to 2080913
Human	NCBI nr protein	93	1313	-	n.a.			n.a.		Bacteria	Streptococcus pneumoniae SPN11926		99% identity to 2080913
Human	NCBI nr protein	94	1313	-	n.a.			n.a.		Bacteria	Streptococcus pneumoniae SPN13522 (13522)		99% identity to 2080913
Human	NCBI nr protein	93	1313	-	n.a.			n.a.		Bacteria	Streptococcus pneumoniae SPN4683		99% identity to 2080913
Human	NCBI nr protein	94	1313	-	n.a.			n.a.		Bacteria	Streptococcus pneumoniae 9707+14101		99% identity to 2080913
Human	NCBI nr protein	94	1313	-	n.a.			n.a.		Bacteria	Streptococcus pneumoniae 35C/3		98% identity to SMRU986
Human	NCBI nr protein	94	1313	-	n.a.			n.a.		Bacteria	Streptococcus pneumoniae 9A/1		98% identity to 2080913
Human	NCBI nr protein	94	1313	-	n.a.			n.a.		Bacteria	Streptococcus pneumoniae 9N/6	HA	98% identity to SMRU986
Human	NCBI nr protein	93	1313	-	n.a.			n.a.		Bacteria	Streptococcus pneumoniae 9V/4	HA	99% identity to 2080913
Human	NCBI nr protein	94	1313	-	n.a.			n.a.		Bacteria	Streptococcus pneumoniae 10F/2		98% identity to 2080913
Human	NCBI nr protein	94	1313	-	n.a.			n.a.		Bacteria	Streptococcus pneumoniae 12F/3		99% identity to 2080913
Human	NCBI nr protein	94	1313	-	n.a.			n.a.		Bacteria	Streptococcus pneumoniae 19F/10		99% identity to 2080913
Human	NCBI nr protein	94	1313	-	n.a.			n.a.		Bacteria	Streptococcus pneumoniae 18C/3		98% identity to SMRU986
n.a.	NCBI nr protein	94	1313	-	n.a.			n.a.		Bacteria	Streptococcus pneumoniae 21		97% identity to GA13637
n.a.	NCBI nr protein	94	1313	-	n.a.			n.a.		Bacteria	Streptococcus pneumoniae 6A		97% identity to GA13637
n.a.	NCBI nr protein	95	1313	-	n.a.			n.a.		Bacteria	Streptococcus pneumoniae 6B		99% identity to GA13637
n.a.	NCBI nr protein	94	1313	-	n.a.			n.a.		Bacteria	Streptococcus pneumoniae 6C		97% identity to GA13637
n.a.	NCBI nr protein	93	1313	-	n.a.			n.a.		Bacteria	Streptococcus pneumoniae SPNA45		98% identity to 2080913
n.a.	NCBI nr protein	94	1313	-	n.a.			n.a.		Bacteria	Streptococcus pneumoniae 13		99% identity to 2080913
n.a.	NCBI nr protein	94	1313	-	n.a.			n.a.		Bacteria	Streptococcus pneumoniae 14		98% identity to 2080913
n.a.	NCBI nr protein	94	1313	-	n.a.			n.a.		Bacteria	Streptococcus pneumoniae 34	HA	99% identity to 2080913
n.a.	NCBI nr protein	94	1313	-	n.a.			n.a.		Bacteria	Streptococcus pneumoniae 38		98% identity to 2080913
n.a.	NCBI nr protein	94	1313	-	n.a.			n.a.		Bacteria	Streptococcus pneumoniae 40		99% identity to 2080913
n.a.	NCBI nr protein	94	1313	-	n.a.			n.a.		Bacteria	Streptococcus pneumoniae 10B		98% identity to 2080913
n.a.	NCBI nr protein	94	1313	-	n.a.			n.a.		Bacteria	Streptococcus pneumoniae 10F		98% identity to 2080913
n.a.	NCBI nr protein	94	1313	-	n.a.			n.a.		Bacteria	Streptococcus pneumoniae 17F		99% identity to 2080913
n.a.	NCBI nr protein	94	1313	-	n.a.			n.a.		Bacteria	Streptococcus pneumoniae 19B		99% identity to 2080913
n.a.	NCBI nr protein	94	1313	-	n.a.			n.a.		Bacteria	Streptococcus pneumoniae 19F	HA	99% identity to 2080913
n.a.	NCBI nr protein	94	1313	-	n.a.			n.a.		Bacteria	Streptococcus pneumoniae 23A		98% identity to 2080913
n.a.	NCBI nr protein	94	1313	-	n.a.			n.a.		Bacteria	Streptococcus pneumoniae 23B		99% identity to 2080913
n.a.	NCBI nr protein	94	1313	-	n.a.			n.a.		Bacteria	Streptococcus pneumoniae 23F		99% identity to 2080913
n.a.	NCBI nr protein	94	1313	-	n.a.			n.a.		Bacteria	Streptococcus pneumoniae 25A		98% identity to 2080913
n.a.	NCBI nr protein	94	1313	-	n.a.			n.a.		Bacteria	Streptococcus pneumoniae 32F		99% identity to 2080913
n.a.	NCBI nr protein	94	1313	-	n.a.			n.a.		Bacteria	Streptococcus pneumoniae 9N		99% identity to 2080913
n.a.	NCBI nr protein	94	1313	-	n.a.			n.a.		Bacteria	Streptococcus pneumoniae NT		99% identity to 2080913
dNCBI annotation (biosample or nucleotide)
ePersonal comm., Markus Hilty
fPersonal comm., Larisa Ikryannikova
ghttp://www.lgcstandards-atcc.org/products/all/19615.aspx?geo_country=de#history
hhttps://olive.broadinstitute.org/collections/group_a_streptococcus.1
iPersonal comm., Nicholas Croucher
jhttp://www.hungate1000.org.nz/
kPersonal comm., Philippe Glaser
lPersonal comm., Octavio L. Franco
mPersonal comm. from the ABCs Isolate Bank, CDC/Respiratory Disease Branch

## Sheet: PCA2
Origin	Database	Percent Identity	NCBI Taxon ID	IMG taxon ID	health-related status	Annotation regarding health-related status	Reference	Body site	Subsite	Source	Genome name	Additional markers in genome	Phylogenetic analysis	P clade
Human	IMG	82.3	469621	647533168	H	Isolated from a stomach biopsy tissue taken from a 30 year old healthy female,d . Despite being labled as a gastric isolate, the host is likely an oral isolate caught in the act of transitingd.	J. Strauss et al. (2011),J. Strauss (2008)	GI	Gastric	Bacteria	Fusobacterium periodonticum 1_1_41FAA (EAVG_022d)		X
Human	IMG	84.5	469617	645951859	P	This strain is annotated as a gut isolate, but, in fact, was isolated from a tropical skin ulcer,f	B. Adriaans (1988)	Skin		Bacteria	Fusobacterium ulcerans ATCC 49185		X	x
Human	IMG	86	1095747	2537561963	P	This strain is misannotated as a bovine liver isolate from a human host, but, in fact was a human spinal fluid isolate,f.	T. Shinjo (1990)	Spinal Cord	CSF	Bacteria	Fusobacterium necrophorum subsp.funduliforme ATCC 51357		X	x
Human	IMG	99.3	457403	651324032	H	Isolated from healthy biopsy tissue from a 60 year old male with careful measures taken to avoid stool contamination,d	J. Strauss et al. (2011),J. Strauss (2008)	GI	Colon	Bacteria	Fusobacterium nucleatum subsp. Animalis 11_3_2 (EAVG_003d)		X
Human	IMG	81	393480	641736256	P	Pathogen, inflamed gingiva, adult male (Periodontal infection)		Oral	Gums	Bacteria	Fusobacterium nucleatum subsp.polymorphum ATCC 10953		X
Human	NCBI nr protein	81	76857		P	Inflamed gingivae		Oral		Bacteria	Fusobacterium nucleatum subsp. polymorphum NCTC10562		100% identity to ATCC 10953
Human	NCBI nr protein	99	1262900		n/a	The metagenomic species (MGS) was assembled from a cohort of stool metagenomes obtained from healthy subjects, subjects with Crohn’s disease and subjects with ulcerative colitis.	H. B. Nielsen et al. (2014)	GI	Stool	Bacteria	Fusobacterium sp. CAG:649		X
dPersonal comm., E. Allen-Vercoe (2014)
eNCBI annotation (biosample or nucleotide)
fhttp://www.lgcstandards-atcc.org/

## Sheet: AB1
Origin	Database	Percent Identity	NCBI Taxon ID	IMG taxon ID	health-related status	Annotation regarding health-related status	Reference	Body site	Subsite	Source	Genome name	Additional markers in genome	Phylogenetic analysis
-	-	-	-	-	-	-		-	-	-	-	-	-

## Sheet: AB2
Origin	Database	Percent Identity	NCBI Taxon ID	IMG taxon ID	health-related status	Annotation regarding health-related status	Reference	Body site	Subsite	Source	Genome name	Additional markers in genome	Phylogenetic analysis	P clade
Human	IMG	96	1227262	2541047505	H	Supragingival dental plaque, molar tooth associated biofilm, isolated from a medically healthy female child 3.2 years old with no dental cariesc		Oral	Supragingival plaque	Bacteria	Actinomyces johnsonii F0510		X
Human	IMG	96	1321818	2541048002	P	Human oral cavity, supragingival dental plaque biofilm, molar tooth		Oral	Cavity	Bacteria	Actinomyces johnsonii F0542		100% identity to F0510
Human	NCBI nr protein	85	813	-	P	Rectal isolate; Pathogen; Host health state was diseasedd		GI	Rectal	Bacteria	Chlamydia trachomatis H27IMS		X	x
Human	NCBI nr protein	85	813	-	P	Rectal isolate; Pathogen; Host health state was diseasedd		GI	Rectal	Bacteria	Chlamydia trachomatis H1IMS		100% identity to H27IMS	x
Human	NCBI nr protein	85	1276	-	n.a.	Clinical isolate from of a 54 year-old male patient from the critical care unit collected with a bronchoalveolar lavage (Clinical Laboratory Classification was Aerobic non-spore forming gram positive rod). Antibiotic susceptibility profiling not performed indicating isolate may not be clinically relevant.	D. J. Roach et al. (2015)	BAL		Bacteria	Kytococcus sedentariu 262_KSED		X
Human	NCBI nr protein	84	1660	-	P	Oral cavityd		Oral	Cavity	Bacteria	Actinomyces odontolyticus XH001		X
Human	NCBI nr protein	80	186189	-	P	Clinical isolate from of a 32 day-old infant from the neonatal unit isolated from urine. Antibiotic susceptibility profiling was performed indicating, according to authors, that isolate is clinically relevant.	D. J. Roach et al. (2015)	UG	Urine	Bacteria	Xylanimonas cellulosilytica 107_XCEL		X	x
cHOMD annotation
dNCBI annotation (biosample or nucleotide)
