# Supplementary material for: Identification and spatio-temporal tracking of ubiquitous phage families in the human microbiome
Source: Front Microbiomes. 2023 Feb 14;1:1097124. doi: 10.3389/frmbi.2022.1097124 (PMC12993540; doi:10.3389/frmbi.2022.1097124)
Supplement: Supplementary file 2 [file DataSheet_2.zip › Table S12.xlsx]

## Sheet: Table S12
Table S12. Phylogenetic placement of bacterial and phage isolates harboring close homologs of the TerL markers.
				Phylogenetic placement of hosts and phages
TerL Marker	NCBI taxon ID	Source	Origin	Phylum/phage type	Class	Order	Family	Genus	Species	References	Example of strain
HA	888049	Bacterial	Human	Firmicutes	Bacilli	Lactobacillales	Streptococcaceae	Streptococcus	S. oralis		ATCC 49296
	1054460	Bacterial	Human						S. pseudopneumoniae		IS7493
	888745	Bacterial	Human						S. agalactiae		ATCC 13813
	760839	Bacterial	Human						S. pneumoniae		GA47502
	1035189	Bacterial	Human						S. infantis		SK970
	1282664	Bacterial	Human						S. tigurinus		AZ_3a
	1318	Bacterial	Human						S. parasanguinis		C1A
	195041	Bacterial	Human						S. oligofermentans		142_SOLI
	1450185	Bacterial	Animal						S. uberis		C8329
	1401070	Bacterial	Human		Tissierellia	Tissierellales	Peptoniphilaceae	Peptoniphilus	P. lacrimalis		DNF00528
HB1	691964	Phage	Environmental	Actinobacteria	Actinobacteria	Corynebacteriales	Nocardiaceae	Rhodococcus	Rhodococcus phage ReqiPoco6 (infecting R. equi)	E. Summer et al. (2011)
				dsDNA viruses, no RNA stage		Caudovirales	Siphoviridae
	691965	Phage	Environmental						Rhodococcus phage ReqiPepy6 (infecting R. equi)	E. Summer et al. (2011)
				dsDNA viruses, no RNA stage		Caudovirales	Siphoviridae
	1772295	Phage	Environmental			Micrococcales	Micrococcaceae	Arthrobacter	Arthrobacter phage Circum (infecting A. sp. ATCC 21022)
				dsDNA viruses, no RNA stage		Caudovirales	Siphoviridae
	1618717	Bacterial	Environmental	Patescibacteria group	Parcubacteria group	-	-	-	Candidatus Moranbacteria bacterium		GW2011_GWF1_36_4
	1026886	Bacterial	Insect	Spirochaetes	Spirochaetia	Spirochaetales	Spirochaetaceae	Treponema	Treponema. sp.		SAG7
	428125	Bacterial	Human	Firmicutes	Clostridia	Clostridiales	Ruminococcaceae	Ruminiclostridium	Clostridium leptum		DSM 753
	742737	Bacterial	Human				Clostridiaceae	Hungatella	Clostridium hathewayi		WAL-18680
	665956	Bacterial	Human				Ruminococcaceae	Subdoligranulum	Subdoligranulum. sp.		4_3_54A2FAA
	1262951	Bacterial	Human					Ruminococcus	Ruminococcus sp.		CAG:17
	1508482	Bacterial	Human					unclassified	Ruminococcaceae bacterium		LM158
	1232441	Bacterial	Human				Lachnospiraceae	Lachnoclostridium	Clostridium scindens		VE202-05
	742733	Bacterial	Human						Clostridium citroniae		WAL-17108
	742740	Bacterial	Human						Clostridium symbiosum		WAL-14163
	411460	Bacterial	Human					Blautia	Ruminococcus torques		ATCC 27756
	658087	Bacterial	Human					unclassified	Lachnospiraceae bacterium		7_1_58FAA
	1520811	Bacterial	Animal					Butyrivibrio	Butyrivibriosp.		INlla21
	245018	Bacterial	Human					Anaerostipes	Anaerostipes hadrus		SSC/2
	478749	Bacterial	Human					Marvinbryantia	Marvinbryantia formatexigens		I-52
	411484	Bacterial	Human				Clostridiaceae	Clostridium	Clostridium		sp. SS2/1
	1232445	Bacterial	Human				unclassified	unclassified	Clostridiales bacterium		VE202-16
	44008	Bacterial	Animal		Bacilli	Lactobacillales	Enterococcaceae	Enterococcus	E. cecorum		D-104
	475178	Phage	Animal				Streptococcaceae	Lactococcus	Lactococcus phage 1706 (infecting L. lactis SMQ-450a)	J. E. Garneau (2008),H. Deveau (2006)
				dsDNA viruses, no RNA stage		Caudovirales	Siphoviridae
HB2
HB2	286636	Bacterial	Human	Firmicutes	Bacilli	Lactobacillales	Streptococcaceae	Streptococcus	S. pyogenes		MGAS10394
	1154817	Bacterial	Human						S. agalactiae		CCUG 44077
	1000589	Bacterial	Human						S. dysgalactiae equisimilis		SK1249
	883168	Bacterial	Human						S. urinalis		FB127-CNA-2
	482234	Bacterial	Animal						S. canis		FSL Z3-227
	1123302	Bacterial	Animal						S. entericus		DSM 14446
	873448	Bacterial	Animal						S. porcinus		Jelinkova 176
	1051072	Bacterial	Animal						S. equi		zooepidemicus ATCC 35246
	1035189	Bacterial	Human						S. infantis		SK970
	696216	Bacterial	Human						S. constellatus		pharyngis C232
	1302	Bacterial	Human						S. gordonii		1116_SGOR
	257758	Bacterial	Human						S. pseudopneumoniae		274_SPSE
	1303	Bacterial	Human						S. oralis		734_SORA
	28037	Bacterial	Human						S. mitis		UC921A
	315405	Bacterial	Human						S. gallolyticus		ICDDRB-NRC-S1
	1338	Bacterial	Human						S. intermedius		567_SINT
	888810	Bacterial	Human						S. sanguinis		SK115
	945704	Bacterial	Human						S. suis		JS14
	1349	Bacterial	Animal						S. uberis		6780
	1403946	Bacterial	Human						S. anginosus		DORA_7
	1314	Phage	Human	unclassified					Streptococcus pyogenes SpyM6 mefA phage-element (infecting S. pyogenes M6, MGAS10394)	D. J. Banks (2003),D. J. Banks et al. (2004)
	1582354	Phage	Human	unclassified					Streptococcus phage phi1207.3 (infecting S. pyogenes 2812A)	M. Santagati et al. (2003),F. Iannelli et al. (2014)
	571950	Phage	Human	unclassified					Streptococcus phage phi-m46.1 (infecting S. pyogenes m46)	A. Brenciani et al. (2010)
			Human
	861448	Phage	Human	unclassified					Streptococcus phage phi-SsUD.1 (infecting S. suis SsUD)	C. Palmieri (2011)
			Human
	946235	Bacterial	Human			Bacillales	Bacillaceae	Oceanobacillus	Oceanobacillus massiliensis		Ndiop
	568816	Bacterial	Human		Negativicutes	Selenomonadales	Acidaminococcaceae	Acidaminococcus	Acidaminococcus intestini		RyC-MR95
	1408423	Bacterial	Animal				Veillonellaceae	Anaerovibrio	Anaerovibrio lipolyticus		LB2005
	1123003	Bacterial	Waste					Propionispora	Propionispora hippei		DSM 15287
	1235802	Bacterial	Animal		Clostridia	Clostridiales	Eubacteriaceae	Eubacterium	Eubacterium plexicaudatum		ASF492
	471875	Bacterial	Human				Ruminococcaceae	Ruminococcus	Ruminococcus lactaris		ATCC 29176
	1341157	Bacterial	Animal						Ruminococcus flavefaciens		007c
	97139	Bacterial	Animal				Clostridiaceae	Clostridium	Clostridium sp.		ASF502
	1408422	Bacterial	Waste					Alkaliphilus	Alkaliphilus transvaalensis		ATCC 700919
	1280695	Bacterial	Animal				Lachnospiraceae	Lachnoclostridium	Clostridium clostridioforme		AGR2157
	689781	Bacterial	Animal					Oribacterium	Oribacterium sp.		NK2B42
	1280671	Bacterial	Animal					Butyrivibrio	Butyrivibrio sp.		FC2001
	1703332	Bacterial	Human					unclassified	L. bacterium		TF01-11
PCA1	1000588	Bacterial	Human	Firmicutes	Bacilli	Lactobacillales	Streptococcaceae	Streptococcus	S. mitis		bv. 2 str. SK95
	997830	Bacterial	Human						S. infantis		X
	760773	Bacterial	Human						S. pneumoniae		GA13637
	1123312	Bacterial	Animal						S. ovis		DSM 16829
	1123309	Bacterial	Animal						S. minor		DSM 17118
	319701	Bacterial	Human						S. pyogenes		MGAS6180
	663952	Bacterial	Animal						S. dysgalactiae		ATCC 27957
	1154808	Bacterial	Human						S. agalactiae		CCUG 24810
	1415758	Bacterial	Human						S. pseudopneumoniae		G42
	1450183	Bacterial	Animal						S. uberis		S6261
	1123302	Bacterial	Animal						S. entericusa		DSM 14446
	1335	Bacterial	Animal						S. bovis		ES1
	1214162	Bacterial	Animal						S. suis		93A
	1303	Bacterial	Human						S. oralis		89a
	870475	Phage	n.a.	unclassified					Streptococcus phage 2167 Iinfecting S. pneumoniae 2167)	N. J. Croucher et al. (2011)
	1448273	Phage	Human	unclassified					Streptococcus phage DCC1738 (infecting S. pneumoniae DCC17381)	N. J. Croucher et al. (2014)
	1448276	Phage	Human	unclassified					Streptococcus phage IC1 (infecting S. pneumoniae 9908+13028)	N. J. Croucher et al. (2014)
	1448274	Phage	n.a.	unclassified					Streptococcus phage K13 (infecting S. pneumoniae K13-810)	N. J. Croucher et al. (2014)
	870469	Phage	n.a.	unclassified					Streptococcus phage V22 (infecting S. pneumoniae V22)	N. J. Croucher et al. (2011)
	430514	Phage	Human	unclassified					Streptococcus phage 370.2 (infecting S. pyogenes M1 GAS SF370)
	370557	Phage	Human	unclassified					Streptococcus phage 9429.2 (infecting S. pyogenes sv. M12, MGAS9429)
	1461246	Phage	Human	unclassified					Streptococcus phage Spn1 (infecting S. pneumoniae)	H. K. DeBardeleben (2014)
	870474	Phage	n.a.	unclassified					Streptococcus phage 8140 (infecting S. pneumoniae 8140)	N. J. Croucher et al. (2011)
	870470	Phage	n.a.	unclassified					Streptococcus phage 040922 (infecting S. pneumoniae 04-0922)	N. J. Croucher et al. (2011)
	413066	Phage	Animal	dsDNA viruses, no RNA stage		Caudovirales	Siphoviridae		Streptococcus phage SMP (infecting S. suis capsular serotype 2)a	Y. Ma (2008)
	575608	Phage	Animal	dsDNA viruses, no RNA stage		Bacillales	Staphylococcaceae	Staphylococcus	Staphylococcus phage phiSauS-IPLA88 (infecting Staphylococcus aureus)a	P. García et al. (2009)
						Caudovirales	Siphoviridae
	487152	Phage	Human	dsDNA viruses, no RNA stage		Caudovirales	Siphoviridae		Staphylococcus phage phiMR25 (infecting Staphylococcus aureus MR25)a	H. Hoshiba et al. (2010)
	59506	Phage	Human	dsDNA viruses, no RNA stage		Caudovirales	Siphoviridae		Staphylococcus phage 85 (infecting Staphylococcus aureus),a	M. Parker (1972)
PCA2	457403	Bacterial	Human	Fusobacteria	Fusobacteriia	Fusobacteriales	Fusobacteriaceae	Fusobacterium	Fusobacterium nucleatum		animalis 11_3_2
	469621	Bacterial	Human						Fusobacterium periodonticum		1_1_41FAA
	1095747	Bacterial	Human						Fusobacterium necrophorum		funduliforme ATCC 51357
	469617	Bacterial	Human						Fusobacterium ulcerans		ATCC 49185
AB2	1227262	Bacterial	Human	Actinobacteria	Actinobacteria	Actinomycetales	Actinomycetaceae	Actinomyces	Actinomyces johnsonii		F0510
	1660	Bacterial	Human						Actinomyces odontolyticus		XH001
	1276	Bacterial	Human			Micrococcales	Dermacoccaceae	Kytococcus	Kytococcus sedentariu		262_KSED
	186189	Bacterial	Human				Promicromonosporaceae	Xylanimonas	Xylanimonas cellulosilytica		107_XCEL
	813	Bacterial	Human	Chlamydiae	Chlamydiia	Chlamydiales	Chlamydiaceae	Chlamydia	Chlamydia trachomatis		H27IMS
AB1				-	-	-	-	-	-
a<70% identity
